# Supplementary material for: A mitochondria-driven quality control mechanism for peroxisomal membrane proteins
Source: Nat Commun. 2026 Jun 10;17:7375. doi: 10.1038/s41467-026-74117-6 (PMC13402316; doi:10.1038/s41467-026-74117-6)
Supplement: Supplementary file 3 — Supplementary Data 1 [file 41467_2026_74117_MOESM3_ESM.xlsx]

## Sheet: Legends
Supplementary Data 1. Label-free mass spectrometry-based proteomic analysis of PEX3 KO versus control KO HEK293T cell lines.
Total proteome comparison between control KO ("WT") and two independent PEX3 KO cell lines.
The table reports log₂ fold changes (log₂FC; defined as the difference between the averages of log₂(intensity) values of each group) between KO and WT ("Difference WT_PEX3_KO vs WT" column). All analyses were performed on three biological replicates per genetic background.
Statistical significance of changes in protein abundance was assessed using two methods.
Student’s t-test P values were calculated using a two-sided test comparing each KO clone to WT. Welch’s t-test P values were calculated using a two-sided test comparing combined KO samples to WT.
For both tests, raw P values were adjusted for multiple comparisons using the Benjamini–Hochberg procedure to control the false discovery rate (FDR), reported as Student’s t-test q values and Welch’s t-test q values, respectively.

## Sheet: Data
				WT vs PEX3 KO1			WT vs PEX3 KO2			WT vs PEX3 KO combined				Log2 [MS signal]									MS signal
Uniprot id	Protein Name	Gene Name	Protein Description	Student's T-test p-value PEX3_KO1 vs WT	Student's T-test q-value PEX3_KO1 vs WT	Difference PEX3_KO1 vs WT	Student's T-test p-value PEX3_KO2 vs WT	Student's T-test q-value PEX3_KO2 vs WT	Difference PEX3_KO2 vs WT	Welch's T-test p-value PEX3_KO vs WT	Welch's T-test q-value WT_PEX3_KO vs WT	Difference WT_PEX3_KO vs WT	# Peptides	WT_1_Seq92502	WT_2_Seq92503	WT_3_Seq92504	PEX3_KO1_1_Seq92505	PEX3_KO1_2_Seq92506	PEX3_KO1_3_Seq92507	PEX3_KO2_1_Seq92508	PEX3_KO2_2_Seq92509	PEX3_KO2_3_Seq92510	WT_1_Seq92502	WT_2_Seq92503	WT_3_Seq92504	PEX3_KO1_1_Seq92505	PEX3_KO1_2_Seq92506	PEX3_KO1_3_Seq92507	PEX3_KO2_1_Seq92508	PEX3_KO2_2_Seq92509	PEX3_KO2_3_Seq92510	Stripped.Sequence	Sequence no dups
Q9UKU9	ANGL2_HUMAN	ANGPTL2	Angiopoietin-related protein 2	0.351019	0.403822	2.01998	0.995306	0.997357	-0.0168349	0.67119	0.772631	1.00157	2	18.2967	13	19.0951	18.9686	18.8484	18.6347	18.5394	13	18.8018	322000	0	560000	513000	472000	407000	381000	0	457000	IINQISTNEIQSDQNLK;RDNALELSQLENR	IINQISTNEIQSDQNLK;RDNALELSQLENR
P54652	HSP72_HUMAN	HSPA2	Heat shock-related 70 kDa protein 2	3.62323e-05	0.000244587	0.937291	1.24112e-06	0.00013036	0.926872	3.19157e-09	1.07548e-05	0.932082	20	23.0207	23.0576	23.0509	24.0609	23.976	23.9043	23.9584	23.9495	24.002	8510000	8730000	8690000	17500000	16500000	15700000	16300000	16200000	16800000	CQEVINWLDR;DAGTITGLNVLR;EIAEAYLGGK;FDLTGIPPAPR;FEDATVQSDMK;GQIQEIVLVGGSTR;GTLEPVEK;KFEDATVQSDMK;LDKGQIQEIVLVGGSTR;LDKGQIQEIVLVGGSTR;LSKDDIDR;MKEIAEAYLGGK;MVSHLAEEFK;MVSHLAEEFKR;NALESYTYNIK;NQMAEKDEYEHK;NQVAMNPTNTIFDAK;QTVEDEKLR;TFFPEEISSMVLTK;TFFPEEISSMVLTK;TFFPEEISSMVLTK;VCNPIISK;VHSAVITVPAYFNDSQR;VHSAVITVPAYFNDSQR	CQEVINWLDR;DAGTITGLNVLR;EIAEAYLGGK;FDLTGIPPAPR;FEDATVQSDMK;GQIQEIVLVGGSTR;GTLEPVEK;KFEDATVQSDMK;LDKGQIQEIVLVGGSTR;LSKDDIDR;MKEIAEAYLGGK;MVSHLAEEFK;MVSHLAEEFKR;NALESYTYNIK;NQMAEKDEYEHK;NQVAMNPTNTIFDAK;QTVEDEKLR;TFFPEEISSMVLTK;VCNPIISK;VHSAVITVPAYFNDSQR
P56589	PEX3_HUMAN	PEX3	Peroxisomal biogenesis factor 3	1.9254e-07	5.15167e-06	-10.7649	1.9254e-07	3.48951e-05	-10.7649	0.000179196	0.00586495	-10.7649	9	23.6865	23.5638	24.0443	13	13	13	13	13	13	13500000	12400000	17300000	0	0	0	0	0	0	DFAANVYEAFSTPQQLEK;DGSKPLLCHYMMPDEETPLAVQACGLSPR;DMLESPDFSTVLNTCLNR;EAAEYIAQAR;EALMQQLNSESLTALLK;HSLSLLDLEQK;HSLSLLDLEQK;QYHFESNQR;RQYHFESNQR;TCNMTVLSMLPTLR;TCNMTVLSMLPTLR	DFAANVYEAFSTPQQLEK;DGSKPLLCHYMMPDEETPLAVQACGLSPR;DMLESPDFSTVLNTCLNR;EAAEYIAQAR;EALMQQLNSESLTALLK;HSLSLLDLEQK;QYHFESNQR;RQYHFESNQR;TCNMTVLSMLPTLR
Q86UB9	TM135_HUMAN	TMEM135	Transmembrane protein 135	3.04616e-07	7.37821e-06	-9.67645	3.04616e-07	4.75054e-05	-9.67645	0.000225414	0.00656577	-9.67645	4	22.48	22.5892	22.9601	13	13	13	13	13	13	5850000	6310000	8160000	0	0	0	0	0	0	SIPHNCYEIGHTWHPSCR;VLDVFGTGASK;VLDVFGTGASKHFQDFIPR;YTTVTPELPTEFS	SIPHNCYEIGHTWHPSCR;VLDVFGTGASK;VLDVFGTGASKHFQDFIPR;YTTVTPELPTEFS
P23634	AT2B4_HUMAN	ATP2B4	Plasma membrane calcium-transporting ATPase 4	0.000938273	0.00280864	1.58157	0.0120008	0.0404427	0.429289	0.0132592	0.0734046	1.00543	54	24.3511	24.2961	24.4738	26.2996	25.7568	25.8093	24.8717	24.8997	24.6375	21400000	20600000	23300000	82600000	56700000	58800000	30700000	31300000	26100000	ADVGFAMGIAGTDVAK;AFHSSLHESIQKPYNQK;AFHSSLHESIQKPYNQK;CGILTPGDDFLCLEGK;CGILTPGDDFLCLEGKEFNR;DAEGLDEIDHAEMELRR;DALTQINVHYGGVQNLCSR;DRDDMVR;EASDIILTDDNFTSIVK;EASDIILTDDNFTSIVK;EGDFGCTVMELR;EGDFGCTVMELR;EGDFGCTVMELRK;FFDIDSGR;GASEIILRK;GEVEQEKLDK;GIIDSTVGEHR;GIIDSTVGEHR;GQILWFR;HLDACETMGNATAICSDK;HLDACETMGNATAICSDKTGTLTMNR;HLDACETMGNATAICSDKTGTLTMNR;IDESSLTGESDHVK;IDESSLTGESDHVK;IDESSLTGESDHVKK;IDESS…	ADVGFAMGIAGTDVAK;AFHSSLHESIQKPYNQK;CGILTPGDDFLCLEGK;CGILTPGDDFLCLEGKEFNR;DAEGLDEIDHAEMELRR;DALTQINVHYGGVQNLCSR;DRDDMVR;EASDIILTDDNFTSIVK;EGDFGCTVMELR;EGDFGCTVMELRK;FFDIDSGR;GASEIILRK;GEVEQEKLDK;GIIDSTVGEHR;GQILWFR;HLDACETMGNATAICSDK;HLDACETMGNATAICSDKTGTLTMNR;IDESSLTGESDHVK;IDESSLTGESDHVKK;ILPPEKEGGLPR;KADVGFAMGIAGTDVAK;KGEAVPFK;KSMSTVIR;LKTSPVEGLSGNPADLEK;MVTGDNINTAR;MTVVQAYIGGIHYR;NKPLISR;NVFSG…
O43808	PM34_HUMAN	SLC25A17	Peroxisomal membrane protein PMP34	5.02664e-09	3.4296e-07	-9.61526	5.02664e-09	3.57394e-06	-9.61526	2.89458e-05	0.00210142	-9.61526	6	22.5545	22.5731	22.7182	13	13	13	13	13	13	6160000	6240000	6900000	0	0	0	0	0	0	AIATTVTYPLQTVQSILR;FRNEDIVPTNYK;GIIDAFHQIIR;LSSLDVFIIGAVAK;NEDIVPTNYK;NILYLLHQR;NILYLLHQR	AIATTVTYPLQTVQSILR;FRNEDIVPTNYK;GIIDAFHQIIR;LSSLDVFIIGAVAK;NEDIVPTNYK;NILYLLHQR
Q9NQC3	RTN4_HUMAN	RTN4	Reticulon-4	0.000666833	0.00214826	1.64653	0.00305452	0.0165863	0.382228	0.0174761	0.0870897	1.01438	11	26.965	26.8504	26.9977	28.9146	28.4512	28.3869	27.2803	27.3992	27.2803	131000000	121000000	134000000	506000000	367000000	351000000	163000000	177000000	163000000	MEDLDQSPLVSSSDSPPRPQPAFK;AYLESEVAISEELVQK;GPLPAAPPVAPER;GVIQAIQK;GVIQAIQK;HQAQIDHYLGLANK;HQAQIDHYLGLANK;HQAQIDHYLGLANK;QPSWDPSPVSSTVPAPSPLSAAAVSPSK;SDEGHPFR;SEIANAPDGAGSLPCTELPHDLSLK;SPSAIFSAELSK;VLLLPPDVSALATQAEIESIVKPK;YSNSALGHVNCTIK;YSNSALGHVNCTIK	MEDLDQSPLVSSSDSPPRPQPAFK;AYLESEVAISEELVQK;GPLPAAPPVAPER;GVIQAIQK;HQAQIDHYLGLANK;QPSWDPSPVSSTVPAPSPLSAAAVSPSK;SDEGHPFR;SEIANAPDGAGSLPCTELPHDLSLK;SPSAIFSAELSK;VLLLPPDVSALATQAEIESIVKPK;YSNSALGHVNCTIK
Q16658	FSCN1_HUMAN	FSCN1	Fascin	5.69251e-07	1.17695e-05	1.9291	0.0695925	0.142689	0.0996819	0.0558897	0.175546	1.01439	35	26.9203	26.9539	26.8504	28.8623	28.8385	28.8112	26.976	27.0609	26.9869	127000000	130000000	121000000	488000000	480000000	471000000	132000000	140000000	133000000	ASAETVDPASLWEY;EVPGPDCR;FLIVAHDDGR;FLIVAHDDGR;GDHAGVLK;GDHAGVLK;GEHGFIGCR;GEHGFIGCRK;KQIWTLEQPPDEAGSAAVCLR;KVTGTLDANR;LINRPIIVFR;LINRPIIVFR;LSCFAQTVSPAEK;LVARPEPATGYTLEFR;LVARPEPATGYTLEFR;NASCYFDIEWR;PADEIAVDR;PEPATGYTLEFR;QIWTLEQPPDEAGSAAVCLR;RYFGGTEDR;SSYDVFQLEFNDGAYNIK;THTGKYWTLTATGGVQSTASSK;VAFRDCEGR;VGKDELFALEQSCAQVVLQAANER;VGKDELFALEQSCAQVVLQAANER;VNASASSLK;VNASASSLK;VNASASSLKK;VTGTLDANR;WS…	ASAETVDPASLWEY;EVPGPDCR;FLIVAHDDGR;GDHAGVLK;GEHGFIGCR;GEHGFIGCRK;KQIWTLEQPPDEAGSAAVCLR;KVTGTLDANR;LINRPIIVFR;LSCFAQTVSPAEK;LVARPEPATGYTLEFR;NASCYFDIEWR;PADEIAVDR;PEPATGYTLEFR;QIWTLEQPPDEAGSAAVCLR;RYFGGTEDR;SSYDVFQLEFNDGAYNIK;THTGKYWTLTATGGVQSTASSK;VAFRDCEGR;VGKDELFALEQSCAQVVLQAANER;VNASASSLK;VNASASSLKK;VTGTLDANR;WSLQSEAHR;WSLQSEAHRR;WSVHIAMHPQVNIYSVTR;YAHLSAR;YAHLSARPADEIAVDR;YFGGTEDR;YLAADKDGNVT…
Q9UHF7	TRPS1_HUMAN	TRPS1	Zinc finger transcription factor Trps1	6.25489e-06	6.83601e-05	0.894756	3.02621e-05	0.00118022	0.992093	3.12259e-08	3.32487e-05	0.943425	30	22.4118	22.3831	22.4501	23.2961	23.2821	23.3511	23.3239	23.4298	23.4676	5580000	5470000	5730000	10300000	10200000	10700000	10500000	11300000	11600000	AGDDTPVGYSVPIKPLDSSR;AGFNYESPSK;ASLPSSEVAKPSEK;ASLPSSEVAKPSEK;ATEETGQAQSGQANCQGLSPVSVASK;CDFITQVEEEISR;DSPNVEAAHLAR;DSPNVEAAHLAR;FCSFSCESSSSLK;GFLQGAPAGGEK;GGNFPSFPHDEVTDR;GSNEEQVNGSPLER;GSPSYTQASLGLLTPVSGTQEQTK;HLGEITYPFACR;KSNCSHCALLLLHLSPGAAGSSR;LNPEALQAEQLNK;MGEPVSESVVKR;NANGGYVCNACGLYQK;NPQVPSDGGVR;NVASEGEGQILEPIGTESK;QHGAVQSGGLNPELNDK;SGALPQQYPASGENK;SHGPDVIVVGPLLR;SHSAQQPVLVSQTLDIHKR;SIPAL…	AGDDTPVGYSVPIKPLDSSR;AGFNYESPSK;ASLPSSEVAKPSEK;ATEETGQAQSGQANCQGLSPVSVASK;CDFITQVEEEISR;DSPNVEAAHLAR;FCSFSCESSSSLK;GFLQGAPAGGEK;GGNFPSFPHDEVTDR;GSNEEQVNGSPLER;GSPSYTQASLGLLTPVSGTQEQTK;HLGEITYPFACR;KSNCSHCALLLLHLSPGAAGSSR;LNPEALQAEQLNK;MGEPVSESVVKR;NANGGYVCNACGLYQK;NPQVPSDGGVR;NVASEGEGQILEPIGTESK;QHGAVQSGGLNPELNDK;SGALPQQYPASGENK;SHGPDVIVVGPLLR;SHSAQQPVLVSQTLDIHKR;SIPALQSSDSGDLGK;SKDESQSLLR;SKTDLL…
O96011	PX11B_HUMAN	PEX11B	Peroxisomal membrane protein 11B	0.0161448	0.0291577	-8.51053	9.56146e-10	1.09336e-06	-10.6384	0.000279989	0.00751578	-9.57447	14	23.6649	23.5638	23.6865	19.3836	13	13	13	13	13	13300000	12400000	13500000	684000	0	0	0	0	0	AAQYACSLLGHALQR;AAQYACSLLGHALQR;ALYFACDNVLWAGK;AVHLSDVVLR;FCITVSHLNR;FCITVSHLNR;FSAQSQAR;GHPPLLLDVVR;GHPPLLLDVVR;HGASPELQK;LGNSADALESAK;LGNSADALESAKR;LGNSADALESAKR;LLMEQESSACSR;LLMEQESSACSR;LQVLLLAR;NACDLFIPLDK;QLESHLSLGR;RAVHLSDVVLR	AAQYACSLLGHALQR;ALYFACDNVLWAGK;AVHLSDVVLR;FCITVSHLNR;FSAQSQAR;GHPPLLLDVVR;HGASPELQK;LGNSADALESAK;LGNSADALESAKR;LLMEQESSACSR;LQVLLLAR;NACDLFIPLDK;QLESHLSLGR;RAVHLSDVVLR
Q9UMX5	NENF_HUMAN	NENF	Neudesin	1.52156e-05	0.000129536	-0.686688	1.01602e-06	0.000113145	-0.776282	6.63957e-08	5.29858e-05	-0.731485	9	26.2679	26.2499	26.2353	25.5463	25.5315	25.6153	25.4551	25.4707	25.4984	80800000	79800000	79000000	49000000	48500000	51400000	46000000	46500000	47400000	AKYPIVGYTAR;ELEALDEVFTK;GAPYNALTGK;GVVFDVTSGK;GVVFDVTSGKEFYGR;GVVFDVTSGKEFYGR;LFTEEELAR;MSLDPADLTHDTTGLTAK;MSLDPADLTHDTTGLTAK;MSLDPADLTHDTTGLTAK;MSLDPADLTHDTTGLTAK;YGGEEEDQPIYLAVK;YPIVGYTAR	AKYPIVGYTAR;ELEALDEVFTK;GAPYNALTGK;GVVFDVTSGK;GVVFDVTSGKEFYGR;LFTEEELAR;MSLDPADLTHDTTGLTAK;YGGEEEDQPIYLAVK;YPIVGYTAR
Q14999	CUL7_HUMAN	CUL7	Cullin-7	2.67306e-05	0.000196559	0.530628	0.000147473	0.00315532	0.546523	7.15668e-08	5.29858e-05	0.538576	50	22.2621	22.2736	22.2302	22.7836	22.823	22.7512	22.7935	22.8689	22.743	5030000	5070000	4920000	7220000	7420000	7060000	7270000	7660000	7020000	AAHVSEQFAR;AEHILLWMSK;AQAWSQDMAEDRR;CQQGGIDTR;DLINCHVYK;DSEDAAKVEAK;DTLQPGMR;DYAVVLNQLGAR;EPPSQSPNTPLQR;FLPDDEAAQALGK;FWPIIQIR;GLEILGPKPTFWPVFR;GLVSSLGK;GPAFFSR;GVPYASCTATQSFSTFR;HIDQQIQGSR;HLDFDSR;HSWPVASICHTLNPR;IGGAQEMER;IQVGLGASGK;LELAQELR;LIPPQTYLQAEGEDGQNLEK;LNDSALR;LVEGYGPAGK;MIQALSSHDAGTR;MLGEDGQVIGPSQESAGEVGALDK;NLLNCLIVR;PTFWPVFR;QEQNFADR;QPQPFLALMQSLDTPETNR;QVNNFLTSSWR;QVNNFLTSSWRDDDFV…	AAHVSEQFAR;AEHILLWMSK;AQAWSQDMAEDRR;CQQGGIDTR;DLINCHVYK;DSEDAAKVEAK;DTLQPGMR;DYAVVLNQLGAR;EPPSQSPNTPLQR;FLPDDEAAQALGK;FWPIIQIR;GLEILGPKPTFWPVFR;GLVSSLGK;GPAFFSR;GVPYASCTATQSFSTFR;HIDQQIQGSR;HLDFDSR;HSWPVASICHTLNPR;IGGAQEMER;IQVGLGASGK;LELAQELR;LIPPQTYLQAEGEDGQNLEK;LNDSALR;LVEGYGPAGK;MIQALSSHDAGTR;MLGEDGQVIGPSQESAGEVGALDK;NLLNCLIVR;PTFWPVFR;QEQNFADR;QPQPFLALMQSLDTPETNR;QVNNFLTSSWR;QVNNFLTSSWRDDDFV…
Q01415	GALK2_HUMAN	GALK2	N-acetylgalactosamine kinase	3.93097e-05	0.000258778	1.39669	0.00100312	0.00865023	0.633395	0.00136817	0.019338	1.01504	16	23.1642	23.0509	22.9513	24.4234	24.5225	24.4105	23.6431	23.7695	23.654	9400000	8690000	8110000	22500000	24100000	22300000	13100000	14300000	13200000	AATSHFNIR;CLGISLEELR;DMYECSCPELDQLVDICR;DMYECSCPELDQLVDICRK;KICEEAPENMVQLLGELMNQSHMSCR;LEEVQAK;LEEVQAK;LIEFSPLR;LKEMFNSK;LTGAGWGGCTVSMVPADK;LTGAGWGGCTVSMVPADKLPSFLANVHK;QSLFATKPGGGALVLLEA;SDGSLAPEK;TKPLWHNYFLCGLK;TKPLWHNYFLCGLK;TQILSPNTQDVLIFK;VELAEICAK;VLRLEEVQAK	AATSHFNIR;CLGISLEELR;DMYECSCPELDQLVDICR;DMYECSCPELDQLVDICRK;KICEEAPENMVQLLGELMNQSHMSCR;LEEVQAK;LIEFSPLR;LKEMFNSK;LTGAGWGGCTVSMVPADK;LTGAGWGGCTVSMVPADKLPSFLANVHK;QSLFATKPGGGALVLLEA;SDGSLAPEK;TKPLWHNYFLCGLK;TQILSPNTQDVLIFK;VELAEICAK;VLRLEEVQAK
Q99973	TEP1_HUMAN	TEP1	Telomerase protein component 1	7.748e-05	0.00042412	2.02067	0.935007	0.958229	0.012317	0.0749924	0.194497	1.0165	35	20.1825	20.1704	20.4874	22.3101	22.4067	22.1856	20.4676	20.1332	20.2764	1190000	1180000	1470000	5200000	5560000	4770000	1450000	1150000	1270000	AEEGILK;AHQYQITGCCLSPDCR;ANTPETQTPGTDPSTCR;CLAMLPDLQPLEK;DPGVLSFLR;DSSFLSSVPDAWK;ECSLQSLWLLSR;ELALLEPEFILK;EYGIFVLQPK;GHEGPVSCCSFSTDGGSLATGGR;GLDLSTCPIALK;HSLPLLPGR;IHSGSVTALHVLPELLVTASK;IPVLYEQLKR;LCLPDGPLR;LNFDINLENPSR;LPEADVAVFR;LQPSAQALIYFR;LTSGDSESHPEPTDHVLQEK;LTSGDSESHPEPTDHVLQEK;NQALPFPSNITLMR;NQCLATLPDLK;NVANNILAIAAFLPACRPHLR;SAESLHPGQTQVLIIDGADR;SCPPEALGDLPYHLLQSGNR;SGLTVDQLHGVLSVWR;SISA…	AEEGILK;AHQYQITGCCLSPDCR;ANTPETQTPGTDPSTCR;CLAMLPDLQPLEK;DPGVLSFLR;DSSFLSSVPDAWK;ECSLQSLWLLSR;ELALLEPEFILK;EYGIFVLQPK;GHEGPVSCCSFSTDGGSLATGGR;GLDLSTCPIALK;HSLPLLPGR;IHSGSVTALHVLPELLVTASK;IPVLYEQLKR;LCLPDGPLR;LNFDINLENPSR;LPEADVAVFR;LQPSAQALIYFR;LTSGDSESHPEPTDHVLQEK;NQALPFPSNITLMR;NQCLATLPDLK;NVANNILAIAAFLPACRPHLR;SAESLHPGQTQVLIIDGADR;SCPPEALGDLPYHLLQSGNR;SGLTVDQLHGVLSVWR;SISATETAQEATLGR;SLLCWDVR;…
P35555	FBN1_HUMAN	FBN1	Fibrillin-1	4.83474e-05	0.000304122	1.87763	0.688826	0.768961	0.160379	0.0583149	0.179573	1.019	12	17.8906	18.1053	17.7923	19.7923	19.7471	19.8817	17.3752	18.3624	18.5318	243000	282000	227000	908000	880000	966000	170000	337000	379000	ASCCCSLGK;CECEIGYELDR;CICNSGYEVDSTGK;EGISYLHFTK;GTCWQTVIDGR;IKGTQCEDIDECEVFPGVCK;ILELLPALTTLTNHNR;SCKDLDECATK;TGCTDINECEIGAHNCGK;TLCCATVGR;YEDEECTLPIAGR;YQCACNPGYHSTPDR	ASCCCSLGK;CECEIGYELDR;CICNSGYEVDSTGK;EGISYLHFTK;GTCWQTVIDGR;IKGTQCEDIDECEVFPGVCK;ILELLPALTTLTNHNR;SCKDLDECATK;TGCTDINECEIGAHNCGK;TLCCATVGR;YEDEECTLPIAGR;YQCACNPGYHSTPDR
P49902	5NTC_HUMAN	NT5C2	Cytosolic purine 5'-nucleotidase	7.58089e-06	7.80309e-05	-0.593144	0.000148031	0.00315993	-0.566215	1.10274e-07	6.18827e-05	-0.579679	18	24.1253	24.1015	24.1015	23.4923	23.5522	23.5045	23.5165	23.6209	23.4923	18300000	18000000	18000000	11800000	12300000	11900000	12000000	12900000	11800000	AAHVLMPHESTVEHTHVDINEMESPLATR;DAVDWVHYK;DGDLFMSYR;DGKLPLLLSR;GKDILYIGDHIFGDILK;GKDILYIGDHIFGDILK;GLVFDTLYGNLLK;HLDSSSNERPDISSIQR;HLDSSSNERPDISSIQR;HLDSSSNERPDISSIQR;IMTYLFDFPHGPK;KPLFFGEGTVLR;KPLFFGEGTVLR;LPLLLSR;LQNAADMPANMDK;LQNAADMPANMDK;LQNAADMPANMDK;QTLFASQVMR;SMFQDVR;TVENLEK;VFLATNSDYK;VTHDMDMCYGMMGSLFR;YTSCETGFK;YTSCETGFKDGDLFMSYR	AAHVLMPHESTVEHTHVDINEMESPLATR;DAVDWVHYK;DGDLFMSYR;DGKLPLLLSR;GKDILYIGDHIFGDILK;GLVFDTLYGNLLK;HLDSSSNERPDISSIQR;IMTYLFDFPHGPK;KPLFFGEGTVLR;LPLLLSR;LQNAADMPANMDK;QTLFASQVMR;SMFQDVR;TVENLEK;VFLATNSDYK;VTHDMDMCYGMMGSLFR;YTSCETGFK;YTSCETGFKDGDLFMSYR
Q9P0M9	RM27_HUMAN	MRPL27	Large ribosomal subunit protein bL27m	0.000167239	0.000758533	-0.336155	7.69448e-06	0.000497649	-0.308436	1.1202e-07	6.18827e-05	-0.322296	7	25.2996	25.3273	25.317	24.945	25.0233	24.9672	25.0105	25.0148	24.9933	41300000	42100000	41800000	32300000	34100000	32800000	33800000	33900000	33400000	CLYALEEGIVR;EVYVPHPR;KMEGHYVHAGNIIATQR;KMEGHYVHAGNIIATQR;KMEGHYVHAGNIIATQR;KMEGHYVHAGNIIATQR;MEGHYVHAGNIIATQR;MEGHYVHAGNIIATQR;MEGHYVHAGNIIATQR;MEGHYVHAGNIIATQR;NTEAVDLITR;TFVHVVPAKPEGTFK;TFVHVVPAKPEGTFK;TFVHVVPAKPEGTFK;WHPGAHVGVGK;WHPGAHVGVGK	CLYALEEGIVR;EVYVPHPR;KMEGHYVHAGNIIATQR;MEGHYVHAGNIIATQR;NTEAVDLITR;TFVHVVPAKPEGTFK;WHPGAHVGVGK
Q9BY49	PECR_HUMAN	PECR	Peroxisomal trans-2-enoyl-CoA reductase	6.94435e-10	9.21283e-08	-9.57397	6.94435e-10	1.09336e-06	-9.57397	1.07584e-05	0.0012099	-9.57397	12	22.5592	22.5285	22.6342	13	13	13	13	13	13	6180000	6050000	6510000	0	0	0	0	0	0	AGFPLAVHSGAAR;AGVYNLTK;EHGGSIVNIIVPTK;EHGGSIVNIIVPTK;GAGDLSVVKK;INFLVNNGGGQFLSPAEHISSK;NEEEVNNLVK;SLALEWACSGIR;SLYTHSYEVPDHDNWPK;SLYTHSYEVPDHDNWPK;STLDTFGK;SYLAPGLLQGQVAIVTGGATGIGK;VIPIQCNIR;VIPIQCNIRNEEEVNNLVK	AGFPLAVHSGAAR;AGVYNLTK;EHGGSIVNIIVPTK;GAGDLSVVKK;INFLVNNGGGQFLSPAEHISSK;NEEEVNNLVK;SLALEWACSGIR;SLYTHSYEVPDHDNWPK;STLDTFGK;SYLAPGLLQGQVAIVTGGATGIGK;VIPIQCNIR;VIPIQCNIRNEEEVNNLVK
Q14192	FHL2_HUMAN	FHL2	Four and a half LIM domains protein 2	1.15617e-06	1.99706e-05	0.931803	4.48355e-06	0.000345345	0.777845	1.52381e-07	7.1971e-05	0.854824	20	24.8142	24.8576	24.8764	25.792	25.7821	25.7695	25.6096	25.654	25.6181	29500000	30400000	30800000	58100000	57700000	57200000	51200000	52800000	51500000	CAGCTNPISGLGGTK;CQQPIGTK;CSLSLVGR;DDILCPDCGKDI;DLSYKDR;DNQNFCVPCYEK;ECFVCTACR;FDCHHCNESLFGK;FDCHHCNESLFGK;FDCHHCNESLFGK;FDCHHCNESLFGKK;FDCHHCNESLFGKK;GSSWHETCFICHR;GSSWHETCFICHR;GSSWHETCFICHR;HWHEACFHCSQCR;HWHEACFHCSQCR;HWHEACFHCSQCR;KCAGCTNPISGLGGTK;KCAGCTNPISGLGGTK;KCSLSLVGR;KPITTGGVTYR;KPITTGGVTYR;NSLVDKPFAAK;NSLVDKPFAAK;QHAMQCVQCK;QWHNDCFNCK;QWHNDCFNCK;QWHNDCFNCKK;TIMPGTR;YISFEER	CAGCTNPISGLGGTK;CQQPIGTK;CSLSLVGR;DDILCPDCGKDI;DLSYKDR;DNQNFCVPCYEK;ECFVCTACR;FDCHHCNESLFGK;FDCHHCNESLFGKK;GSSWHETCFICHR;HWHEACFHCSQCR;KCAGCTNPISGLGGTK;KCSLSLVGR;KPITTGGVTYR;NSLVDKPFAAK;QHAMQCVQCK;QWHNDCFNCK;QWHNDCFNCKK;TIMPGTR;YISFEER
O95864	FADS2_HUMAN	FADS2	Acyl-CoA 6-desaturase	1.51871e-08	7.9707e-07	-10.038	0.0166557	0.0508249	-8.01585	0.000282464	0.00756104	-9.02693	9	23.0625	22.9043	23.1472	13	13	13	13	19.0664	13	8760000	7850000	9290000	0	0	0	0	549000	0	AFHPDLEFVGK;ALLDIIR;EVSVPTFSWEEIQK;FLKPLLIGELAPEEPSQDHGK;FVIGHLK;HGIEYQEKPLLR;LWLDAYLHK;VIGHYAGEDATDAFR;VIGHYAGEDATDAFR;WSIQHPGGQR	AFHPDLEFVGK;ALLDIIR;EVSVPTFSWEEIQK;FLKPLLIGELAPEEPSQDHGK;FVIGHLK;HGIEYQEKPLLR;LWLDAYLHK;VIGHYAGEDATDAFR;WSIQHPGGQR
O00623	PEX12_HUMAN	PEX12	Peroxisome assembly protein 12	0.0610177	0.090251	-7.35493	1.06462e-09	1.09336e-06	-10.2001	0.00162309	0.0211333	-8.77754	6	23.2535	23.1285	23.2185	21.5356	13	13	13	13	13	10000000	9170000	9760000	3040000	0	0	0	0	0	ASMMQQPAR;LAGVQLGR;LTVQDIQALEHKPAK;SHQACPITGYPTEVQHLIK;SLTALPTPPPPVHLDYNSDSPLLPK;VLAESNPTHYGFLWR	ASMMQQPAR;LAGVQLGR;LTVQDIQALEHKPAK;SHQACPITGYPTEVQHLIK;SLTALPTPPPPVHLDYNSDSPLLPK;VLAESNPTHYGFLWR
Q96EN8	MOCOS_HUMAN	MOCOS	Molybdenum cofactor sulfurase	1.62542e-05	0.000135836	3.39871	7.62625e-05	0.00205508	-1.35742	0.382394	0.529625	1.02064	38	22.5069	22.5731	22.3962	25.6458	26.0793	25.9473	21.1886	21.0088	21.2066	5960000	6240000	5520000	52500000	70900000	64700000	2390000	2110000	2420000	AGAAAESGR;AAGVLEGALGPHVVTNLYLYPIK;AFEEEKWDEISIGSLR;AFEEEKWDEISIGSLR;ANIIINGK;CQMICIDQQTGQR;CQMICIDQQTGQR;ELWTFAGSR;ELWTFAGSRDPSAPR;ENVEGHDLPASEK;ENVEGHDLPASEK;ENVEGHDLPASEKHQDVTS;FCYLTDSHTSVVGMR;FCYLTDSHTSVVGMR;FCYLTDSHTSVVGMR;FCYLTDSHTSVVGMR;FQVLGPCHR;GMEPIEVPLEENSER;GMEPIEVPLEENSER;GNIIGYSQVDK;HFQAGHVCGDNMDLIDGQPTGSVR;HFQAGHVCGDNMDLIDGQPTGSVR;HGFDTLER;HLGISNEMVR;HLGISNEMVR;IFGFPTGLGALLVHNR;ISSW…	AGAAAESGR;AAGVLEGALGPHVVTNLYLYPIK;AFEEEKWDEISIGSLR;ANIIINGK;CQMICIDQQTGQR;ELWTFAGSR;ELWTFAGSRDPSAPR;ENVEGHDLPASEK;ENVEGHDLPASEKHQDVTS;FCYLTDSHTSVVGMR;FQVLGPCHR;GMEPIEVPLEENSER;GNIIGYSQVDK;HFQAGHVCGDNMDLIDGQPTGSVR;HGFDTLER;HLGISNEMVR;IFGFPTGLGALLVHNR;ISSWLSTFFGR;ISSWLSTFFGRPCHLIK;IYSDSEFSSPEVQGPIINFNVLDDK;KHFQAGHVCGDNMDLIDGQPTGSVR;KTYFGGGTASAYLAGEDFYIPR;LAYGYGPGSLR;LCLIQPFIDLR;LTGGMENIK;LTHDTVEQVR…
Q8NE71	ABCF1_HUMAN	ABCF1	ATP-binding cassette sub-family F member 1	4.6352e-05	0.000294973	0.398857	7.20069e-05	0.00198083	0.427246	2.11824e-07	8.82569e-05	0.413052	41	25.8647	25.8599	25.8457	26.2225	26.2926	26.2517	26.239	26.3239	26.2891	61100000	60900000	60300000	78300000	82200000	79900000	79200000	84000000	82000000	AANAAENDFSVSQAEMSSR;AANAAENDFSVSQAEMSSR;ADDPYAHLSK;ADDPYAHLSKK;ADDPYAHLSKK;ATGAAAAEAK;AVSEEQQPALK;DVDDDGEEKELMER;DVDDDGEEKELMER;DVDDDGEEKELMER;DVDDDGEEKELMER;EKEQQQQQQQQQQK;EQQQQQQQQQQK;EVLEALGEVMVSRPR;EVLEALGEVMVSR;EVLEALGEVMVSRPR;FAALDNEEEDKEEEIIK;FGLESHAHTIQICK;FGLESHAHTIQICK;FGLESHAHTIQICK;FSISAHGK;FTFPDPPPLSPPVLGLHGVTFGYQGQK;GAVIVVSHDAR;GFNLPYQDAR;GNYMTFK;GNYMTFK;GNYMTFKK;ICIVGPNGVGK;IGFFNQQ…	AANAAENDFSVSQAEMSSR;ADDPYAHLSK;ADDPYAHLSKK;ATGAAAAEAK;AVSEEQQPALK;DVDDDGEEKELMER;EKEQQQQQQQQQQK;EQQQQQQQQQQK;EVLEALGEVMVSRPR;EVLEALGEVMVSR;FAALDNEEEDKEEEIIK;FGLESHAHTIQICK;FSISAHGK;FTFPDPPPLSPPVLGLHGVTFGYQGQK;GAVIVVSHDAR;GFNLPYQDAR;GNYMTFK;GNYMTFKK;ICIVGPNGVGK;IGFFNQQYAEQLR;ILAGLGFDPEMQNRPTQK;KNQDEESQEAPELLK;KTFFEELAVEDK;LQGQLEQGDDTAAER;LQGQLEQGDDTAAERLEK;LSVPTSDEEDEVPAPKPR;LTPTHGEMR;MEETPTEYLQR;…
Q8IWR0	Z3H7A_HUMAN	ZC3H7A	Zinc finger CCCH domain-containing protein 7A	1.28315e-05	0.000113909	0.473116	0.000418514	0.00540546	0.474543	2.66257e-07	0.000106314	0.473829	39	23.6971	23.7077	23.6757	24.141	24.1642	24.1946	24.2535	24.1174	24.1332	13600000	13700000	13400000	18500000	18800000	19200000	20000000	18200000	18400000	ALNHSVEDIEPDLLTPR;ALNHSVEDIEPDLLTPR;AYDAVAK;CQYVGNCSFAHSPEER;CQYVGNCSFAHSPEER;CSLAVPQDEHVIK;CSLAVPQDEHVIK;DHLIGPNDNDFGK;DHLIGPNDNDFGK;DLSTSTSR;DVAAEEECR;EGLQFIQSPLSYPGTQEQYAVYLR;EHDWNNSISQYTEALNIADYAK;FAHGNAELHEWEER;FAHGNAELHEWEER;FAHGNAELHEWEER;FAHGNAELHEWEERR;FPTGYFSICDR;FVCAQCLR;GPLQTASVSPSMPFSASLLGTLPIGAR;GPLQTASVSPSMPFSASLLGTLPIGAR;HEFEDNKCLVHILR;HPLEGTHELR;HPLEGTHELR;IACYSNMGFHDK;IACYSNMGFH…	ALNHSVEDIEPDLLTPR;AYDAVAK;CQYVGNCSFAHSPEER;CSLAVPQDEHVIK;DHLIGPNDNDFGK;DLSTSTSR;DVAAEEECR;EGLQFIQSPLSYPGTQEQYAVYLR;EHDWNNSISQYTEALNIADYAK;FAHGNAELHEWEER;FAHGNAELHEWEERR;FPTGYFSICDR;FVCAQCLR;GPLQTASVSPSMPFSASLLGTLPIGAR;HEFEDNKCLVHILR;HPLEGTHELR;IACYSNMGFHDK;IKFVCAQCLR;INLTVFK;KCQYVGNCSFAHSPEER;KDHLIGPNDNDFGK;LLQEHLGEFIFLCEK;LMDFTYHANIDHK;LTQELAQK;NDFGNFFGSAVTKPSSSVTPR;NGQVIEPDKNR;NLFNEGNDVYR;QACQI…
O43248	HXC11_HUMAN	HOXC11	Homeobox protein Hox-C11	1.88997e-08	9.40261e-07	-10.1023	0.0525445	0.116133	-7.3933	0.00130341	0.018868	-8.74778	4	23.2506	23.002	23.0542	13	13	13	21.1269	13	13	9980000	8400000	8710000	0	0	0	2290000	0	0	EVSYGLEPSGK;FFDNAYCGGGDPPAEPPCSGKGEAK;MLNLTDR;NSVLPQAFDR	EVSYGLEPSGK;FFDNAYCGGGDPPAEPPCSGKGEAK;MLNLTDR;NSVLPQAFDR
Q9H6R4	NOL6_HUMAN	NOL6	Nucleolar protein 6	5.41653e-06	6.12508e-05	0.706633	0.000592173	0.00647746	0.671422	3.02906e-07	0.000111644	0.689027	39	24.7077	24.6649	24.6375	25.3645	25.391	25.3745	25.3877	25.4234	25.2133	27400000	26600000	26100000	43200000	44000000	43500000	43900000	45000000	38900000	ADDGFHLLLMTPK;ADDGFHLLLMTPK;ADDGFHLLLMTPKPMIR;AELYKEPTNEELNR;AELYKEPTNEELNR;AFDHVLHLRPLSR;AFDHVLHLRPLSR;AQLPVMVIVTPQDR;AQLPVMVIVTPQDR;AQLPVMVIVTPQDR;AQLPVMVIVTPQDRK;ATATHTDVLK;ATATHTDVLKDGFVFR;ATATHTDVLKDGFVFR;CYDDLSR;EAVVWEAASMSQK;EAVVWEAASMSQK;EAVVWEAASMSQK;EILQDKDGLNQR;EILQDKDGLNQR;ETEILFHSSLLR;ETEILFHSSLLR;ETSSTGEEALVAAVR;ETSSTGEEALVAAVR;EVQSPEGMISLR;EVQSPEGMISLR;FQDGAIR;GATGEPEVMEPALEGTGK;GA…	ADDGFHLLLMTPK;ADDGFHLLLMTPKPMIR;AELYKEPTNEELNR;AFDHVLHLRPLSR;AQLPVMVIVTPQDR;AQLPVMVIVTPQDRK;ATATHTDVLK;ATATHTDVLKDGFVFR;CYDDLSR;EAVVWEAASMSQK;EILQDKDGLNQR;ETEILFHSSLLR;ETSSTGEEALVAAVR;EVQSPEGMISLR;FQDGAIR;GATGEPEVMEPALEGTGK;GLLQPVK;GPAPAGEQLR;GQSPAGDGSPEPPTPR;IHTTMSGYQVLR;LAELLTQQHGLQCR;LHPCPPPDFFRPCR;LLWGLEGLPLTVSAVQGAHPVLR;LNLLAHSRPPVPEWDISQDPPK;LQAACHR;LQVEELLK;LRETEILFHSSLLR;LSMMLLDSR;MGPAPAG…
Q32MZ4	LRRF1_HUMAN	LRRFIP1	Leucine-rich repeat flightless-interacting protein 1	6.3892e-05	0.000369205	0.635348	5.95696e-05	0.00175351	0.591748	3.31693e-07	0.000117726	0.613548	41	24.945	24.8811	24.9134	25.4923	25.6012	25.5522	25.5165	25.5463	25.452	32300000	30900000	31600000	47200000	50900000	49200000	48000000	49000000	45900000	TSPAAAQSR;AGGEELDEGVAK;AGGEELDEGVAKDNAK;AGGEELDEGVAKDNAK;ALDSNSLENDDLSAPGR;ALDSNSLENDDLSAPGREPGHFNPESR;ALDSNSLENDDLSAPGREPGHFNPESR;AMVSNAQLDNEK;AMVSNAQLDNEK;ASEVEVK;CEMSEHPSQTVR;CEMSEHPSQTVR;CMVEVPQELETSTGHSLEK;CMVEVPQELETSTGHSLEKEFTNQEAAEPK;CTLPEHESPSQDISDACEAESTER;DMLLELEEQLAESR;DMLLELEEQLAESR;DMLLELEEQLAESRR;DSLAEVEEK;EELNALK;EFTNQEAAEPK;EIDCLSPEAQK;EILHNTEK;EKHAHSILQFQFAEVK;ELTYQNTDLSEIKEEEQV…	TSPAAAQSR;AGGEELDEGVAK;AGGEELDEGVAKDNAK;ALDSNSLENDDLSAPGR;ALDSNSLENDDLSAPGREPGHFNPESR;AMVSNAQLDNEK;ASEVEVK;CEMSEHPSQTVR;CMVEVPQELETSTGHSLEK;CMVEVPQELETSTGHSLEKEFTNQEAAEPK;CTLPEHESPSQDISDACEAESTER;DMLLELEEQLAESR;DMLLELEEQLAESRR;DSLAEVEEK;EELNALK;EFTNQEAAEPK;EIDCLSPEAQK;EILHNTEK;EKHAHSILQFQFAEVK;ELTYQNTDLSEIKEEEQVK;EVPAHSTEVGR;HAHSILQFQFAEVK;IAAESSENVDCPENPK;IDGATQSSPAEPK;KALDSNSLENDDLSAPGR;KSAVEAQ…
Q6PCB7	S27A1_HUMAN	SLC27A1	Long-chain fatty acid transport protein 1	6.75879e-05	0.000383373	2.71933	0.0116382	0.0395775	-0.672894	0.238699	0.392589	1.02322	18	23.1079	23.3239	23.2535	26.2372	25.7846	25.8215	22.3857	22.4501	22.8307	9040000	10500000	10000000	79100000	57800000	59300000	5480000	5730000	7460000	AGMAAVADPHSLLDPNAIYQELQK;AGMAAVADPHSLLDPNAIYQELQK;AGMEAALLNVNLR;EASTAPLAQIPSK;EPLAFCLGTSGAK;FCSGDLGPEGILPDTHLLDPLLK;GENVSTTEVEGVLSR;IFQAVVQR;ILPHVYPIR;LAVGNGLRPAIWEEFTER;LFFLDLK;LLPQVDTTGTFK;MAAFGHHAYR;QGHYLPLNEAVYTR;QGHYLPLNEAVYTR;VGSCGFNSR;VLAPYARPIFLR;VNEDTMELLR;WRGENVSTTEVEGVLSR;YNCTVVQYIGEICR	AGMAAVADPHSLLDPNAIYQELQK;AGMEAALLNVNLR;EASTAPLAQIPSK;EPLAFCLGTSGAK;FCSGDLGPEGILPDTHLLDPLLK;GENVSTTEVEGVLSR;IFQAVVQR;ILPHVYPIR;LAVGNGLRPAIWEEFTER;LFFLDLK;LLPQVDTTGTFK;MAAFGHHAYR;QGHYLPLNEAVYTR;VGSCGFNSR;VLAPYARPIFLR;VNEDTMELLR;WRGENVSTTEVEGVLSR;YNCTVVQYIGEICR
P15121	ALDR_HUMAN	AKR1B1	Aldo-keto reductase family 1 member B1	6.4292e-05	0.000370844	-0.532542	7.34462e-05	0.00200754	-0.560829	4.30935e-07	0.000142402	-0.546685	19	28.4746	28.49	28.4707	27.976	27.976	27.8858	27.9146	27.976	27.8623	373000000	377000000	372000000	264000000	264000000	248000000	253000000	264000000	244000000	AIGISNFNHLQVEMILNKPGLK;AIGISNFNHLQVEMILNKPGLK;DYPFHEEF;EELFIVSK;EELFIVSK;HIDCAHVYQNENEVGVAIQEK;HIDCAHVYQNENEVGVAIQEK;LDYLDLYLIHWPTGFKPGK;LDYLDLYLIHWPTGFKPGK;LIQYCQSK;LLLNNGAK;LREQVVK;LWCTYHEK;MPILGLGTWK;NLVVIPK;PAVNQIECHPYLTQEK;PAVNQIECHPYLTQEK;REELFIVSK;SPPGQVTEAVK;TTAQVLIR;VAIDVGYR;VCALLSCTSHK;VCALLSCTSHK;VCALLSCTSHKDYPFHEEF;VCALLSCTSHKDYPFHEEF;YKPAVNQIECHPYLTQEK;YKPAVNQIECHPYLTQEK	AIGISNFNHLQVEMILNKPGLK;DYPFHEEF;EELFIVSK;HIDCAHVYQNENEVGVAIQEK;LDYLDLYLIHWPTGFKPGK;LIQYCQSK;LLLNNGAK;LREQVVK;LWCTYHEK;MPILGLGTWK;NLVVIPK;PAVNQIECHPYLTQEK;REELFIVSK;SPPGQVTEAVK;TTAQVLIR;VAIDVGYR;VCALLSCTSHK;VCALLSCTSHKDYPFHEEF;YKPAVNQIECHPYLTQEK
Q8TC71	MIEAP_HUMAN	SPATA18	Mitochondria-eating protein	2.7271e-07	6.76314e-06	-8.74706	2.7271e-07	4.50117e-05	-8.74706	0.000213277	0.00636709	-8.74706	3	21.4923	21.8913	21.8576	13	13	13	13	13	13	2950000	3890000	3800000	0	0	0	0	0	0	LDAQCLLR;VPSLQDTFDRER;VQGQLFGILTAAAQEGGR	LDAQCLLR;VPSLQDTFDRER;VQGQLFGILTAAAQEGGR
Q9Y5Y5	PEX16_HUMAN	PEX16	Peroxisomal membrane protein PEX16	0.0500851	0.0762168	-7.37751	8.16721e-09	5.39211e-06	-10.0356	0.00122787	0.018342	-8.70654	7	23.1316	22.9225	23.0526	20.9742	13	13	13	13	13	9190000	7950000	8700000	2060000	0	0	0	0	0	ETQAQPPDGDHSPGNHEQSYVGK;ETQAQPPDGDHSPGNHEQSYVGKR;GFSYLLAGR;HPAATAQLETAVR;HWGAPQQR;TLQNTPSLHSR;TLQNTPSLHSR;YQEYVTR	ETQAQPPDGDHSPGNHEQSYVGK;ETQAQPPDGDHSPGNHEQSYVGKR;GFSYLLAGR;HPAATAQLETAVR;HWGAPQQR;TLQNTPSLHSR;YQEYVTR
Q92522	H1X_HUMAN	H1-10	Histone H1.10	0.000293604	0.00115841	-0.709607	0.000267597	0.00427924	-0.738021	5.98149e-07	0.000179127	-0.723814	14	27.5609	27.5014	27.5754	26.9316	26.8385	26.7389	26.8019	26.7129	26.9088	198000000	190000000	200000000	128000000	120000000	112000000	117000000	110000000	126000000	SVELEEALPVTTAEGMAK;SVELEEALPVTTAEGMAK;AAKPSVPK;AGGSAALSPSK;AGGSAALSPSK;AGGSAALSPSKK;ALVQNDTLLQVK;GAPAAATAPAPTAHK;GAPAAATAPAPTAHK;GTGANGSFK;KAAPGAAGSR;KLEGGGER;KVPWFDQQNGR;KVPWFDQQNGR;RGAPAAATAPAPTAHK;RGAPAAATAPAPTAHK;SVELEEALPVTTAEGMAK;SVELEEALPVTTAEGMAK;VPWFDQQNGR;YSQLVVETIR;YSQLVVETIRR;YSQLVVETIRR	SVELEEALPVTTAEGMAK;AAKPSVPK;AGGSAALSPSK;AGGSAALSPSKK;ALVQNDTLLQVK;GAPAAATAPAPTAHK;GTGANGSFK;KAAPGAAGSR;KLEGGGER;KVPWFDQQNGR;RGAPAAATAPAPTAHK;VPWFDQQNGR;YSQLVVETIR;YSQLVVETIRR
Q9C0C2	TB182_HUMAN	TNKS1BP1	182 kDa tankyrase-1-binding protein	1.59042e-05	0.000133612	0.764471	3.7731e-05	0.00132128	0.889117	6.94759e-07	0.000201754	0.826794	68	23.8385	23.8093	23.9043	24.5926	24.6153	24.6375	24.7077	24.8093	24.7024	15000000	14700000	15700000	25300000	25700000	26100000	27400000	29400000	27300000	AAEPQEQEFGK;APVIRPGGTLGLSEAADSDAHLFQDSTEPR;ASPEPPGPESSSR;CAAPGGVR;CGIGQEEMEASSSQDQSK;CPARPPPSGSQGLLEEMLAASSSK;DAELQDQEFGK;DAELQDQEFGKR;DAELQDQEFGKR;DEDGSTLFR;DFCIEASER;DLAEVGEGGGHSQAR;DLEVTCDPDSGGSQGLR;DQSSWQNSDASQEVGGHQER;DSLGAYASQDANEQGQDLGKR;DSLGTYSSR;DVSLGDWEFGK;DVSLGDWEFGKR;DVSLGDWEFGKR;DVSLGTYGSR;EAAFSPGQQDWSR;EHGVGGVSQCPEPGLR;EHGVGGVSQCPEPGLR;ELGVGQMDWGNNLGLR;ELGVGQMDWGNNLGLR;EMEEELVPTGSEP…	AAEPQEQEFGK;APVIRPGGTLGLSEAADSDAHLFQDSTEPR;ASPEPPGPESSSR;CAAPGGVR;CGIGQEEMEASSSQDQSK;CPARPPPSGSQGLLEEMLAASSSK;DAELQDQEFGK;DAELQDQEFGKR;DEDGSTLFR;DFCIEASER;DLAEVGEGGGHSQAR;DLEVTCDPDSGGSQGLR;DQSSWQNSDASQEVGGHQER;DSLGAYASQDANEQGQDLGKR;DSLGTYSSR;DVSLGDWEFGK;DVSLGDWEFGKR;DVSLGTYGSR;EAAFSPGQQDWSR;EHGVGGVSQCPEPGLR;ELGVGQMDWGNNLGLR;EMEEELVPTGSEPGDTR;ERGVGQADWTPDLGLR;ESAVGQMGWSGGLSLR;ESSAMASPLPR;FAATTVEEI…
Q08378	GOGA3_HUMAN	GOLGA3	Golgin subfamily A member 3	4.56619e-06	5.4249e-05	0.664394	3.06101e-05	0.0011856	0.531545	8.26949e-07	0.000231213	0.59797	83	23.654	23.6757	23.6209	24.3031	24.3376	24.3031	24.1488	24.217	24.1795	13200000	13400000	12900000	20700000	21200000	20700000	18600000	19500000	19000000	MDGASAEQDGLQEDR;AASLELSEVK;AASLELSEVKK;AASLELSEVKK;AELQAQLAALSTK;AMTDLQNMLEAK;AMTDLQNMLEAK;AQGGSSDSSLALHER;AQGGSSDSSLALHER;AQLQLLQK;AQLQLLQK;ASQAEISSLQSVR;ASTLAMTK;ASTLAMTK;AYENAVGILSR;DATSKDQLISELK;DATSKDQLISELK;DKFMLQAK;DNTVHDLR;DQLISELK;DQQLEALQQEHLDLMK;DVLQAAAAEHQDQGQEVNGEVR;EAADAELGQLR;EALQSLR;EDTICLLQNEK;EHNSILETALAK;EHNSILETALAK;EKAELQAQLAALSTK;ELEGLQQLLQNVK;ELQEVIALTSQELEESR;ELQEVIALTSQEL…	MDGASAEQDGLQEDR;AASLELSEVK;AASLELSEVKK;AELQAQLAALSTK;AMTDLQNMLEAK;AQGGSSDSSLALHER;AQLQLLQK;ASQAEISSLQSVR;ASTLAMTK;AYENAVGILSR;DATSKDQLISELK;DKFMLQAK;DNTVHDLR;DQLISELK;DQQLEALQQEHLDLMK;DVLQAAAAEHQDQGQEVNGEVR;EAADAELGQLR;EALQSLR;EDTICLLQNEK;EHNSILETALAK;EKAELQAQLAALSTK;ELEGLQQLLQNVK;ELQEVIALTSQELEESR;ELQEVIALTSQELEESREK;EQSLDALQTHYDELQAR;GEASSSNPATPIK;GKLTGLGQSNAALR;GTYGILSK;HKAYENAVGILSR;HLVQALQAS…
Q01546	K22O_HUMAN	KRT76	Keratin, type II cytoskeletal 2 oral	0.962396	0.969501	-0.247208	0.562559	0.66188	2.29845	0.812749	0.875219	1.02562	2	25.0275	13	21.8538	23.5165	13	22.6231	21.3321	22.1206	23.3239	34200000	0	3790000	12000000	0	6460000	2640000	4560000	10500000	DVDAAFMNK;VDSLTDEVSFLR	DVDAAFMNK;VDSLTDEVSFLR
O75676	KS6A4_HUMAN	RPS6KA4	Ribosomal protein S6 kinase alpha-4	5.87202e-06	6.48434e-05	-0.553132	4.16226e-05	0.00140408	-0.619918	1.01293e-06	0.000269636	-0.586525	9	20.6453	20.6364	20.6364	20.0691	20.1206	20.0691	19.9601	20.0691	20.0292	1640000	1630000	1630000	1100000	1140000	1100000	1020000	1100000	1070000	DLKPENILYADDTPGAPVK;GGELLEHIRK;IGPVAQDLLQR;ITEANLTGHEEK;LGAGPQGAQEVR;NHPFFQGLDWVALAAR;SELDVGNFAEEFTR;SVENAPLAK;VYGGEIVLALEHLHK	DLKPENILYADDTPGAPVK;GGELLEHIRK;IGPVAQDLLQR;ITEANLTGHEEK;LGAGPQGAQEVR;NHPFFQGLDWVALAAR;SELDVGNFAEEFTR;SVENAPLAK;VYGGEIVLALEHLHK
O43301	HS12A_HUMAN	HSPA12A	Heat shock 70 kDa protein 12A	8.9358e-05	0.000470793	-0.447936	0.000898575	0.00816262	-0.425435	1.07349e-06	0.000274304	-0.436686	28	22.9152	22.9261	22.9584	22.4501	22.5333	22.4726	22.4247	22.5141	22.5846	7910000	7970000	8150000	5730000	6070000	5820000	5630000	5990000	6290000	AAVNGYSGSDTVGAGFTQAK;ATAIDIATSK;ATGGPYGSLGVDYEFEK;DFYHDLDPNEAK;DLFQKPEVSTVK;EIQTLMQFGDTEIK;ELSDQAGSEFENSDVR;EQALKELSDQAGSEFENSDVR;ETAPTSAYSSPAR;FHSFGYAAR;GAVLFGLDPAVIK;IFGEDFIEQFK;IIIPQDVGLTILK;KFHSFGYAAR;LDLTGTSGTAVPAR;LDLTGTSGTAVPARR;LHQMIELSSK;QWLYLEK;RSPLTYGVGVLNR;RWEGGDPGVSNQK;SNVDFVK;SPLTYGVGVLNR;TPTTILLTPER;VGIDFLNY;WCTDVFDK;WEGGDPGVSNQK;WSSQGMLR;WVITVPAIWK	AAVNGYSGSDTVGAGFTQAK;ATAIDIATSK;ATGGPYGSLGVDYEFEK;DFYHDLDPNEAK;DLFQKPEVSTVK;EIQTLMQFGDTEIK;ELSDQAGSEFENSDVR;EQALKELSDQAGSEFENSDVR;ETAPTSAYSSPAR;FHSFGYAAR;GAVLFGLDPAVIK;IFGEDFIEQFK;IIIPQDVGLTILK;KFHSFGYAAR;LDLTGTSGTAVPAR;LDLTGTSGTAVPARR;LHQMIELSSK;QWLYLEK;RSPLTYGVGVLNR;RWEGGDPGVSNQK;SNVDFVK;SPLTYGVGVLNR;TPTTILLTPER;VGIDFLNY;WCTDVFDK;WEGGDPGVSNQK;WSSQGMLR;WVITVPAIWK
Q9NR77	PXMP2_HUMAN	PXMP2	Peroxisomal membrane protein 2	0.0142686	0.0262608	-8.52456	0.0243722	0.0663738	-8.24035	0.00182271	0.0225381	-8.38245	5	23.5754	23.6209	23.5404	13	19.163	13	13	20.0156	13	12500000	12900000	12200000	0	587000	0	0	1060000	0	ALAQYLLFLR;GGFWPALR;LRAEAGLGALPR;LYPVLTK;RALAQYLLFLR	ALAQYLLFLR;GGFWPALR;LRAEAGLGALPR;LYPVLTK;RALAQYLLFLR
Q92878	RAD50_HUMAN	RAD50	DNA repair protein RAD50	1.41681e-05	0.000122696	-0.21955	0.00129453	0.0100634	-0.223528	1.11634e-06	0.000274304	-0.221539	92	25.5345	25.5105	25.5195	25.2926	25.3031	25.3101	25.2643	25.3511	25.2785	48600000	47800000	48100000	41100000	41400000	41600000	40300000	42800000	40700000	ACEIRDQITSK;ARDSLIQSLATQLELDGFER;AVLNNVIFCHQEDSNWPLSEGK;CAEIDREMISSLGVSK;CSVSSLGFNVH;DEMLGLVPMR;DLDIYYK;DLDIYYK;DNSELEEK;DNSELEEK;DVNGELIAVQR;EAQLTSSK;EAQLTSSK;EEQLSSYEDK;EKEIPELR;ELASSEQNKNHINNELK;ELASSEQNKNHINNELK;EMGQMQVLQMK;EMISSLGVSK;EQVSPLETTLEK;ETELNKVIAQLSECEK;FDEIFSATR;FQMELKDVER;FQQEKEELINK;GDTALDMR;GNTFVHDPK;GQDIEYIEIR;GYEEEIIHFK;GYEEEIIHFKK;HSDELTSLLGYFPNKK;HSDELTSLLGYFPNKK;IAQDKLNDIK…	ACEIRDQITSK;ARDSLIQSLATQLELDGFER;AVLNNVIFCHQEDSNWPLSEGK;CAEIDREMISSLGVSK;CSVSSLGFNVH;DEMLGLVPMR;DLDIYYK;DNSELEEK;DVNGELIAVQR;EAQLTSSK;EEQLSSYEDK;EKEIPELR;ELASSEQNKNHINNELK;EMGQMQVLQMK;EMISSLGVSK;EQVSPLETTLEK;ETELNKVIAQLSECEK;FDEIFSATR;FQMELKDVER;FQQEKEELINK;GDTALDMR;GNTFVHDPK;GQDIEYIEIR;GYEEEIIHFK;GYEEEIIHFKK;HSDELTSLLGYFPNKK;IAQDKLNDIK;ILELDQELIK;ILELDQELIKAER;KEEQLSSYEDK;KLDQEMEQLNHHTTTR;KLIQDQ…
O75192	PX11A_HUMAN	PEX11A	Peroxisomal membrane protein 11A	1.19034e-07	3.70828e-06	-8.33248	1.19034e-07	2.75057e-05	-8.33248	0.000140887	0.0051141	-8.33248	3	21.2006	21.2707	21.5261	13	13	13	13	13	13	2410000	2530000	3020000	0	0	0	0	0	0	AAHHYYYSLLLSLVR;NLCDILNPLDQLGIYK;SVGLTSGINK	AAHHYYYSLLLSLVR;NLCDILNPLDQLGIYK;SVGLTSGINK
A2RUC4	TYW5_HUMAN	TYW5	tRNA wybutosine-synthesizing protein 5	0.000133911	0.000637648	0.55382	0.00080131	0.00766719	0.517726	1.23588e-06	0.000288863	0.535773	8	22.8461	22.8385	22.8895	23.391	23.3645	23.48	23.3511	23.2961	23.48	7540000	7500000	7770000	11000000	10800000	11700000	10700000	10300000	11700000	AGQHLPVPR;AAQILDR;EQFMQHLYPQR;KPLVLEGIDLGPCTSK;SEVLNIDNPDLAK;TLAELPEEYRDFYAR;TLPFDQLVQR;VVLFSPR	AGQHLPVPR;AAQILDR;EQFMQHLYPQR;KPLVLEGIDLGPCTSK;SEVLNIDNPDLAK;TLAELPEEYRDFYAR;TLPFDQLVQR;VVLFSPR
Q13263	TIF1B_HUMAN	TRIM28	Transcription intermediary factor 1-beta	1.43128e-06	2.35889e-05	0.477731	6.93325e-05	0.00193024	0.570366	1.67686e-06	0.000381775	0.524048	43	27.5463	27.5463	27.5682	28.019	28.0296	28.0453	28.0609	28.17	28.141	196000000	196000000	199000000	272000000	274000000	277000000	280000000	302000000	296000000	AASAAAASAAAASAASGSPGPGEGSAGGEK;ADVQSIIGLQR;APGPLSK;DCQLNAHK;DCQLNAHKDHQYQFLEDAVR;DCQLNAHKDHQYQFLEDAVR;DHQYQFLEDAVR;DHQYQFLEDAVR;DIVENYFMR;DIVENYFMR;EEDGSLSLDGADSTGVVAK;FASWALESDNNTALLLSK;FASWALESDNNTALLLSKK;FQWDLNAWTK;GAAAAATGQPGTAPAGTPGAPPLAGMAIVK;GAAAAATGQPGTAPAGTPGAPPLAGMAIVK;HEPLVLFCESCDTLTCR;HQEHILR;IVAERPGTNSTGPAPMAPPR;IVAERPGTNSTGPAPMAPPR;KLIYFQLHR;KLIYFQLHR;KLLASLVK;LDLDLTADSQPPVFK;LDLDLT…	AASAAAASAAAASAASGSPGPGEGSAGGEK;ADVQSIIGLQR;APGPLSK;DCQLNAHK;DCQLNAHKDHQYQFLEDAVR;DHQYQFLEDAVR;DIVENYFMR;EEDGSLSLDGADSTGVVAK;FASWALESDNNTALLLSK;FASWALESDNNTALLLSKK;FQWDLNAWTK;GAAAAATGQPGTAPAGTPGAPPLAGMAIVK;HEPLVLFCESCDTLTCR;HQEHILR;IVAERPGTNSTGPAPMAPPR;KLIYFQLHR;KLLASLVK;LDLDLTADSQPPVFK;LGDKHATLQK;LIYFQLHR;LLASLVK;LSPPYSSPQEFAQDVGR;LTEDKADVQSIIGLQR;MAILQIMK;MIVDPVEPHGEMK;MNEAFGDTK;PGTNSTGPAPMAPPR;…
Q8WWM7	ATX2L_HUMAN	ATXN2L	Ataxin-2-like protein	0.000484211	0.00168741	0.391583	0.000458082	0.00561589	0.37387	1.71307e-06	0.000381775	0.382727	40	25.6891	25.6513	25.6998	26.038	26.141	26.0359	26.0401	26.1155	26.0062	54100000	52700000	54500000	68900000	74000000	68800000	69000000	72700000	67400000	MLKPQPLQQPSQPQQPPPTQQAVAR;AEGLQVGQDAR;DKFTDSAIAMNSK;DKFTDSAIAMNSK;DKFTDSAIAMNSK;DKFTDSAIAMNSK;DNSEEFR;EFNPTKPLLSVNK;EFNPTKPLLSVNK;EFSLAGGIWHGR;EFSLAGGIWHGR;EIESSPQYR;EKEVDGLLTSEPMGSPVSSK;EKEVDGLLTSEPMGSPVSSK;ELSTKEPGR;ESPSLASR;EVDGLLTSEPMGSPVSSK;EVDGLLTSEPMGSPVSSK;FELAVDAVHR;FELAVDAVHR;FELAVDAVHRK;FELAVDAVHRK;FNEENYGVK;FQLEELR;FQLEELRK;FTDSAIAMNSK;GAEGILAPQPPPPQQHQERPGAAAIGSAR;GAEGILAPQPPPPQQHQER…	MLKPQPLQQPSQPQQPPPTQQAVAR;AEGLQVGQDAR;DKFTDSAIAMNSK;DNSEEFR;EFNPTKPLLSVNK;EFSLAGGIWHGR;EIESSPQYR;EKEVDGLLTSEPMGSPVSSK;ELSTKEPGR;ESPSLASR;EVDGLLTSEPMGSPVSSK;FELAVDAVHR;FELAVDAVHRK;FNEENYGVK;FQLEELR;FQLEELRK;FTDSAIAMNSK;GAEGILAPQPPPPQQHQERPGAAAIGSAR;GEDKDEGPVAEQVK;GPHHLDNSSPGPGSEAR;GPPQSPVFEGVYNNSR;GQSTGKGPPQSPVFEGVYNNSR;IAGKVPGLQNEQK;IAMENDDGRTEEEK;ILKEEPK;ISLAPTDVK;ISLAPTDVKELSTK;LQPSSSPENSLDPFPP…
Q96K12	FACR2_HUMAN	FAR2	Fatty acyl-CoA reductase 2	1.73881e-08	8.88186e-07	-8.20605	1.73881e-08	8.37367e-06	-8.20605	5.38385e-05	0.00301716	-8.20605	5	21.3101	21.2066	21.1015	13	13	13	13	13	13	2600000	2420000	2250000	0	0	0	0	0	0	APAIIYDCYLR;SILITGATGFLGK;TVSMLEYFINR;VFNFDVR;VKEVCPNVHEK	APAIIYDCYLR;SILITGATGFLGK;TVSMLEYFINR;VFNFDVR;VKEVCPNVHEK
Q6PCE3	PGM2L_HUMAN	PGM2L1	Glucose 1,6-bisphosphate synthase	2.836e-06	3.84248e-05	-1.06252	2.79298e-05	0.00112241	-0.893269	1.97053e-06	0.000399447	-0.977894	20	22.6518	22.6584	22.632	21.5915	21.5356	21.6276	21.7265	21.8346	21.7013	6590000	6620000	6500000	3160000	3040000	3240000	3470000	3740000	3410000	AVAGVMITASHNR;DPLQDICR;DVPVYLFSR;DVTTGYDSSQPNKK;EGFHFEETLPGFK;FCGTFAILHVR;GFVVGYDTR;GQVTSSCSSQR;KLIDALIENFLQPSK;LIDALIENFLQPSK;LTAAVLLAK;MTFGTAGLR;NVYMLATTVSSK;TKEQIENLLR;TKEQIENLLR;TSYFLCYEPPTIK;VVLATDPDADR;VVLATDPDADRLAAAELQENGCWK;VYWETGAQITSPHDKEILK;YVPTPFVPYAVQK;YYAEMCASPDQSDTALLEEELKK	AVAGVMITASHNR;DPLQDICR;DVPVYLFSR;DVTTGYDSSQPNKK;EGFHFEETLPGFK;FCGTFAILHVR;GFVVGYDTR;GQVTSSCSSQR;KLIDALIENFLQPSK;LIDALIENFLQPSK;LTAAVLLAK;MTFGTAGLR;NVYMLATTVSSK;TKEQIENLLR;TSYFLCYEPPTIK;VVLATDPDADR;VVLATDPDADRLAAAELQENGCWK;VYWETGAQITSPHDKEILK;YVPTPFVPYAVQK;YYAEMCASPDQSDTALLEEELKK
Q9UBI6	GBG12_HUMAN	GNG12	Guanine nucleotide-binding protein G(I)/G(S)/G(O) subunit gamma-12	0.00011403	0.000565239	1.65852	0.0104629	0.0368834	0.393791	0.0160555	0.0826761	1.02616	7	25.7129	25.7695	25.8288	27.632	27.3745	27.2803	26.0567	26.1155	26.3204	55000000	57200000	59600000	208000000	174000000	163000000	69800000	72700000	83800000	MSSKTASTNNIAQAR;ASADLMSYCEEHAR;ASADLMSYCEEHAR;ASADLMSYCEEHAR;ASADLMSYCEEHAR;LEASIER;RTVQQLR;SDPLLIGIPTSENPFK;SDPLLIGIPTSENPFK;SDPLLIGIPTSENPFKDK;TASTNNIAQAR	MSSKTASTNNIAQAR;ASADLMSYCEEHAR;LEASIER;RTVQQLR;SDPLLIGIPTSENPFK;SDPLLIGIPTSENPFKDK;TASTNNIAQAR
Q9BX68	HINT2_HUMAN	HINT2	Adenosine 5'-monophosphoramidase HINT2	0.00109121	0.0031576	-0.238767	5.34496e-05	0.00163588	-0.274734	1.99078e-06	0.000399447	-0.256751	8	26.604	26.632	26.604	26.4266	26.3376	26.3595	26.341	26.317	26.3578	102000000	104000000	102000000	90200000	84800000	86100000	85000000	83600000	86000000	AEGLGDGYR;AQQATPGGAAPTIFSR;AQQATPGGAAPTIFSR;DVAPQAPVHFLVIPK;DVAPQAPVHFLVIPK;GAAGVTDGNEVAK;ISQAEEEDQQLLGHLLLVAK;LGAQSVYHLHIHVLGGR;LVINDGK;SLPADILYEDQQCLVFR	AEGLGDGYR;AQQATPGGAAPTIFSR;DVAPQAPVHFLVIPK;GAAGVTDGNEVAK;ISQAEEEDQQLLGHLLLVAK;LGAQSVYHLHIHVLGGR;LVINDGK;SLPADILYEDQQCLVFR
Q08426	ECHP_HUMAN	EHHADH	Peroxisomal bifunctional enzyme	7.09942e-10	9.28954e-08	-13.3145	5.15312e-06	0.000379058	-2.32619	0.0244578	0.107563	-7.82036	28	26.2335	26.3256	26.3844	13	13	13	23.8858	24.002	24.0772	78900000	84100000	87600000	0	0	0	15500000	16800000	17700000	AIVICGAEGK;ALQYAFFAER;AVQAAVQYPYEVGIK;CLYSLINEAFR;GGPMFYASTVGLPTVLEK;GIVISFAR;GTQLLPR;GWYQYDKPLGR;IAHAEAQVGLPEVTLGLLPGAR;ILGEGIAASPEHIDVVYLHGYGWPR;IPVIAVDSDKNQLATANK;KGQGLTGPTLLPGTPAR;LLEVIPSQYSSPTTIATVMNLSK;LRNPPVNAISTTLLR;LTGVPAALDLITSGR;LTGVPAALDLITSGR;LTGVPAALDLITSGRR;MITSVLEK;NPPVNAISTTLLR;QHPGCLAQEACVR;RQHPGCLAQEACVR;RYCPIPDVLCELGR;TASARPVSSVGVVGLGTMGR;TFGLTLGHVVDEIQR;TISQDEILER;VSDLAGLDVGW…	AIVICGAEGK;ALQYAFFAER;AVQAAVQYPYEVGIK;CLYSLINEAFR;GGPMFYASTVGLPTVLEK;GIVISFAR;GTQLLPR;GWYQYDKPLGR;IAHAEAQVGLPEVTLGLLPGAR;ILGEGIAASPEHIDVVYLHGYGWPR;IPVIAVDSDKNQLATANK;KGQGLTGPTLLPGTPAR;LLEVIPSQYSSPTTIATVMNLSK;LRNPPVNAISTTLLR;LTGVPAALDLITSGR;LTGVPAALDLITSGRR;MITSVLEK;NPPVNAISTTLLR;QHPGCLAQEACVR;RQHPGCLAQEACVR;RYCPIPDVLCELGR;TASARPVSSVGVVGLGTMGR;TFGLTLGHVVDEIQR;TISQDEILER;VSDLAGLDVGWK;VSDQPLESR;VVNS…
Q76L83	ASXL2_HUMAN	ASXL2	Putative Polycomb group protein ASXL2	4.64556e-05	0.000295436	0.619235	3.88541e-05	0.00135011	0.489258	2.32506e-06	0.000454715	0.554246	18	20.6971	20.7471	20.7307	21.3045	21.4015	21.3266	21.2535	21.1886	21.2006	1700000	1760000	1740000	2590000	2770000	2630000	2500000	2390000	2410000	AEIPLNEQTTLSK;ATATVASVSHPQGPSSCR;ATQDQILQTLIQR;DSSIDTHQYHEGLSK;EILQVIQR;ELLPCGPETQPQSETK;ETLSTSDCLASK;FMLGFAGR;GCGAFCHDDCIGPSK;GMGALIATNTTENSTREEVNER;HTFSVLPGDCQQR;LCVSCLVVR;LLLLLPEVDR;LPVPQVSATTAPAGSAPPSSTLPAASSLK;LSEGEFTPEMQVR;SSLTQEEAPVSWEK;VENTLLGLGKK;VSSSSPQSGCPSPTIPAGK	AEIPLNEQTTLSK;ATATVASVSHPQGPSSCR;ATQDQILQTLIQR;DSSIDTHQYHEGLSK;EILQVIQR;ELLPCGPETQPQSETK;ETLSTSDCLASK;FMLGFAGR;GCGAFCHDDCIGPSK;GMGALIATNTTENSTREEVNER;HTFSVLPGDCQQR;LCVSCLVVR;LLLLLPEVDR;LPVPQVSATTAPAGSAPPSSTLPAASSLK;LSEGEFTPEMQVR;SSLTQEEAPVSWEK;VENTLLGLGKK;VSSSSPQSGCPSPTIPAGK
Q9NZM3	ITSN2_HUMAN	ITSN2	Intersectin-2	4.66197e-05	0.000296282	0.475682	0.000193505	0.00354874	0.546485	2.40296e-06	0.000460552	0.511083	43	23.0559	22.9847	23.0088	23.4923	23.5165	23.4676	23.4923	23.6096	23.5869	8720000	8300000	8440000	11800000	12000000	11600000	11800000	12800000	12600000	AASEQYIDTEK;AEELCSQVNEGVR;AGQPLPLTLPPELVPPSFR;ALYPFEAR;AQALCSWTAK;DGEWWTGSIGDR;DQESFGSASK;EAAKQELER;ELQEQEWK;ELQEQEWKK;ETASVLVNYR;ETYNTQQLALEQLYK;GMPLSSFLLKPMQR;KDNHLNFSK;KLPVTFEDK;LIYLVPEK;LIYLVPEK;LKEQLDALEK;LKLQGQQLPVVLPPIMK;LLLHEVPTGEVWVR;LPTDPSSDEPVFHISHIDR;LPTDPSSDEPVFHISHIDR;LQGQQLPVVLPPIMK;LSEMDSFNNQLK;MDQQEFSIAMK;NHDEMSFNSGDIIQVDEK;NLHLELEALNGK;NMQFSNTPDSGVSLLHK;NMQFSNTPDSGVSLLHKK;NREQEE…	AASEQYIDTEK;AEELCSQVNEGVR;AGQPLPLTLPPELVPPSFR;ALYPFEAR;AQALCSWTAK;DGEWWTGSIGDR;DQESFGSASK;EAAKQELER;ELQEQEWK;ELQEQEWKK;ETASVLVNYR;ETYNTQQLALEQLYK;GMPLSSFLLKPMQR;KDNHLNFSK;KLPVTFEDK;LIYLVPEK;LKEQLDALEK;LKLQGQQLPVVLPPIMK;LLLHEVPTGEVWVR;LPTDPSSDEPVFHISHIDR;LQGQQLPVVLPPIMK;LSEMDSFNNQLK;MDQQEFSIAMK;NHDEMSFNSGDIIQVDEK;NLHLELEALNGK;NMQFSNTPDSGVSLLHK;NMQFSNTPDSGVSLLHKK;NREQEEIVR;NTSGWWQGELQAR;QALMEQQQR;Q…
Q92597	NDRG1_HUMAN	NDRG1	Protein NDRG1	0.000939407	0.00281028	0.94355	7.83782e-05	0.00208974	1.01038	2.45609e-06	0.000461504	0.976966	10	24.8044	24.7338	24.8764	25.8764	25.5522	25.8167	25.7363	25.8927	25.8167	29300000	27900000	30800000	61600000	49200000	59100000	55900000	62300000	59100000	EEMQSNVEVVHTYR;EEMQSNVEVVHTYR;EEMQSNVEVVHTYR;EMQDVDLAEVKPLVEK;EMQDVDLAEVKPLVEK;EMQDVDLAEVKPLVEK;EMQDVDLAEVKPLVEK;GNRPVILTYHDIGMNHK;GNRPVILTYHDIGMNHK;GNRPVILTYHDIGMNHK;GNRPVILTYHDIGMNHK;ISGWTQALPDMVVSHLFGK;MADCGGLPQISQPAK;MADCGGLPQISQPAK;QHIVNDMNPGNLHLFINAYNSR;QHIVNDMNPGNLHLFINAYNSR;QHIVNDMNPGNLHLFINAYNSR;SHTSEGAHLDITPNSGAAGNSAGPK;SHTSEGAHLDITPNSGAAGNSAGPK;SIIGMGTGAGAYILTR;SIIGMGTGAGAYILTR;SIIGMGT…	EEMQSNVEVVHTYR;EMQDVDLAEVKPLVEK;GNRPVILTYHDIGMNHK;ISGWTQALPDMVVSHLFGK;MADCGGLPQISQPAK;QHIVNDMNPGNLHLFINAYNSR;SHTSEGAHLDITPNSGAAGNSAGPK;SIIGMGTGAGAYILTR;TASGSSVTSLDGTR;YFVQGMGYMPSASMTR
Q13976	KGP1_HUMAN	PRKG1	cGMP-dependent protein kinase 1	0.000138225	0.000652332	-0.852333	0.0002432	0.00407966	-0.882855	2.52233e-06	0.000464836	-0.867594	16	21.7013	21.8191	21.7756	21.002	20.9024	20.8346	20.9742	20.7634	20.9098	3410000	3700000	3590000	2100000	1960000	1870000	2060000	1780000	1970000	AQGISAEPQTYR;CQSVLPVPSTHIGPR;DLKPENLILDHR;EAILDNDFMK;EDSPSEDPVFLR;FYTACVVEAFAYLHSK;GIDMIEFPK;HLIGGLDDVSNK;HTEYMEFLK;LADVLEETHYENGEYIIR;LCTMGPGK;LSDFNIIDTLGVGGFGR;LSDFNIIDTLGVGGFGR;LSEKEEEIQELK;LVDFGFAK;SVPTFQSLPEEILSK;WFEGFNWEGLR	AQGISAEPQTYR;CQSVLPVPSTHIGPR;DLKPENLILDHR;EAILDNDFMK;EDSPSEDPVFLR;FYTACVVEAFAYLHSK;GIDMIEFPK;HLIGGLDDVSNK;HTEYMEFLK;LADVLEETHYENGEYIIR;LCTMGPGK;LSDFNIIDTLGVGGFGR;LSEKEEEIQELK;LVDFGFAK;SVPTFQSLPEEILSK;WFEGFNWEGLR
Q86TB9	PATL1_HUMAN	PATL1	Protein PAT1 homolog 1	2.0458e-05	0.000163254	-0.392853	0.00122322	0.00974073	-0.442326	2.58765e-06	0.000467876	-0.417589	27	24.7995	24.8093	24.8528	24.4234	24.4362	24.4234	24.4298	24.4298	24.275	29200000	29400000	30300000	22500000	22700000	22500000	22600000	22600000	20300000	AVPIGTPPK;AVQTRPVLQPQPGSLNSSIWDGSEVLR;DPYANLMLQR;EKDWVSK;ICSMYDNLR;ILPFLSTEQAADILMTTAR;IPQAALAK;IPQAALAKPISIPTNLVSLFSR;KDPYANLMLQR;KMIDAVVTSR;KTLVIIEK;LEHAYKPVQFEGSLGK;LEHAYKPVQFEGSLGK;LEHAYKPVQFEGSLGK;LQLVQGIR;LSAAEEIQGDGPK;LSAAEEIQGDGPKK;LSAAEEIQGDGPKK;LTVSSVNNPR;MIDAVVTSR;MVIENELEDPAIMR;NLPFLIK;NLPFLIKK;PISIPTNLVSLFSR;RSTSPIIGSPPVR;SSHQDHLR;STSPIIGSPPVR;TLVIIEK;TYSLLLDVEDYERR;YLLSLEEERPALMDDR	AVPIGTPPK;AVQTRPVLQPQPGSLNSSIWDGSEVLR;DPYANLMLQR;EKDWVSK;ICSMYDNLR;ILPFLSTEQAADILMTTAR;IPQAALAK;IPQAALAKPISIPTNLVSLFSR;KDPYANLMLQR;KMIDAVVTSR;KTLVIIEK;LEHAYKPVQFEGSLGK;LQLVQGIR;LSAAEEIQGDGPK;LSAAEEIQGDGPKK;LTVSSVNNPR;MIDAVVTSR;MVIENELEDPAIMR;NLPFLIK;NLPFLIKK;PISIPTNLVSLFSR;RSTSPIIGSPPVR;SSHQDHLR;STSPIIGSPPVR;TLVIIEK;TYSLLLDVEDYERR;YLLSLEEERPALMDDR
Q15022	SUZ12_HUMAN	SUZ12	Polycomb protein SUZ12	0.000390104	0.00143318	-0.318776	0.000476487	0.00566088	-0.367523	2.77895e-06	0.00049316	-0.343149	26	24.5165	24.4862	24.5285	24.1488	24.239	24.1871	24.1719	24.1795	24.0772	24000000	23500000	24200000	18600000	19800000	19100000	18900000	19000000	17700000	ALETDSVSGVSK;ASMSEFLESEDGEVEQQR;ATWETILDGK;ATWETILDGKR;DDLHCPWCTLNCR;DDLHCPWCTLNCR;EKALETDSVSGVSK;ESLTTDLQTR;FIFNYVYHPK;HGFIADNQMNHACMLFVENYGQK;IFYQFLYNNNTR;IFYQFLYNNNTR;KDVSCPIR;LPPFETFSQGPTLQFTLR;LQLLDGEYEVAMQEMEECPISK;LWNLHVMK;MEHVQADHELFLQAFEKPTQIYR;MEHVQADHELFLQAFEKPTQIYR;MEHVQADHELFLQAFEKPTQIYR;NLIAPIFLHR;NLIAPIFLHR;QPGFAFSR;QQTEARDDLHCPWCTLNCR;RLPPFETFSQGPTLQFTLR;STAPIAKPLATR;STAPIAKPLATR;…	ALETDSVSGVSK;ASMSEFLESEDGEVEQQR;ATWETILDGK;ATWETILDGKR;DDLHCPWCTLNCR;EKALETDSVSGVSK;ESLTTDLQTR;FIFNYVYHPK;HGFIADNQMNHACMLFVENYGQK;IFYQFLYNNNTR;KDVSCPIR;LPPFETFSQGPTLQFTLR;LQLLDGEYEVAMQEMEECPISK;LWNLHVMK;MEHVQADHELFLQAFEKPTQIYR;NLIAPIFLHR;QPGFAFSR;QQTEARDDLHCPWCTLNCR;RLPPFETFSQGPTLQFTLR;STAPIAKPLATR;SYSLLFR;TFKVDDMLSK;TFVAQMTVFDK;TITQIEEFSDVNEGEKEVMK;TLTYMSHR;TPITHILVCRPK
P21399	ACOHC_HUMAN	ACO1	Cytoplasmic aconitate hydratase	0.000101025	0.000516869	-0.495658	0.00159839	0.0114527	-0.453089	3.00129e-06	0.000517517	-0.474374	45	27.6527	27.6865	27.6181	27.1604	27.1984	27.1115	27.0914	27.2803	27.2262	211000000	216000000	206000000	150000000	154000000	145000000	143000000	163000000	157000000	SNPFAHLAEPLDPVQPGK;SNPFAHLAEPLDPVQPGK;SNPFAHLAEPLDPVQPGKK;AVDAGLNVMPYIK;AVLAESYER;DFESCLGAK;DIWPTRDEIQAVER;EFNSYGSR;ERFEFLK;FFNLNKLEDSR;FFNLNKLEDSR;FVEFFGPGVAQLSIADR;FVEFFGPGVAQLSIADR;GFQVAPEHHNDHK;GFQVAPEHHNDHK;GNDAVMAR;GPFLLGIK;GQQVFLK;GQQVFLK;GTFANIR;IDFEKEPLGVNAK;IDFEKEPLGVNAK;IETVNESWNALATPSDK;IETVNESWNALATPSDKLFFWNSK;IIPPGSGIIHQVNLEYLAR;INPVCPADLVIDHSIQVDFNR;INPVCPADLVIDHSIQVDFNRR;KAVDAGLNV…	SNPFAHLAEPLDPVQPGK;SNPFAHLAEPLDPVQPGKK;AVDAGLNVMPYIK;AVLAESYER;DFESCLGAK;DIWPTRDEIQAVER;EFNSYGSR;ERFEFLK;FFNLNKLEDSR;FVEFFGPGVAQLSIADR;GFQVAPEHHNDHK;GNDAVMAR;GPFLLGIK;GQQVFLK;GTFANIR;IDFEKEPLGVNAK;IETVNESWNALATPSDK;IETVNESWNALATPSDKLFFWNSK;IIPPGSGIIHQVNLEYLAR;INPVCPADLVIDHSIQVDFNR;INPVCPADLVIDHSIQVDFNRR;KAVDAGLNVMPYIK;KDFESCLGAK;KQDIENILHWNVTQHK;LFFWNSK;LGGDPEKINPVCPADLVIDHSIQVDFNR;LMGKPHPLVTSTDI…
P28288	ABCD3_HUMAN	ABCD3	ATP-binding cassette sub-family D member 3	0.00998757	0.0194617	-10.3844	1.91562e-05	0.000923616	-5.12857	0.00410201	0.0361125	-7.75647	25	25.6568	25.5841	25.6757	13	13	19.7634	20.1206	20.5451	20.8651	52900000	50300000	53600000	0	0	890000	1140000	1530000	1910000	AVVDKVFFSR;DLNFEVR;DQVIYPDGR;DQVIYPDGREDQK;DQVIYPDGREDQK;EKQTVHSVFR;EKQTVHSVFR;EYLDNVQLGHILER;EYLDNVQLGHILER;FDHVPLATPNGDVLIR;FDHVPLATPNGDVLIR;FSMGFIDSIIAK;GISDLVLK;GISDLVLK;HHEYYLHMDGR;IANPDQLLTQDVEK;ITELMQVLK;KGISDLVLK;KVGITLFTVSHR;LFYVPQRPYMTLGTLR;LFYVPQRPYMTLGTLR;LITNSEEIAFYNGNKR;LITNSEEIAFYNGNKR;LVEHLHNFILFR;LVEHLHNFILFR;MTITEQK;MTITEQKYEGEYR;MTITEQKYEGEYR;SGANVLICGPNGCGK;STHSELLEDYYQSGR;STH…	AVVDKVFFSR;DLNFEVR;DQVIYPDGR;DQVIYPDGREDQK;EKQTVHSVFR;EYLDNVQLGHILER;FDHVPLATPNGDVLIR;FSMGFIDSIIAK;GISDLVLK;HHEYYLHMDGR;IANPDQLLTQDVEK;ITELMQVLK;KGISDLVLK;KVGITLFTVSHR;LFYVPQRPYMTLGTLR;LITNSEEIAFYNGNKR;LVEHLHNFILFR;MTITEQK;MTITEQKYEGEYR;SGANVLICGPNGCGK;STHSELLEDYYQSGR;TMVSQQEK;VGITLFTVSHR;VLGELWPLFGGR;YLYEEYLQAFTYYK
O60683	PEX10_HUMAN	PEX10	Peroxisome biogenesis factor 10	1.03847e-08	5.90447e-07	-7.74268	1.03847e-08	6.39908e-06	-7.74268	4.16059e-05	0.00257232	-7.74268	3	20.7471	20.654	20.8269	13	13	13	13	13	13	1760000	1650000	1860000	0	0	0	0	0	0	ALLPLEQELQADPDSGRPLQGSLGPGGR;NPLCTLCLEER;SAAGGALHSLAGAR;SAAGGALHSLAGAR	ALLPLEQELQADPDSGRPLQGSLGPGGR;NPLCTLCLEER;SAAGGALHSLAGAR
P36871	PGM1_HUMAN	PGM1	Phosphoglucomutase-1	4.73241e-05	0.000299761	-0.68584	0.000249047	0.00413769	-0.864487	3.21029e-06	0.000517517	-0.775163	38	26.9428	26.976	27.0401	26.3101	26.3342	26.2571	26.0547	26.0609	26.2499	129000000	132000000	138000000	83200000	84600000	80200000	69700000	70000000	79800000	ADNFEYSDPVDGSISR;ADNFEYSDPVDGSISR;AIGGIILTASHNPGGPNGDFGIK;DLEALMFDR;DLEALMFDR;EAIQLIAR;ELLSGPNR;FFGNLMDASK;FFGNLMDASK;FNISNGGPAPEAITDK;FNISNGGPAPEAITDKIFQISK;IAAANGIGR;IALYETPTGWK;IDAMHGVVGPYVK;IDAMHGVVGPYVK;INQDPQVMLAPLISIALK;IRIDAMHGVVGPYVK;IRIDAMHGVVGPYVK;LIFTDGSR;LSGTGSAGATIR;LSLCGEESFGTGSDHIR;LSLCGEESFGTGSDHIR;LVIGQNGILSTPAVSCIIR;LYIDSYEK;LYIDSYEKDVAK;LYIDSYEKDVAK;MMKDLEALMFDR;MMKDLEALMFDR;N…	ADNFEYSDPVDGSISR;AIGGIILTASHNPGGPNGDFGIK;DLEALMFDR;EAIQLIAR;ELLSGPNR;FFGNLMDASK;FNISNGGPAPEAITDK;FNISNGGPAPEAITDKIFQISK;IAAANGIGR;IALYETPTGWK;IDAMHGVVGPYVK;INQDPQVMLAPLISIALK;IRIDAMHGVVGPYVK;LIFTDGSR;LSGTGSAGATIR;LSLCGEESFGTGSDHIR;LVIGQNGILSTPAVSCIIR;LYIDSYEK;LYIDSYEKDVAK;MMKDLEALMFDR;NFFTRYDYEEVEAEGANK;QEATLVVGGDGR;QFSANDK;QFSANDKVYTVEK;QQFDLENK;QSVEDILK;QSVEDILKDHWQK;SGEHDFGAAFDGDGDR;SGEHDFGAAF…
Q12947	FOXF2_HUMAN	FOXF2	Forkhead box protein F2	0.373901	0.423415	-2.39418	0.138215	0.233294	4.44667	0.737647	0.821407	1.02625	1	13	13	20.1825	13	13	13	19.392	20.1704	19.9601	0	0	1190000	0	0	0	688000	1180000	1020000	HNLSLNECFIK;HNLSLNECFIK	HNLSLNECFIK
P05787	K2C8_HUMAN	KRT8	Keratin, type II cytoskeletal 8	2.93799e-06	3.936e-05	0.931543	4.22798e-05	0.00141883	0.710466	3.30637e-06	0.000517517	0.821005	29	23.4923	23.4425	23.417	24.3712	24.3712	24.4041	24.217	24.1174	24.1488	11800000	11400000	11200000	21700000	21700000	22200000	19500000	18200000	18600000	AEAESMYQIK;AQYEDIANR;ASLEAAIADAEQR;ASLEAAIADAEQRGELAIK;DVDEAYMNK;DVDEAYMNKVELESR;DVDEAYMNKVELESR;EYQELMNVK;LALDIEIATYR;LEAELGNMQGLVEDFK;LEAELGNMQGLVEDFK;LEGLTDEINFLR;LESGMQNMSIHTK;LESGMQNMSIHTK;LQAEIEGLK;LQAEIEGLKGQR;LQAEIEGLKGQR;LSELEAALQR;LVSESSDVLPK;QLETLGQEK;QLYEEEIR;RQLETLGQEK;SLDMDSIIAEVK;SLDMDSIIAEVK;SNMDNMFESYINNLR;SNMDNMFESYINNLRR;SRAEAESMYQIK;SRAEAESMYQIK;SYTSGPGSR;TEMENEFVLIKK;TEMENEFV…	AEAESMYQIK;AQYEDIANR;ASLEAAIADAEQR;ASLEAAIADAEQRGELAIK;DVDEAYMNK;DVDEAYMNKVELESR;EYQELMNVK;LALDIEIATYR;LEAELGNMQGLVEDFK;LEGLTDEINFLR;LESGMQNMSIHTK;LQAEIEGLK;LQAEIEGLKGQR;LSELEAALQR;LVSESSDVLPK;QLETLGQEK;QLYEEEIR;RQLETLGQEK;SLDMDSIIAEVK;SNMDNMFESYINNLR;SNMDNMFESYINNLRR;SRAEAESMYQIK;SYTSGPGSR;TEMENEFVLIKK;TEMENEFVLIK;TKTEISEMNR;VGSSNFR;WSLLQQQK;YEELQSLAGK
O94913	PCF11_HUMAN	PCF11	Pre-mRNA cleavage complex 2 protein Pcf11	5.30382e-05	0.000324757	-0.621879	0.000279473	0.00437904	-0.488121	3.3078e-06	0.000517517	-0.555	31	24.6649	24.604	24.5926	24.0105	24.0359	23.9495	24.0772	24.1253	24.1946	26600000	25500000	25300000	16900000	17200000	16200000	17700000	18300000	19200000	SEQTPAEAGAAGAR;APHQVPVQSEK;APSSEKLPVMYLMDSIVK;ASGHYFDEK;AYPDNHLSQVDVNELFSK;EFLMNTLNQSDTK;EIVSLIEAQTAK;ELTLASK;ENVENWQSSK;EYLTAFTK;FDIPLGLQGTR;FTTSQTDVYADHLDWHYR;HEQIFDSPQGPNFNGPHGPGNQSFSNPLNR;IYHPSCYEDYQNTSSFDCTPSPSK;KLELELEQAK;KLELELEQAK;LASGEITQDDFLVVVHQIR;LYTGIQCYSCGMR;NELQEPCDSPK;QDTITEESEK;QLFQYQEGVR;QLFQYQEGVREEQR;SLQQVDEHSKPPHLR;SPEEPSTPGTVVSSPSISTPPIVPDIQK;SRPGPSLQIQDLK;STWDEIFPLK;STWDEIF…	SEQTPAEAGAAGAR;APHQVPVQSEK;APSSEKLPVMYLMDSIVK;ASGHYFDEK;AYPDNHLSQVDVNELFSK;EFLMNTLNQSDTK;EIVSLIEAQTAK;ELTLASK;ENVENWQSSK;EYLTAFTK;FDIPLGLQGTR;FTTSQTDVYADHLDWHYR;HEQIFDSPQGPNFNGPHGPGNQSFSNPLNR;IYHPSCYEDYQNTSSFDCTPSPSK;KLELELEQAK;LASGEITQDDFLVVVHQIR;LYTGIQCYSCGMR;NELQEPCDSPK;QDTITEESEK;QLFQYQEGVR;QLFQYQEGVREEQR;SLQQVDEHSKPPHLR;SPEEPSTPGTVVSSPSISTPPIVPDIQK;SRPGPSLQIQDLK;STWDEIFPLK;STWDEIFPLKK;TEEERP…
Q99489	OXDD_HUMAN	DDO	D-aspartate oxidase	0.373901	0.423415	2.05678	NaN	NaN	0	0.363217	0.512095	1.02839	2	13	13	13	13	19.1704	13	13	13	13	0	0	0	0	590000	0	0	0	0	DGSGLTYIYPGTSHVTLGGTR;LVSECVHALR	DGSGLTYIYPGTSHVTLGGTR;LVSECVHALR
Q01804	OTUD4_HUMAN	OTUD4	OTU domain-containing protein 4	0.000949939	0.00283823	0.278876	0.000496571	0.00582463	0.281768	3.52935e-06	0.000536853	0.280322	31	22.8269	22.7876	22.7935	23.0241	23.0983	23.1222	23.0609	23.1332	23.0592	7440000	7240000	7270000	8530000	8980000	9130000	8750000	9200000	8740000	MEAAVGVPDGGDQGGAGPR;AHPPTQILNR;AHPPTQILNR;AIVPPYSLCQTGEDLPK;AIVPPYSLCQTGEDLPKDK;APPPESWNTVSGK;AVAEQVLHSQSR;AVAEQVLHSQSR;AYSCPMWAPHSYLYPLHQAYLAACR;DCGSVSTVDEFPEAR;DEQAFPALSSSSVNQSASQSSNPCVQR;DFIIYREPNVSPSQVTENNFPEK;DGSCLFR;EDATPMDAYLR;EESSEDENEVSNILR;ERETVPVELEPK;ERVEDFDHTSR;ESNYFGLSPEER;FFFNLGVK;FLNADVQGIHSENGPVLVEELGK;FLNADVQGIHSENGPVLVEELGKK;GEHVHSLPEASVSSKPDEGR;GEHVHSLPEASVSSKPDEGR;KADTALASIPP…	MEAAVGVPDGGDQGGAGPR;AHPPTQILNR;AIVPPYSLCQTGEDLPK;AIVPPYSLCQTGEDLPKDK;APPPESWNTVSGK;AVAEQVLHSQSR;AYSCPMWAPHSYLYPLHQAYLAACR;DCGSVSTVDEFPEAR;DEQAFPALSSSSVNQSASQSSNPCVQR;DFIIYREPNVSPSQVTENNFPEK;DGSCLFR;EDATPMDAYLR;EESSEDENEVSNILR;ERETVPVELEPK;ERVEDFDHTSR;ESNYFGLSPEER;FFFNLGVK;FLNADVQGIHSENGPVLVEELGK;FLNADVQGIHSENGPVLVEELGKK;GEHVHSLPEASVSSKPDEGR;KADTALASIPPVAEGK;KPSTSGQNFHSDVDYR;LLYEIQNR;MACIHYLR;NVEY…
O00743	PPP6_HUMAN	PPP6C	Serine/threonine-protein phosphatase 6 catalytic subunit	3.449e-05	0.000235826	-0.502363	0.000164219	0.00328544	-0.409702	3.99359e-06	0.000597977	-0.456032	14	26.0062	26.0296	26.0317	25.5667	25.4953	25.4984	25.5841	25.5841	25.6703	67400000	68500000	68600000	49700000	47300000	47400000	50300000	50300000	53400000	APLDLDKYVEIAR;MAPLDLDKYVEIAR;AHQLVHEGYK;AHQLVHEGYK;APLDLDKYVEIAR;APLDLDKYVEIAR;CGNIASIMVFK;GAFCDLVWSDPEDVDTWAISPR;GAGWLFGAK;GAGWLFGAK;LVTVWSAPNYCYR;LVTVWSAPNYCYR;NQEIPHK;QITQVYGFYDECQTK;QITQVYGFYDECQTK;TGGQVPDTNYIFMGDFVDR;TTTPYFL;VTNEFVHINNLK;VTNEFVHINNLK;YGNANAWR;YLPENDLKR;YLPENDLKR	APLDLDKYVEIAR;MAPLDLDKYVEIAR;AHQLVHEGYK;CGNIASIMVFK;GAFCDLVWSDPEDVDTWAISPR;GAGWLFGAK;LVTVWSAPNYCYR;NQEIPHK;QITQVYGFYDECQTK;TGGQVPDTNYIFMGDFVDR;TTTPYFL;VTNEFVHINNLK;YGNANAWR;YLPENDLKR
Q7Z460	CLAP1_HUMAN	CLASP1	CLIP-associating protein 1	0.000365614	0.0013642	0.267722	0.000826603	0.00777133	0.293175	4.1343e-06	0.000607105	0.280449	71	24.4362	24.48	24.4551	24.7129	24.7645	24.6971	24.7895	24.7695	24.6918	22700000	23400000	23000000	27500000	28500000	27200000	29000000	28600000	27100000	AAEEAASTLASSIHPEQCIK;AFDDVPVVQIYSSR;AFDDVPVVQIYSSR;ALQSHLK;AQIGTVLPSLIDR;AQTTNSNSSSSSDVSTHS;DAAINSLVEIYR;DGGAASPATEGR;DLEESINK;DLEESINK;DSFPFDQQFNILMR;DSFPFDQQFNILMR;DVPIDHSDLVADLLK;DYNPYPYSDAINTYDK;EACITLGHLSSVLGNK;EAEHLYHTLESSYQK;EAEHLYHTLESSYQK;EAVFDDDMEQLR;EAVFDDDMEQLRDVPIDHSDLVADLLK;ECDIVSR;EDSLGVWEEHFK;EGAGAVDEEDFIK;EGLLGLQNLLK;EILSDDKHDWEQR;EILSDDKHDWEQR;EILSDDKHDWEQR;ELSNHNERVEER;EQDQTLLL…	AAEEAASTLASSIHPEQCIK;AFDDVPVVQIYSSR;ALQSHLK;AQIGTVLPSLIDR;AQTTNSNSSSSSDVSTHS;DAAINSLVEIYR;DGGAASPATEGR;DLEESINK;DSFPFDQQFNILMR;DVPIDHSDLVADLLK;DYNPYPYSDAINTYDK;EACITLGHLSSVLGNK;EAEHLYHTLESSYQK;EAVFDDDMEQLR;EAVFDDDMEQLRDVPIDHSDLVADLLK;ECDIVSR;EDSLGVWEEHFK;EGAGAVDEEDFIK;EGLLGLQNLLK;EILSDDKHDWEQR;ELSNHNERVEER;EQDQTLLLK;FDHGAEAIMPTIFNLIPNSAK;FGLGQPGR;FIVDQTQTPNLK;FKNYAELTIMK;GALLELLK;GIHDADSEAR;GPPVT…
Q8TEW0	PARD3_HUMAN	PARD3	Partitioning defective 3 homolog	4.98489e-05	0.000311417	-0.429989	0.000704188	0.00710569	-0.412314	4.18125e-06	0.000607105	-0.421151	45	23.3101	23.2961	23.3101	22.8365	22.8746	22.9152	22.8152	22.8987	22.9654	10400000	10300000	10400000	7490000	7690000	7910000	7380000	7820000	8190000	AAISDSADCSLSPDVDPVLAFQR;AEDEDIVLTPDGTR;AIAKDPNYWIQVHR;ANMPLHVR;DPNYWIQVHR;DTSNWSNQFQR;DVGPSLGLK;DVTIGGSAPIYVK;ELNAEPSQMQIPK;ERDYAEIQDFHR;ESVSTASDQPSHSLER;ESVSTASDQPSHSLER;FSPDSQYIDNR;GCNESFR;GGKAEHENLFR;GLGDMFR;GMIQLIVAR;GTEGLGFSITSR;IQESFTSEEER;ISHSLYSGIEGLDESPSR;ISHSLYSGIEGLDESPSR;LEHGDGGILDLDDILCDVADDKDR;LIEVNGVDLVGK;LNHPPEQIDSHSR;LNHPPEQIDSHSR;LRQEFQQAK;LVEVPNDGGPLGIHVVPFSAR;QEDAFHPR;QFSDASQL…	AAISDSADCSLSPDVDPVLAFQR;AEDEDIVLTPDGTR;AIAKDPNYWIQVHR;ANMPLHVR;DPNYWIQVHR;DTSNWSNQFQR;DVGPSLGLK;DVTIGGSAPIYVK;ELNAEPSQMQIPK;ERDYAEIQDFHR;ESVSTASDQPSHSLER;FSPDSQYIDNR;GCNESFR;GGKAEHENLFR;GLGDMFR;GMIQLIVAR;GTEGLGFSITSR;IQESFTSEEER;ISHSLYSGIEGLDESPSR;LEHGDGGILDLDDILCDVADDKDR;LIEVNGVDLVGK;LNHPPEQIDSHSR;LRQEFQQAK;LVEVPNDGGPLGIHVVPFSAR;QEDAFHPR;QFSDASQLDFVK;RFEQAQHMFR;RISHSLYSGIEGLDESPSR;SKENHADLGIFVK;…
P35573	GDE_HUMAN	AGL	Glycogen debranching enzyme	1.48482e-05	0.000127545	-0.644061	0.000610403	0.00661425	-0.670129	4.25875e-06	0.000609128	-0.657095	76	25.3307	25.3239	25.341	24.6375	24.7129	24.7129	24.7024	24.7543	24.5285	42200000	42000000	42500000	26100000	27500000	27500000	27300000	28300000	24200000	ACFLMAHNGWVMGDDPLR;ALEIAEK;AVEQFRR;AVTVYTNYPFPGETFNR;CESEEKEDGGGCYDIPNWSALK;CLGPFDEWESR;DGSAVEIVGLSK;DTFIALR;EAMSAYNSHEEGR;EAMSAYNSHEEGR;EHIQLNESK;EKEQCCVSLAAGLPHFSSGIFR;ELICWGDSVK;EQCCVSLAAGLPHFSSGIFR;ESGYNMIHFTPLQTLGLSR;ESGYNMIHFTPLQTLGLSR;EVPQMCIPGKIEEVVLEAR;EWNVICITDVVYNHTAANSK;FNCGTWMDK;FPSLPILSPALMDVPYR;FPSLPILSPALMDVPYR;FSCDVAEGK;GILLITGR;GIPALIENDHHMNSIR;GIPALIENDHHMNSIR;GYDELVPHQISVVSEER…	ACFLMAHNGWVMGDDPLR;ALEIAEK;AVEQFRR;AVTVYTNYPFPGETFNR;CESEEKEDGGGCYDIPNWSALK;CLGPFDEWESR;DGSAVEIVGLSK;DTFIALR;EAMSAYNSHEEGR;EHIQLNESK;EKEQCCVSLAAGLPHFSSGIFR;ELICWGDSVK;EQCCVSLAAGLPHFSSGIFR;ESGYNMIHFTPLQTLGLSR;EVPQMCIPGKIEEVVLEAR;EWNVICITDVVYNHTAANSK;FNCGTWMDK;FPSLPILSPALMDVPYR;FSCDVAEGK;GILLITGR;GIPALIENDHHMNSIR;GYDELVPHQISVVSEER;HGLIPNLLGEGIYAR;HLSLGSVQLCGVGK;HMQGIQFR;HSPSIHQSVVAVSR;IEEVVLEAR;IIW…
Q7L3B6	CD37L_HUMAN	CDC37L1	Hsp90 co-chaperone Cdc37-like 1	2.63768e-07	6.56124e-06	1.44018	2.70784e-05	0.00111631	0.620249	0.00242914	0.0266116	1.03022	11	22.0918	22.0821	22.0426	23.5404	23.5045	23.4923	22.7389	22.6562	22.6822	4470000	4440000	4320000	12200000	11900000	11800000	7000000	6610000	6730000	MEQPWPPPGPWSLPR;AEEEGYFEAFKNELEAFK;AQTAVSELR;CPQLPGGGAQMYSHGIELACQK;FLSDHPYLVCEETAK;FLSDHPYLVCEETAK;HFGMLSR;LGSLALHNSESLDQEHAK;LGSLALHNSESLDQEHAK;LGSLALHNSESLDQEHAK;MCLWSTDAISK;QKEEALVQR;SFINQDKR;WNLAEAQQK	MEQPWPPPGPWSLPR;AEEEGYFEAFKNELEAFK;AQTAVSELR;CPQLPGGGAQMYSHGIELACQK;FLSDHPYLVCEETAK;HFGMLSR;LGSLALHNSESLDQEHAK;MCLWSTDAISK;QKEEALVQR;SFINQDKR;WNLAEAQQK
Q66LE6	2ABD_HUMAN	PPP2R2D	Serine/threonine-protein phosphatase 2A 55 kDa regulatory subunit B delta isoform	0.000108582	0.000544733	-0.45579	0.000191639	0.00353775	-0.482847	4.62897e-06	0.00064289	-0.469318	5	22.7077	22.6886	22.6431	22.2361	22.2564	22.1795	22.1457	22.1916	22.2535	6850000	6760000	6550000	4940000	5010000	4750000	4640000	4790000	5000000	AEGYNLKDEDGR;AEGYNLKDEDGR;FFEEPEDPSSR;VPILKPMDLMVEASPR;VWDLNMESRPVETHQVHEYLR;WLPQQNAAHFLLSTNDK	AEGYNLKDEDGR;FFEEPEDPSSR;VPILKPMDLMVEASPR;VWDLNMESRPVETHQVHEYLR;WLPQQNAAHFLLSTNDK
Q9NUI1	DECR2_HUMAN	DECR2	Peroxisomal 2,4-dienoyl-CoA reductase [(3E)-enoyl-CoA-producing]	0.0676205	0.0986124	-5.46308	1.77426e-11	1.63995e-07	-9.85428	0.00268127	0.0281763	-7.65868	12	22.8288	22.8708	22.8633	19.6042	19.5694	13	13	13	13	7450000	7670000	7630000	797000	778000	0	0	0	0	AAVDAMTR;APPAVMAAVDQALKEFGR;GLPDFASFSAK;GQALQVHAGSAK;HLAVEWGPQNIR;HLAVEWGPQNIR;HLFCPDLLR;IAEIFMR;LGGPQASLSTK;VAFITGGGSGIGFR;VNSLAPGPISGTEGLR;VNSLAPGPISGTEGLRR;VTASPLQR	AAVDAMTR;APPAVMAAVDQALKEFGR;GLPDFASFSAK;GQALQVHAGSAK;HLAVEWGPQNIR;HLFCPDLLR;IAEIFMR;LGGPQASLSTK;VAFITGGGSGIGFR;VNSLAPGPISGTEGLR;VNSLAPGPISGTEGLRR;VTASPLQR
Q9NTX5	ECHD1_HUMAN	ECHDC1	Ethylmalonyl-CoA decarboxylase	0.00177579	0.00466511	-0.763847	0.000171761	0.00333527	-0.830537	5.81322e-06	0.000777547	-0.797192	13	25.341	25.2891	25.2096	24.7077	24.4234	24.417	24.4298	24.5404	24.3778	42500000	41000000	38800000	27400000	22500000	22400000	22600000	24400000	21800000	DLLGTVWGGPANLEAIAK;EDNGIGILTLNNPSR;ELYLEEALQNER;EMGIIPSWGGTTR;LLHQTGLSLYSTSHGFYEEEVKK;LLHQTGLSLYSTSHGFYEEEVKK;LMTPESK;LVEIIGSR;NALNIGMVEEVLQSSDETK;NTFSSGSDLNAVK;QFIQGPPEVIR;SLEEAQEWLK;SLGTPEDGMAVCMFMQNTLTR;VIELENWTEGK	DLLGTVWGGPANLEAIAK;EDNGIGILTLNNPSR;ELYLEEALQNER;EMGIIPSWGGTTR;LLHQTGLSLYSTSHGFYEEEVKK;LMTPESK;LVEIIGSR;NALNIGMVEEVLQSSDETK;NTFSSGSDLNAVK;QFIQGPPEVIR;SLEEAQEWLK;SLGTPEDGMAVCMFMQNTLTR;VIELENWTEGK
Q96JM2	ZN462_HUMAN	ZNF462	Zinc finger protein 462	3.15903e-05	0.000220901	1.08914	0.000296844	0.00454259	0.846235	5.90353e-06	0.000777547	0.967688	40	21.8346	21.7307	21.6757	22.8689	22.85	22.7895	22.4923	22.68	22.6074	3740000	3480000	3350000	7660000	7560000	7250000	5900000	6720000	6390000	MEVLQCDGCDFR;AADFAQDIDINPGAVYK;AEVEGEAQEIEWLPFR;AFSQGSEWER;AHIQDVHTAFLQPTDVAEDNVNELR;AHIQDVHTAFLQPTDVAEDNVNELR;APSYEDLK;CALCAYTNPIR;CDECPFTCK;CPLCLYHTK;DTSEPQKEPNFR;EDKYSCQYCSFVSAFR;FCSYTSPNVR;FCVEVHPTLR;FEGQPSSLPLENETDSHPSSSNTVK;FSDHGAALNTEK;GNFCCEWCSYQTPR;GSALSQLSFEVGAPMSPK;GVEGPQGSPRPPAPIQQLNR;HGMALNDTK;HIENIHLSGK;HSFCDNLPK;IHGVLTHYQK;IVSLLSSHSHHSSQK;KPASCVLVSPSNLER;NFELVGR;NLLIEHTR;NMIDHIVLHR…	MEVLQCDGCDFR;AADFAQDIDINPGAVYK;AEVEGEAQEIEWLPFR;AFSQGSEWER;AHIQDVHTAFLQPTDVAEDNVNELR;APSYEDLK;CALCAYTNPIR;CDECPFTCK;CPLCLYHTK;DTSEPQKEPNFR;EDKYSCQYCSFVSAFR;FCSYTSPNVR;FCVEVHPTLR;FEGQPSSLPLENETDSHPSSSNTVK;FSDHGAALNTEK;GNFCCEWCSYQTPR;GSALSQLSFEVGAPMSPK;GVEGPQGSPRPPAPIQQLNR;HGMALNDTK;HIENIHLSGK;HSFCDNLPK;IHGVLTHYQK;IVSLLSSHSHHSSQK;KPASCVLVSPSNLER;NFELVGR;NLLIEHTR;NMIDHIVLHR;QQQEGTNLPDVPNK;RHDIDAYYTH…
Q9Y4B6	DCAF1_HUMAN	DCAF1	DDB1- and CUL4-associated factor 1	0.000880714	0.00267661	0.236991	0.00089901	0.00816262	0.2594	5.92309e-06	0.000777547	0.248195	50	24.8717	24.8764	24.848	25.0526	25.1214	25.1332	25.1488	25.1565	25.0691	30700000	30800000	30200000	34800000	36500000	36800000	37200000	37400000	35200000	TTVVVHVDSK;AELTTLLEQWEK;AELTTLLEQWEKEHGSGQDMVPILTR;AVLELFDR;AVLELFDRYDGLR;EADLPMTAASHSSAFTPVTAAASPVSLPR;EADLPMTAASHSSAFTPVTAAASPVSLPR;EADQPLR;EANEDESGFTCCAFSAR;EGIVENLFK;EHGSGQDMVPILTR;ELLLLIR;ELQLQEVALR;EPPLNTAACR;FATEFVAHGGVQK;FLMLGTCTGQLK;FRPISVFR;GDIAHIYDIQTGNK;GDIAHIYDIQTGNK;GDPDPFDDRHPGR;GLGETATVLTK;HLASLLLHNK;HLPSPPTLDSIITEYLR;HSFTEDHYVEFSK;HTCMALR;ISFPEKELLLLIR;KYFEAHLAIK;LGFSSSDPDR;LLTLF…	TTVVVHVDSK;AELTTLLEQWEK;AELTTLLEQWEKEHGSGQDMVPILTR;AVLELFDR;AVLELFDRYDGLR;EADLPMTAASHSSAFTPVTAAASPVSLPR;EADQPLR;EANEDESGFTCCAFSAR;EGIVENLFK;EHGSGQDMVPILTR;ELLLLIR;ELQLQEVALR;EPPLNTAACR;FATEFVAHGGVQK;FLMLGTCTGQLK;FRPISVFR;GDIAHIYDIQTGNK;GDPDPFDDRHPGR;GLGETATVLTK;HLASLLLHNK;HLPSPPTLDSIITEYLR;HSFTEDHYVEFSK;HTCMALR;ISFPEKELLLLIR;KYFEAHLAIK;LGFSSSDPDR;LLTLFNPDLANNYK;LLTLFNPDLANNYKR;LPLFSSCQIQQLMK;LPLF…
Q9ULH1	ASAP1_HUMAN	ASAP1	Arf-GAP with SH3 domain, ANK repeat and PH domain-containing protein 1	5.95443e-05	0.000351994	0.625189	4.3269e-05	0.00142834	0.478958	6.50305e-06	0.000833467	0.552074	33	22.2125	22.2185	22.2564	22.7895	22.882	22.8913	22.7348	22.6671	22.7223	4860000	4880000	5010000	7250000	7730000	7780000	6980000	6660000	6920000	AIIEDVQR;AIYNSGQDHVQNEENYAQVLDK;AQQPSEVTLK;ATQCEDLLSQAK;EHAKQHGMIR;FEGLSQQSSTSSAK;FGSNFLSR;GAVPWGNDGGPSSSSK;GEQSAGENSLEDLTK;GPTGPPSTLPLSTQTSSGSSTLSK;GVDLLQNLIK;GVFPVSFVHILSD;IQSLELDKLGTSELLLAK;KGVDLLQNLIK;KGVFPVSFVHILSD;LAADLYNIK;LALPGFSTPR;LKATQCEDLLSQAK;LNELLEAIK;LNLLTCQVK;NAGKGPTGPPSTLPLSTQTSSGSSTLSK;NTVTLLEEALDQDR;NTVTLLEEALDQDR;NTVTLLEEALDQDRTALQK;PTPSSDMTVRK;QASEDSNDLTPTLPETPVPLPR;SFDLISHNR…	AIIEDVQR;AIYNSGQDHVQNEENYAQVLDK;AQQPSEVTLK;ATQCEDLLSQAK;EHAKQHGMIR;FEGLSQQSSTSSAK;FGSNFLSR;GAVPWGNDGGPSSSSK;GEQSAGENSLEDLTK;GPTGPPSTLPLSTQTSSGSSTLSK;GVDLLQNLIK;GVFPVSFVHILSD;IQSLELDKLGTSELLLAK;KGVDLLQNLIK;KGVFPVSFVHILSD;LAADLYNIK;LALPGFSTPR;LKATQCEDLLSQAK;LNELLEAIK;LNLLTCQVK;NAGKGPTGPPSTLPLSTQTSSGSSTLSK;NTVTLLEEALDQDR;NTVTLLEEALDQDRTALQK;PTPSSDMTVRK;QASEDSNDLTPTLPETPVPLPR;SFDLISHNR;SKPTVDIVNQAGET…
P54886	P5CS_HUMAN	ALDH18A1	Delta-1-pyrroline-5-carboxylate synthase	0.000907445	0.00273969	-0.465075	0.00134956	0.0103519	-0.44868	6.52301e-06	0.000833467	-0.456877	45	27.8504	27.8385	27.7833	27.4473	27.3494	27.2803	27.4154	27.4394	27.2714	242000000	240000000	231000000	183000000	171000000	163000000	179000000	182000000	162000000	AALWALQGGTSVVIANGTHPK;AEIIHHLADLLTDQR;AEIIHHLADLLTDQR;AEIIHHLADLLTDQR;AEIIHHLADLLTDQRDEILLANK;AEIIHHLADLLTDQRDEILLANK;CEYPAACNALETLLIHR;DEILLANK;DEILLANKK;DHVVSDFSEHGSLK;DHVVSDFSEHGSLK;DLEEAEGR;DLEEAEGR;DNDSLAAR;DSKCEYPAACNALETLLIHR;DSKCEYPAACNALETLLIHR;EAVQLVNTR;EAVQLVNTREEVEDLCR;EEVEDLCR;EEVEDLCRLDK;EEVEDLCRLDK;EMAIPVLEAR;EMAIPVLEAR;EMMLVTSGAVAFGK;FASYLTFSPSEVK;GDECGLALGR;GIPVMGHSEGICHMYVDSEASV…	AALWALQGGTSVVIANGTHPK;AEIIHHLADLLTDQR;AEIIHHLADLLTDQRDEILLANK;CEYPAACNALETLLIHR;DEILLANK;DEILLANKK;DHVVSDFSEHGSLK;DLEEAEGR;DNDSLAAR;DSKCEYPAACNALETLLIHR;EAVQLVNTR;EAVQLVNTREEVEDLCR;EEVEDLCR;EEVEDLCRLDK;EMAIPVLEAR;EMMLVTSGAVAFGK;FASYLTFSPSEVK;GDECGLALGR;GIPVMGHSEGICHMYVDSEASVDKVTR;GIPVMGHSEGICHMYVDSEASVDK;GKDHVVSDFSEHGSLK;GPVGLEGLLTTK;HEILLSQSVR;ILHLLTQEALSIHGVK;LAAPLLKR;LASIVEQVSVLQNQGR;LGSAVVTR;…
Q9NQH7	XPP3_HUMAN	XPNPEP3	Xaa-Pro aminopeptidase 3	0.00101665	0.002988	-0.840071	0.000182384	0.00346867	-0.692355	7.2916e-06	0.000918835	-0.766213	17	25.8069	25.7745	25.8881	25.1565	24.9495	24.8433	25.0894	25.0935	25.2096	58700000	57400000	62100000	37400000	32400000	30100000	35700000	35800000	38800000	AETNMVWYDWMR;APVEEAFLYAK;DGEMVLLDGGCESSCYVSDITR;ELWDGPR;EMNDIEQICSQAS;FTAPQAELYEAVLEIQR;GADILAYPPVVAGGNR;GADILAYPPVVAGGNR;GVQQLIQR;IEDDVVVTQDSPLILSADCPK;LKDLGIMK;LMSLIQK;LTSQAFIETMFTSK;NIKENNAFK;PSHAQLHSDYMQPLTEAK;SGTDGAIALTGVDEAYTLEEFQHLLPK;SNTLHYVK;SNTLHYVK;SPAEIER	AETNMVWYDWMR;APVEEAFLYAK;DGEMVLLDGGCESSCYVSDITR;ELWDGPR;EMNDIEQICSQAS;FTAPQAELYEAVLEIQR;GADILAYPPVVAGGNR;GVQQLIQR;IEDDVVVTQDSPLILSADCPK;LKDLGIMK;LMSLIQK;LTSQAFIETMFTSK;NIKENNAFK;PSHAQLHSDYMQPLTEAK;SGTDGAIALTGVDEAYTLEEFQHLLPK;SNTLHYVK;SPAEIER
Q92979	NEP1_HUMAN	EMG1	Ribosomal RNA small subunit methyltransferase NEP1	0.000411991	0.00148953	0.433658	0.00238097	0.0142241	0.42477	7.3829e-06	0.000918835	0.429214	17	26.1852	26.2408	26.2077	26.6595	26.6998	26.5754	26.5225	26.6595	26.726	76300000	79300000	77500000	106000000	109000000	100000000	96400000	106000000	111000000	AAPSDGFKPR;AGLLQVYIHTQK;AGLLQVYIHTQK;DPGEARPDITHQSLLMLMDSPLNR;DPGEARPDITHQSLLMLMDSPLNR;DPGEARPDITHQSLLMLMDSPLNR;ELVPSSDPIVFVVGAFAHGK;FCGLMVQLLHK;FCGLMVQLLHK;FCGLMVQLLHK;LIVVLEGASLETVK;MVSISNYPLSAALTCAK;MVSISNYPLSAALTCAK;MVSISNYPLSAALTCAK;NPVSDHFPVGCMK;NPVSDHFPVGCMK;NPVSDHFPVGCMK;NVLIEVNPQTR;RLIVVLEGASLETVK;SGGEQAQDWDALPPK;TFDRFCGLMVQLLHK;TYELLNCDK;TYELLNCDKHK;TYELLNCDKHK;VGTSFSIPVVSDVR;VIKNPVSDHF…	AAPSDGFKPR;AGLLQVYIHTQK;DPGEARPDITHQSLLMLMDSPLNR;ELVPSSDPIVFVVGAFAHGK;FCGLMVQLLHK;LIVVLEGASLETVK;MVSISNYPLSAALTCAK;NPVSDHFPVGCMK;NVLIEVNPQTR;RLIVVLEGASLETVK;SGGEQAQDWDALPPK;TFDRFCGLMVQLLHK;TYELLNCDK;TYELLNCDKHK;VGTSFSIPVVSDVR;VIKNPVSDHFPVGCMK;VSVEYTEK
Q96C24	SYTL4_HUMAN	SYTL4	Synaptotagmin-like protein 4	1.81847e-06	2.80162e-05	-7.55387	1.81847e-06	0.00017328	-7.55387	0.000551082	0.0108663	-7.55387	2	20.895	20.2989	20.4676	13	13	13	13	13	13	1950000	1290000	1450000	0	0	0	0	0	0	ECHQLAYADEAK;TLQFSVWHHGR	ECHQLAYADEAK;TLQFSVWHHGR
P49790	NU153_HUMAN	NUP153	Nuclear pore complex protein Nup153	2.93881e-05	0.000209528	0.343564	0.000507354	0.00588797	0.352987	8.05092e-06	0.00097296	0.348276	57	25.3239	25.2714	25.3031	25.6486	25.6486	25.632	25.6012	25.7077	25.6486	42000000	40500000	41400000	52600000	52600000	52000000	50900000	54800000	52600000	ASGAGGVGGGGGGK;AGSSWQCDTCLLQNK;ASDKDITVSK;CHQGPIKPYQQGR;CHQGPIKPYQQGR;CIACQAAK;CIACQAAK;CLACESAKPGTK;CLACESAKPGTK;CQPVFSFGNSEQTK;CQPVFSFGNSEQTKDENSSK;CSTGYEK;CVACETPKPGTCVK;CVACETPKPGTCVK;DSTSQHDDDNISTTSGFSSR;EGSVLDILK;EIKDSTSQHDDDNISTTSGFSSR;EIKDSTSQHDDDNISTTSGFSSR;EKVDSQYPPVQR;EKVDSQYPPVQR;FGDQGGFK;FGLSSGLSNPVSLTPFQFGVSNLGQEEK;FGVSSESKPEEVK;FGVSSSSSGPSQTLTSTGNFK;FSSPIVK;FVASKPLEEEEMEVPVLPK;FVAS…	ASGAGGVGGGGGGK;AGSSWQCDTCLLQNK;ASDKDITVSK;CHQGPIKPYQQGR;CIACQAAK;CLACESAKPGTK;CQPVFSFGNSEQTK;CQPVFSFGNSEQTKDENSSK;CSTGYEK;CVACETPKPGTCVK;DSTSQHDDDNISTTSGFSSR;EGSVLDILK;EIKDSTSQHDDDNISTTSGFSSR;EKVDSQYPPVQR;FGDQGGFK;FGLSSGLSNPVSLTPFQFGVSNLGQEEK;FGVSSESKPEEVK;FGVSSSSSGPSQTLTSTGNFK;FSSPIVK;FVASKPLEEEEMEVPVLPK;GFDTSSSSSNSAASSSFK;GGFSFGNVEPASLPSASVFVLGR;IDSVAAQPTATSPVVYTR;IGVSSDSGSINPMSEGFK;ILQSLEK;IPS…
P30622	CLIP1_HUMAN	CLIP1	CAP-Gly domain-containing linker protein 1	7.08674e-05	0.000397336	0.550741	4.12281e-05	0.00139587	0.75897	8.12238e-06	0.00097296	0.654855	75	24.1795	24.1015	24.1946	24.6918	24.7389	24.6971	24.8717	24.9628	24.918	19000000	18000000	19200000	27100000	28000000	27200000	30700000	32700000	31700000	AAQTAEDAMQIMEQMTK;AAQTAEDAMQIMEQMTK;ALYTATEK;ALYTATEK;ANENASFLQK;ASSTPSSETQEEFVDDFR;ASSTPSSETQEEFVDDFRVGER;ATSHVGEIEQELALAR;ATSHVGEIEQELALAR;DGHDQHVLELEAK;DGHDQHVLELEAK;DVEELQLK;EENSGLLQELEELRK;EEQFNMLSSDLEK;EITSLKEHFGAR;EKENSLEAIR;EKLENDIAEIMK;EKTETLASLEDTK;ELEVLQAK;ELLTVENQK;ENLADMEAK;ENSDVIALWK;EPSATPPISNLTK;ERDVEELQLK;FAEASEEAVSVQR;FIKDADEEK;FLGETDFAK;FLGETDFAKGEWCGVELDEPLGK;GEWCGVELDEPLGK;GE…	AAQTAEDAMQIMEQMTK;ALYTATEK;ANENASFLQK;ASSTPSSETQEEFVDDFR;ASSTPSSETQEEFVDDFRVGER;ATSHVGEIEQELALAR;DGHDQHVLELEAK;DVEELQLK;EENSGLLQELEELRK;EEQFNMLSSDLEK;EITSLKEHFGAR;EKENSLEAIR;EKLENDIAEIMK;EKTETLASLEDTK;ELEVLQAK;ELLTVENQK;ENLADMEAK;ENSDVIALWK;EPSATPPISNLTK;ERDVEELQLK;FAEASEEAVSVQR;FIKDADEEK;FLGETDFAK;FLGETDFAKGEWCGVELDEPLGK;GEWCGVELDEPLGK;GEWCGVELDEPLGKNDGAVAGTR;GLGTETAEFAELK;IGFPSTTPAK;ILKPGSTALK;…
Q15149	PLEC_HUMAN	PLEC	Plectin	1.74374e-07	4.84193e-06	2.76216	0.000173307	0.00335197	-0.696723	0.239631	0.39362	1.03272	389	24.9977	24.9584	25.0105	27.8142	27.7064	27.7325	24.275	24.3844	24.217	33500000	32600000	33800000	236000000	219000000	223000000	20300000	21900000	19500000	AAEEAEEAR;AAEEAEEAR;AALAHSEEVTASQVAATK;AALAHSEEVTASQVAATK;ADAKAYSDPSTGEPATYGELQQR;AEAELLQQQK;AELELELGR;AEMEVLLASK;AEMEVLLASK;AETEQGEQQR;AEVVETTQVYTEEETR;AEVVETTQVYTEEETRR;AFCGFEDPR;AGLVGPEFHEK;AGLVGPEFHEK;AGTLSITEFADMLSGNAGGFR;AGVAAPATQVAQVTLQSVQR;AGVVGPELHEQLLSAEK;AGVVGPELHEQLLSAEK;AHAFAVQQK;AHEEQLK;AHEEQLKEAQAVPATLPELEATK;AHEEQLKEAQAVPATLPELEATK;AIYEVLFR;AKLEQLFQDEVAK;AKLEQLFQDEVAK;ALAEEAK;ALAE…	AAEEAEEAR;AALAHSEEVTASQVAATK;ADAKAYSDPSTGEPATYGELQQR;AEAELLQQQK;AELELELGR;AEMEVLLASK;AETEQGEQQR;AEVVETTQVYTEEETR;AEVVETTQVYTEEETRR;AFCGFEDPR;AGLVGPEFHEK;AGTLSITEFADMLSGNAGGFR;AGVAAPATQVAQVTLQSVQR;AGVVGPELHEQLLSAEK;AHAFAVQQK;AHEEQLK;AHEEQLKEAQAVPATLPELEATK;AIYEVLFR;AKLEQLFQDEVAK;ALAEEAK;ALAEEAKR;ALQALEELR;ANELQLR;APVPASELLASGVLSR;AQAEAQQPTFDALR;AQAEAQQPTFDALRDELR;AQAEQAALR;AQAEVEGLGK;AQAQAAAEK;AQF…
P15374	UCHL3_HUMAN	UCHL3	Ubiquitin carboxyl-terminal hydrolase isozyme L3	4.12821e-05	0.000267885	-0.523158	0.00051793	0.00593949	-0.577579	9.54631e-06	0.00110799	-0.550369	14	26.0894	25.9998	26.0567	25.5285	25.5135	25.5345	25.3712	25.5135	25.5285	71400000	67100000	69800000	48400000	47900000	48600000	43400000	47900000	48400000	FLEESVSMSPEER;FLEESVSMSPEER;FMERDPDELR;FMERDPDELR;FMERDPDELR;FMERDPDELR;FNAIALSAA;FNAIALSAA;KFLEESVSMSPEER;KFLEESVSMSPEER;KPFPINHGETSDETLLEDAIEVCK;MHFESGSTLK;MHFESGSTLKK;MHFESGSTLKK;QTISNACGTIGLIHAIANNK;QTISNACGTIGLIHAIANNKDK;QTISNACGTIGLIHAIANNKDK;SQGQDVTSSVYFMK;SQGQDVTSSVYFMK;VTHETSAHEGQTEAPSIDEK;VTHETSAHEGQTEAPSIDEK;WLPLEANPEVTNQFLK;WLPLEANPEVTNQFLK;YEVFRTEEEEK;YEVFRTEEEEK;YLENYDAIR	FLEESVSMSPEER;FMERDPDELR;FNAIALSAA;KFLEESVSMSPEER;KPFPINHGETSDETLLEDAIEVCK;MHFESGSTLK;MHFESGSTLKK;QTISNACGTIGLIHAIANNK;QTISNACGTIGLIHAIANNKDK;SQGQDVTSSVYFMK;VTHETSAHEGQTEAPSIDEK;WLPLEANPEVTNQFLK;YEVFRTEEEEK;YLENYDAIR
Q92616	GCN1_HUMAN	GCN1	Stalled ribosome sensor GCN1	0.00311872	0.0073756	0.42087	0.000176884	0.00340682	0.434487	9.59652e-06	0.00110799	0.427679	166	28.9977	28.9705	29.0453	29.55	29.3578	29.3683	29.4727	29.4512	29.393	536000000	526000000	554000000	786000000	688000000	693000000	745000000	734000000	705000000	AADTQVSETLK;AADTQVSETLKR;AADTQVSETLK;AADTQVSETLKR;AADTQVSETLKR;ADYTSHLR;AGSVELLGAMAYCAPK;AGSVELLGAMAYCAPK;AGSVELLGAMAYCAPK;AIITALGVER;ALADENEFVR;ALCDPLEEVR;ALCDPLEEVREAAAK;ALGAMVK;ALGTLVSHVTLR;ALGTLVSHVTLR;ALLDNTK;ALLDNTK;ALLDNTKDK;ALQAAIQQLAEAQPEATAK;ALQAAIQQLAEAQPEATAK;ALVAVLLSR;AMEDPGVR;AMEDPGVRDTMLQALR;ASLLDPVPEVR;ASPNTPPGRVDENGPELLPR;AVMSNLSAHGVK;AVMLLHTHTITSR;AVMLLHTHTITSR;AVMSNLSAHGVK;AVMS…	AADTQVSETLK;AADTQVSETLKR;ADYTSHLR;AGSVELLGAMAYCAPK;AIITALGVER;ALADENEFVR;ALCDPLEEVR;ALCDPLEEVREAAAK;ALGAMVK;ALGTLVSHVTLR;ALLDNTK;ALLDNTKDK;ALQAAIQQLAEAQPEATAK;ALVAVLLSR;AMEDPGVR;AMEDPGVRDTMLQALR;ASLLDPVPEVR;ASPNTPPGRVDENGPELLPR;AVMSNLSAHGVK;AVMLLHTHTITSR;AYSDQAIVNLLK;CGLALALNK;CLQNPSSDIR;CLQTLLDTK;CMLDAALATLNTHGK;DAVLYFSESLVPTAR;DLAPYLPSVTPGLK;DLILPTIQK;DLPEGAVK;DPLPPLDPQAIKPILK;DTMLQALR;EAADDCAK…
Q8N2Z9	CENPS_HUMAN	CENPS	Centromere protein S	0.00160491	0.00430499	-0.480818	0.000418729	0.00540546	-0.525033	1.00713e-05	0.00114897	-0.502926	5	22.2125	22.2506	22.2535	21.714	21.68	21.8802	21.8034	21.6929	21.6453	4860000	4990000	5000000	3440000	3360000	3860000	3660000	3390000	3280000	MEEEAETEEQQR;DLEMFAR;QCENFAK;QTIAAISELTFR;TTINTEDVK	MEEEAETEEQQR;DLEMFAR;QCENFAK;QTIAAISELTFR;TTINTEDVK
Q8TDB4	HUMMR_HUMAN	MGARP	Protein MGARP	3.57355e-07	8.30525e-06	-7.43127	3.57355e-07	5.23456e-05	-7.43127	0.000244157	0.00688163	-7.43127	2	20.3321	20.2989	20.6628	13	13	13	13	13	13	1320000	1290000	1660000	0	0	0	0	0	0	AEIHPFQGEKENVAETEK;TKAEIHPFQGEK	AEIHPFQGEKENVAETEK;TKAEIHPFQGEK
Q8WVD3	RN138_HUMAN	RNF138	E3 ubiquitin-protein ligase RNF138	0.00508093	0.0110453	-0.475536	2.42321e-05	0.00106677	-0.495877	1.08579e-05	0.0012099	-0.485706	7	23.6209	23.5869	23.654	23.1581	23.2821	22.9951	23.1031	23.1395	23.1316	12900000	12600000	13200000	9360000	10200000	8360000	9010000	9240000	9190000	ALDLENIMR;CPLCQESNFTR;ESGAHCPLCR;NFVSHLNQR;SETSTSDNTETYQENTSSSGHPTFK;TTACQHVFCR;TTACQHVFCR;YQDEYGVSSIIPNFQISQDSVGNSNR	ALDLENIMR;CPLCQESNFTR;ESGAHCPLCR;NFVSHLNQR;SETSTSDNTETYQENTSSSGHPTFK;TTACQHVFCR;YQDEYGVSSIIPNFQISQDSVGNSNR
Q7L311	ARMX2_HUMAN	ARMCX2	Armadillo repeat-containing X-linked protein 2	NaN	NaN	0	0.373901	0.486864	2.06727	0.363217	0.512095	1.03363	1	13	13	13	13	13	13	13	19.2018	13	0	0	0	0	0	0	0	603000	0	RPFPYEIDEILGVR	RPFPYEIDEILGVR
Q15102	PA1B3_HUMAN	PAFAH1B3	Platelet-activating factor acetylhydrolase IB subunit alpha1	6.47305e-05	0.000371867	-0.584454	0.00131294	0.0101808	-0.446488	1.12221e-05	0.00122206	-0.515471	14	26.6181	26.6865	26.632	26.0833	26.0914	26.0084	26.2661	26.0975	26.2335	103000000	108000000	104000000	71100000	71500000	67500000	80700000	71800000	78900000	SGEENPASKPTPVQDVQGDGR;AALAGHPR;AHFLDADPGFVHSDGTISHHDMYDYLHLSR;AIVQLVNER;ALHSLLLR;ELFSPLHALNFGIGGDGTQHVLWR;ELFSPLHALNFGIGGDGTQHVLWR;GQHPNPLR;IVVVWVGTNNHGHTAEQVTGGIK;IVVVWVGTNNHGHTAEQVTGGIK;LENGELEHIRPK;LENGELEHIRPK;LGYTPVCR;LLAQDQGQGAPLLEPAP;QVNELVR;VVVLGLLPR;WMSLHHR	SGEENPASKPTPVQDVQGDGR;AALAGHPR;AHFLDADPGFVHSDGTISHHDMYDYLHLSR;AIVQLVNER;ALHSLLLR;ELFSPLHALNFGIGGDGTQHVLWR;GQHPNPLR;IVVVWVGTNNHGHTAEQVTGGIK;LENGELEHIRPK;LGYTPVCR;LLAQDQGQGAPLLEPAP;QVNELVR;VVVLGLLPR;WMSLHHR
P10109	ADX_HUMAN	FDX1	Adrenodoxin, mitochondrial	0.000229585	0.000960999	-0.881397	0.000324433	0.00475923	-0.882039	1.19422e-05	0.00128587	-0.881718	5	25.5638	25.4645	25.604	24.7594	24.6649	24.5638	24.7594	24.5404	24.6865	49600000	46300000	51000000	28400000	26600000	24800000	28400000	24400000	27000000	DGETLTTK;DGETLTTK;LGCQICLTK;SMDNMTVR;SSSEDKITVHFINR;SSSEDKITVHFINR;SSSEDKITVHFINR;VPETVADAR	DGETLTTK;LGCQICLTK;SMDNMTVR;SSSEDKITVHFINR;VPETVADAR
O94903	PLPHP_HUMAN	PLPBP	Pyridoxal phosphate homeostasis protein	3.55009e-06	4.48551e-05	-0.427028	0.000212415	0.0037612	-0.322013	1.23477e-05	0.00130875	-0.37452	12	25.391	25.4008	25.417	24.9803	24.989	24.9584	25.0894	25.1174	25.0359	44000000	44300000	44800000	33100000	33300000	32600000	35700000	36400000	34400000	APLEVAQEH;DLPAIQPR;HGLPPSETIAIVEHINAK;IGSTIFGER;IGSTIFGERDYSK;ILSLCPEIK;LADKVNSSWQR;LADKVNSSWQR;PADMVIEAYGHGQR;TFGENYVQELLEK;TKPADMVIEAYGHGQR;TKPADMVIEAYGHGQR;TKPADMVIEAYGHGQR;VMVQINTSGEESK;WHFIGHLQK;WHFIGHLQK	APLEVAQEH;DLPAIQPR;HGLPPSETIAIVEHINAK;IGSTIFGER;IGSTIFGERDYSK;ILSLCPEIK;LADKVNSSWQR;PADMVIEAYGHGQR;TFGENYVQELLEK;TKPADMVIEAYGHGQR;VMVQINTSGEESK;WHFIGHLQK
Q8IUR0	TPPC5_HUMAN	TRAPPC5	Trafficking protein particle complex subunit 5	0.00180378	0.00472565	-0.882586	0.000604269	0.00658639	-0.761906	1.24279e-05	0.00130875	-0.822246	6	23.5285	23.632	23.5045	22.895	22.5961	22.5261	22.823	22.6649	22.8913	12100000	13000000	11900000	7800000	6340000	6040000	7420000	6650000	7780000	EADKLEQANDDAR;EADKLEQANDDAR;EPLINTYISVPK;FEEAVIAR;VFSVAELQSR;VLDALVAR;VLGALLFVK	EADKLEQANDDAR;EPLINTYISVPK;FEEAVIAR;VFSVAELQSR;VLDALVAR;VLGALLFVK
Q9UBF6	RBX2_HUMAN	RNF7	RING-box protein 2	0.000213454	0.000911414	-0.528031	0.000177122	0.00340682	-0.691704	1.27898e-05	0.00133223	-0.609867	3	24.3578	24.4425	24.4676	23.8858	23.9406	23.8576	23.8093	23.6971	23.6865	21500000	22800000	23200000	15500000	16100000	15200000	14700000	13600000	13500000	ADVEDGEETCALASHSGSSGSK;CPLCQQDWVVQR;CPLCQQDWVVQR;VQVMDACLR	ADVEDGEETCALASHSGSSGSK;CPLCQQDWVVQR;VQVMDACLR
P09110	THIK_HUMAN	ACAA1	3-ketoacyl-CoA thiolase, peroxisomal	0.000624552	0.00204726	-0.808983	3.15372e-05	0.00120454	-0.834752	1.3137e-05	0.00135368	-0.821868	19	24.2096	24.2463	24.3376	23.417	23.5983	23.3511	23.417	23.4551	23.417	19400000	19900000	21200000	11200000	12700000	10700000	11200000	11500000	11200000	AEELGLPILGVLR;ARDCLIPMGITSENVAER;DCLIPMGITSENVAER;DGSTTAGNSSQVSDGAAAILLAR;EKQDTFALASQQK;EKQDTFALASQQK;GCFQAEIVPVTTTVHDDK;GCFQAEIVPVTTTVHDDKGTK;GCFQAEIVPVTTTVHDDKGTK;GGFKDTTPDELLSAVMTAVLK;GNPGNITSR;IAQFLSDIPETVPLSTVNR;KDGSTTAGNSSQVSDGAAAILLAR;LQVVLGHLR;QCSSGLQAVASIAGGIR;QCSSGLQAVASIAGGIR;QVITLLNELK;QVITLLNELKR;SITVTQDEGIRPSTTMEGLAK;SKAEELGLPILGVLR;SKAEELGLPILGVLR;SYAVVGVPPDIMGIGPAYAIPVALQK;VNPLGGA…	AEELGLPILGVLR;ARDCLIPMGITSENVAER;DCLIPMGITSENVAER;DGSTTAGNSSQVSDGAAAILLAR;EKQDTFALASQQK;GCFQAEIVPVTTTVHDDK;GCFQAEIVPVTTTVHDDKGTK;GGFKDTTPDELLSAVMTAVLK;GNPGNITSR;IAQFLSDIPETVPLSTVNR;KDGSTTAGNSSQVSDGAAAILLAR;LQVVLGHLR;QCSSGLQAVASIAGGIR;QVITLLNELK;QVITLLNELKR;SITVTQDEGIRPSTTMEGLAK;SKAEELGLPILGVLR;SYAVVGVPPDIMGIGPAYAIPVALQK;VNPLGGAVALGHPLGCTGAR
Q03701	CEBPZ_HUMAN	CEBPZ	CCAAT/enhancer-binding protein zeta	0.000486637	0.00169401	0.288081	0.00113212	0.00929324	0.354478	1.37327e-05	0.00140001	0.321279	55	25.2021	25.1719	25.1449	25.417	25.4892	25.4769	25.5374	25.5898	25.4551	38600000	37800000	37100000	44800000	47100000	46700000	48700000	50500000	46000000	AAVKEPLEFHAK;AAVKEPLEFHAK;AIVSSGTLGDR;ALLVQVVNK;ALTVAHELLCNKPEEEK;ALTVAHELLCNKPEEEK;AQYYAICFLNQMALSHEESELANK;ASHLLETLLCK;ASHLLETLLCK;ASLVEEDEPAEKENSSK;AYPYSQTGDDK;AYPYSQTGDDKVR;AYPYSQTGDDKVR;DKQNIFEFFER;DKQNIFEFFER;EESQIPVDEVFFHR;EESQIPVDEVFFHR;EFLAKEESQIPVDEVFFHR;EFLAKEESQIPVDEVFFHR;ELLITDLLPDNR;ELLITDLLPDNRK;ENTDSVVMQPK;EPLEFHAK;EQIDTLFK;FDNIGMNAMANK;FDNIGMNAMANKDNASLK;FTDADKETEIVK;FTDADKETEIVK…	AAVKEPLEFHAK;AIVSSGTLGDR;ALLVQVVNK;ALTVAHELLCNKPEEEK;AQYYAICFLNQMALSHEESELANK;ASHLLETLLCK;ASLVEEDEPAEKENSSK;AYPYSQTGDDK;AYPYSQTGDDKVR;DKQNIFEFFER;EESQIPVDEVFFHR;EFLAKEESQIPVDEVFFHR;ELLITDLLPDNR;ELLITDLLPDNRK;ENTDSVVMQPK;EPLEFHAK;EQIDTLFK;FDNIGMNAMANK;FDNIGMNAMANKDNASLK;FTDADKETEIVK;GASSTWMK;GKENTDSVVMQPK;GTDDFDFAGSFQGPR;GVVSGEVER;HLPVNSK;KGAIDDLQQGELEAFIQNLNLAK;KGTDDFDFAGSFQGPR;KLETEETVPETDVETK;K…
O75794	CD123_HUMAN	CDC123	Translation initiation factor eIF2 assembly protein	0.000383564	0.00141514	-0.294487	0.00178742	0.0121837	-0.319345	1.40112e-05	0.00140226	-0.306916	15	24.417	24.4105	24.391	24.1332	24.141	24.0609	24.002	24.1332	24.1253	22400000	22300000	22000000	18400000	18500000	17500000	16800000	18400000	18300000	CIQDFFK;CTNSEVTVQPSPYLSYR;DAYWIAMNSSLK;DFVDLSTGEDAHK;DFVDLSTGEDAHK;DYLLDDGTLVVSGR;DYTQYYDHISK;DYTQYYDHISK;EHVLHCQFSAWYPFFR;EHVLHCQFSAWYPFFR;KWCELIPGAEFR;LIGISQR;LPKDFVDLSTGEDAHK;SSDFITR;SVILPLPQNVK;SVILPLPQNVKDYLLDDGTLVVSGR;VQEAINSLGGSVFPK;WCELIPGAEFR	CIQDFFK;CTNSEVTVQPSPYLSYR;DAYWIAMNSSLK;DFVDLSTGEDAHK;DYLLDDGTLVVSGR;DYTQYYDHISK;EHVLHCQFSAWYPFFR;KWCELIPGAEFR;LIGISQR;LPKDFVDLSTGEDAHK;SSDFITR;SVILPLPQNVK;SVILPLPQNVKDYLLDDGTLVVSGR;VQEAINSLGGSVFPK;WCELIPGAEFR
Q92538	GBF1_HUMAN	GBF1	Golgi-specific brefeldin A-resistance guanine nucleotide exchange factor 1	0.000510974	0.00175759	-0.246733	0.000688169	0.00701295	-0.274534	1.40475e-05	0.00140226	-0.260633	63	24.4425	24.4551	24.4551	24.2463	24.2021	24.1642	24.1795	24.2243	24.1253	22800000	23000000	23000000	19900000	19300000	18800000	19000000	19600000	18300000	AASIYSSWAEEQR;AASSSSPGSPVASSPSR;ADAPDAGAQSDSELPSYHQNDVSLDR;AGGMSDSSK;ALLVHDLQK;AMIEVEDFVDPNGK;AVGMASDIPGLHLPGGGR;CVESLSFIVR;DAAHITPDNFELCVK;DAAHITPDNFELCVK;EGTALVPYGLPCIR;ENYVWNVLLHR;ENYVWNVLLHR;ETARPSCEIVDGTR;ETARPSCEIVDGTR;FLISLTNPHDR;FLISLTNPHDR;FLQLESLQELMK;FLQLESLQELMK;FLSYALIDPTHEGTAEGMENMADAVTHAR;FSCLLPDPR;FTALSSESIENLPSVFGSNPK;FVGTDPASDEVVLMK;FVGTDPASDEVVLMK;GATPEGIFLR;GGGPSALWEITWER;GYTS…	AASIYSSWAEEQR;AASSSSPGSPVASSPSR;ADAPDAGAQSDSELPSYHQNDVSLDR;AGGMSDSSK;ALLVHDLQK;AMIEVEDFVDPNGK;AVGMASDIPGLHLPGGGR;CVESLSFIVR;DAAHITPDNFELCVK;EGTALVPYGLPCIR;ENYVWNVLLHR;ETARPSCEIVDGTR;FLISLTNPHDR;FLQLESLQELMK;FLSYALIDPTHEGTAEGMENMADAVTHAR;FSCLLPDPR;FTALSSESIENLPSVFGSNPK;FVGTDPASDEVVLMK;GATPEGIFLR;GGGPSALWEITWER;GYTSDSEVYTDHGRPGK;HLETGGQK;HLETGGQKIEADSR;HLFQLLSIER;IDCFLPHLR;IDCFLPHLRDELFK;ILLLMKPSVL…
Q9NR09	BIRC6_HUMAN	BIRC6	Dual E2 ubiquitin-conjugating enzyme/E3 ubiquitin-protein ligase BIRC6	4.78214e-05	0.000301512	0.426704	0.00371361	0.0187876	0.485354	1.46642e-05	0.00144797	0.456029	112	27.3494	27.3324	27.2803	27.7325	27.7645	27.7453	27.8682	27.8974	27.6527	171000000	169000000	163000000	223000000	228000000	225000000	245000000	250000000	211000000	ACFGGLFANLIR;ACFGGLFANLIRPGDAK;ACMVGHVDFK;ACMVGHVDFK;AEVASAVCLR;AFHDMGGVQLICNNMVTSTR;AKIPLGFYYGHTYILPWESELK;ALLELLR;ALVEQMEKEK;ATTGAEETLMHDQVKPSSSK;AVCGEMTR;CDPCQPAFGPVLLK;CQYISAVDK;DASTLGLSQIK;DGCMHCDADGLHSLSYHPALNAILAVTSR;DQLMFDLLK;EELLKLPCPEGLDPDTDDAPEVCR;EGNENLLSK;EKHQEQHNIPFPCLLAGGLLTYK;ELPSDFQL;ESPEIEPLPFTLAHER;ESPEIEPLPFTLAHER;ETFTSWPHVGYR;FEINAYDPAIVQQLILSGDPSSGVDSR;FETLTPR;FLDSGPNK;FLSDI…	ACFGGLFANLIR;ACFGGLFANLIRPGDAK;ACMVGHVDFK;AEVASAVCLR;AFHDMGGVQLICNNMVTSTR;AKIPLGFYYGHTYILPWESELK;ALLELLR;ALVEQMEKEK;ATTGAEETLMHDQVKPSSSK;AVCGEMTR;CDPCQPAFGPVLLK;CQYISAVDK;DASTLGLSQIK;DGCMHCDADGLHSLSYHPALNAILAVTSR;DQLMFDLLK;EELLKLPCPEGLDPDTDDAPEVCR;EGNENLLSK;EKHQEQHNIPFPCLLAGGLLTYK;ELPSDFQL;ESPEIEPLPFTLAHER;ETFTSWPHVGYR;FEINAYDPAIVQQLILSGDPSSGVDSR;FETLTPR;FLDSGPNK;FLSDIVR;GAFQTGQGPLDAQVK;GCDLLQEVS…
Q5SZL2	CE85L_HUMAN	CEP85L	Centrosomal protein of 85 kDa-like	0.000122409	0.000595646	0.392616	0.00385193	0.0192108	0.406876	1.48076e-05	0.00144797	0.399746	2	18.5165	18.5657	18.5915	18.9742	18.9229	18.9545	18.8936	18.9083	19.0925	375000	388000	395000	515000	497000	508000	487000	492000	559000	IIDSQQDEIDR;LTAPDNCGQGGTVCR	IIDSQQDEIDR;LTAPDNCGQGGTVCR
Q8N983	RM43_HUMAN	MRPL43	Large ribosomal subunit protein mL43	3.9216e-05	0.000258339	-0.44098	0.000235638	0.00401845	-0.33578	1.51075e-05	0.00145521	-0.38838	8	25.239	25.1681	25.2243	24.7796	24.7695	24.7594	24.895	24.8433	24.8858	39600000	37700000	39200000	28800000	28600000	28400000	31200000	30100000	31000000	EVIDFAR;FLASVLHNGLGR;FLASVLHNGLGR;LADQSGLDVIR;LSFSVSR;SVEEISTLVQK;VVAEYLNGAVR;VVAEYLNGAVREESIHCK;VVAEYLNGAVREESIHCK;YVQQLQR	EVIDFAR;FLASVLHNGLGR;LADQSGLDVIR;LSFSVSR;SVEEISTLVQK;VVAEYLNGAVR;VVAEYLNGAVREESIHCK;YVQQLQR
Q9UDY4	DNJB4_HUMAN	DNAJB4	DnaJ homolog subfamily B member 4	0.000797736	0.00248062	0.505884	0.000997634	0.00863402	0.534656	1.51854e-05	0.00145521	0.52027	13	22.6584	22.654	22.743	23.2821	23.1238	23.1673	23.1206	23.2288	23.3101	6620000	6600000	7020000	10200000	9140000	9420000	9120000	9830000	10400000	DGSNIIYTAK;EGDETPNSIPADIVFIIK;EIYDQFGEEGLK;EIYDQFGEEGLKGGAGGTDGQGGTFR;EVAEAYEVLSDPK;FKEVAEAYEVLSDPK;FKEVAEAYEVLSDPK;GGAGGTDGQGGTFR;GKDYYCILGIEK;GKDYYCILGIEK;IIGYGLPFPK;LKQDPPVIHELR;NIPMSVNDIVKPGMR;NIPMSVNDIVKPGMR;RIIGYGLPFPK;VSLEEIYSGCTKR;VSLEEIYSGCTKR	DGSNIIYTAK;EGDETPNSIPADIVFIIK;EIYDQFGEEGLK;EIYDQFGEEGLKGGAGGTDGQGGTFR;EVAEAYEVLSDPK;FKEVAEAYEVLSDPK;GGAGGTDGQGGTFR;GKDYYCILGIEK;IIGYGLPFPK;LKQDPPVIHELR;NIPMSVNDIVKPGMR;RIIGYGLPFPK;VSLEEIYSGCTKR
Q86VQ6	TRXR3_HUMAN	TXNRD3	Thioredoxin reductase 3	3.48097e-06	4.42746e-05	-7.17707	3.48097e-06	0.000281349	-7.17707	0.000762748	0.0135109	-7.17707	1	20.3962	20.3538	19.7812	13	13	13	13	13	13	1380000	1340000	901000	0	0	0	0	0	0	VHVGGCDQTFQAYQSGLLQK	VHVGGCDQTFQAYQSGLLQK
P26374	RAE2_HUMAN	CHML	Rab proteins geranylgeranyltransferase component A 2	0.000849611	0.00260948	0.456322	0.000116424	0.00270303	0.34794	1.59096e-05	0.00149472	0.402131	15	23.3239	23.2679	23.2821	23.7286	23.8385	23.6757	23.6096	23.6431	23.6649	10500000	10100000	10200000	13900000	15000000	13400000	12800000	13100000	13300000	AIIDHFGQR;AVLITDQSILK;DTYLVHLTCSSSK;DTYLVHLTCSSSK;EGKVEQVPCSR;EGKVEQVPCSR;FGNTPFLFPLYGQGEIPQGFCR;LESSEESKNLESPEK;LESSEESKNLESPEK;LFTPYTETEINEEELTKPR;NFLQCLGR;QCSFSEYLK;SSYNGLPSNVYVCSGPDCGLGNEHAVK;STVEDKADEPIR;STVEDKADEPIR;TAREDLESVVK;VLHIDSR;VQCFVVDKESGR;VTELCSSTMTCMK	AIIDHFGQR;AVLITDQSILK;DTYLVHLTCSSSK;EGKVEQVPCSR;FGNTPFLFPLYGQGEIPQGFCR;LESSEESKNLESPEK;LFTPYTETEINEEELTKPR;NFLQCLGR;QCSFSEYLK;SSYNGLPSNVYVCSGPDCGLGNEHAVK;STVEDKADEPIR;TAREDLESVVK;VLHIDSR;VQCFVVDKESGR;VTELCSSTMTCMK
Q9GZV4	IF5A2_HUMAN	EIF5A2	Eukaryotic translation initiation factor 5A-2	0.339197	0.391541	-3.72387	1.89511e-06	0.000176935	-10.5541	0.0211616	0.0986864	-7.13897	1	23.5045	23.1472	24.0105	13	22.7935	23.6971	13	13	13	11900000	9290000	16900000	0	7270000	13600000	0	0	0	ADEIDFTTGDAGASSTYPMQCSALR	ADEIDFTTGDAGASSTYPMQCSALR
Q9BVM2	DPCD_HUMAN	DPCD	Protein DPCD	6.27865e-05	0.000363957	-0.61479	0.000299167	0.00456848	-0.855099	1.65468e-05	0.00152469	-0.734944	13	24.5926	24.5754	24.48	23.9316	23.9316	23.9406	23.8191	23.654	23.6096	25300000	25000000	23400000	16000000	16000000	16100000	14800000	13200000	12800000	AVTGWLESLR;AVTGWLESLR;DVYSVSVDQK;DVYSVSVDQKER;EMAEEYDEK;EMAEEYDEKTSELLVR;EMAEEYDEKTSELLVR;ESNANPIFMR;EVVVAESELQK;FSIPDLDR;HQLPLDDALLSFAHANCTLIISYQKPK;KVHYLFPDGK;KVHYLFPDGK;TALLQDGR;TALLQDGRR;VHYLFPDGK	AVTGWLESLR;DVYSVSVDQK;DVYSVSVDQKER;EMAEEYDEK;EMAEEYDEKTSELLVR;ESNANPIFMR;EVVVAESELQK;FSIPDLDR;HQLPLDDALLSFAHANCTLIISYQKPK;KVHYLFPDGK;TALLQDGR;TALLQDGRR;VHYLFPDGK
P26640	SYVC_HUMAN	VARS1	Valine--tRNA ligase	5.69332e-06	6.35892e-05	0.731385	0.00178339	0.0121742	0.56046	1.67145e-05	0.00152548	0.645923	65	26.0148	25.9716	26.0359	26.7645	26.726	26.726	26.604	26.673	26.4266	67800000	65800000	68800000	114000000	111000000	111000000	102000000	107000000	90200000	STLYVSPHPDAFPSLR;STLYVSPHPDAFPSLR;AASGYPVK;AASGYPVK;AASGYPVKVPLEVQEADEAK;ACFTMDPK;ACFTMDPK;ACFTMDPK;ADFPAGIPECGTDALR;ADYNLTR;ALSPLEEWLR;AVLGEVVLYSGAR;AVLGEVVLYSGARPLSHQPGPEAPALPK;AVLGEVVLYSGARPLSHQPGPEAPALPK;CGEMAQAASAAVTR;CGEMAQAASAAVTR;CGEMAQAASAAVTR;CSIHLQLQGLVDPAR;DINLDVNR;DPGVITYDLPTPPGEK;DPGVITYDLPTPPGEKK;DPGVITYDLPTPPGEKK;DVSGPMPDSYSPR;DVSGPMPDSYSPR;DVVEPLLRPQWYVR;EAFLQEVWK;EFGVSPDK;EFGVSP…	STLYVSPHPDAFPSLR;AASGYPVK;AASGYPVKVPLEVQEADEAK;ACFTMDPK;ADFPAGIPECGTDALR;ADYNLTR;ALSPLEEWLR;AVLGEVVLYSGAR;AVLGEVVLYSGARPLSHQPGPEAPALPK;CGEMAQAASAAVTR;CSIHLQLQGLVDPAR;DINLDVNR;DPGVITYDLPTPPGEK;DPGVITYDLPTPPGEKK;DVSGPMPDSYSPR;DVVEPLLRPQWYVR;EAFLQEVWK;EFGVSPDK;EVYLHAIVR;FGLCAYMSQGR;GALINVPPPFLGLPR;GETTLWNPGCDHAGIATQVVVEK;GFVPSPTSQPGGHESLVDR;GIEDNPMVVPLCNR;GKNVIHPFLSR;HGLEAISIMDSR;ICLQPPPTSR;IETMLGDV…
P28328	PEX2_HUMAN	PEX2	Peroxisome biogenesis factor 2	4.10892e-08	1.7139e-06	-6.95409	4.10892e-08	1.30961e-05	-6.95409	8.27664e-05	0.00350952	-6.95409	2	19.9882	19.8315	20.0426	13	13	13	13	13	13	1040000	933000	1080000	0	0	0	0	0	0	ISQLDALELNK;LSSWCIPLTGAPNSDNTLATSGK	ISQLDALELNK;LSSWCIPLTGAPNSDNTLATSGK
P53677	AP3M2_HUMAN	AP3M2	AP-3 complex subunit mu-2	0.00135395	0.00375957	0.449076	0.00250358	0.0147239	0.45386	1.77951e-05	0.00159374	0.451468	11	22.1946	22.2564	22.2273	22.7735	22.5892	22.6628	22.8054	22.6453	22.5892	4800000	5010000	4910000	7170000	6310000	6640000	7330000	6560000	6310000	FEITVGPK;GTMSLQAGASKPDENPTINLQFK;GVLNMSLTPSQGTHTFDPVTK;ILSFIPPDGNFR;LLDDVSFHPCVR;LLSYHVSAQNLVAIPVYVK;LTGMPDLTLSFMNPR;MLSWDVGK;SVCDYFFEAQER;TIEGVTVTSQMPK;TVVNTITGSTNVGDQLPTGQLSVVPWR	FEITVGPK;GTMSLQAGASKPDENPTINLQFK;GVLNMSLTPSQGTHTFDPVTK;ILSFIPPDGNFR;LLDDVSFHPCVR;LLSYHVSAQNLVAIPVYVK;LTGMPDLTLSFMNPR;MLSWDVGK;SVCDYFFEAQER;TIEGVTVTSQMPK;TVVNTITGSTNVGDQLPTGQLSVVPWR
Q96EX3	DC2I2_HUMAN	DYNC2I2	Cytoplasmic dynein 2 intermediate chain 2	0.000122103	0.000594459	-0.584162	8.52786e-06	0.000539884	-0.835492	1.81182e-05	0.00160688	-0.709827	14	22.7451	22.7935	22.7077	22.1825	22.2066	22.1047	21.9388	21.9134	21.8876	7030000	7270000	6850000	4760000	4840000	4510000	4020000	3950000	3880000	APAQFTFSPHGGPIYSVSCSPFHR;CSLAAGEAALTR;FQVLSVATDGK;GDVQLFDLQK;LDHGDWSTLK;LEDPLLWR;LFILGTEGGFPLK;MPSSVPLR;SCQTASIATASASAQAR;SFVCAWNLDRR;SSQKPTVLIK;TGLTDDTHTDPVSQVVWLPEPGHSHR;TGLTDDTHTDPVSQVVWLPEPGHSHR;VWQLSTEFTEQGPR;WSPVRPLVFAAASGK	APAQFTFSPHGGPIYSVSCSPFHR;CSLAAGEAALTR;FQVLSVATDGK;GDVQLFDLQK;LDHGDWSTLK;LEDPLLWR;LFILGTEGGFPLK;MPSSVPLR;SCQTASIATASASAQAR;SFVCAWNLDRR;SSQKPTVLIK;TGLTDDTHTDPVSQVVWLPEPGHSHR;VWQLSTEFTEQGPR;WSPVRPLVFAAASGK
Q96GC5	RM48_HUMAN	MRPL48	Large ribosomal subunit protein mL48	0.000497268	0.00172284	-0.442686	0.000462813	0.00561589	-0.33191	1.82771e-05	0.00160688	-0.387298	6	25.0401	24.989	25.0567	24.6595	24.5345	24.5638	24.6486	24.7234	24.7182	34500000	33300000	34900000	26500000	24300000	24800000	26300000	27700000	27600000	ARPELEELLAK;ARPELEELLAK;EHTEEDFKGR;EHTEEDFKGR;MLLDSVLTTHER;MLLDSVLTTHER;MLLDSVLTTHER;MLLDSVLTTHER;TIEVLQLQDQGSK;TKPTHGIGK;VEESYAMPTK;VEESYAMPTK	ARPELEELLAK;EHTEEDFKGR;MLLDSVLTTHER;TIEVLQLQDQGSK;TKPTHGIGK;VEESYAMPTK
P62136	PP1A_HUMAN	PPP1CA	Serine/threonine-protein phosphatase PP1-alpha catalytic subunit	0.000319257	0.00122669	-0.45828	0.000324903	0.00475923	-0.632388	1.97697e-05	0.0017223	-0.545334	8	27.1984	27.189	27.1115	26.6865	26.7645	26.673	26.4536	26.53	26.6181	154000000	153000000	145000000	108000000	114000000	107000000	91900000	96900000	103000000	SDSEKLNLDSIIGR;SDSEKLNLDSIIGR;FLHKHDLDLICR;FLHKHDLDLICR;FLHKHDLDLICR;ICGDIHGQYYDLLR;ICGDIHGQYYDLLR;LLEVQGSRPGK;LLEVQGSRPGK;LNLDSIIGR;NVQLTENEIR;YGQFSGLNPGGR;YGQFSGLNPGGRPITPPR;YGQFSGLNPGGRPITPPR	SDSEKLNLDSIIGR;FLHKHDLDLICR;ICGDIHGQYYDLLR;LLEVQGSRPGK;LNLDSIIGR;NVQLTENEIR;YGQFSGLNPGGR;YGQFSGLNPGGRPITPPR
O00750	P3C2B_HUMAN	PIK3C2B	Phosphatidylinositol 4-phosphate 3-kinase C2 domain-containing subunit beta	0.00206939	0.00528361	-0.808632	0.000328033	0.00478784	-0.990054	2.04545e-05	0.0017659	-0.899343	5	19.4232	19.3255	19.3752	18.7471	18.3667	18.5842	18.2922	18.3145	18.547	703000	657000	680000	440000	338000	393000	321000	326000	383000	GPLDFSK;ILEEEEVLGGGGQGR;LLFPSSHLPSFPSR;LPLSPSLLVK;LSFQNVDPLGENIR	GPLDFSK;ILEEEEVLGGGGQGR;LLFPSSHLPSFPSR;LPLSPSLLVK;LSFQNVDPLGENIR
Q9UKX7	NUP50_HUMAN	NUP50	Nuclear pore complex protein Nup50	0.000280627	0.00111919	0.388632	0.000207816	0.00370104	0.540856	2.09715e-05	0.00179437	0.464744	27	25.3135	25.2607	25.3204	25.6784	25.7363	25.6458	25.8093	25.7945	25.9134	41700000	40200000	41900000	53700000	55900000	52500000	58800000	58200000	63200000	ACVGNAYHK;DNEFKEK;GIGTLHLKPTANQK;GIGTLHLKPTANQK;GLVVPSGGGR;HVNTNPLCDLTPIFK;HVNTNPLCDLTPIFK;HVNTNPLCDLTPIFKDYEK;HVNTNPLCDLTPIFKDYEK;KTDPSSLGATSASFNFGK;KTDPSSLGATSASFNFGK;LQQESTFLFHGNK;LQQESTFLFHGNK;LQQESTFLFHGNKTEDTPDK;LQQESTFLFHGNKTEDTPDK;MEVASEK;MEVASEK;NAEKELTDR;NATMPVTMLIR;NATMPVTMLIR;NNVLIVCVPNPPIDEK;NSESESNKVAAETQSPSLFGSTK;NVGFESDTGGAFK;PVSSPFPTKPLEGQAEGDSGECK;QLAALNCSVR;RNVGFESDTGGAFK;TDPSS…	ACVGNAYHK;DNEFKEK;GIGTLHLKPTANQK;GLVVPSGGGR;HVNTNPLCDLTPIFK;HVNTNPLCDLTPIFKDYEK;KTDPSSLGATSASFNFGK;LQQESTFLFHGNK;LQQESTFLFHGNKTEDTPDK;MEVASEK;NAEKELTDR;NATMPVTMLIR;NNVLIVCVPNPPIDEK;NSESESNKVAAETQSPSLFGSTK;NVGFESDTGGAFK;PVSSPFPTKPLEGQAEGDSGECK;QLAALNCSVR;RNVGFESDTGGAFK;TDPSSLGATSASFNFGK;TGKNNVLIVCVPNPPIDEK;TNGDSQQPSSSGLASSK;TSEDADELHK;VAAETQSPSLFGSTK;VAFGSLAANGPTTLVDK;VAFGSLAANGPTTLVDKVSNPK;VKTSED…
Q14562	DHX8_HUMAN	DHX8	ATP-dependent RNA helicase DHX8	0.00208543	0.00531342	-0.247682	0.00120125	0.00964655	-0.294422	2.12888e-05	0.00180309	-0.271052	47	24.1795	24.1332	24.141	23.848	23.9584	23.9043	23.7995	23.9134	23.8576	19000000	18400000	18500000	15100000	16300000	15700000	14600000	15800000	15200000	AICSGFFR;AYRDEMLTTNVPEIQR;DVDQETGEDLNPNR;EAEMDSIPMGLNK;EEFPDFDEETGILPK;ELEALMPSAAGQEK;ELFPVLCQPDNPSVR;ESLPIYK;FEDCTSPETVIK;FHQTEGDHLTLLAVYNSWK;FHQTEGDHLTLLAVYNSWK;FSNPWCYENFIQAR;FSNPWCYENFIQAR;FSQYFYEAPIFTIPGR;FSQYFYEAPIFTIPGR;GIGMMPNDIPEWK;GIGMMPNDIPEWKK;HKLDVVSCGK;HKLDVVSCGK;HWVDPLPDAEGR;HWVDPLPDAEGR;IFDPAPPGSR;ISDPEKWEIK;ISDPEKWEIK;LEPLYNR;LEPLYNRYEEPNAWR;LEYLSLVSK;LIVTSATLDAVK;LKELFPVLCQPDNPS…	AICSGFFR;AYRDEMLTTNVPEIQR;DVDQETGEDLNPNR;EAEMDSIPMGLNK;EEFPDFDEETGILPK;ELEALMPSAAGQEK;ELFPVLCQPDNPSVR;ESLPIYK;FEDCTSPETVIK;FHQTEGDHLTLLAVYNSWK;FSNPWCYENFIQAR;FSQYFYEAPIFTIPGR;GIGMMPNDIPEWK;GIGMMPNDIPEWKK;HKLDVVSCGK;HWVDPLPDAEGR;IFDPAPPGSR;ISDPEKWEIK;LEPLYNR;LEPLYNRYEEPNAWR;LEYLSLVSK;LIVTSATLDAVK;LKELFPVLCQPDNPSVR;MAEFPLEPMLCK;NGAEFTDSLISNLLR;NLVGETNEETSMR;NPDGSLSQAAMMQSALAK;NPDRPTHLSLVSAPEVEDDSLE…
Q15436	SC23A_HUMAN	SEC23A	Protein transport protein Sec23A	0.000168869	0.00076375	-0.478988	0.00455431	0.0213286	-0.389876	2.14496e-05	0.00180309	-0.434432	36	26.4754	26.4089	26.4282	26.0041	25.9672	25.9043	26.1194	26.1055	25.918	93300000	89100000	90300000	67300000	65600000	62800000	72900000	72200000	63400000	TTYLEFIQQNEER;TTYLEFIQQNEERDGVR;AATTGHVIDIYACALDQTGLLEMK;AATTGHVIDIYACALDQTGLLEMK;AETEEGPDVLR;AKLWACNFCYQR;CCPNLTGGYMVMGDSFNTSLFK;DDPSSFR;DMHGQFK;DPWPVPQGK;ERPDLPPIQYEPVLCSR;FGEYHKDDPSSFR;FGEYHKDDPSSFR;FGEYHKDDPSSFR;FLQPVQK;FLQPVQK;GAIQFVTQYQHSSGQR;GAIQFVTQYQHSSGQR;GAIQFVTQYQHSSGQRR;GPCVSENEIGTGGTCQWK;GPQVQQPPPSNR;HFEALANR;HLLQAPVDDAQEILHSR;HLLQAPVDDAQEILHSR;ICGLSPTTTLAIYFEVVNQHNAPIPQGGR;IMMFIGGP…	TTYLEFIQQNEER;TTYLEFIQQNEERDGVR;AATTGHVIDIYACALDQTGLLEMK;AETEEGPDVLR;AKLWACNFCYQR;CCPNLTGGYMVMGDSFNTSLFK;DDPSSFR;DMHGQFK;DPWPVPQGK;ERPDLPPIQYEPVLCSR;FGEYHKDDPSSFR;FLQPVQK;GAIQFVTQYQHSSGQR;GAIQFVTQYQHSSGQRR;GPCVSENEIGTGGTCQWK;GPQVQQPPPSNR;HFEALANR;HLLQAPVDDAQEILHSR;ICGLSPTTTLAIYFEVVNQHNAPIPQGGR;IMMFIGGPATQGPGMVVGDELKTPIR;IMMFIGGPATQGPGMVVGDELK;ISGAIGPCVSLNSK;KSGYQDMPEYENFR;LAIYRAETEEGPDVLR;LAVSSAA…
Q5VZ66	JKIP3_HUMAN	JAKMIP3	Janus kinase and microtubule-interacting protein 3	0.11621	0.155154	-6.82275	0.11621	0.205592	-6.82275	0.183599	0.33198	-6.82275	2	23.0772	13	23.391	13	13	13	13	13	13	8850000	0	11000000	0	0	0	0	0	0	AAEIRSVYHLHQEEITR;IKAAEIR	AAEIRSVYHLHQEEITR;IKAAEIR
Q9H8E8	CSR2B_HUMAN	KAT14	Cysteine-rich protein 2-binding protein	0.000225587	0.000947167	-0.702219	0.000187095	0.00349357	-0.856816	2.1925e-05	0.00181127	-0.779517	7	23.5754	23.4298	23.4676	22.8171	22.8288	22.7203	22.7035	22.6562	22.5427	12500000	11300000	11600000	7390000	7450000	6910000	6830000	6610000	6110000	AASKPTLDPIITVEGLR;FTCSDCSADGKEQYER;LPAGQATYR;LQLLSQIR;TTCQDFR;WIPASQLR;YTPVSIYEEK	AASKPTLDPIITVEGLR;FTCSDCSADGKEQYER;LPAGQATYR;LQLLSQIR;TTCQDFR;WIPASQLR;YTPVSIYEEK
Q9NRP2	COXM2_HUMAN	CMC2	COX assembly mitochondrial protein 2 homolog	0.00181618	0.00475406	0.214456	0.00186888	0.0124432	0.242298	2.24081e-05	0.00183536	0.228377	6	24.632	24.6757	24.6486	24.8142	24.8904	24.895	24.918	24.8336	24.9316	26000000	26800000	26300000	29500000	31100000	31200000	31700000	29900000	32000000	MHPDLSPHLHTEECNVLINLLK;CLKNEYVENR;CLKNEYVENR;EHGIAMR;FFGYCNDVDR;LFNPPEESEK;MHPDLSPHLHTEECNVLINLLK;MHPDLSPHLHTEECNVLINLLK;NEYVENR	MHPDLSPHLHTEECNVLINLLK;CLKNEYVENR;EHGIAMR;FFGYCNDVDR;LFNPPEESEK;NEYVENR
P49916	DNLI3_HUMAN	LIG3	DNA ligase 3	0.000385981	0.00142132	0.181541	0.000120146	0.00274879	0.240522	2.29283e-05	0.00186205	0.211032	46	24.317	24.3239	24.3578	24.5345	24.5105	24.4984	24.5926	24.558	24.5696	20900000	21000000	21500000	24300000	23900000	23700000	25300000	24700000	24900000	AADETLCQTK;AAVWEITGAEFSK;ALDLADMITR;ALSVQASLMTPVQPMLAEACK;CAGGHDDATLAR;CAGGHDDATLAR;DGNMQTAKPSAMK;DKNPAAQQVSPEWIWACIR;DLEQGDVSETIR;DYIPQAFPGGHSMILDSEVLLIDNK;EDEQQQALQDIASR;ELYQLSK;ELYQLSK;FCVDYAK;FCVDYAK;FLHDNMVEIPNR;FLHDNMVEIPNR;GASFVTSTNPR;HVLDALDPNAYEAFK;HVLDALDPNAYEAFK;IFNCNPDDMAR;IFNCNPDDMAR;IMFSEMK;IYYPDFIVPDPK;KAADETLCQTK;KAAVWEITGAEFSK;KAAVWEITGAEFSK;KFLHDNMVEIPNR;KGSAGDGFHGDVYLTVK;KLCAMV…	AADETLCQTK;AAVWEITGAEFSK;ALDLADMITR;ALSVQASLMTPVQPMLAEACK;CAGGHDDATLAR;DGNMQTAKPSAMK;DKNPAAQQVSPEWIWACIR;DLEQGDVSETIR;DYIPQAFPGGHSMILDSEVLLIDNK;EDEQQQALQDIASR;ELYQLSK;FCVDYAK;FLHDNMVEIPNR;GASFVTSTNPR;HVLDALDPNAYEAFK;IFNCNPDDMAR;IMFSEMK;IYYPDFIVPDPK;KAADETLCQTK;KAAVWEITGAEFSK;KFLHDNMVEIPNR;KGSAGDGFHGDVYLTVK;KLCAMVADNPSYNTK;LCAMVADNPSYNTK;LLLPGVIK;LQNELDMVK;LTKEDEQQQALQDIASR;LTTTGQVTSPVK;LYLPPSTPDF…
P52926	HMGA2_HUMAN	HMGA2	High mobility group protein HMGI-C	0.000131595	0.000629045	1.00963	0.000184213	0.00347021	0.704124	2.35322e-05	0.00189503	0.856874	6	26.2979	26.2408	26.3712	27.1984	27.3494	27.391	26.976	27.0813	26.965	82500000	79300000	86800000	154000000	171000000	176000000	132000000	142000000	131000000	GEGAGQPSTSAQGQPAAPAPQK;GEGAGQPSTSAQGQPAAPAPQKR;KQQQEPTGEPSPK;KQQQEPTGEPSPK;KWPQQVVQK;KWPQQVVQK;QQQEPTGEPSPK;WPQQVVQK	GEGAGQPSTSAQGQPAAPAPQK;GEGAGQPSTSAQGQPAAPAPQKR;KQQQEPTGEPSPK;KWPQQVVQK;QQQEPTGEPSPK;WPQQVVQK
Q13510	ASAH1_HUMAN	ASAH1	Acid ceramidase	0.000166137	0.000754606	0.478484	0.000412803	0.00538918	0.653559	2.42181e-05	0.00193402	0.566021	9	23.1627	23.0918	23.0476	23.5754	23.5983	23.5638	23.654	23.7995	23.8093	9390000	8940000	8670000	12500000	12700000	12400000	13200000	14600000	14700000	DVMWIGFLTR;ESLDVYELDAK;GQFETYLR;HPFFLDDR;HPFFLDDRR;LPGLLGNFPGPFEEEMK;LTVYTTLIDVTK;TSQENISFETMYDVLSTKPVLNK;WYVVQTNYDR	DVMWIGFLTR;ESLDVYELDAK;GQFETYLR;HPFFLDDR;HPFFLDDRR;LPGLLGNFPGPFEEEMK;LTVYTTLIDVTK;TSQENISFETMYDVLSTKPVLNK;WYVVQTNYDR
Q9H1H9	KI13A_HUMAN	KIF13A	Kinesin-like protein KIF13A	0.00260209	0.00634072	0.465326	0.000234739	0.00401052	0.376893	2.4496e-05	0.00194004	0.42111	16	22.4898	22.4947	22.5522	22.8519	23.002	23.0789	22.85	22.928	22.8895	5890000	5910000	6150000	7570000	8400000	8860000	7560000	7980000	7770000	DADSTEHSTPSLVHDFRPSSNK;DAQYTVTFSHCK;EAQLVEQWVGLTEER;EHGSQFFYLPIIK;GAIVSEPAIQVR;GVLQVENILSLER;IIVVPLKENSALAK;IVNHAVVNEDPNAK;LAYSSQTAQQK;LISSQPYVPVEFADFSVYNASLENR;LQYAVPIISQQGEVAGR;QQLSPDRQPQSSGPDR;RIVNHAVVNEDPNAK;SENEGTSDGETYIEK;VSLVDLAGSER;VTQWAEERDELFR	DADSTEHSTPSLVHDFRPSSNK;DAQYTVTFSHCK;EAQLVEQWVGLTEER;EHGSQFFYLPIIK;GAIVSEPAIQVR;GVLQVENILSLER;IIVVPLKENSALAK;IVNHAVVNEDPNAK;LAYSSQTAQQK;LISSQPYVPVEFADFSVYNASLENR;LQYAVPIISQQGEVAGR;QQLSPDRQPQSSGPDR;RIVNHAVVNEDPNAK;SENEGTSDGETYIEK;VSLVDLAGSER;VTQWAEERDELFR
Q6UWW8	EST3_HUMAN	CES3	Carboxylesterase 3	6.3105e-10	8.99671e-08	-7.8056	0.0427109	0.099792	-5.82078	0.00099874	0.0160049	-6.81319	5	20.7634	20.8034	20.85	13	13	13	18.9545	13	13	1780000	1830000	1890000	0	0	0	508000	0	0	ADHGAEGAFVFGGPFLMDESSR;AITQSGVITTPGIIDSHPWPLAQK;DSGSPVFFYEFQHRPSSFAK;GWGLLDTMEQMSR;NTIYPLTVDGTVFPK	ADHGAEGAFVFGGPFLMDESSR;AITQSGVITTPGIIDSHPWPLAQK;DSGSPVFFYEFQHRPSSFAK;GWGLLDTMEQMSR;NTIYPLTVDGTVFPK
Q9BWN1	PRR14_HUMAN	PRR14	Proline-rich protein 14	0.00324816	0.00763633	-0.711241	0.000516565	0.00593949	-0.65571	2.58497e-05	0.00200878	-0.683475	7	21.1332	21.0088	21.0088	20.1457	20.5069	20.3645	20.3752	20.4874	20.3211	2300000	2110000	2110000	1160000	1490000	1350000	1360000	1470000	1310000	ASKDQVLSEPETK;IAISEAEQSGAAEGTASVSPRPPIR;LQLPGAPSPLEK;LSPWGLAPLFR;SKLESFADIFLTPNK;TFETIFEEPR;TTPGPEEGPSQK	ASKDQVLSEPETK;IAISEAEQSGAAEGTASVSPRPPIR;LQLPGAPSPLEK;LSPWGLAPLFR;SKLESFADIFLTPNK;TFETIFEEPR;TTPGPEEGPSQK
Q16143	SYUB_HUMAN	SNCB	Beta-synuclein	3.88583e-10	6.62812e-08	-13.0972	0.42753	0.538558	-0.0776831	0.0731145	0.194497	-6.58744	3	26.0359	26.0914	26.1642	13	13	13	25.902	25.9847	26.1719	68800000	71500000	75200000	0	0	0	62700000	66400000	75600000	EGVVQGVASVAEK;EQASHLGGAVFSGAGNIAAATGLVK;TKEQASHLGGAVFSGAGNIAAATGLVK	EGVVQGVASVAEK;EQASHLGGAVFSGAGNIAAATGLVK;TKEQASHLGGAVFSGAGNIAAATGLVK
Q9P015	RM15_HUMAN	MRPL15	Large ribosomal subunit protein uL15m	3.79214e-05	0.000252422	-0.258613	0.00661336	0.0271254	-0.209372	2.63311e-05	0.00201865	-0.233993	18	25.4073	25.3712	25.3811	25.1371	25.1332	25.1135	25.1527	25.2535	25.1253	44500000	43400000	43700000	36900000	36800000	36300000	37300000	40000000	36600000	AGPLQGGGAR;AGPLQGGGAR;DYGVQLVEEGADTFTAK;DYGVQLVEEGADTFTAK;GVTIQPLKR;GYLADPAKFPEAR;GYLADPAKFPEAR;ILKPTDENLLK;ILKPTDENLLK;LGFEGGQTPFYIR;LQYLIDLGR;MLPPEELVPYYTDAK;NGGVVTTAFYDPR;PVPFFLR;QIFFGLAPGWVVNMADKK;QIFFGLAPGWVVNMADKK;QYKPLSLNR;RMLPPEELVPYYTDAK;SLDIVCKPVPFFLR;SLDIVCKPVPFFLR;VDPSQPIDLTQLVNGR;VDPSQPIDLTQLVNGR;VSLANLKPNPGSK;VSLANLKPNPGSK;YGFNEGHSFR;YGFNEGHSFR;YGYILPDITKDELFK	AGPLQGGGAR;DYGVQLVEEGADTFTAK;GVTIQPLKR;GYLADPAKFPEAR;ILKPTDENLLK;LGFEGGQTPFYIR;LQYLIDLGR;MLPPEELVPYYTDAK;NGGVVTTAFYDPR;PVPFFLR;QIFFGLAPGWVVNMADKK;QYKPLSLNR;RMLPPEELVPYYTDAK;SLDIVCKPVPFFLR;VDPSQPIDLTQLVNGR;VSLANLKPNPGSK;YGFNEGHSFR;YGYILPDITKDELFK
Q14181	DPOA2_HUMAN	POLA2	DNA polymerase alpha subunit B	0.00181662	0.00475406	-0.476003	0.000830525	0.00777765	-0.386732	2.72467e-05	0.00205645	-0.431368	16	26.0422	26.1155	26.038	25.4953	25.6998	25.5725	25.6649	25.6264	25.7441	69100000	72700000	68900000	47300000	54500000	49900000	53200000	51800000	56200000	AISTPETPLTK;DVHHEPVYPQPPFSYSDLSR;DVHHEPVYPQPPFSYSDLSR;DVLGCVCVNPGR;EYSLFPGQVVIMEGINTTGR;GGAGNISLK;GQVGGTFAR;HEQVENCLLTSPFEDIFK;IEELGSELKEHYK;IEELGSELKEHYK;IEELGSELKEHYK;QSPCIAVQVVR;QSPCIAVQVVRI;SPHQLLSPSSFSPSATPSQK;SSGSHLVFVPSLR;SSGSHLVFVPSLR;SVILEGDREHSSGAQIPVDLSELK;SVILEGDREHSSGAQIPVDLSELK;TIIEGTR;VGLTSEILNSFEHEFLSKR;VLGCPEALTGSYK	AISTPETPLTK;DVHHEPVYPQPPFSYSDLSR;DVLGCVCVNPGR;EYSLFPGQVVIMEGINTTGR;GGAGNISLK;GQVGGTFAR;HEQVENCLLTSPFEDIFK;IEELGSELKEHYK;QSPCIAVQVVR;QSPCIAVQVVRI;SPHQLLSPSSFSPSATPSQK;SSGSHLVFVPSLR;SVILEGDREHSSGAQIPVDLSELK;TIIEGTR;VGLTSEILNSFEHEFLSKR;VLGCPEALTGSYK
Q9Y6D6	BIG1_HUMAN	ARFGEF1	Brefeldin A-inhibited guanine nucleotide-exchange protein 1	0.000262803	0.00106143	0.369875	0.00670653	0.027368	0.372219	2.74662e-05	0.00205645	0.371047	63	23.7182	23.7695	23.7695	24.1642	24.1253	24.0772	24.1871	24.2021	23.9847	13800000	14300000	14300000	18800000	18300000	17700000	19100000	19300000	16600000	ACEVALEEIKAETEK;AFNSNNEQR;AGSSTLPPVK;CIAQMVNSQAANIR;CIAQMVNSQAANIR;CIAQMVNSQAANIR;CISQLELAQLIGTGVK;CISQLELAQLIGTGVK;CISQLELAQLIGTGVKPR;CLSEFACNAAFPDTSMEAIR;CMVEWSK;CMVEWSK;DAFLVFR;DAVDFDVR;DAYVQALAR;DFLRPFEHIMK;DFLRPFEHIMK;DFVSALR;EDAENLAAAQR;EGSLTGTKDQAPDEFVGLGLVGGNVDWK;EIIEQGIDLFNK;ELTIPTK;EYTSDDMNVAPEDR;EYTSDDMNVAPEDR;FLEKGELANFR;FLEKGELANFR;FLTSQQLFK;FSHILQK;FTLEIWDK;FTLLTVSSGITEMK;GLECLVSILK…	ACEVALEEIKAETEK;AFNSNNEQR;AGSSTLPPVK;CIAQMVNSQAANIR;CISQLELAQLIGTGVK;CISQLELAQLIGTGVKPR;CLSEFACNAAFPDTSMEAIR;CMVEWSK;DAFLVFR;DAVDFDVR;DAYVQALAR;DFLRPFEHIMK;DFVSALR;EDAENLAAAQR;EGSLTGTKDQAPDEFVGLGLVGGNVDWK;EIIEQGIDLFNK;ELTIPTK;EYTSDDMNVAPEDR;FLEKGELANFR;FLTSQQLFK;FSHILQK;FTLEIWDK;FTLLTVSSGITEMK;GLECLVSILK;GSQELGMSNVQELSLR;IACIFSIQLER;IFDNMKLPEQQTEK;IFTGSTR;ILADKEVK;IVEISYYNMGR;IVSTSLDCLQK;IWEVIGDH…
Q9NS87	KIF15_HUMAN	KIF15	Kinesin-like protein KIF15	0.000115973	0.000572543	0.400113	0.000563015	0.00628496	0.290609	2.7468e-05	0.00205645	0.345361	41	23.1301	23.0592	23.1111	23.5165	23.5165	23.4676	23.3778	23.4298	23.3645	9180000	8740000	9060000	12000000	12000000	11600000	10900000	11300000	10800000	ACLQDSYDNLQEIMK;ADLEEVQSALYNK;ANLNLENLLEATK;AQEMDAQTIAK;AQKEPCLFANTEK;AVVNEDTQGNVSQLQAEVKR;AYQLHSRPVPK;CFGETLSTLNFAQR;EALIQELQHK;EALIQELQHK;FEIDQLSR;GGFLPEEQDR;HSGLLQSAQEELTKK;LAEETEKLR;LLEPVKR;LLETQEQEIEDGR;LQQHVDKLEHHSTQMQELFSSER;LSLQFEEDKENSSK;NWLLQGQLDDIKR;QLEHVMDSAAEDPQSPK;QLELESELQSLQK;QQEELLSQLNVLEK;QVECLAEENGK;SDLNNLMELLEAEKER;SFEYLFSLIDREK;SKLEEMYEER;SNEIVNIR;SVTNGQSNQPSNEGDAIK;TAIIANVHP…	ACLQDSYDNLQEIMK;ADLEEVQSALYNK;ANLNLENLLEATK;AQEMDAQTIAK;AQKEPCLFANTEK;AVVNEDTQGNVSQLQAEVKR;AYQLHSRPVPK;CFGETLSTLNFAQR;EALIQELQHK;FEIDQLSR;GGFLPEEQDR;HSGLLQSAQEELTKK;LAEETEKLR;LLEPVKR;LLETQEQEIEDGR;LQQHVDKLEHHSTQMQELFSSER;LSLQFEEDKENSSK;NWLLQGQLDDIKR;QLEHVMDSAAEDPQSPK;QLELESELQSLQK;QQEELLSQLNVLEK;QVECLAEENGK;SDLNNLMELLEAEKER;SFEYLFSLIDREK;SKLEEMYEER;SNEIVNIR;SVTNGQSNQPSNEGDAIK;TAIIANVHPGSR;TETIDTL…
Q7Z739	YTHD3_HUMAN	YTHDF3	YTH domain-containing family protein 3	2.64516e-06	3.67247e-05	0.616666	0.000188936	0.00351519	0.441507	2.84397e-05	0.00209915	0.529086	11	24.989	24.9847	24.9539	25.604	25.5696	25.604	25.3545	25.4457	25.452	33300000	33200000	32500000	51000000	49800000	51000000	42900000	45700000	45900000	SATSVDQRPK;AINNYNPK;AINNYNPK;AITDGQAGFGNDTLSK;GNVGIGGSAVPPPPIK;HNMNIGTWDEK;HNMNIGTWDEK;HNMNIGTWDEKGSVVK;IGGDLTAAVTK;PTSWAAIAR;SVVDYNAYAGVWSQDK;SVVDYNAYAGVWSQDKWK;VPGISSIEQGMTGLK;VPGISSIEQGMTGLK	SATSVDQRPK;AINNYNPK;AITDGQAGFGNDTLSK;GNVGIGGSAVPPPPIK;HNMNIGTWDEK;HNMNIGTWDEKGSVVK;IGGDLTAAVTK;PTSWAAIAR;SVVDYNAYAGVWSQDK;SVVDYNAYAGVWSQDKWK;VPGISSIEQGMTGLK
Q5T280	CI114_HUMAN	SPOUT1	Putative methyltransferase C9orf114	0.000472963	0.00166155	0.618416	1.30745e-06	0.000134564	0.832102	2.84764e-05	0.00209915	0.725259	16	23.4425	23.48	23.4551	23.9672	24.1642	24.1015	24.317	24.2891	24.2679	11400000	11700000	11500000	16400000	18800000	18000000	20900000	20500000	20200000	AGLYWGYTVR;GQACVQLAR;GRPYTLSVALPGSILDNAQSPELR;GSDVASAQLPNFR;HQDLQFAGLLNPLDSPHHMR;HQDLQFAGLLNPLDSPHHMR;IDKNLEPGLR;IDKNLEPGLR;ILQYLECPQYLR;KGQACVQLAR;LEEEEAAAEKEDR;LNQQQHPDCK;NLEPGLR;QDEESEFR;TVEGEFTGVGK;TVEGEFTGVGKK;TYLAGQIAR;VVSSQDPRTK	AGLYWGYTVR;GQACVQLAR;GRPYTLSVALPGSILDNAQSPELR;GSDVASAQLPNFR;HQDLQFAGLLNPLDSPHHMR;IDKNLEPGLR;ILQYLECPQYLR;KGQACVQLAR;LEEEEAAAEKEDR;LNQQQHPDCK;NLEPGLR;QDEESEFR;TVEGEFTGVGK;TVEGEFTGVGKK;TYLAGQIAR;VVSSQDPRTK
Q9NVE7	PANK4_HUMAN	PANK4	4'-phosphopantetheine phosphatase	0.00467733	0.0103016	-0.339731	0.000351392	0.00493638	-0.422817	2.89103e-05	0.00210142	-0.381274	34	26.7895	26.8504	26.7895	26.3679	26.5609	26.4815	26.341	26.4473	26.3729	116000000	121000000	116000000	86600000	99000000	93700000	85000000	91500000	86900000	AECGASGSGSSGDSLDK;AVASQPDSVDAAER;AVASQPDSVDAAERAEK;AVHTNYHAALR;AVHTNYHAALR;AVSAVLESDPYFGFEEAK;AVSAVLESDPYFGFEEAKR;DSDPEFR;DVYGGAHQTLGLSGNLIASSFGK;EHCLNEFNFPDPYSK;EHCLNEFNFPDPYSK;ERGADLVVIEGMGR;FAIDIGGSLTK;FDELLHLASR;FDELLHLASR;FKDLIEEK;GADLVVIEGMGR;GCNFVLK;GCNFVLK;GEVQALFLR;GLLAGNVFDWGAK;GQHSNVDMLVR;GQHSNVDMLVR;HEGYLGAIGAFLK;HEGYLGAIGAFLK;IAGMDPVVHSALQEER;IAGMDPVVHSALQEER;KFDELLHLASR;LAYYSTVQHK;L…	AECGASGSGSSGDSLDK;AVASQPDSVDAAER;AVASQPDSVDAAERAEK;AVHTNYHAALR;AVSAVLESDPYFGFEEAK;AVSAVLESDPYFGFEEAKR;DSDPEFR;DVYGGAHQTLGLSGNLIASSFGK;EHCLNEFNFPDPYSK;ERGADLVVIEGMGR;FAIDIGGSLTK;FDELLHLASR;FKDLIEEK;GADLVVIEGMGR;GCNFVLK;GEVQALFLR;GLLAGNVFDWGAK;GQHSNVDMLVR;HEGYLGAIGAFLK;IAGMDPVVHSALQEER;KFDELLHLASR;LAYYSTVQHK;LFSVIFK;LLLVQTGSSSPCLDLSR;LQERPWLVDSYSEWLQR;NIPHEAFVYQK;QQPFAYGTLTVR;SATADQEFSKEDMAK;SGTFDL…
P05413;cRAP-P05413	FABPH_HUMAN;cRAP-FABPH_HUMAN	FABP3;cRAP-FABP3	Fatty acid-binding protein, heart	1.27963e-05	0.000113822	-6.55416	1.27963e-05	0.000721196	-6.55416	0.0014643	0.0199041	-6.55416	1	20.0559	19.2855	19.3211	13	13	13	13	13	13	1090000	639000	655000	0	0	0	0	0	0	VDAFLGTWK	VDAFLGTWK
Q92484	ASM3A_HUMAN	SMPDL3A	Cyclic GMP-AMP phosphodiesterase SMPDL3A	0.00210111	0.0053491	0.754225	0.000828404	0.00777133	1.31885	0.000676228	0.012533	1.03654	4	18.3101	18.2787	18.4004	18.8906	19.2255	19.1357	19.5489	19.4696	19.9272	325000	318000	346000	486000	613000	576000	767000	726000	997000	GSPVNSLFVAPAVTPVK;KGSPVNSLFVAPAVTPVK;VTTNPNLR;YSDVIAGQFYGHTHR	GSPVNSLFVAPAVTPVK;KGSPVNSLFVAPAVTPVK;VTTNPNLR;YSDVIAGQFYGHTHR
Q99523	SORT_HUMAN	SORT1	Sortilin	0.00148841	0.00405398	-0.643518	1.4952e-05	0.000808193	-0.919998	2.97147e-05	0.00212299	-0.781758	14	23.6096	23.4923	23.5404	23.0509	22.7995	22.8614	22.6051	22.6518	22.6253	12800000	11800000	12200000	8690000	7300000	7620000	6380000	6590000	6470000	ADLGALELWR;CQGGVNPVR;CVEQPELK;DPIYFTGLASEPGAR;FLFASVMADKDTTR;GHDLEFCLYGR;GHDLEFCLYGR;IYSFGLGGR;KPENSECDATAK;NCEEKDYTIWLAHSTDPEDYEDGCILGYK;NFGGKWEEIHK;SAPGEDEECGR;SGYHDDSDEDLLE;TEFGMAIGPENSGK;YSVLQQHAEANGVDGVDALDTASHTNK	ADLGALELWR;CQGGVNPVR;CVEQPELK;DPIYFTGLASEPGAR;FLFASVMADKDTTR;GHDLEFCLYGR;IYSFGLGGR;KPENSECDATAK;NCEEKDYTIWLAHSTDPEDYEDGCILGYK;NFGGKWEEIHK;SAPGEDEECGR;SGYHDDSDEDLLE;TEFGMAIGPENSGK;YSVLQQHAEANGVDGVDALDTASHTNK
O43623	SNAI2_HUMAN	SNAI2	Zinc finger protein SNAI2	6.77063e-08	2.3953e-06	-9.85925	0.393594	0.505812	-3.18965	0.0270419	0.113959	-6.52445	3	23.0342	22.8614	22.6822	13	13	13	22.7553	23.2535	13	8590000	7620000	6730000	0	0	0	7080000	10000000	0	AFSRPWLLQGHIR;LSDPHAIEAEKFQCNLCNK;TYSTFSGLAK	AFSRPWLLQGHIR;LSDPHAIEAEKFQCNLCNK;TYSTFSGLAK
Q99504	EYA3_HUMAN	EYA3	Eyes absent homolog 3	0.00161072	0.00431694	-0.487459	0.000644537	0.0067717	-0.599445	3.02628e-05	0.00213241	-0.543452	15	23.391	23.4041	23.2961	22.928	22.9334	22.7675	22.6649	22.7876	22.8404	11000000	11100000	10300000	7980000	8010000	7140000	6650000	7240000	7510000	MEEEQDLPEQPVKK;ADATSSQDSELER;IGKESCFER;KADATSSQDSELER;KADATSSQDSELER;KNCVNVLITTTQLVPALAK;LSSGDPSTSPSLSQTTPSK;LSSGDPSTSPSLSQTTPSKDTDDQSR;NCVNVLITTTQLVPALAK;QHNMPFWR;SLLLIQSR;SNVGGLLSPQR;SNVGGLLSPQRK;SSNDYTSQMYSAK;VREIYDK;VTYVVIGDGRDEEIAAK;VTYVVIGDGRDEEIAAK	MEEEQDLPEQPVKK;ADATSSQDSELER;IGKESCFER;KADATSSQDSELER;KNCVNVLITTTQLVPALAK;LSSGDPSTSPSLSQTTPSK;LSSGDPSTSPSLSQTTPSKDTDDQSR;NCVNVLITTTQLVPALAK;QHNMPFWR;SLLLIQSR;SNVGGLLSPQR;SNVGGLLSPQRK;SSNDYTSQMYSAK;VREIYDK;VTYVVIGDGRDEEIAAK
Q9H5J8	TAF1D_HUMAN	TAF1D	TATA box-binding protein-associated factor RNA polymerase I subunit D	0.000973913	0.00289447	0.380612	0.00496671	0.0225544	0.378754	3.13722e-05	0.00219238	0.379683	5	20.5823	20.654	20.6453	20.9812	20.9601	21.0821	20.9459	20.9388	21.1332	1570000	1650000	1640000	2070000	2040000	2220000	2020000	2010000	2300000	GFFNYIEK;GSGFPFLESENEK;ILTFEQAVAR;LAGDSFIVSSEFPVR;QMNVGEDLENEDFDSRR	GFFNYIEK;GSGFPFLESENEK;ILTFEQAVAR;LAGDSFIVSSEFPVR;QMNVGEDLENEDFDSRR
Q99986	VRK1_HUMAN	VRK1	Serine/threonine-protein kinase VRK1	0.00030968	0.00119712	-0.722627	0.000154291	0.00319636	-0.525503	3.15713e-05	0.00219238	-0.624065	24	26.1273	26.1814	26.1253	25.3239	25.5285	25.4138	25.5754	25.6838	25.5983	73300000	76100000	73200000	42000000	48400000	44700000	50000000	53900000	50800000	AAKPEQIQK;ASNLLLNYK;ASNLLLNYKNPDQVYLVDYGLAYR;CHDGTIEFTSIDAHNGVAPSR;CHDGTIEFTSIDAHNGVAPSR;CHDGTIEFTSIDAHNGVAPSRR;DDGKLDLSVVENGGLK;DILLQGLK;DILLQGLK;EIEESKEPGVEDTEWSNTQTEEAIQTR;ENIASLMDK;FGSDLQK;FGSDLQK;HLAEQFAVGEIITDMAK;HLAEQFAVGEIITDMAK;HLAEQFAVGEIITDMAKK;ILDILEYIHEHEYVHGDIK;IYEANAK;KTVLQLSLR;LLDYTEKPLYENLR;LLDYTEKPLYENLR;NPDQVYLVDYGLAYR;NPDQVYLVDYGLAYR;RHLAEQFAVGEIITDMAK;RHLAEQFAVGEIITDMAK;TVLQL…	AAKPEQIQK;ASNLLLNYK;ASNLLLNYKNPDQVYLVDYGLAYR;CHDGTIEFTSIDAHNGVAPSR;CHDGTIEFTSIDAHNGVAPSRR;DDGKLDLSVVENGGLK;DILLQGLK;EIEESKEPGVEDTEWSNTQTEEAIQTR;ENIASLMDK;FGSDLQK;HLAEQFAVGEIITDMAK;HLAEQFAVGEIITDMAKK;ILDILEYIHEHEYVHGDIK;IYEANAK;KTVLQLSLR;LLDYTEKPLYENLR;NPDQVYLVDYGLAYR;RHLAEQFAVGEIITDMAK;TVLQLSLR;VEPSDNGPLFTELK;YCPEGVHK;YCPEGVHKEYK;YRENIASLMDK;YWGSGLHDK
Q96P16	RPR1A_HUMAN	RPRD1A	Regulation of nuclear pre-mRNA domain-containing protein 1A	0.00173374	0.004571	-0.525963	1.79722e-05	0.00089978	-0.462435	3.2042e-05	0.00220905	-0.494199	23	25.3101	25.2996	25.3066	24.6486	24.8904	24.7995	24.824	24.8811	24.824	41600000	41300000	41500000	26300000	31100000	29200000	29700000	30900000	29700000	SAFSEAALEK;SAFSEAALEKK;ALQDLENAASGDAAVHQR;ALQDLENAASGDAAVHQR;DFAPVIVEAFK;EALAEKEHK;HSRPIVTVWER;HVSSETDESCKK;IASLPVEVQEVSLLDK;IASLPVEVQEVSLLDK;IASLPVEVQEVSLLDKITDK;IQSLPDLSR;KLSELSNSQQSVQTLSLWLIHHR;KLTFLYLANDVIQNSK;KLTFLYLANDVIQNSK;LAAEIDDR;LAAEIDDRK;LPNVTGSHMHLPFAGDIYSED;LPNVTGSHMHLPFAGDIYSED;LSELSNSQQSVQTLSLWLIHHR;LSELSNSQQSVQTLSLWLIHHR;LTFLYLANDVIQNSK;LTFLYLANDVIQNSK;LTFLYLANDVIQNSKR;MVEDACMLLA…	SAFSEAALEK;SAFSEAALEKK;ALQDLENAASGDAAVHQR;DFAPVIVEAFK;EALAEKEHK;HSRPIVTVWER;HVSSETDESCKK;IASLPVEVQEVSLLDK;IASLPVEVQEVSLLDKITDK;IQSLPDLSR;KLSELSNSQQSVQTLSLWLIHHR;KLTFLYLANDVIQNSK;LAAEIDDR;LAAEIDDRK;LPNVTGSHMHLPFAGDIYSED;LSELSNSQQSVQTLSLWLIHHR;LTFLYLANDVIQNSK;LTFLYLANDVIQNSKR;MVEDACMLLADYNGR;PIVTVWER;QALYGDK;SVYENDVLEQLK;VLSIWEER
Q9GZS1	RPA49_HUMAN	POLR1E	DNA-directed RNA polymerase I subunit RPA49	0.00358475	0.00826891	0.203704	0.00124531	0.00983794	0.233093	3.22906e-05	0.00221029	0.218399	23	24.1332	24.1174	24.1488	24.3975	24.3239	24.2891	24.3239	24.417	24.3578	18400000	18200000	18600000	22100000	21000000	20500000	21000000	22400000	21500000	AAEVLPSAR;AAETIIDTK;AAETIIDTK;CIWFLDTLIK;EKMDSCIEAFGTTK;FEDLLSPAEYEALQSPSEAFR;FTLYENK;FTLYENK;FTLYENKDSTNPR;FTLYENKDSTNPR;HFTCLTYNNGR;HFVGILNK;ILAAETDR;ILAAETDRLSYVGNNFGTGALK;LGTLSLPLPPAQTSDR;LQSPGNMR;LSYVGNNFGTGALK;MDSCIEAFGTTK;MDSCIEAFGTTK;MIEENSHCTFVIEALK;NLISDSMK;NVTSEEILK;SALGPGVPHIINTK;SALGPGVPHIINTK;SLPSDVESR;VGNESLNR;VSVAAGSEEDHK;WQYCGAPDGSQR	AAEVLPSAR;AAETIIDTK;CIWFLDTLIK;EKMDSCIEAFGTTK;FEDLLSPAEYEALQSPSEAFR;FTLYENK;FTLYENKDSTNPR;HFTCLTYNNGR;HFVGILNK;ILAAETDR;ILAAETDRLSYVGNNFGTGALK;LGTLSLPLPPAQTSDR;LQSPGNMR;LSYVGNNFGTGALK;MDSCIEAFGTTK;MIEENSHCTFVIEALK;NLISDSMK;NVTSEEILK;SALGPGVPHIINTK;SLPSDVESR;VGNESLNR;VSVAAGSEEDHK;WQYCGAPDGSQR
Q70UQ0	IKIP_HUMAN	IKBIP	Inhibitor of nuclear factor kappa-B kinase-interacting protein	0.00201357	0.00517292	-0.785787	0.000849659	0.00787703	-0.649804	3.25991e-05	0.00221558	-0.717795	20	25.8834	25.767	25.9134	25.2607	24.9225	25.0233	25.1795	25.3135	25.1214	61900000	57100000	63200000	40200000	31800000	34100000	38000000	41700000	36500000	DFSRLEPLVNDLTLR;DIKDEIAHISDMN;DIKDEIAHISDMN;EIAFLSEK;EKEIAFLSEK;EKEIAFLSEK;GAPAAEPGKR;ISLISEK;ISLISEK;LEPLVNDLTLR;LETNEFQQLQSK;LQEEINEVK;LVTDLLQR;NIGDLLSSSIDR;RLQEEINEVK;SEAIMEQLK;SEGGKTPVAR;SFQIIAHLK;SFQIIAHLKR;SSGGGGWADPR;TVTFANDLKPK;TVTFANDLKPK;VDQSTTSMAK;VENQYQLLK	DFSRLEPLVNDLTLR;DIKDEIAHISDMN;EIAFLSEK;EKEIAFLSEK;GAPAAEPGKR;ISLISEK;LEPLVNDLTLR;LETNEFQQLQSK;LQEEINEVK;LVTDLLQR;NIGDLLSSSIDR;RLQEEINEVK;SEAIMEQLK;SEGGKTPVAR;SFQIIAHLK;SFQIIAHLKR;SSGGGGWADPR;TVTFANDLKPK;VDQSTTSMAK;VENQYQLLK
P06132	DCUP_HUMAN	UROD	Uroporphyrinogen decarboxylase	0.000199495	0.000866639	-0.356401	2.4237e-05	0.00106677	-0.273981	3.33459e-05	0.00224008	-0.315191	15	25.8528	25.8528	25.848	25.5075	25.5345	25.4425	25.6012	25.5609	25.5696	60600000	60600000	60400000	47700000	48600000	45600000	50900000	49500000	49800000	MEANGLGPQGFPELK;AAQDFFSTCR;AAQDFFSTCRSPEACCELTLQPLR;AAWGEETDYTPVWCMR;EAGLAPVPMIIFAK;EAGLAPVPMIIFAK;FALPYIR;GPSFPEPLR;GPSFPEPLREEQDLER;LREAGLAPVPMIIFAK;LREAGLAPVPMIIFAK;QMLDDFGPHR;QMLDDFGPHR;SPEACCELTLQPLR;SPEACCELTLQPLR;SPEACCELTLQPLRR;TVTLQGNLDPCALYASEEEIGQLVK;WLYQRPQASHQLLR;WLYQRPQASHQLLR;YIANLGHGLYPDMDPEHVGAFVDAVHK;YIANLGHGLYPDMDPEHVGAFVDAVHK	MEANGLGPQGFPELK;AAQDFFSTCR;AAQDFFSTCRSPEACCELTLQPLR;AAWGEETDYTPVWCMR;EAGLAPVPMIIFAK;FALPYIR;GPSFPEPLR;GPSFPEPLREEQDLER;LREAGLAPVPMIIFAK;QMLDDFGPHR;SPEACCELTLQPLR;SPEACCELTLQPLRR;TVTLQGNLDPCALYASEEEIGQLVK;WLYQRPQASHQLLR;YIANLGHGLYPDMDPEHVGAFVDAVHK
Q9NZC7	WWOX_HUMAN	WWOX	WW domain-containing oxidoreductase	0.00115478	0.00330156	-0.500526	1.49411e-05	0.000808193	-0.717847	3.34271e-05	0.00224008	-0.609187	12	22.1238	22.1734	22.2036	21.7553	21.68	21.5638	21.417	21.4726	21.4576	4570000	4730000	4830000	3540000	3360000	3100000	2800000	2910000	2880000	CMPSPEAQSEETAR;DGWVYYANHTEEK;DGWVYYANHTEEK;FTDINDSLGK;ILEEWHK;LAFTVDDNPTKPTTR;LCNILFSNELHR;NDYWAMLAYNR;SFALHGAHVILACR;SFALHGAHVILACR;SVQHFAEAFK;TLWALSER;VIVVSSESHR;VVVVTGANSGIGFETAK	CMPSPEAQSEETAR;DGWVYYANHTEEK;FTDINDSLGK;ILEEWHK;LAFTVDDNPTKPTTR;LCNILFSNELHR;NDYWAMLAYNR;SFALHGAHVILACR;SVQHFAEAFK;TLWALSER;VIVVSSESHR;VVVVTGANSGIGFETAK
P24752	THIL_HUMAN	ACAT1	Acetyl-CoA acetyltransferase, mitochondrial	0.00218789	0.00551126	-0.50964	8.47611e-05	0.00216533	-0.716738	3.47896e-05	0.00231363	-0.613189	31	27.673	27.5898	27.6798	27.2714	27.0711	27.0711	26.8974	26.8974	26.9977	214000000	202000000	215000000	162000000	141000000	141000000	125000000	125000000	134000000	AAWEAGK;AAWEAGKFGNEVIPVTVTVK;AGIPKEEVK;AGIPKEEVK;DGLTDVYNK;EAYMGNVLQGGEGQAPTR;EAYMGNVLQGGEGQAPTR;EAYMGNVLQGGEGQAPTR;EEVKEAYMGNVLQGGEGQAPTR;EEVKEAYMGNVLQGGEGQAPTR;ENGTVTAANASTLNDGAAALVLMTADAAK;ENGTVTAANASTLNDGAAALVLMTADAAK;ENGTVTAANASTLNDGAAALVLMTADAAKR;EVVIVSATR;EVVIVSATRTPIGSFLGSLSLLPATK;FGNEVIPVTVTVK;FGNEVIPVTVTVK;GQPDVVVKEDEEYK;GQPDVVVKEDEEYK;GSTPYGGVK;GSTPYGGVK;GSTPYGGVKLEDLIVK;GSTPYGGVKLEDLI…	AAWEAGK;AAWEAGKFGNEVIPVTVTVK;AGIPKEEVK;DGLTDVYNK;EAYMGNVLQGGEGQAPTR;EEVKEAYMGNVLQGGEGQAPTR;ENGTVTAANASTLNDGAAALVLMTADAAK;ENGTVTAANASTLNDGAAALVLMTADAAKR;EVVIVSATR;EVVIVSATRTPIGSFLGSLSLLPATK;FGNEVIPVTVTVK;GQPDVVVKEDEEYK;GSTPYGGVK;GSTPYGGVKLEDLIVK;IHMGSCAENTAK;IHMGSCAENTAKK;IVGHLTHALK;LEDLIVK;LEDLIVKDGLTDVYNK;LGSIAIQGAIEK;LNVTPLAR;MLEIDPQK;MLEIDPQKVNINGGAVSLGHPIGMSGAR;NEQDAYAINSYTR;QAVLGAGLPISTPCTTI…
O15446	RPA34_HUMAN	POLR1G	DNA-directed RNA polymerase I subunit RPA34	0.000356737	0.0013384	0.269291	0.000179544	0.00342877	0.384128	3.50074e-05	0.00231363	0.326709	16	24.6757	24.6096	24.6649	24.9271	24.895	24.9361	25.0062	25.0233	25.0732	26800000	25600000	26600000	31900000	31200000	32100000	33700000	34100000	35300000	MEEPQAGDAAR;ERGHTVTEPIQPLEPELPGEGQPEAR;FCAFGGNPPVTGPR;FSCPPNFTAKPPASESPR;GHTVTEPIQPLEPELPGEGQPEAR;GKETFEPEDK;GTEGMEPEEGVTVESQPQVK;HVPLSGSQIVK;MPETVPQEEMPGPPLNSESGEEAPTGR;QEQINTEPLEDTVLSPTKK;QKGTEGMEPEEGVTVESQPQVK;QQQQQPV;SALAPNLLTSGK;SALAPNLLTSGKK;TVKQEQINTEPLEDTVLSPTK;VEPLEEAIPLPPTK	MEEPQAGDAAR;ERGHTVTEPIQPLEPELPGEGQPEAR;FCAFGGNPPVTGPR;FSCPPNFTAKPPASESPR;GHTVTEPIQPLEPELPGEGQPEAR;GKETFEPEDK;GTEGMEPEEGVTVESQPQVK;HVPLSGSQIVK;MPETVPQEEMPGPPLNSESGEEAPTGR;QEQINTEPLEDTVLSPTKK;QKGTEGMEPEEGVTVESQPQVK;QQQQQPV;SALAPNLLTSGK;SALAPNLLTSGKK;TVKQEQINTEPLEDTVLSPTK;VEPLEEAIPLPPTK
Q96BX8	MOB3A_HUMAN	MOB3A	MOB kinase activator 3A	0.00213635	0.00541285	-0.558887	0.00145074	0.0108051	-0.527308	3.61888e-05	0.00237533	-0.543098	8	23.0625	23.1627	23.1719	22.6907	22.5846	22.4451	22.5285	22.7182	22.5685	8760000	9390000	9450000	6770000	6290000	5710000	6050000	6900000	6220000	EFGLIDTK;ELEPLKEMTAR;ELEPLKEMTAR;FEPGTQR;HFYYFVK;IAQMGSEAHVNTCYK;KPTALSAPR;VNLIYGTISDGCTEQSCPVMSGGPK;WQDEHKFR	EFGLIDTK;ELEPLKEMTAR;FEPGTQR;HFYYFVK;IAQMGSEAHVNTCYK;KPTALSAPR;VNLIYGTISDGCTEQSCPVMSGGPK;WQDEHKFR
Q86U90	YRDC_HUMAN	YRDC	Threonylcarbamoyl-AMP synthase	7.44762e-05	0.000411926	0.779071	0.000511835	0.00591361	0.643625	3.74706e-05	0.00243556	0.711348	13	24.6096	24.7389	24.7286	25.452	25.5135	25.4488	25.3135	25.2679	25.4266	25600000	28000000	27800000	45900000	47900000	45800000	41700000	40400000	45100000	AAVAASVGLSEGPAGSR;AGAVVAVPTDTLYGLACAASCSAALR;AGWTEALR;DLLPGPVTLVMER;DLLPGPVTLVMER;DLNPFTPLVGIR;FGIIRPGCALESTTAILQQK;LFRPPSPAPAAPGAR;LGSTVVDLSVPGK;LPGSGAVQAASPER;SEAKPLAVCLGR;SEAKPLAVCLGR;SEELNKDLNPFTPLVGIR;VRVPEGLLK;YGLLPSHASYL	AAVAASVGLSEGPAGSR;AGAVVAVPTDTLYGLACAASCSAALR;AGWTEALR;DLLPGPVTLVMER;DLNPFTPLVGIR;FGIIRPGCALESTTAILQQK;LFRPPSPAPAAPGAR;LGSTVVDLSVPGK;LPGSGAVQAASPER;SEAKPLAVCLGR;SEELNKDLNPFTPLVGIR;VRVPEGLLK;YGLLPSHASYL
O75943	RAD17_HUMAN	RAD17	Cell cycle checkpoint protein RAD17	0.00134599	0.00374239	-0.369149	0.00260406	0.0150925	-0.302856	3.76148e-05	0.00243556	-0.336002	15	23.0576	23.0854	23.0139	22.6029	22.7056	22.741	22.6843	22.741	22.823	8730000	8900000	8470000	6370000	6840000	7010000	6740000	7010000	7420000	ASLTELDSPR;DVSLFLFR;EIQEECSISNISFNPVAPTIMMK;EYSTSIATR;IILVEDLPNQFYR;IILVEDLPNQFYR;ITVPDKTSLELLCQGCSGDIR;KIEEVETWLK;LPSHLSEYER;LPSHLSEYER;LQMLGDDLR;NGPSTLESSR;NQAQISFIQDIGR;QGGSILLITGPPGCGK;SAINSLQFSSSK;TSLELLCQGCSGDIR;VFENQEVQAIGGK	ASLTELDSPR;DVSLFLFR;EIQEECSISNISFNPVAPTIMMK;EYSTSIATR;IILVEDLPNQFYR;ITVPDKTSLELLCQGCSGDIR;KIEEVETWLK;LPSHLSEYER;LQMLGDDLR;NGPSTLESSR;NQAQISFIQDIGR;QGGSILLITGPPGCGK;SAINSLQFSSSK;TSLELLCQGCSGDIR;VFENQEVQAIGGK
Q9HCC6	HES4_HUMAN	HES4	Transcription factor HES-4	8.48284e-08	2.84262e-06	-6.51624	8.48284e-08	2.27536e-05	-6.51624	0.00011893	0.00469013	-6.51624	2	19.392	19.6382	19.5185	13	13	13	13	13	13	688000	816000	751000	0	0	0	0	0	0	AADTPGKPSASPMAGAPASASR;AGFHECLAEVNR	AADTPGKPSASPMAGAPASASR;AGFHECLAEVNR
Q01831	XPC_HUMAN	XPC	DNA repair protein complementing XP-C cells	0.00361555	0.00833191	-0.310183	0.00138606	0.0104839	-0.316432	3.8242e-05	0.00244315	-0.313307	32	24.6431	24.6096	24.6375	24.2243	24.391	24.3444	24.275	24.391	24.275	26200000	25600000	26100000	19600000	22000000	21300000	20300000	22000000	20300000	AAASHLFPFEQL;ALQLLTR;DCVHTLHSR;DPSLPAASSSSSSSK;DVDTYYLSNLVK;FAIYSAR;GCSHPGGSADGPAK;GEAVYSR;GTKQEETFAK;HMDQPLPTAIGLYK;HMDQPLPTAIGLYK;ILAASWPQNR;ILAASWPQNREDEEK;KAAASHLFPFEQL;KDPSLPAASSSSSSSK;KEDLEFQAK;LEFETYLR;LGEVPYK;LTADPGGSSETSSQVLENHTKPK;LTADPGGSSETSSQVLENHTKPK;LVLSLQPIPLK;NHPLYALK;NHPLYALKR;NNICSQPDLHAIGLSIIPAR;QEETFAK;SEAAAPHTDAGGGLSSDEEEGTSSQAEAAR;SIAGIDQWLEVFCEQEEK;SLLPVKPVEIEIETPEQAK;VDAE…	AAASHLFPFEQL;ALQLLTR;DCVHTLHSR;DPSLPAASSSSSSSK;DVDTYYLSNLVK;FAIYSAR;GCSHPGGSADGPAK;GEAVYSR;GTKQEETFAK;HMDQPLPTAIGLYK;ILAASWPQNR;ILAASWPQNREDEEK;KAAASHLFPFEQL;KDPSLPAASSSSSSSK;KEDLEFQAK;LEFETYLR;LGEVPYK;LTADPGGSSETSSQVLENHTKPK;LVLSLQPIPLK;NHPLYALK;NHPLYALKR;NNICSQPDLHAIGLSIIPAR;QEETFAK;SEAAAPHTDAGGGLSSDEEEGTSSQAEAAR;SIAGIDQWLEVFCEQEEK;SLLPVKPVEIEIETPEQAK;VDAEWWAETLRPYQSPFMDR;VHLLCLLANGFYR;WVCVDCVH…
Q9NYB9	ABI2_HUMAN	ABI2	Abl interactor 2	0.00215204	0.00544295	0.18722	0.00119517	0.0096228	0.21315	3.85997e-05	0.00244847	0.200185	17	24.5404	24.5225	24.5285	24.7695	24.6865	24.6971	24.7846	24.6971	24.7492	24400000	24100000	24200000	28600000	27000000	27200000	28900000	27200000	28200000	AELQMLLEEEIPGGRR;ALFDSYTNLER;EIGILTTNK;HTPPTIGGSLPYR;HTPPTIGGSLPYR;IIAPANLER;IIAPANLERPVR;KPIDYTILDDIGHGVK;KPIDYTILDDIGHGVK;MESSINHISQTVDIHK;MESSINHISQTVDIHK;MESSINHISQTVDIHKEK;MESSINHISQTVDIHKEK;NMAPSQQSPVR;NMAPSQQSPVR;REIGILTTNK;RMESSINHISQTVDIHK;RMESSINHISQTVDIHK;TLEPVRPPVVPNDYVPSPTR;TYSSSGSSGGSHPSSR;VADYCENNYIQSADK;VADYCENNYIQSADKQR;VVAIYDYTK	AELQMLLEEEIPGGRR;ALFDSYTNLER;EIGILTTNK;HTPPTIGGSLPYR;IIAPANLER;IIAPANLERPVR;KPIDYTILDDIGHGVK;MESSINHISQTVDIHK;MESSINHISQTVDIHKEK;NMAPSQQSPVR;REIGILTTNK;RMESSINHISQTVDIHK;TLEPVRPPVVPNDYVPSPTR;TYSSSGSSGGSHPSSR;VADYCENNYIQSADK;VADYCENNYIQSADKQR;VVAIYDYTK
P28330	ACADL_HUMAN	ACADL	Long-chain specific acyl-CoA dehydrogenase, mitochondrial	0.373901	0.423415	-1.83109	0.0999636	0.185721	3.90663	0.666384	0.768652	1.03777	5	18.4933	13	13	13	13	13	18.6096	18.8175	18.786	369000	0	0	0	0	0	400000	462000	452000	AQDTAELFFEDIR;IFSPEHDIFR;KFFQEEVIPHHSEWEK;TVAHLQTVQHK;VQPIYGGTNEIMK	AQDTAELFFEDIR;IFSPEHDIFR;KFFQEEVIPHHSEWEK;TVAHLQTVQHK;VQPIYGGTNEIMK
P46952	3HAO_HUMAN	HAAO	3-hydroxyanthranilate 3,4-dioxygenase	1.02115e-07	3.29529e-06	-6.4016	1.02115e-07	2.48382e-05	-6.4016	0.000130489	0.00490383	-6.4016	2	19.4314	19.5107	19.2627	13	13	13	13	13	13	707000	747000	629000	0	0	0	0	0	0	QGEIFLLPAR;TQGSVALSVTQDPACK	QGEIFLLPAR;TQGSVALSVTQDPACK
O15119	TBX3_HUMAN	TBX3	T-box transcription factor TBX3	1.96319e-05	0.000157982	0.6581	1.4897e-05	0.000808193	0.45472	4.12956e-05	0.00256971	0.55641	10	21.8913	21.8839	21.9243	22.5117	22.5638	22.5983	22.3805	22.3457	22.3376	3890000	3870000	3980000	5980000	6200000	6350000	5460000	5330000	5300000	ANDILKLPYSTFR;EAATSELQSIQR;ELWDQFHK;HSPATISSSTR;ISTTTSEEPCR;ISTTTSEEPCRDK;ISTTTSEEPCRDK;LPYSTFR;LVSGLEAKPDR;TMEPEEEVEDDPK;TMEPEEEVEDDPKVHLEAK	ANDILKLPYSTFR;EAATSELQSIQR;ELWDQFHK;HSPATISSSTR;ISTTTSEEPCR;ISTTTSEEPCRDK;LPYSTFR;LVSGLEAKPDR;TMEPEEEVEDDPK;TMEPEEEVEDDPKVHLEAK
P07864	LDHC_HUMAN	LDHC	L-lactate dehydrogenase C chain	0.00575341	0.0122044	-8.65364	0.223309	0.337695	-4.07559	0.030842	0.123404	-6.36462	3	24.8623	19.8802	20.2185	13	13	13	20.6186	19.1155	13	30500000	965000	1220000	0	0	0	1610000	568000	0	INLNSEEEALFK;IVIVTAGAR;LIEDDENSQCK	INLNSEEEALFK;IVIVTAGAR;LIEDDENSQCK
Q99707	METH_HUMAN	MTR	Methionine synthase	0.0021628	0.00546391	-0.294376	0.00395724	0.019518	-0.27355	4.30013e-05	0.00261139	-0.283963	46	24.976	25.0148	24.9803	24.6431	24.7745	24.6703	24.6486	24.7995	24.7024	33000000	33900000	33100000	26200000	28700000	26700000	26300000	29200000	27300000	AALFALQNLFEEK;AVGHLIPFMEK;AYEDDGDDYSSIMVK;AYHLLVK;CIVNSISLKEGEDDFLEK;DQVEDYALR;DQVEDYALRK;DQVEDYALRK;DSASTEPYYCLSDFIAPLHSGIR;EAMHGVFLYHAIK;EAMHGVFLYHAIK;EGEDDFLEK;EKLNEEHFR;EKLNEEHFR;ELWAYCGSEQLDVADLRR;FCNLIASEPDIAK;FVAGALGPTNK;GDVHDIGK;GIRPAPGYPSQPDHTEK;GIRPAPGYPSQPDHTEK;GIRPAPGYPSQPDHTEK;GNNDILSITQPDVIYQIHK;HIIEDTEEAR;HIIEDTEEAR;HLKDFAMDGLVNIVGGCCGSTPDHIR;IGPYTNFVNIGER;IMVLDGGMGTMIQR;IPLLIGGATT…	AALFALQNLFEEK;AVGHLIPFMEK;AYEDDGDDYSSIMVK;AYHLLVK;CIVNSISLKEGEDDFLEK;DQVEDYALR;DQVEDYALRK;DSASTEPYYCLSDFIAPLHSGIR;EAMHGVFLYHAIK;EGEDDFLEK;EKLNEEHFR;ELWAYCGSEQLDVADLRR;FCNLIASEPDIAK;FVAGALGPTNK;GDVHDIGK;GIRPAPGYPSQPDHTEK;GNNDILSITQPDVIYQIHK;HIIEDTEEAR;HLKDFAMDGLVNIVGGCCGSTPDHIR;IGPYTNFVNIGER;IMVLDGGMGTMIQR;IPLLIGGATTSK;ISGGLSNLSFSFR;IVGDLFGAGK;KAVGHLIPFMEK;KVIQTDEWR;KVYDDAHNMLNTLISQK;LADIEQSTGIR;L…
Q9NYA1	SPHK1_HUMAN	SPHK1	Sphingosine kinase 1	0.00102166	0.0030009	0.619553	0.00386362	0.0192307	0.739812	4.30131e-05	0.00261139	0.679682	2	19.547	19.417	19.4676	20.1457	20.1704	19.9742	20.3752	20.2877	19.9882	766000	700000	725000	1160000	1180000	1030000	1360000	1280000	1040000	LAYLPVGR;VLVLLNPR	LAYLPVGR;VLVLLNPR
Q9UNW9	NOVA2_HUMAN	NOVA2	RNA-binding protein Nova-2	2.69759e-05	0.000198058	-6.0965	2.69759e-05	0.00111631	-6.0965	0.00212864	0.0247063	-6.0965	2	18.9083	19.6505	18.7307	13	13	13	13	13	13	492000	823000	435000	0	0	0	0	0	0	SNTGEEGEYFLK;VCLVQGTAEALNAVHSFIAEK	SNTGEEGEYFLK;VCLVQGTAEALNAVHSFIAEK
Q9BQF6	SENP7_HUMAN	SENP7	Sentrin-specific protease 7	0.000340626	0.00128909	-0.619951	0.000242131	0.00407708	-0.659757	4.35889e-05	0.00262712	-0.639854	13	20.7553	20.6628	20.6453	20.1332	20.0821	19.9882	19.9742	20.1079	20.002	1770000	1660000	1640000	1150000	1110000	1040000	1030000	1130000	1050000	AASVQNTVQNLR;ENNLTEDNPNLSMAQR;GCDHLEQESR;LSSLNSQELTLSNATK;NDANLCDANK;NNLPDSQYCTSLDK;RPCILILDSLK;SHIFSSFFYK;VELTLISR;VILTNVLGTELGR;VILTNVLGTELGRK;VMLTNVLWTDLGR;WTLPLQWER	AASVQNTVQNLR;ENNLTEDNPNLSMAQR;GCDHLEQESR;LSSLNSQELTLSNATK;NDANLCDANK;NNLPDSQYCTSLDK;RPCILILDSLK;SHIFSSFFYK;VELTLISR;VILTNVLGTELGR;VILTNVLGTELGRK;VMLTNVLWTDLGR;WTLPLQWER
Q17R31	TATD3_HUMAN	TATDN3	Putative deoxyribonuclease TATDN3	0.00816208	0.0164058	-0.303088	6.13201e-05	0.00177685	-0.384076	4.59508e-05	0.00275217	-0.343582	13	23.417	23.4551	23.4041	23.0173	23.2258	23.1238	23.0241	23.0723	23.0275	11200000	11500000	11100000	8490000	9810000	9140000	8530000	8820000	8550000	AAGVGLVDCHCHLSAPDFDRDLDDVLEK;AGYFFSIPPSIIR;DLDVALPIIENYK;DLDVALPIIENYKDR;DLDVALPIIENYKDR;FAGTGEQKEEQR;GISVEEVIEVTTQNALK;IMQLSER;KANVVALVAVAEHSGEFEK;LNLPVNVHSR;QLPLTSICLETDSPALGPEK;RLNLPVNVHSR;SAGRPTINLLQEQGAEK;SAGRPTINLLQEQGAEK;VLLHAFDGRPSVAMEGVR;VLLHAFDGRPSVAMEGVR	AAGVGLVDCHCHLSAPDFDRDLDDVLEK;AGYFFSIPPSIIR;DLDVALPIIENYK;DLDVALPIIENYKDR;FAGTGEQKEEQR;GISVEEVIEVTTQNALK;IMQLSER;KANVVALVAVAEHSGEFEK;LNLPVNVHSR;QLPLTSICLETDSPALGPEK;RLNLPVNVHSR;SAGRPTINLLQEQGAEK;VLLHAFDGRPSVAMEGVR
Q8WXG6	MADD_HUMAN	MADD	MAP kinase-activating death domain protein	1.69726e-06	2.65339e-05	1.74936	0.00764997	0.0298709	0.32978	0.0224011	0.102577	1.03957	39	21.5069	21.5638	21.5685	23.3376	23.2258	23.3239	21.9207	21.7512	21.9566	2980000	3100000	3110000	10600000	9810000	10500000	3970000	3530000	4070000	ASSPNSTVSNTSTEGFGGIMSFASSLYR;ATPFPSLK;DLSIWSSGSR;EIEAWIYR;FFNSANVLQGFQMHTR;FHEGQEIPLLLGR;GMLDLLK;GVFVLEEFVPEIK;HPSSDSVAQTPELLR;HPSSDSVAQTPELLR;IFTGSLLVEEK;IHNNMFDPALIGDKPK;IHNNMFDPALIGDKPK;KSQISADSGVSLTSSSQR;LASDSDAESDSR;LFPRPVVAFQAGSFLASR;LLDYLVIVGAR;LLESEQLR;LVDCCSER;MPDDVWLVDLDSNR;MVQSEDDARQDIIPDVEISR;NHSTSFSLSNLTLPTK;NSTLTSLCVLSHYPFFSTFR;QQSIKPGPELGGEFPVQDLK;RVDIEVLPQELQPALTFALPDPSR;RYPLEDHTE…	ASSPNSTVSNTSTEGFGGIMSFASSLYR;ATPFPSLK;DLSIWSSGSR;EIEAWIYR;FFNSANVLQGFQMHTR;FHEGQEIPLLLGR;GMLDLLK;GVFVLEEFVPEIK;HPSSDSVAQTPELLR;IFTGSLLVEEK;IHNNMFDPALIGDKPK;KSQISADSGVSLTSSSQR;LASDSDAESDSR;LFPRPVVAFQAGSFLASR;LLDYLVIVGAR;LLESEQLR;LVDCCSER;MPDDVWLVDLDSNR;MVQSEDDARQDIIPDVEISR;NHSTSFSLSNLTLPTK;NSTLTSLCVLSHYPFFSTFR;QQSIKPGPELGGEFPVQDLK;RVDIEVLPQELQPALTFALPDPSR;RYPLEDHTEFPLPPDVVFFCQPEGCLSVR;SNIGTVYER;SP…
Q8IWA4	MFN1_HUMAN	MFN1	Mitofusin-1	0.000328717	0.00125747	0.524984	0.0040803	0.0198581	0.513058	4.75591e-05	0.00281332	0.519021	27	23.5285	23.4923	23.6096	24.0105	24.1095	24.0854	24.1719	24.0935	23.9043	12100000	11800000	12800000	16900000	18100000	17800000	18900000	17900000	15700000	AEPVSPLK;AVQLENELENFTK;CLHFLVEELK;DKLSIIGEVLSR;EDQIDRLDFIR;FSLGWSSLVHR;HIEDGMGR;HYSVEEREDQIDR;IATEDDLVEMQGYK;IATEDDLVEMQGYKDK;IFFVSAK;IKEVTEEVANK;LCQQVDITQK;LQEFQNFEQIFEECISQSAVK;LSIIGEVLSR;LSKPNIFILNNR;LSVLVDEFCSEFHPNPDVLK;MIVSSTSANCSHQVK;MIVSSTSANCSHQVK;MIVSSTSANCSHQVK;NIMDSVNLAAEDKR;NIMDSVNLAAEDKR;QQIATTFAR;SSVINAMLWDK;TKFEQHTIR;VLLGLSEPIFQLPR;VSCAMTDEICR;VVNALEAQNR;WDASASEPEYMEDVR;WDASASEPEYM…	AEPVSPLK;AVQLENELENFTK;CLHFLVEELK;DKLSIIGEVLSR;EDQIDRLDFIR;FSLGWSSLVHR;HIEDGMGR;HYSVEEREDQIDR;IATEDDLVEMQGYK;IATEDDLVEMQGYKDK;IFFVSAK;IKEVTEEVANK;LCQQVDITQK;LQEFQNFEQIFEECISQSAVK;LSIIGEVLSR;LSKPNIFILNNR;LSVLVDEFCSEFHPNPDVLK;MIVSSTSANCSHQVK;NIMDSVNLAAEDKR;QQIATTFAR;SSVINAMLWDK;TKFEQHTIR;VLLGLSEPIFQLPR;VSCAMTDEICR;VVNALEAQNR;WDASASEPEYMEDVR;WDASASEPEYMEDVRR
Q8IXQ5	KLHL7_HUMAN	KLHL7	Kelch-like protein 7	0.0007748	0.00242573	-0.4788	0.00160239	0.0114557	-0.350716	4.82077e-05	0.0028342	-0.414758	13	21.7182	21.6584	21.6628	21.2877	21.1946	21.1206	21.2989	21.2764	21.4118	3450000	3310000	3320000	2560000	2400000	2280000	2580000	2540000	2790000	AASGVEK;AEDQVYDAAVR;DSLAACAAEGK;DYSWTDIR;IALFGGSQPQSCR;ISVNSNNVQSLLDAANQYQIEPVKK;IYTSGGSEVGNSALYLFECYDTR;LGHILEYNTETDKWVANSK;LLAGFMGVMNNMR;MCVDFLK;TVQAEPLIQDNPECLK;VTHLLNQDTLTVR;VTHLLNQDTLTVR;YDEPNRQPFMVDILAK	AASGVEK;AEDQVYDAAVR;DSLAACAAEGK;DYSWTDIR;IALFGGSQPQSCR;ISVNSNNVQSLLDAANQYQIEPVKK;IYTSGGSEVGNSALYLFECYDTR;LGHILEYNTETDKWVANSK;LLAGFMGVMNNMR;MCVDFLK;TVQAEPLIQDNPECLK;VTHLLNQDTLTVR;YDEPNRQPFMVDILAK
Q6N069	NAA16_HUMAN	NAA16	N-alpha-acetyltransferase 16, NatA auxiliary subunit	0.000402058	0.0014675	0.405846	0.00160253	0.0114557	0.456415	5.04263e-05	0.00292984	0.431131	24	22.5846	22.5869	22.5846	23.0426	23.0122	22.9189	23.1127	23.0902	22.9225	6290000	6300000	6290000	8640000	8460000	7930000	9070000	8930000	7950000	AFAINSNNPWLHECLIR;ALQISTLEER;ASWIGYAIAYHLLK;AYVDLLR;DLESFNEDFLKR;EADLLQESLEHIEMYEK;EADLLQESLEHIEMYEK;EEAYEFVR;GCPPLFTTLK;KEEAYEFVR;LDKDNLQILR;LPLTLVPGER;LQIYEEISK;LYDNPLTNESK;MMYFLDK;NAENWCYYEGLEK;NATSLQHLLSGAK;NATSLQHLLSGAK;QQEINSENLSAK;RLPLTLVPGER;SAIEIYLK;SVSNHSNLPDIVSK;SVSNHSNLPDIVSK;VENPLEEAVK;VLSQEMQK;WMDEAQSLDTADR;YQLLQLRPTQR	AFAINSNNPWLHECLIR;ALQISTLEER;ASWIGYAIAYHLLK;AYVDLLR;DLESFNEDFLKR;EADLLQESLEHIEMYEK;EEAYEFVR;GCPPLFTTLK;KEEAYEFVR;LDKDNLQILR;LPLTLVPGER;LQIYEEISK;LYDNPLTNESK;MMYFLDK;NAENWCYYEGLEK;NATSLQHLLSGAK;QQEINSENLSAK;RLPLTLVPGER;SAIEIYLK;SVSNHSNLPDIVSK;VENPLEEAVK;VLSQEMQK;WMDEAQSLDTADR;YQLLQLRPTQR
Q2KHR2	RFX7_HUMAN	RFX7	DNA-binding protein RFX7	0.000160171	0.00073181	-0.598945	0.000226599	0.00393485	-0.555587	5.0446e-05	0.00292984	-0.577266	11	19.3167	19.392	19.2945	18.6971	18.7987	18.7106	18.734	18.8423	18.7602	653000	688000	643000	425000	456000	429000	436000	470000	444000	AFVHMPTLPNLDFHK;AQQMHAFSWIR;GTNSSASSNFR;HSASVSSATGTTEESR;LAQTTPVDSALGSSR;LDSDNDDAVR;TAVVPASHMSSLNVVK;TEGSTAGAQIPSK;TPQNVPASPGGDR;VLPLNVQVVTQHMQSVK;VLSQPFDTVLELAR	AFVHMPTLPNLDFHK;AQQMHAFSWIR;GTNSSASSNFR;HSASVSSATGTTEESR;LAQTTPVDSALGSSR;LDSDNDDAVR;TAVVPASHMSSLNVVK;TEGSTAGAQIPSK;TPQNVPASPGGDR;VLPLNVQVVTQHMQSVK;VLSQPFDTVLELAR
Q15276	RABE1_HUMAN	RABEP1	Rab GTPase-binding effector protein 1	4.95806e-05	0.000310147	0.298726	0.000879279	0.00805468	0.399828	5.10298e-05	0.0029459	0.349277	50	23.5285	23.5285	23.5522	23.8093	23.8385	23.8576	23.8576	24.0105	23.9406	12100000	12100000	12300000	14700000	15000000	15200000	15200000	16900000	16100000	AQPGPASQPDVSLQQR;AEILFLK;AIATVSENTK;ALGYNYK;ANDQFLESQR;AQASEILLEELQQGLSQAK;AQASEILLEELQQGLSQAKR;AQEDAEKLR;AQQQLEQEFNQK;AQQQLEQEFNQKR;AQQQLEQEFNQKR;AQSTDSLGTSGSLQSK;ATVEQLMFEEK;CDMCSNYEK;DKQELEDFIK;DKQELEDFIK;DVQEQMAVLMQSR;DVQEQMAVLMQSR;EEVASLQAVMK;EIADLRR;ELHEVCHLLEQER;ELHEVCHLLEQER;ELNHYLEAEK;EQIQAEQCLK;EQVSEELVR;ETVRDYEHQFHLR;FKELYLAK;GQLESTLR;GSVHSLDAGLLLPSGDPFSK;INAEFLR;ISLEEQLKK;KLQLMLR;LQKD…	AQPGPASQPDVSLQQR;AEILFLK;AIATVSENTK;ALGYNYK;ANDQFLESQR;AQASEILLEELQQGLSQAK;AQASEILLEELQQGLSQAKR;AQEDAEKLR;AQQQLEQEFNQK;AQQQLEQEFNQKR;AQSTDSLGTSGSLQSK;ATVEQLMFEEK;CDMCSNYEK;DKQELEDFIK;DVQEQMAVLMQSR;EEVASLQAVMK;EIADLRR;ELHEVCHLLEQER;ELNHYLEAEK;EQIQAEQCLK;EQVSEELVR;ETVRDYEHQFHLR;FKELYLAK;GQLESTLR;GSVHSLDAGLLLPSGDPFSK;INAEFLR;ISLEEQLKK;KLQLMLR;LQKDNDSLQGK;LQTELDVSEQVQR;LSEGQEEENLENEMK;LSQTLQVQLER;LTD…
Q9BRL6	SRSF8_HUMAN	SRSF8	Serine/arginine-rich splicing factor 8	0.00035592	0.00133585	-0.650665	0.0040317	0.0197483	-0.542613	5.13476e-05	0.00294649	-0.596639	3	22.6736	22.6231	22.6409	21.9207	21.9601	22.1047	22.0493	21.9812	22.2792	6690000	6460000	6540000	3970000	4080000	4510000	4340000	4140000	5090000	SCGRPPPDVDGMITLK;DAQDAEAAMDGAELDGR;DAQDAEAAMDGAELDGR;YGGSHYSSSGYSNSR;YGGSHYSSSGYSNSR	SCGRPPPDVDGMITLK;DAQDAEAAMDGAELDGR;YGGSHYSSSGYSNSR
Q86UV5	UBP48_HUMAN	USP48	Ubiquitin carboxyl-terminal hydrolase 48	0.000867344	0.00264608	-0.604059	0.00565149	0.0246283	-0.482588	5.18369e-05	0.00295687	-0.543323	36	24.3578	24.3376	24.2535	23.5983	23.7389	23.7995	23.867	23.9584	23.6757	21500000	21200000	20000000	12700000	14000000	14600000	15300000	16300000	13400000	ADEPIADYAAMDDVMQVCMPEEGFK;ALGLDTGQQQDAQEFSK;ALLVSANQTLK;APEFPSYK;DPQSGEWYK;EGEENEALHK;EGLLCQQQR;EYTQATIYVHK;FNDEDIEK;FNDEDIEKMEGK;GGSYVYELSAVLIHR;GGSYVYELSAVLIHR;GSDGFWVGK;GVSAYSGHYIAHVK;GVSAYSGHYIAHVK;ILEREGEENEALHK;ILEREGEENEALHK;IQIMHAFSVAPFDQNLSIDGK;ISEYAADIFYSR;ISHQNYIAYQK;ISHQNYIAYQK;IWLEPCIR;KLQLGIEEDLAEPSK;LFMSLLEDTLSK;LFMSLLEDTLSK;LFVVDHVIK;LKNQLNEDYK;LLSLPCTLNLQLMR;LLSLPCTLNLQLMR;LLSLPC…	ADEPIADYAAMDDVMQVCMPEEGFK;ALGLDTGQQQDAQEFSK;ALLVSANQTLK;APEFPSYK;DPQSGEWYK;EGEENEALHK;EGLLCQQQR;EYTQATIYVHK;FNDEDIEK;FNDEDIEKMEGK;GGSYVYELSAVLIHR;GSDGFWVGK;GVSAYSGHYIAHVK;ILEREGEENEALHK;IQIMHAFSVAPFDQNLSIDGK;ISEYAADIFYSR;ISHQNYIAYQK;IWLEPCIR;KLQLGIEEDLAEPSK;LFMSLLEDTLSK;LFVVDHVIK;LKNQLNEDYK;LLSLPCTLNLQLMR;LPAGAEPYEFVSLEWLQK;LQQYFPK;LQTQEKPNTTVQVPAFLQELVDR;NAYMLVYR;NIVQQQFCGEYAYVTVCNQCGR;NQLNEDYK;…
P48735	IDHP_HUMAN	IDH2	Isocitrate dehydrogenase [NADP], mitochondrial	0.000145435	0.000677657	-0.640738	0.00694486	0.0280802	-0.722885	5.23982e-05	0.00297119	-0.681811	26	26.3101	26.3662	26.2679	25.6811	25.7312	25.6096	25.632	25.8093	25.3342	83200000	86500000	80800000	53800000	55700000	51200000	52000000	58800000	42300000	ATDFVADR;CATITPDEAR;CATITPDEARVEEFK;CATITPDEARVEEFK;DIFQEIFDK;DIFQEIFDKHYK;DIFQEIFDKHYK;DLAGCIHGLSNVK;DLAGCIHGLSNVK;DQTDDQVTIDSALATQK;EKLILPHVDIQLK;FAQMLEK;FAQMLEK;FKDIFQEIFDK;FKDIFQEIFDK;GKLDGNQDLIR;GKLDGNQDLIR;GRPTSTNPIASIFAWTR;IIWQFIK;IIWQFIK;LDGNQDLIR;LIDDMVAQVLK;LILPHVDIQLK;LNEHFLNTTDFLDTIK;LNEHFLNTTDFLDTIK;LVPGWTKPITIGR;LVPGWTKPITIGR;NILGGTVFREPIICK;NILGGTVFREPIICK;SSGGFVWACK;TIEAEAAHGTVTR;…	ATDFVADR;CATITPDEAR;CATITPDEARVEEFK;DIFQEIFDK;DIFQEIFDKHYK;DLAGCIHGLSNVK;DQTDDQVTIDSALATQK;EKLILPHVDIQLK;FAQMLEK;FKDIFQEIFDK;GKLDGNQDLIR;GRPTSTNPIASIFAWTR;IIWQFIK;LDGNQDLIR;LIDDMVAQVLK;LILPHVDIQLK;LNEHFLNTTDFLDTIK;LVPGWTKPITIGR;NILGGTVFREPIICK;SSGGFVWACK;TIEAEAAHGTVTR;VAKPVVEMDGDEMTR;VCVETVESGAMTK;WPLYMSTK;YFDLGLPNR;YFDLGLPNRDQTDDQVTIDSALATQK
Q70Z53	F10C1_HUMAN	FRA10AC1	Protein FRA10AC1	0.000408313	0.00148241	-0.970737	0.000199512	0.00360878	-0.677332	5.37548e-05	0.00301716	-0.824035	11	25.6568	25.5841	25.5638	24.4614	24.7234	24.7077	24.8576	25.0062	24.9088	52900000	50300000	49600000	23100000	27700000	27400000	30400000	33700000	31500000	EYCIADLSK;FHLIAMDAYQR;FHLIAMDAYQR;FVNDYILYYGGK;GQFFCGNK;GQFFCGNK;LCQECSIK;LGENDKTDLDVIR;LGENDKTDLDVIR;QVAAELLDREEAR;RFHLIAMDAYQR;SWEVNFGYIEHGEK;SWEVNFGYIEHGEKR;SWEVNFGYIEHGEKR;TVEDDLLLQKPFQK;TVEDDLLLQKPFQK	EYCIADLSK;FHLIAMDAYQR;FVNDYILYYGGK;GQFFCGNK;LCQECSIK;LGENDKTDLDVIR;QVAAELLDREEAR;RFHLIAMDAYQR;SWEVNFGYIEHGEK;SWEVNFGYIEHGEKR;TVEDDLLLQKPFQK
P53708	ITA8_HUMAN	ITGA8	Integrin alpha-8	1.62834e-12	1.29616e-09	-9.42211	0.00331972	0.0174342	-2.52049	0.0120833	0.0693792	-5.9713	11	22.4247	22.4092	22.4324	13	13	13	19.4636	19.5356	20.7056	5630000	5570000	5660000	0	0	0	723000	760000	1710000	DPQILTGTETFGR;DVHVVEFHR;EGLEVKPILNYYR;ENIVSEQAHILVDCGEDNLCVPDLK;GDSDIDKNDYPDLIVGAFGTGK;GSYFGYAVDFHIPDAR;KNDPYALASLVSFEVK;LWAHTFLQR;TASVLVGAPK;VFPLVIK;VVACAPLYHWR	DPQILTGTETFGR;DVHVVEFHR;EGLEVKPILNYYR;ENIVSEQAHILVDCGEDNLCVPDLK;GDSDIDKNDYPDLIVGAFGTGK;GSYFGYAVDFHIPDAR;KNDPYALASLVSFEVK;LWAHTFLQR;TASVLVGAPK;VFPLVIK;VVACAPLYHWR
P48449	LSS_HUMAN	LSS	Lanosterol synthase	4.07082e-05	0.000265605	-0.766877	0.000402151	0.00534832	-0.53736	5.4182e-05	0.00301816	-0.652119	31	24.6096	24.632	24.5812	23.9134	23.7995	23.8093	24.019	24.1642	24.0275	25600000	26000000	25100000	15800000	14600000	14700000	17000000	18800000	17100000	ACDFLLSR;AVLLLQEK;CPHVTEHIPR;CPHVTEHIPR;DGTACAEVSR;EQTGLEAYALGLDTK;ETLTQGLEFCR;ETLTQGLEFCRR;FSQLYPER;GGPYKTEPATDLGR;HPDIEAQER;ILGVGPDDPDLVR;IPDYLWMGLDGMK;IPDYLWMGLDGMK;IPLPAGYR;IPLPAGYREEIVR;KGGFSFSTLDCGWIVSDCTAEALK;LCDAVAVLLNMR;LCDAVAVLLNMR;LSAAEDPLVQSLR;LSQVPDNPPDYQK;LYEHIVADDR;LYEHIVADDR;LYEHIVADDRFTK;LYEHIVADDRFTK;NIFPIWALGR;NNVAPDELYTPHSWLLR;NPDGGFATYETK;QMADGGWGEDFESCEERR;QTWTYLQDER;QVYLPMS…	ACDFLLSR;AVLLLQEK;CPHVTEHIPR;DGTACAEVSR;EQTGLEAYALGLDTK;ETLTQGLEFCR;ETLTQGLEFCRR;FSQLYPER;GGPYKTEPATDLGR;HPDIEAQER;ILGVGPDDPDLVR;IPDYLWMGLDGMK;IPLPAGYR;IPLPAGYREEIVR;KGGFSFSTLDCGWIVSDCTAEALK;LCDAVAVLLNMR;LSAAEDPLVQSLR;LSQVPDNPPDYQK;LYEHIVADDR;LYEHIVADDRFTK;NIFPIWALGR;NNVAPDELYTPHSWLLR;NPDGGFATYETK;QMADGGWGEDFESCEERR;QTWTYLQDER;QVYLPMSYCYAVR;SCAISYTSYR;STVFGTALNYVSLR;SVQLPDGGWGLHIEDK;VVYALLNLYEHHH…
Q13561	DCTN2_HUMAN	DCTN2	Dynactin subunit 2	6.55286e-05	0.000374565	-0.453079	0.00183456	0.0123218	-0.306087	5.44862e-05	0.00301816	-0.379583	25	27.3828	27.3066	27.3153	26.8974	26.8858	26.8623	27.0401	26.965	27.0813	175000000	166000000	167000000	125000000	124000000	122000000	138000000	131000000	142000000	ASVEDADTQSK;DNTTLLTQVQTTMR;DNTTLLTQVQTTMR;DNTTLLTQVQTTMR;ENLATVEGNFASIDER;ENLATVEGNFASIDER;ESATEEKLTPVLLAK;ESATEEKLTPVLLAK;GLDFSDR;HKASVEDADTQSK;LLGPDAAINLTDPDGALAK;LLGPDAAINLTDPDGALAK;LLGPDAAINLTDPDGALAKR;LLHEVQELTTEVEK;LLHEVQELTTEVEK;LLLQLEATK;LQSVLGK;LTELETAVR;LTPVLLAK;LTPVLLAK;QLHEQAMQFGQLLTHLDTTQQMIANSLK;QLHEQAMQFGQLLTHLDTTQQMIANSLK;QLHEQAMQFGQLLTHLDTTQQMIANSLK;QQLVASHLEK;QQLVASHLEK;RLLLQLEA…	ASVEDADTQSK;DNTTLLTQVQTTMR;ENLATVEGNFASIDER;ESATEEKLTPVLLAK;GLDFSDR;HKASVEDADTQSK;LLGPDAAINLTDPDGALAK;LLGPDAAINLTDPDGALAKR;LLHEVQELTTEVEK;LLLQLEATK;LQSVLGK;LTELETAVR;LTPVLLAK;QLHEQAMQFGQLLTHLDTTQQMIANSLK;QQLVASHLEK;RLLLQLEATK;RLTELETAVR;RTGYESGEYEMLGEGLGVK;TGYESGEYEMLGEGLGVK;TTGTPPDSSLVTYELHSRPEQDK;VAELEKR;VHQLYETIQR;VSALDLAVLDQVEAR;WSPIASTLPELVQR;YADLPGIAR
P32780	TF2H1_HUMAN	GTF2H1	General transcription factor IIH subunit 1	0.00041742	0.00150485	0.419142	0.00229678	0.0139409	0.351637	5.68471e-05	0.00312641	0.38539	21	23.1504	23.1596	23.1673	23.5522	23.5285	23.654	23.4425	23.6096	23.48	9310000	9370000	9420000	12300000	12100000	13200000	11400000	12800000	11700000	ATSSEEVLLIVK;DAVKDLLQQLLPK;DLFAECAK;DLFAECAK;DLLQQLLPK;DRFTISHMYADIK;ENSNAAIIKR;FFQSHYFHR;FNHHSAMVLAAGLR;FTISHMYADIK;HFWSCFPVNTPFLEEK;HLYVAVGELLR;IAWAPEGK;LCPFQEK;LHTWQSR;LNVNATDSSSTSNHK;LNVNATDSSSTSNHK;LQESIEYEDLGK;MLQEDPVLFQLYK;MLQEDPVLFQLYK;SIKENSNAAIIK;TIALNLK;YAENVPHNMTEK;YNLTSDIIESIFR	ATSSEEVLLIVK;DAVKDLLQQLLPK;DLFAECAK;DLLQQLLPK;DRFTISHMYADIK;ENSNAAIIKR;FFQSHYFHR;FNHHSAMVLAAGLR;FTISHMYADIK;HFWSCFPVNTPFLEEK;HLYVAVGELLR;IAWAPEGK;LCPFQEK;LHTWQSR;LNVNATDSSSTSNHK;LQESIEYEDLGK;MLQEDPVLFQLYK;SIKENSNAAIIK;TIALNLK;YAENVPHNMTEK;YNLTSDIIESIFR
Q96GN5	CDA7L_HUMAN	CDCA7L	Cell division cycle-associated 7-like protein	3.46892e-06	4.41802e-05	0.413674	0.00286417	0.0160619	0.308851	5.73821e-05	0.00312641	0.361263	8	21.7594	21.7756	21.7836	22.1734	22.2036	22.1825	22.002	22.0789	22.1642	3550000	3590000	3610000	4730000	4830000	4760000	4200000	4430000	4700000	AFSEGQITR;CATGILIHLAK;FAEEFYSFR;FALENFTVSAAK;GICNCSYCR;NSSSEQLFSSAR;SALLDPDWVCPPCR;VLGNTCHQCR	AFSEGQITR;CATGILIHLAK;FAEEFYSFR;FALENFTVSAAK;GICNCSYCR;NSSSEQLFSSAR;SALLDPDWVCPPCR;VLGNTCHQCR
Q86W56	PARG_HUMAN	PARG	Poly(ADP-ribose) glycohydrolase	0.00131636	0.00368196	-0.50327	0.00380479	0.0190404	-0.5024	5.74192e-05	0.00312641	-0.502835	36	24.48	24.4923	24.4488	23.8576	24.0691	23.9847	23.9933	24.1015	23.8191	23400000	23600000	22900000	15200000	17600000	16600000	16700000	18000000	14800000	AGEVPKPFPTHYK;ALIQILAAAAAER;ALIQILAAAAAER;CTEIVAIDALHFR;DADIEFR;DAHVQFR;DNFYQHNVEK;FLINPELIISR;FVGGGVTSAGLVQEEIR;GSATSLVFK;IALCLPNICTQPIPLLK;ITDHFMR;KLTVGDVYK;KPTGLVTFTR;LENVSQLSLDKSPTEK;LHFQFEGGESR;LHFQFEGGESR;LPGNISSLNVECR;LPLLRPSANHTVTIR;NCSTPGPDIK;RCTEIVAIDALHFR;RYLDQFVPEK;SEYSSYPDINFNR;SHEDGSERDDWQR;STQYLNQHQTAAMCK;STQYLNQHQTAAMCK;TAESESLDSK;TAESESLDSKENNNTR;TAESESLDSKENNNTR;TGMNDLNAK;TLFCYF…	AGEVPKPFPTHYK;ALIQILAAAAAER;CTEIVAIDALHFR;DADIEFR;DAHVQFR;DNFYQHNVEK;FLINPELIISR;FVGGGVTSAGLVQEEIR;GSATSLVFK;IALCLPNICTQPIPLLK;ITDHFMR;KLTVGDVYK;KPTGLVTFTR;LENVSQLSLDKSPTEK;LHFQFEGGESR;LPGNISSLNVECR;LPLLRPSANHTVTIR;NCSTPGPDIK;RCTEIVAIDALHFR;RYLDQFVPEK;SEYSSYPDINFNR;SHEDGSERDDWQR;STQYLNQHQTAAMCK;TAESESLDSK;TAESESLDSKENNNTR;TGMNDLNAK;TLFCYFR;VLEEAEAQHLYQSILPDMVK;WELIQTALLNK;WGAATTSPAASDAR;WLGTPIEEM…
Q9H3L0	MMAD_HUMAN	MMADHC	Cobalamin trafficking protein CblD	0.00242751	0.00599938	0.299585	0.000550915	0.00619478	0.381694	5.84989e-05	0.00315353	0.340639	9	21.5592	21.6364	21.5731	21.9243	21.928	21.8152	21.9171	21.9777	22.019	3090000	3260000	3120000	3980000	3990000	3690000	3960000	4130000	4250000	AFSTAGSSGSDESHVAAAPPDICSR;EICYALR;HLGFSVDDLGCCK;HLGFSVDDLGCCK;HSLWGTHVVVGSIFTNATPDSHIMK;LMILTVTQK;LVSYLPGFCSLVK;TLPDVLAEPLSSER;VECAIQTCPELLR;VECAIQTCPELLRK	AFSTAGSSGSDESHVAAAPPDICSR;EICYALR;HLGFSVDDLGCCK;HSLWGTHVVVGSIFTNATPDSHIMK;LMILTVTQK;LVSYLPGFCSLVK;TLPDVLAEPLSSER;VECAIQTCPELLR;VECAIQTCPELLRK
P49116	NR2C2_HUMAN	NR2C2	Nuclear receptor subfamily 2 group C member 2	0.00111178	0.00320353	0.149365	0.0075657	0.0296564	0.152671	5.85755e-05	0.00315353	0.151018	19	23.48	23.4676	23.4551	23.6431	23.6209	23.5869	23.5638	23.632	23.6649	11700000	11600000	11500000	13100000	12900000	12600000	12400000	13000000	13300000	AFDTLAK;AFDTLAK;AIVLFSPDHPGLTSTSQIEK;ALNTTDSSSSPSLADGIDTSGGGSIHVISR;AQMELQDYVQK;EDGTVLLATDSK;EKPSNCAASTEK;HYGAVSCEGCK;IQIISTDSAVASPQR;IQIVTDQQTGQK;IQIVTDSASVER;LTMPSPMPEYLNVHYICESASR;QLIFTTSDNLVPGR;QQFILTSPDGAGTGK;QTGLLDPGMLVNIQQPLIR;SNQDCIINK;SPLIATPTFVADKDGAR;SPLIATPTFVADKDGAR;TDVQRPQVVEYCVVCGDK;TYSEDTYR;VILASPETSSAK	AFDTLAK;AIVLFSPDHPGLTSTSQIEK;ALNTTDSSSSPSLADGIDTSGGGSIHVISR;AQMELQDYVQK;EDGTVLLATDSK;EKPSNCAASTEK;HYGAVSCEGCK;IQIISTDSAVASPQR;IQIVTDQQTGQK;IQIVTDSASVER;LTMPSPMPEYLNVHYICESASR;QLIFTTSDNLVPGR;QQFILTSPDGAGTGK;QTGLLDPGMLVNIQQPLIR;SNQDCIINK;SPLIATPTFVADKDGAR;TDVQRPQVVEYCVVCGDK;TYSEDTYR;VILASPETSSAK
Q96CD0	FBXL8_HUMAN	FBXL8	F-box/LRR-repeat protein 8	0.000343554	0.00129709	-0.486615	0.000444714	0.00556582	-0.627608	5.92208e-05	0.00316401	-0.557112	6	20.9171	21.0224	20.9024	20.4972	20.4576	20.4273	20.4067	20.2535	20.2989	1980000	2130000	1960000	1480000	1440000	1410000	1390000	1250000	1290000	AAASAELNAALEELAAR;APFALLALR;ASPLPNEAWVALR;AWAAAATCSAVWHDTK;LNLSGDTVGPVR;VLQPAVPVAALR	AAASAELNAALEELAAR;APFALLALR;ASPLPNEAWVALR;AWAAAATCSAVWHDTK;LNLSGDTVGPVR;VLQPAVPVAALR
Q6IPR3	TYW3_HUMAN	TYW3	tRNA wybutosine-synthesizing protein 3 homolog	0.000145668	0.000678411	0.782898	0.00281816	0.0159511	0.544225	5.94304e-05	0.00316401	0.663562	9	22.4651	22.3988	22.3592	23.1534	23.2821	23.1363	22.7995	23.0071	23.0493	5790000	5530000	5380000	9330000	10200000	9220000	7300000	8430000	8680000	DQFFTTSSCAGR;ETMTNLHPK;FEPFVLHVQCR;FYNCLQHALER;FYNCLQHALER;KGSVDEDVVELVQFLNMR;NSGITVGKR;QLQDAQILHSMAIDSGFR;QNCCWLLVTHK;STHGLEVPLSHK;STHGLEVPLSHK	DQFFTTSSCAGR;ETMTNLHPK;FEPFVLHVQCR;FYNCLQHALER;KGSVDEDVVELVQFLNMR;NSGITVGKR;QLQDAQILHSMAIDSGFR;QNCCWLLVTHK;STHGLEVPLSHK
Q8N5I2	ARRD1_HUMAN	ARRDC1	Arrestin domain-containing protein 1	0.000388579	0.00142868	-0.454883	0.000115732	0.00269799	-0.634551	6.11445e-05	0.00319736	-0.544717	5	23.654	23.6209	23.6431	23.1856	23.2535	23.1143	23.087	22.969	22.9584	13200000	12900000	13100000	9540000	10000000	9080000	8910000	8210000	8150000	LGAPLPFR;TIAEVEGAGVK;VQLFEISLSHGR;VTCIGSCGVSNK;VVYSPGEPLAGTVR	LGAPLPFR;TIAEVEGAGVK;VQLFEISLSHGR;VTCIGSCGVSNK;VVYSPGEPLAGTVR
Q9UL54	TAOK2_HUMAN	TAOK2	Serine/threonine-protein kinase TAO2	0.0129815	0.0242517	-0.466667	6.70009e-05	0.00187663	-0.558136	6.11548e-05	0.00319736	-0.512401	18	22.8595	22.848	22.9352	22.6209	22.3511	22.2707	22.3211	22.2933	22.3538	7610000	7550000	8020000	6450000	5350000	5060000	5240000	5140000	5360000	AGFGAEAEK;AGNILLSEPGLVK;ALQGCGAVGDR;DHFATIR;DLECALLLR;ELAALLEAQK;ELAALLEAQKR;ERPPTVIMDLIQR;GLFALYPK;ILGEESGAPSPSPQK;KFQQHILGQQK;LQHQTELGNQLEYNK;LQHQTELGNQLEYNK;LRHPNTIQYR;NSEVVAIKK;QIQEHEQDSALR;QKEQLQQCQAEEEAGLLR;QLLALESR;QYFELQCR	AGFGAEAEK;AGNILLSEPGLVK;ALQGCGAVGDR;DHFATIR;DLECALLLR;ELAALLEAQK;ELAALLEAQKR;ERPPTVIMDLIQR;GLFALYPK;ILGEESGAPSPSPQK;KFQQHILGQQK;LQHQTELGNQLEYNK;LRHPNTIQYR;NSEVVAIKK;QIQEHEQDSALR;QKEQLQQCQAEEEAGLLR;QLLALESR;QYFELQCR
P42684	ABL2_HUMAN	ABL2	Tyrosine-protein kinase ABL2	0.00311155	0.00736046	-0.280844	0.00223854	0.0137481	-0.226746	6.12243e-05	0.00319736	-0.253795	21	22.714	22.6822	22.6628	22.4825	22.3936	22.3403	22.4221	22.5165	22.44	6880000	6730000	6640000	5860000	5510000	5310000	5620000	6000000	5690000	AALGAVPISGK;AASSSSVVPYLPR;AGRPVMPPPQVPLPTSSISPAK;CAPPPPPVMR;ESESSPGQLSISLR;GAQASSGSPALPR;GATALPLR;GGFFSSFMK;HSWYHGPVSR;HTPADVQLIGTDSQGNK;LMTGDTYTAHAGAK;LMTGDTYTAHAGAK;LPILPSK;MEQPEGCPPK;NCLVGENHVVK;NCLVGENHVVK;SNSTSSMSSGLPEQDR;TPSGDLAITEKDPPGVGVAGVAAAPK;TVSTSSQPEENVDR;VGEAPGLQQPQPR;VLGYNQNGEWSEVR;VPVLISPTLK;WTAPESLAYNTFSIK	AALGAVPISGK;AASSSSVVPYLPR;AGRPVMPPPQVPLPTSSISPAK;CAPPPPPVMR;ESESSPGQLSISLR;GAQASSGSPALPR;GATALPLR;GGFFSSFMK;HSWYHGPVSR;HTPADVQLIGTDSQGNK;LMTGDTYTAHAGAK;LPILPSK;MEQPEGCPPK;NCLVGENHVVK;SNSTSSMSSGLPEQDR;TPSGDLAITEKDPPGVGVAGVAAAPK;TVSTSSQPEENVDR;VGEAPGLQQPQPR;VLGYNQNGEWSEVR;VPVLISPTLK;WTAPESLAYNTFSIK
P21333	FLNA_HUMAN	FLNA	Filamin-A	3.79104e-06	4.6846e-05	0.729223	1.17471e-05	0.000678613	1.08513	6.13915e-05	0.00319736	0.907176	158	26.9977	26.9539	27.019	27.7064	27.7325	27.7195	28.0864	28.1312	28.0084	134000000	130000000	136000000	219000000	223000000	221000000	285000000	294000000	270000000	AEAGVPAEFSIWTR;AEAGVPAEFSIWTR;AEFTVETR;AEGPGLSR;AEISCTDNQDGTCSVSYLPVLPGDYSILVK;AEISFEDR;AEISFEDRK;AFGPGLQGGSAGSPAR;AGNNMLLVGVHGPR;AGNNMLLVGVHGPR;AGNNMLLVGVHGPR;AGQSAAGAAPGGGVDTR;AGVAPLQVK;AGVAPLQVK;AHEPTYFTVDCAEAGQGDVSIGIK;AHVVPCFDASK;AHVVPCFDASK;AIVDGNLK;AIVDGNLK;ALGALVDSCAPGLCPDWDSWDASKPVTNAR;ALTQTGGPHVK;ANLPQSFQVDTSK;APSVANVGSHCDLSLK;APSVANVGSHCDLSLK;ARGPGLEK;ASGPGLNTTGVPASLPVEFTIDAK;ATCAPQHGA…	AEAGVPAEFSIWTR;AEFTVETR;AEGPGLSR;AEISCTDNQDGTCSVSYLPVLPGDYSILVK;AEISFEDR;AEISFEDRK;AFGPGLQGGSAGSPAR;AGNNMLLVGVHGPR;AGQSAAGAAPGGGVDTR;AGVAPLQVK;AHEPTYFTVDCAEAGQGDVSIGIK;AHVVPCFDASK;AIVDGNLK;ALGALVDSCAPGLCPDWDSWDASKPVTNAR;ALTQTGGPHVK;ANLPQSFQVDTSK;APSVANVGSHCDLSLK;ARGPGLEK;ASGPGLNTTGVPASLPVEFTIDAK;ATCAPQHGAPGPGPADASK;AVPTGDASK;AWGPGLEGGVVGK;AYGPGIEPTGNMVK;AYGPGIEPTGNMVKK;CAPGVVGPAEADIDFDIIR;CSGPGLE…
Q9UII2	ATIF1_HUMAN	ATP5IF1	ATPase inhibitor, mitochondrial	0.000332984	0.00126838	-0.872793	0.00108338	0.00903766	-0.688546	6.2967e-05	0.00322336	-0.78067	12	29.2825	29.1337	29.1115	28.2535	28.2445	28.4113	28.4629	28.3951	28.604	653000000	589000000	580000000	320000000	318000000	357000000	370000000	353000000	408000000	EAGGAFGK;EAGGAFGKR;EQAEEER;EQAEEERYFR;EQAEEERYFR;EQLAALK;EQLAALK;EQLAALKK;GFGSDQSENVDR;HHEEEIVHHK;HHEEEIVHHK;HHEEEIVHHKK;HHEEEIVHHKK;KHHEEEIVHHK;REQAEEER;TWLGVWGVR	EAGGAFGK;EAGGAFGKR;EQAEEER;EQAEEERYFR;EQLAALK;EQLAALKK;GFGSDQSENVDR;HHEEEIVHHK;HHEEEIVHHKK;KHHEEEIVHHK;REQAEEER;TWLGVWGVR
Q9BYD2	RM09_HUMAN	MRPL9	Large ribosomal subunit protein bL9m	0.00181816	0.00475419	-0.363073	0.000310551	0.00464469	-0.261108	6.30689e-05	0.00322336	-0.312091	15	25.9517	25.9428	25.902	25.6486	25.4862	25.5725	25.6431	25.6998	25.6703	64900000	64500000	62700000	52600000	47000000	49900000	52400000	54500000	53400000	AMAPTSPQI;AMAPTSPQI;AMAPTSPQI;ENLELILTQSVENVGVR;ENLELILTQSVENVGVR;GDLVSVKK;KLFEEEK;LLPQGLAVYASPENK;LLPQGLAVYASPENKK;LLPQGLAVYASPENKK;LPEEPITR;NLGVVVAPHTLK;NLGVVVAPHTLK;NLGVVVAPHTLKLPEEPITR;NNVKWELNPEIVAR;NNVKWELNPEIVAR;VPLAGEGR;VPMSVVNFEKPK;VPMSVVNFEKPK;VPMSVVNFEKPK;WELNPEIVAR;YKYWLAQQAAK;YKYWLAQQAAK;YWLAQQAAK	AMAPTSPQI;ENLELILTQSVENVGVR;GDLVSVKK;KLFEEEK;LLPQGLAVYASPENK;LLPQGLAVYASPENKK;LPEEPITR;NLGVVVAPHTLK;NLGVVVAPHTLKLPEEPITR;NNVKWELNPEIVAR;VPLAGEGR;VPMSVVNFEKPK;WELNPEIVAR;YKYWLAQQAAK;YWLAQQAAK
O75843	AP1G2_HUMAN	AP1G2	AP-1 complex subunit gamma-like 2	2.2756e-05	0.000174871	-0.977629	1.78461e-05	0.00089978	-0.670019	6.33423e-05	0.00322336	-0.823824	19	24.1946	24.239	24.2317	23.3101	23.1688	23.2535	23.5404	23.5165	23.5983	19200000	19800000	19700000	10400000	9430000	10000000	12200000	12000000	12700000	ADCASGILLAAER;AVEYDTLFR;DDAVANLTQLIGGAQELHAYSVR;DGPQADEEAKESK;ETDASLSR;GGLPITQLFR;GYALTALMK;HDAHLLITNSIK;HRPTVVECLR;ILNPNKAPLR;KVPELSSVFLPPCAQLLHER;KVPELSSVFLPPCAQLLHER;KVVPQLVHILR;LLLQPSPYVR;LQDLIEEIR;NHEESSETMNDLLAQVATNTDTSR;SLQLQLQAPSGNTVPAR;VGYLGAMLLLDER;VLAVNILGR;YVALTSLLR	ADCASGILLAAER;AVEYDTLFR;DDAVANLTQLIGGAQELHAYSVR;DGPQADEEAKESK;ETDASLSR;GGLPITQLFR;GYALTALMK;HDAHLLITNSIK;HRPTVVECLR;ILNPNKAPLR;KVPELSSVFLPPCAQLLHER;KVVPQLVHILR;LLLQPSPYVR;LQDLIEEIR;NHEESSETMNDLLAQVATNTDTSR;SLQLQLQAPSGNTVPAR;VGYLGAMLLLDER;VLAVNILGR;YVALTSLLR
Q6NS38	ALKB2_HUMAN	ALKBH2	DNA oxidative demethylase ALKBH2	0.00514676	0.011163	-0.372168	0.000346278	0.00490739	-0.508366	6.3627e-05	0.00322336	-0.440267	5	22.0592	22.1238	22.155	21.632	21.8423	21.7471	21.6276	21.5356	21.6497	4370000	4570000	4670000	3250000	3760000	3520000	3240000	3040000	3290000	AEGLDCSYTVLFGK;ELAPGSPIASVSFGACR;GAQGGLLR;IRDHVSGVTGQTFNFVLINR;PWIPVLER	AEGLDCSYTVLFGK;ELAPGSPIASVSFGACR;GAQGGLLR;IRDHVSGVTGQTFNFVLINR;PWIPVLER
Q96LZ7	RMD2_HUMAN	RMDN2	Regulator of microtubule dynamics protein 2	0.000622255	0.00204113	1.63717	0.074272	0.149109	0.444527	0.0124495	0.0706069	1.04085	8	19.7157	20.0821	20.1581	21.7796	21.6453	21.4425	20.2535	20.3645	20.6714	861000	1110000	1170000	3600000	3280000	2850000	1250000	1350000	1670000	AYGDMYELSTNTQEK;CYTDLEENQNALK;FCNLALLLPTVTK;IPSSTVQEALHNFLK;LEEYIQDELGGK;LLPEEPFLYYLK;LNELLTNMEELKEEIR;SESFELLR	AYGDMYELSTNTQEK;CYTDLEENQNALK;FCNLALLLPTVTK;IPSSTVQEALHNFLK;LEEYIQDELGGK;LLPEEPFLYYLK;LNELLTNMEELKEEIR;SESFELLR
Q5T2E6	ARMD3_HUMAN	ARMH3	Armadillo-like helical domain-containing protein 3	0.00162831	0.00435798	-0.515752	0.00343274	0.0178252	-0.632549	6.40515e-05	0.00322336	-0.57415	16	23.632	23.5869	23.5404	22.9812	23.1916	23.0393	23.1472	22.8895	22.8249	13000000	12600000	12200000	8280000	9580000	8620000	9290000	7770000	7430000	AIINHFNPK;ANYDTLTLK;CIQVVHK;FWEELFLMK;IESYAAVNHISQLSEEQVLEVVR;IKDNINCLFQHCIQALGEEHPIR;KYESVNPYIVK;LESLDGEELMK;LQDGLDQYER;LSTNAGQWK;MHQSFDNLYSMVLR;NLAFHTLSQEVLLK;NLAFHTLSQEVLLK;VTHALVNIR;VVNALQTLCALIR;VVNALQTLCALIR;YSEQHKEAAFFK;YSSIVMQDTKDEHR;YSSIVMQDTKDEHR;YSSIVMQDTKDEHR	AIINHFNPK;ANYDTLTLK;CIQVVHK;FWEELFLMK;IESYAAVNHISQLSEEQVLEVVR;IKDNINCLFQHCIQALGEEHPIR;KYESVNPYIVK;LESLDGEELMK;LQDGLDQYER;LSTNAGQWK;MHQSFDNLYSMVLR;NLAFHTLSQEVLLK;VTHALVNIR;VVNALQTLCALIR;YSEQHKEAAFFK;YSSIVMQDTKDEHR
Q8TDY2	RBCC1_HUMAN	RB1CC1	RB1-inducible coiled-coil protein 1	0.000257342	0.00104584	0.294977	4.32253e-05	0.00142834	0.45923	6.42452e-05	0.00322336	0.377103	51	22.5754	22.6029	22.6342	22.9334	22.8839	22.8802	23.0426	23.0509	23.0967	6250000	6370000	6510000	8010000	7740000	7720000	8640000	8690000	8970000	AAQSLDEMSQTITDLLSEQK;AELQSLEQSHLK;AELQSLEQSHLKELEDTLQVR;ASVSQTSPQSASSPR;CTAVEIR;DKDLIESLSEDR;DLQFLQSFCPSEVQPFLR;EAVICLQNEKDQK;EAVICLQNEKDQK;EDLCHFR;EIVLEDLK;ELAQGFLANQK;ELEDTLQVR;EMILCDRPPAIPK;ENIINDLSDKLK;ENQQIINQIQESHAEIIQEK;EQCDFSNSLK;EQIIELQSK;ESCQSTVHQQDETTIDTK;EVVEKELLEK;FESIYSNYLQSIEDIK;FKVPLGTK;GDSSSLVAELQEK;HEEESNILK;HIQEFEK;HLENQIAK;IIRPFIAECR;IPLLECLTR;IQDNNENYQVGLAELR;KCFDSMSR;KFDCELP…	AAQSLDEMSQTITDLLSEQK;AELQSLEQSHLK;AELQSLEQSHLKELEDTLQVR;ASVSQTSPQSASSPR;CTAVEIR;DKDLIESLSEDR;DLQFLQSFCPSEVQPFLR;EAVICLQNEKDQK;EDLCHFR;EIVLEDLK;ELAQGFLANQK;ELEDTLQVR;EMILCDRPPAIPK;ENIINDLSDKLK;ENQQIINQIQESHAEIIQEK;EQCDFSNSLK;EQIIELQSK;ESCQSTVHQQDETTIDTK;EVVEKELLEK;FESIYSNYLQSIEDIK;FKVPLGTK;GDSSSLVAELQEK;HEEESNILK;HIQEFEK;HLENQIAK;IIRPFIAECR;IPLLECLTR;IQDNNENYQVGLAELR;KCFDSMSR;KFDCELPDISLK;LDGLIKET…
Q9NYJ1	COA4_HUMAN	COA4	Cytochrome c oxidase assembly factor 4 homolog, mitochondrial	0.000429095	0.00153798	-0.562012	0.00105095	0.00885498	-0.748589	6.50307e-05	0.00324578	-0.6553	8	26.4473	26.4378	26.3031	25.867	25.848	25.7871	25.5045	25.7568	25.6811	91500000	90900000	82800000	61200000	60400000	57900000	47600000	56700000	53800000	STSVPQGHTWTQR;DCMSEQQAR;DCMSEQQAR;DDEEEDPLDQLISR;KDDEEEDPLDQLISR;QCQPQVQAFK;QCQPQVQAFKDCMSEQQAR;RQEELQR;SGCAASHFAVQECMAQHQDWR;SGCAASHFAVQECMAQHQDWR;SGCAASHFAVQECMAQHQDWR	STSVPQGHTWTQR;DCMSEQQAR;DDEEEDPLDQLISR;KDDEEEDPLDQLISR;QCQPQVQAFK;QCQPQVQAFKDCMSEQQAR;RQEELQR;SGCAASHFAVQECMAQHQDWR
O95619	YETS4_HUMAN	YEATS4	YEATS domain-containing protein 4	0.00117012	0.00333939	-0.789358	0.0024753	0.0146494	-0.61421	6.56556e-05	0.00325511	-0.701784	10	24.3376	24.4234	24.3844	23.4298	23.7492	23.5983	23.7594	23.9225	23.6209	21200000	22500000	21900000	11300000	14100000	12700000	14200000	15900000	12900000	ETINCLK;ETINCLK;GVTIVKPIVYGNVAR;GVTIVKPIVYGNVAR;HETEFAELEVK;IFFIDPNERPVTLYHLLK;IFFIDPNERPVTLYHLLK;LFQSDTNAMLGK;LHESYGNPLR;LHESYGNPLR;MAEFGPDSGGR;NEDMSAYVK;TSFEIAELK;TSFEIAELKER;TSFEIAELKER	ETINCLK;GVTIVKPIVYGNVAR;HETEFAELEVK;IFFIDPNERPVTLYHLLK;LFQSDTNAMLGK;LHESYGNPLR;MAEFGPDSGGR;NEDMSAYVK;TSFEIAELK;TSFEIAELKER
Q15572	TAF1C_HUMAN	TAF1C	TATA box-binding protein-associated factor RNA polymerase I subunit C	0.000211366	0.000903744	0.473464	0.00180456	0.0122336	0.356694	6.58971e-05	0.00325511	0.415079	22	22.5069	22.5213	22.5356	22.976	23.0641	22.9441	22.7895	22.953	22.8913	5960000	6020000	6080000	8250000	8770000	8070000	7250000	8120000	7780000	ALLKVPLAPPVWTAPTFTHR;DLGSLPAAEPPPAPESGLEDKLSER;DTPGCATTPPHSQASSVR;DTPGCATTPPHSQASSVR;FLLDHGDVAFAPLGK;GAAWWER;GATGISLSPHLPGELAICSR;IDSLPAFPLLEPK;IQLQGPVR;LAGPPQSLPSR;LHFQEVVLTPGDNPQFLGKPGR;LMLENFK;LPLVPMLK;MLDTQGPPGCGLLLFR;QIYRDPETLVFR;QMLGSTELRR;SDYHCAVWK;SGAVCLWSPEDGLR;SQQHTPVLSSSQPLR;SQQHTPVLSSSQPLR;TPQFGQLVYPAGGAQDR;VLLTQYLGHSSPK;VPLAPPVWTAPTFTHR;WNHGLPSPLLLAR	ALLKVPLAPPVWTAPTFTHR;DLGSLPAAEPPPAPESGLEDKLSER;DTPGCATTPPHSQASSVR;FLLDHGDVAFAPLGK;GAAWWER;GATGISLSPHLPGELAICSR;IDSLPAFPLLEPK;IQLQGPVR;LAGPPQSLPSR;LHFQEVVLTPGDNPQFLGKPGR;LMLENFK;LPLVPMLK;MLDTQGPPGCGLLLFR;QIYRDPETLVFR;QMLGSTELRR;SDYHCAVWK;SGAVCLWSPEDGLR;SQQHTPVLSSSQPLR;TPQFGQLVYPAGGAQDR;VLLTQYLGHSSPK;VPLAPPVWTAPTFTHR;WNHGLPSPLLLAR
P63218	GBG5_HUMAN	GNG5	Guanine nucleotide-binding protein G(I)/G(S)/G(O) subunit gamma-5	0.00166585	0.00443606	-0.575156	0.00287011	0.0160619	-0.456369	6.69926e-05	0.00327863	-0.515762	7	26.2803	26.3101	26.239	25.824	25.7103	25.5696	25.8788	25.895	25.6865	81500000	83200000	79200000	59400000	54900000	49800000	61700000	62400000	54000000	SGSSSVAAMK;SGSSSVAAMK;SGSSSVAAMKK;KVVQQLR;LEAGLNR;QFCLQNAQHDPLLTGVSSSTNPFRPQK;VKVSQAAADLK;VSQAAADLK;VSQAAADLK	SGSSSVAAMK;SGSSSVAAMKK;KVVQQLR;LEAGLNR;QFCLQNAQHDPLLTGVSSSTNPFRPQK;VKVSQAAADLK;VSQAAADLK
P33897	ABCD1_HUMAN	ABCD1	ATP-binding cassette sub-family D member 1	0.116706	0.155369	-4.72305	1.62156e-07	3.33069e-05	-7.08807	0.0040452	0.0359936	-5.90556	15	20.0951	20.2419	19.9272	20.0951	13	13	13	13	13	1120000	1240000	997000	1120000	0	0	0	0	0	DAGIALLSITHRPSLWK;DQVIYPDSVEDMQR;ELEDAQAGSGTIGR;ETGLLALHSAALVSR;EVTELAGYTAR;GLQAPAGEPTQEASGVAAAK;ILGGLWPTYGGVLYKPPPQR;KEEELVSER;KGYSEQDLEAILDVVHLHHILQR;LEQQLAGIPK;LSLTEEK;MFYIPQRPYMSVGSLR;NLLTAAADAIER;TAVLLALAAYGAHK;VHEMFQVFEDVQR	DAGIALLSITHRPSLWK;DQVIYPDSVEDMQR;ELEDAQAGSGTIGR;ETGLLALHSAALVSR;EVTELAGYTAR;GLQAPAGEPTQEASGVAAAK;ILGGLWPTYGGVLYKPPPQR;KEEELVSER;KGYSEQDLEAILDVVHLHHILQR;LEQQLAGIPK;LSLTEEK;MFYIPQRPYMSVGSLR;NLLTAAADAIER;TAVLLALAAYGAHK;VHEMFQVFEDVQR
Q13162	PRDX4_HUMAN	PRDX4	Peroxiredoxin-4	1.19325e-05	0.000107944	-0.50235	0.00956127	0.0347795	-0.388938	6.88635e-05	0.00333994	-0.445644	19	31.196	31.2019	31.1483	30.6964	30.6713	30.6713	30.6881	30.9539	30.7373	2460000000	2470000128	2380000000	1740000000	1710000000	1710000000	1730000000	2080000000	1790000000	DYGVYLEDSGHTLR;DYGVYLEDSGHTLR;EEECHFYAGGQVYPGEASR;ELKLTDYR;GLFIIDDK;GLFIIDDKGILR;GLFIIDDKGILR;HGEVCPAGWK;HGEVCPAGWKPGSETIIPDPAGK;HGEVCPAGWKPGSETIIPDPAGK;IPLLSDLTHQISK;IPLLSDLTHQISK;ISKPAPYWEGTAVIDGEFK;LVQAFQYTDK;PAPYWEGTAVIDGEFK;QGGLGPIR;QGGLGPIRIPLLSDLTHQISK;QGGLGPIRIPLLSDLTHQISK;QITLNDLPVGR;QITLNDLPVGR;RQGGLGPIR;SINTEVVACSVDSQFTHLAWINTPR;SINTEVVACSVDSQFTHLAWINTPR;SVDETLR;TREEECHFYAGGQVYPGEASR;T…	DYGVYLEDSGHTLR;EEECHFYAGGQVYPGEASR;ELKLTDYR;GLFIIDDK;GLFIIDDKGILR;HGEVCPAGWK;HGEVCPAGWKPGSETIIPDPAGK;IPLLSDLTHQISK;ISKPAPYWEGTAVIDGEFK;LVQAFQYTDK;PAPYWEGTAVIDGEFK;QGGLGPIR;QGGLGPIRIPLLSDLTHQISK;QITLNDLPVGR;RQGGLGPIR;SINTEVVACSVDSQFTHLAWINTPR;SVDETLR;TREEECHFYAGGQVYPGEASR;VSVADHSLHLSK
Q00613	HSF1_HUMAN	HSF1	Heat shock factor protein 1	0.00053814	0.00182929	0.376239	0.000330683	0.00481339	0.271773	6.90084e-05	0.00333994	0.324006	12	23.3511	23.3239	23.3376	23.7796	23.7077	23.654	23.5869	23.5869	23.654	10700000	10500000	10600000	14400000	13700000	13200000	12600000	12600000	13200000	MDLPVGPGAAGPSNVPAFLTK;DDTEFQHPCFLR;ESEPAPASVTALTDAR;GKQECMDSK;GQEQLLENIK;GQEQLLENIKR;GQEQLLENIKR;HENEALWR;HNNMASFVR;KIPLMLNDSGSAHSMPK;KVTSVSTLK;LLTDVQLMK;QLNMYGFR	MDLPVGPGAAGPSNVPAFLTK;DDTEFQHPCFLR;ESEPAPASVTALTDAR;GKQECMDSK;GQEQLLENIK;GQEQLLENIKR;HENEALWR;HNNMASFVR;KIPLMLNDSGSAHSMPK;KVTSVSTLK;LLTDVQLMK;QLNMYGFR
P11310	ACADM_HUMAN	ACADM	Medium-chain specific acyl-CoA dehydrogenase, mitochondrial	0.000537386	0.00182738	-0.62683	0.000309341	0.00464155	-0.704505	7.03499e-05	0.00338776	-0.665667	27	27.2891	27.2262	27.3662	26.7517	26.5898	26.6595	26.5754	26.673	26.5195	164000000	157000000	173000000	113000000	101000000	106000000	100000000	107000000	96200000	AAWEVDSGR;AAWEVDSGRR;AAWEVDSGRR;AFTGFIVEADTPGIQIGR;AFTGFIVEADTPGIQIGR;AFTGFIVEADTPGIQIGRK;ALDEATK;ANWYFLLAR;EEIIPVAAEYDK;EEIIPVAAEYDKTGEYPVPLIR;EFQATAR;ELNMGQR;ENVLIGDGAGFK;FAREEIIPVAAEYDK;GIVFEDVK;GIVFEDVK;GIVFEDVKVPK;GIVFEDVKVPK;IYQIYEGTSQIQR;IYQIYEGTSQIQR;KELNMGQR;KGDEYIINGQK;KGDEYIINGQK;LLVEHQAISFMLAEMAMK;MTEEPLMCAYCVTEPGAGSDVAGIK;MTEEPLMCAYCVTEPGAGSDVAGIK;MTEEPLMCAYCVTEPGAGSDVAGIK;MWITNGGK;N…	AAWEVDSGR;AAWEVDSGRR;AFTGFIVEADTPGIQIGR;AFTGFIVEADTPGIQIGRK;ALDEATK;ANWYFLLAR;EEIIPVAAEYDK;EEIIPVAAEYDKTGEYPVPLIR;EFQATAR;ELNMGQR;ENVLIGDGAGFK;FAREEIIPVAAEYDK;GIVFEDVK;GIVFEDVKVPK;IYQIYEGTSQIQR;KELNMGQR;KGDEYIINGQK;LLVEHQAISFMLAEMAMK;MTEEPLMCAYCVTEPGAGSDVAGIK;MWITNGGK;NTYYASIAK;QREPGLGFSFEFTEQQK;RNTYYASIAK;TGEYPVPLIR;TRPVVAAGAVGLAQR;VAMGAFDK;VPKENVLIGDGAGFK
Q9Y388	RBMX2_HUMAN	RBMX2	RNA-binding motif protein, X-linked 2	9.48739e-05	0.000493592	-0.472872	0.00521538	0.0233398	-0.33271	7.13234e-05	0.00339766	-0.402791	12	25.1293	25.1449	25.0567	24.6153	24.6595	24.6375	24.6703	24.8288	24.8336	36700000	37100000	34900000	25700000	26500000	26100000	26700000	29800000	29900000	APKDSEEIDDVTR;DSEEIDDVTR;EVQAEQPSSSSPR;EVQLGVADK;EVQLGVADK;GFCFLCYEDQR;LINELNER;SKGFCFLCYEDQR;SKGFCFLCYEDQR;SSDAHSSWYNGR;STILAVDNFNGIK;TAYSGGAEDLER;VDHVSNYR;VSWHSEYK	APKDSEEIDDVTR;DSEEIDDVTR;EVQAEQPSSSSPR;EVQLGVADK;GFCFLCYEDQR;LINELNER;SKGFCFLCYEDQR;SSDAHSSWYNGR;STILAVDNFNGIK;TAYSGGAEDLER;VDHVSNYR;VSWHSEYK
Q9NYX4	CALY_HUMAN	CALY	Neuron-specific vesicular protein calcyon	2.09715e-06	3.12617e-05	-6.64419	0.049617	0.111475	-4.89379	0.00101989	0.0162352	-5.76899	1	19.7923	19.8191	19.3211	13	13	13	13	13	18.2512	908000	925000	655000	0	0	0	0	0	312000	SILAAIGAYPLSR	SILAAIGAYPLSR
Q96SB3	NEB2_HUMAN	PPP1R9B	Neurabin-2	0.00112256	0.00322972	0.445742	0.000454254	0.00559823	0.421534	7.18673e-05	0.00339766	0.433638	27	23.2302	23.2961	23.2021	23.6431	23.6431	23.7796	23.654	23.7182	23.6209	9840000	10300000	9650000	13100000	13100000	14400000	13200000	13800000	12900000	AAGVPQVNSK;AQAAPEKEAAAVAPPER;AQAAPEKEAAAVAPPER;AQLEQSVEENKER;AQLEQSVEENKER;ASSLNENVDHSALLK;ASSLNENVDHSALLK;EAAAVAPPER;ERPGEQSEVAQLIQQTLEQER;ETQAQYQALER;FDSKPAPSAQPAPPPHPPSR;FDSKPAPSAQPAPPPHPPSR;FKELQIK;HAVTEAEIQQLK;HAVTEAEIQQLK;HAVTEAEIQQLKR;HAVTEAEIQQLKR;IHFSTAPIQVFSTYSNEDYDRR;IHFSTAPIQVFSTYSNEDYDRR;ISELEGNLQTLR;KLDVVVR;KLQSLEQEK;LEGYWGEAQSLCQAVDEHLR;LELFPVELEK;LGTSVSER;LIKDYQQK;LQSLEQEK;NEDVDPM…	AAGVPQVNSK;AQAAPEKEAAAVAPPER;AQLEQSVEENKER;ASSLNENVDHSALLK;EAAAVAPPER;ERPGEQSEVAQLIQQTLEQER;ETQAQYQALER;FDSKPAPSAQPAPPPHPPSR;FKELQIK;HAVTEAEIQQLK;HAVTEAEIQQLKR;IHFSTAPIQVFSTYSNEDYDRR;ISELEGNLQTLR;KLDVVVR;KLQSLEQEK;LEGYWGEAQSLCQAVDEHLR;LELFPVELEK;LGTSVSER;LIKDYQQK;LQSLEQEK;NEDVDPMAASAEYELEK;NEDVDPMAASAEYELEKR;SAPAAAGGDKEAAAR;SAYEAGIQALKPPDAPGPDEAPK;SMFLQMGTTAGPSGEAGGGAGLAEAPR;VFQPPPPPPPAPSGDAPAEKE…
Q5SVZ6	ZMYM1_HUMAN	ZMYM1	Zinc finger MYM-type protein 1	8.99067e-05	0.000473423	-0.5771	0.000644626	0.0067717	-0.371189	7.28006e-05	0.00339766	-0.474145	23	22.1047	22.0625	22.1704	21.5309	21.5685	21.5069	21.7594	21.7675	21.6971	4510000	4380000	4720000	3030000	3110000	2980000	3550000	3570000	3400000	AVASQLGLLDEIKTEPDNAQEYCHR;DKGEETFR;ESFATHGTSNWK;EYQFCDGAVSDDLSIHSK;FISQMKEI;FLGFVDTEEMTGTHLHR;GNFLELLEMR;GNFLELLEMR;HISQSCWTVHDR;HNLCSNACLSK;HVQEFYKLDEDIIPELR;IEAILECLSSER;ISDELCHPK;KGSAQLFCSIPCITEYISSASSPVPSK;LCFSEFDYCK;MLPSVSTTAIQVSCAGCK;QISELLFK;SCCADFECLENSKK;SCCADFECLENSKK;TAIIQYEVK;TFCSLSCLSSYEEK;TIDIFSLSSK;TIWDGTEEICQK;TYLQQIGVDMDKIHGQAYDSTTNLK;VLSVTGILSK	AVASQLGLLDEIKTEPDNAQEYCHR;DKGEETFR;ESFATHGTSNWK;EYQFCDGAVSDDLSIHSK;FISQMKEI;FLGFVDTEEMTGTHLHR;GNFLELLEMR;HISQSCWTVHDR;HNLCSNACLSK;HVQEFYKLDEDIIPELR;IEAILECLSSER;ISDELCHPK;KGSAQLFCSIPCITEYISSASSPVPSK;LCFSEFDYCK;MLPSVSTTAIQVSCAGCK;QISELLFK;SCCADFECLENSKK;TAIIQYEVK;TFCSLSCLSSYEEK;TIDIFSLSSK;TIWDGTEEICQK;TYLQQIGVDMDKIHGQAYDSTTNLK;VLSVTGILSK
Q8ND83	SLAI1_HUMAN	SLAIN1	SLAIN motif-containing protein 1	5.42485e-06	6.12508e-05	-0.733541	0.00236494	0.0141667	-0.510493	7.28362e-05	0.00339766	-0.622017	6	23.48	23.5045	23.5404	22.7594	22.7614	22.8034	23.1111	22.8633	23.019	11700000	11900000	12200000	7100000	7110000	7320000	9060000	7630000	8500000	GIPHSQTFSSIR;GIPHSQTFSSIR;HSSSVSLSSGK;IQSCIPSPGQLQHR;QDYASTSASVSR;SFLQPPKPLSSLSTLR;SLTPLQWCR	GIPHSQTFSSIR;HSSSVSLSSGK;IQSCIPSPGQLQHR;QDYASTSASVSR;SFLQPPKPLSSLSTLR;SLTPLQWCR
Q8N7W2	BEND7_HUMAN	BEND7	BEN domain-containing protein 7	1.03499e-06	1.83418e-05	-6.76911	0.0888487	0.169956	-4.68154	0.00256949	0.0275466	-5.72533	1	19.5242	20.002	19.7812	13	13	13	13	19.2627	13	754000	1050000	901000	0	0	0	0	629000	0	DWVQILQDQIK	DWVQILQDQIK
Q5BKU9	OXLD1_HUMAN	OXLD1	Oxidoreductase-like domain-containing protein 1	0.000662705	0.00213784	-0.561425	0.00525261	0.0234767	-0.424287	7.40195e-05	0.00339766	-0.492856	2	23.1642	23.2405	23.1916	22.743	22.5638	22.6051	22.6518	22.7655	22.9061	9400000	9910000	9580000	7020000	6200000	6380000	6590000	7130000	7860000	ALAALEEHVADENLK;ALAALEEHVADENLK;LLQHFQDGGER;LLQHFQDGGER	ALAALEEHVADENLK;LLQHFQDGGER
Q96CD2	COAC_HUMAN	PPCDC	Phosphopantothenoylcysteine decarboxylase	0.00573631	0.0121709	-0.49054	0.000351416	0.00493638	-0.682887	7.41024e-05	0.00339766	-0.586713	8	23.181	23.211	23.2961	22.867	22.7695	22.58	22.4775	22.5189	22.6431	9510000	9710000	10300000	7650000	7150000	6270000	5840000	6010000	6550000	AFGYVEIPCVAK;ASCPAAAPLMER;EVLFQHSGFQQS;LPLLVSK;SDPVLHIDLR;SKPLLFCPAMNTAMWEHPITAQQVDQLK;VASGICDNLLTCVMR;WADLLLVAPLDANTLGK;WADLLLVAPLDANTLGK	AFGYVEIPCVAK;ASCPAAAPLMER;EVLFQHSGFQQS;LPLLVSK;SDPVLHIDLR;SKPLLFCPAMNTAMWEHPITAQQVDQLK;VASGICDNLLTCVMR;WADLLLVAPLDANTLGK
Q9NVS9	PNPO_HUMAN	PNPO	Pyridoxine-5'-phosphate oxidase	0.000547603	0.00185283	-0.281671	0.0124136	0.0413179	-0.257905	7.44607e-05	0.00339766	-0.269788	12	25.8904	25.8528	25.8385	25.5404	25.6209	25.5754	25.4923	25.6865	25.6292	62200000	60600000	60000000	48800000	51600000	50000000	47200000	54000000	51900000	EAFEETHLTSLDPVK;EAFEETHLTSLDPVK;FFTNFESR;GDREAFEETHLTSLDPVK;GDREAFEETHLTSLDPVK;GEEDWLYER;GLPTGDSPLGPMTHRGEEDWLYER;GLPTGDSPLGPMTHR;GLPTGDSPLGPMTHR;GLPTGDSPLGPMTHRGEEDWLYER;GLPTGDSPLGPMTHRGEEDWLYER;KLPEEEAECYFHSR;LPEEEAECYFHSRPK;LPEEEAECYFHSRPK;NEELEQLYQDQEVPKPK;PAEWPGYLSHLCGR;SSQIGAVVSHQSSVIPDR;SSQIGAVVSHQSSVIPDR;SSQIGAVVSHQSSVIPDREYLR;SSQIGAVVSHQSSVIPDREYLR	EAFEETHLTSLDPVK;FFTNFESR;GDREAFEETHLTSLDPVK;GEEDWLYER;GLPTGDSPLGPMTHRGEEDWLYER;GLPTGDSPLGPMTHR;KLPEEEAECYFHSR;LPEEEAECYFHSRPK;NEELEQLYQDQEVPKPK;PAEWPGYLSHLCGR;SSQIGAVVSHQSSVIPDR;SSQIGAVVSHQSSVIPDREYLR
P68032	ACTC_HUMAN	ACTC1	Actin, alpha cardiac muscle 1	0.080995	0.114906	-5.6152	0.0570461	0.122966	-5.83223	0.0112256	0.0665046	-5.72372	2	21.1519	21.0156	20.9316	13	13	20.2535	19.6024	13	13	2330000	2120000	2000000	0	0	1250000	796000	0	0	DLYANNVLSGGTTMYPGIADR;KDLYANNVLSGGTTMYPGIADR	DLYANNVLSGGTTMYPGIADR;KDLYANNVLSGGTTMYPGIADR
O00764	PDXK_HUMAN	PDXK	Pyridoxal kinase	6.20593e-05	0.000361017	-0.669419	0.000264933	0.00424398	-0.419799	7.46661e-05	0.00339766	-0.544609	14	25.8361	25.824	25.7389	25.0854	25.1449	25.1604	25.3811	25.4073	25.3511	59900000	59400000	56000000	35600000	37100000	37500000	43700000	44500000	42800000	AQAGEGVRPSPMQLELR;AQAGEGVRPSPMQLELR;EKVVPLADIITPNQFEAELLSGR;GQVLNSDELQELYEGLR;IHSQEEALR;KIHSQEEALR;KIHSQEEALR;LNNMNKYDYVLTGYTR;LVYVCDPVLGDK;LVYVCDPVLGDKWDGEGSMYVPEDLLPVYK;NPAGSVVMER;TVSTLHHVLQR;TVSTLHHVLQR;VLSIQSHVIR;VLSIQSHVIR;VVPLADIITPNQFEAELLSGR;VVPLADIITPNQFEAELLSGRK;VVPLADIITPNQFEAELLSGRK;YDYVLTGYTR	AQAGEGVRPSPMQLELR;EKVVPLADIITPNQFEAELLSGR;GQVLNSDELQELYEGLR;IHSQEEALR;KIHSQEEALR;LNNMNKYDYVLTGYTR;LVYVCDPVLGDK;LVYVCDPVLGDKWDGEGSMYVPEDLLPVYK;NPAGSVVMER;TVSTLHHVLQR;VLSIQSHVIR;VVPLADIITPNQFEAELLSGR;VVPLADIITPNQFEAELLSGRK;YDYVLTGYTR
P07738	PMGE_HUMAN	BPGM	Bisphosphoglycerate mutase	2.10253e-05	0.000166185	-0.621639	0.00151091	0.0110573	-0.423133	7.48102e-05	0.00339766	-0.522386	13	23.4923	23.5404	23.5404	22.8708	22.9441	22.8932	23.1704	22.9985	23.1348	11800000	12200000	12200000	7670000	8070000	7790000	9440000	8380000	9210000	AVGPHQFLGDQEAIQAAIK;EQMALNHGEEQVR;EQMALNHGEEQVR;FCSWVDQK;HYGALIGLNR;IAPEVLR;LLPYWNER;LNSEGMEEAR;SESLKDVLER;SESLKDVLER;SYNVTPPPIEESHPYYQEIYNDR;SYNVTPPPIEESHPYYQEIYNDRR;TILISAHGNSSR;TILISAHGNSSR;VCDVPLDQLPR;YKVCDVPLDQLPR;YKVCDVPLDQLPR	AVGPHQFLGDQEAIQAAIK;EQMALNHGEEQVR;FCSWVDQK;HYGALIGLNR;IAPEVLR;LLPYWNER;LNSEGMEEAR;SESLKDVLER;SYNVTPPPIEESHPYYQEIYNDR;SYNVTPPPIEESHPYYQEIYNDRR;TILISAHGNSSR;VCDVPLDQLPR;YKVCDVPLDQLPR
P45880	VDAC2_HUMAN	VDAC2	Voltage-dependent anion-selective channel protein 2	0.00746306	0.0151901	-0.67312	0.00046306	0.00561589	-0.586422	7.72683e-05	0.00347656	-0.629771	21	28.9316	28.8682	28.7802	28.4394	28.0349	28.0864	28.2077	28.3239	28.2891	512000000	490000000	461000000	364000000	275000000	285000000	310000000	336000000	328000000	ATHGQTCAR;ATHGQTCARPMCIPPSYADLGK;DIFNKGFGFGLVK;GFGFGLVK;GFGFGLVK;LTFDTTFSPNTGK;LTFDTTFSPNTGKK;LTFDTTFSPNTGKK;LTLSALVDGK;NNFAVGYR;NNFAVGYR;PMCIPPSYADLGK;SCSGVEFSTSGSSNTDTGK;SCSGVEFSTSGSSNTDTGK;SCSGVEFSTSGSSNTDTGKVTGTLETK;SINAGGHK;TGDFQLHTNVNDGTEFGGSIYQK;TKSCSGVEFSTSGSSNTDTGK;VNNSSLIGVGYTQTLR;VNNSSLIGVGYTQTLRPGVK;VTGTLETK;VTGTLETK;WCEYGLTFTEK;WNTDNTLGTEIAIEDQICQGLK;YKWCEYGLTFTEK;YKWCEYGLTFTEK;YQLDP…	ATHGQTCAR;ATHGQTCARPMCIPPSYADLGK;DIFNKGFGFGLVK;GFGFGLVK;LTFDTTFSPNTGK;LTFDTTFSPNTGKK;LTLSALVDGK;NNFAVGYR;PMCIPPSYADLGK;SCSGVEFSTSGSSNTDTGK;SCSGVEFSTSGSSNTDTGKVTGTLETK;SINAGGHK;TGDFQLHTNVNDGTEFGGSIYQK;TKSCSGVEFSTSGSSNTDTGK;VNNSSLIGVGYTQTLR;VNNSSLIGVGYTQTLRPGVK;VTGTLETK;WCEYGLTFTEK;WNTDNTLGTEIAIEDQICQGLK;YKWCEYGLTFTEK;YQLDPTASISAK
O75323	NIPS2_HUMAN	NIPSNAP2	Protein NipSnap homolog 2	0.00117461	0.00335022	-0.47522	0.000293245	0.00450993	-0.337397	7.7273e-05	0.00347656	-0.406309	11	26.143	26.1623	26.1115	25.558	25.7466	25.6865	25.8069	25.8409	25.7568	74100000	75100000	72500000	49400000	56300000	54000000	58700000	60100000	56700000	DAHSNLLAK;EFLEFRK;ENKEFLEFR;ENKEFLEFR;ICQEVLPK;KDAHSNLLAK;LQFHNVKPECLEAYNK;LQFHNVKPECLEAYNK;SDMLLSR;SGPNIYELR;SREDSWLK;SYQLRPGTMIEWGNYWAR;YEGGYPALTEVMNK	DAHSNLLAK;EFLEFRK;ENKEFLEFR;ICQEVLPK;KDAHSNLLAK;LQFHNVKPECLEAYNK;SDMLLSR;SGPNIYELR;SREDSWLK;SYQLRPGTMIEWGNYWAR;YEGGYPALTEVMNK
O75691	UTP20_HUMAN	UTP20	Small subunit processome component 20 homolog	3.28295e-06	4.24194e-05	0.380884	0.00327539	0.0173393	0.29221	7.76753e-05	0.00347833	0.336547	105	25.9955	25.9933	25.9869	26.3811	26.3844	26.3528	26.3578	26.2961	26.1984	66900000	66800000	66500000	87400000	87600000	85700000	86000000	82400000	77000000	AAPPTAGSMAIEK;AATHAEKELQNDMTDEK;AATHAEKELQNDMTDEK;ADLFPILMR;ADLFPILMR;ALEFVTNPDIAAK;ALYLESK;ALYLESK;CQSFNQLVYHQNEIVQSLK;DLVQLTHYHDPEMDFFENMK;DLVQLTHYHDPEMDFFENMK;DMSSIYSMYSTLLAHK;DMSSIYSMYSTLLAHKK;ECNIIQFTKPAETLSK;EIDPENFK;EIDPENFKDIMEETEEK;EILQNTTSLK;EKNPVAPAPDPR;ELNLTEHFGK;ELNLTEHFGK;ELNSTYSEQDPLLK;ELQNDMTDEK;ELSPLFLR;FETFQTITSYIK;FINNEYYPADLQVAPTQDLR;FINNEYYPADLQVAPTQDLRR;FLASDLDQK;FLDQSLGEQVV…	AAPPTAGSMAIEK;AATHAEKELQNDMTDEK;ADLFPILMR;ALEFVTNPDIAAK;ALYLESK;CQSFNQLVYHQNEIVQSLK;DLVQLTHYHDPEMDFFENMK;DMSSIYSMYSTLLAHK;DMSSIYSMYSTLLAHKK;ECNIIQFTKPAETLSK;EIDPENFK;EIDPENFKDIMEETEEK;EILQNTTSLK;EKNPVAPAPDPR;ELNLTEHFGK;ELNSTYSEQDPLLK;ELQNDMTDEK;ELSPLFLR;FETFQTITSYIK;FINNEYYPADLQVAPTQDLR;FINNEYYPADLQVAPTQDLRR;FLASDLDQK;FLDQSLGEQVVK;FLTFAER;FPLPSIETK;FVGKDQVTK;FYKEVIDK;GPLSQEALMELFPK;GQNFHLVVNCFK;H…
Q9BQ39	DDX50_HUMAN	DDX50	ATP-dependent RNA helicase DDX50	0.000933609	0.00280142	-0.466901	0.000802902	0.00767448	-0.31782	7.85445e-05	0.00348731	-0.39236	43	25.4892	25.5522	25.4831	24.9539	25.1214	25.0484	25.1757	25.2426	25.1527	47100000	49200000	46900000	32500000	36500000	34700000	37900000	39700000	37300000	AATTVEHLAIQCHWSQR;AIIFCETK;AIIFCETKK;DFKDITR;DLPNGDIDEYEK;DLPNGDIDEYEKK;ELANQVAK;ELANQVAK;ENGVTDDLDAPK;EQKEGAFSNFPISEETIK;GAVDALAAALAHISGASSFEPR;GAVDALAAALAHISGASSFEPR;GLDIPEVDLVIQSSPPQDVESYIHR;GNMGVCFDVPTTESER;GNMGVCFDVPTTESER;GRGVTYLFPIQVK;GVTYLFPIQVK;IKDHLQSGR;KLSSNAVSQITR;KLSSNAVSQITR;KLSVACFYGGTSYQSQINHIR;KLSVACFYGGTSYQSQINHIR;KNVTEMAMNPHIK;LLWGDIMELEAPLEESESQKK;LNGDTEEGFNR;LQAEWHDSDWILSVPAK…	AATTVEHLAIQCHWSQR;AIIFCETK;AIIFCETKK;DFKDITR;DLPNGDIDEYEK;DLPNGDIDEYEKK;ELANQVAK;ENGVTDDLDAPK;EQKEGAFSNFPISEETIK;GAVDALAAALAHISGASSFEPR;GLDIPEVDLVIQSSPPQDVESYIHR;GNMGVCFDVPTTESER;GRGVTYLFPIQVK;GVTYLFPIQVK;IKDHLQSGR;KLSSNAVSQITR;KLSVACFYGGTSYQSQINHIR;KNVTEMAMNPHIK;LLWGDIMELEAPLEESESQKK;LNGDTEEGFNR;LQAEWHDSDWILSVPAK;LSDEFSK;LSSNAVSQITR;LSVACFYGGTSYQSQINHIR;NVTEMAMNPHIK;PAVIGDVLQVYSGSEGR;QNAQCLHGDIA…
Q9BQC6	RT63_HUMAN	MRPL57	Large ribosomal subunit protein mL63	0.00183633	0.00479121	-0.344262	0.00082901	0.00777133	-0.251766	7.86613e-05	0.00348731	-0.298014	3	24.6703	24.632	24.6703	24.3712	24.3444	24.2243	24.3844	24.3778	24.4551	26700000	26000000	26700000	21700000	21300000	19600000	21900000	21800000	23000000	EAFEAIK;EAFEAIK;FIADQLDHLNVTK;FIADQLDHLNVTK;FIADQLDHLNVTKK	EAFEAIK;FIADQLDHLNVTK;FIADQLDHLNVTKK
Q9P2D0	IBTK_HUMAN	IBTK	Inhibitor of Bruton tyrosine kinase	0.000119739	0.000586538	0.708671	0.00032841	0.00478784	0.793873	7.92222e-05	0.00348731	0.751272	28	21.4923	21.4476	21.3484	22.1642	22.155	22.0951	22.2764	22.2792	22.1143	2950000	2860000	2670000	4700000	4670000	4480000	5080000	5090000	4540000	AFLSSHCYNAATIK;DLSEFYR;DRPTHVVFK;EADEMDSIHDVTFQVGNR;EILSNLHNSSSDVSYVSDINSVYER;GIENSQAPK;GQVYTCGHGPGGR;GQVYTCGHGPGGR;GVLDWLIQK;HALDVLSVVTK;HHPELVDLFSR;ICILAMDGAGR;IDTTSSASWVAGSFSPVSPPVVDLR;ISAPQPIPSNR;KFDFSNLSSR;KFDFSNLSSR;KMIALTTK;LGHGDEQTCLVPR;LGHGDEQTCLVPR;NALHLVSSCGK;NALHLVSSCGK;NEILFVTQDGEGFR;NTDPTDVYTWGDNTNFTLGHGSQNSK;QVFISDIALNR;SDSSGGYNLSDIIQSPSSTGLLK;SFRDFLLEEK;SLDVLSDGVLK;TIMEIEESR;TPQGP…	AFLSSHCYNAATIK;DLSEFYR;DRPTHVVFK;EADEMDSIHDVTFQVGNR;EILSNLHNSSSDVSYVSDINSVYER;GIENSQAPK;GQVYTCGHGPGGR;GVLDWLIQK;HALDVLSVVTK;HHPELVDLFSR;ICILAMDGAGR;IDTTSSASWVAGSFSPVSPPVVDLR;ISAPQPIPSNR;KFDFSNLSSR;KMIALTTK;LGHGDEQTCLVPR;NALHLVSSCGK;NEILFVTQDGEGFR;NTDPTDVYTWGDNTNFTLGHGSQNSK;QVFISDIALNR;SDSSGGYNLSDIIQSPSSTGLLK;SFRDFLLEEK;SLDVLSDGVLK;TIMEIEESR;TPQGPLAVPMWNK;VLVSGGHMEYK;VNFHEDDNQK;YILAVHSDFFQK
Q9NYK5	RM39_HUMAN	MRPL39	Large ribosomal subunit protein mL39	0.000718574	0.0022811	-0.367048	0.00888919	0.0330103	-0.388667	7.94401e-05	0.00348731	-0.377857	23	25.5783	25.5315	25.4862	25.1488	25.1253	25.2207	25.0854	25.2961	25.0484	50100000	48500000	47000000	37200000	36600000	39100000	35600000	41200000	34700000	AFKDEYMVNLVR;AFKDEYMVNLVR;AHFTIWDK;ATEECTST;DAHALIYK;DAHALIYK;DCDPGEVNK;DLPFETLEVEAK;FLTFKDCDPGEVNK;FLTFKDCDPGEVNK;FQGVSLPVHLR;FQGVSLPVHLR;IGDFIDVSEGPLIPR;IGDFIDVSEGPLIPR;LDEWMPTKENLR;LDEWMPTK;LDEWMPTKENLR;LDEWMPTKENLR;MVTEDQSK;NDLFNKEK;NISTPYSCAMHLSEWYCR;QLSLTPR;RFQGVSLPVHLR;SCAMMMGCVIER;SILALVDGQPWDMYKPLTK;SILALVDGQPWDMYKPLTK;TDPGTVFVMNK;TDPGTVFVMNK;TEKIEVK;TSICFQYEVSAVHNLQPTQPSLIR;VALEIFQHSK;V…	AFKDEYMVNLVR;AHFTIWDK;ATEECTST;DAHALIYK;DCDPGEVNK;DLPFETLEVEAK;FLTFKDCDPGEVNK;FQGVSLPVHLR;IGDFIDVSEGPLIPR;LDEWMPTKENLR;LDEWMPTK;MVTEDQSK;NDLFNKEK;NISTPYSCAMHLSEWYCR;QLSLTPR;RFQGVSLPVHLR;SCAMMMGCVIER;SILALVDGQPWDMYKPLTK;TDPGTVFVMNK;TEKIEVK;TSICFQYEVSAVHNLQPTQPSLIR;VALEIFQHSK;YKVDFIEEK
O75688	PPM1B_HUMAN	PPM1B	Protein phosphatase 1B	0.000845984	0.00260169	0.244609	0.000406082	0.00535345	0.348813	8.00533e-05	0.00348731	0.296711	18	23.7286	23.7389	23.7077	23.976	24.0105	23.9225	24.019	24.1253	24.0772	13900000	14000000	13700000	16500000	16900000	15900000	17000000	18300000	17700000	ALGDYDYK;ALGDYDYK;CVDGKGPTEQLVSPEPEVYEILR;DNMSIVLVCFSNAPK;DSELDKHLESR;DSELDKHLESR;ESDGASDEAEESGSQGK;GPTEQLVSPEPEVYEILR;HIYFINCGDSR;HIYFINCGDSR;ILSAENIPNLPPGGGLAGK;NGQVCFSTQDHKPCNPR;NGQVCFSTQDHKPCNPR;NVIEAVYSR;QLLEEMLTSYR;RNVIEAVYSR;SGEEGMPDLAHVMR;SGEEGMPDLAHVMR;SGSALELSVENVK;SGSTAVGVMISPK;SRLEVSDDLENVCNWVVDTCLHK;VANYCSTHLLEHITTNEDFR;VANYCSTHLLEHITTNEDFR;VEEIMEK;VEEIMEK	ALGDYDYK;CVDGKGPTEQLVSPEPEVYEILR;DNMSIVLVCFSNAPK;DSELDKHLESR;ESDGASDEAEESGSQGK;GPTEQLVSPEPEVYEILR;HIYFINCGDSR;ILSAENIPNLPPGGGLAGK;NGQVCFSTQDHKPCNPR;NVIEAVYSR;QLLEEMLTSYR;RNVIEAVYSR;SGEEGMPDLAHVMR;SGSALELSVENVK;SGSTAVGVMISPK;SRLEVSDDLENVCNWVVDTCLHK;VANYCSTHLLEHITTNEDFR;VEEIMEK
Q15056	IF4H_HUMAN	EIF4H	Eukaryotic translation initiation factor 4H	0.000224946	0.000945307	0.406988	0.00358773	0.0183817	0.402016	8.00593e-05	0.00348731	0.404502	17	27.9923	27.9814	28.0711	28.4512	28.4154	28.3992	28.362	28.3536	28.5352	267000000	265000000	282000000	367000000	358000000	354000000	345000000	343000000	389000000	ADFDTYDDR;AYSSFGGGR;AYSSFGGGR;DDFNSGFR;DDFNSGFRDDFLGGR;EALTYDGALLGDR;EEVVQKEQE;FRDGPPLR;GFCYVEFDEVDSLK;GFCYVEFDEVDSLK;GGFGFRK;GGWDSRDDFNSGFR;GSNMDFREPTEEER;GSNMDFREPTEEER;GSNMDFR;GSNMDFREPTEEER;GSNMDFREPTEEER;SLRVDIAEGR;TGPPMGSR;TVATPLNQVANPNSAIFGGAR;TVATPLNQVANPNSAIFGGARPR;TVATPLNQVANPNSAIFGGARPR;VDIAEGRK	ADFDTYDDR;AYSSFGGGR;DDFNSGFR;DDFNSGFRDDFLGGR;EALTYDGALLGDR;EEVVQKEQE;FRDGPPLR;GFCYVEFDEVDSLK;GGFGFRK;GGWDSRDDFNSGFR;GSNMDFREPTEEER;GSNMDFR;SLRVDIAEGR;TGPPMGSR;TVATPLNQVANPNSAIFGGAR;TVATPLNQVANPNSAIFGGARPR;VDIAEGRK
Q96Q15	SMG1_HUMAN	SMG1	Serine/threonine-protein kinase SMG1	0.00180484	0.00472584	0.315737	0.0038258	0.0191145	0.277361	8.07482e-05	0.00349364	0.296549	89	22.3619	22.3988	22.4375	22.7876	22.6907	22.6671	22.6907	22.7389	22.6006	5390000	5530000	5680000	7240000	6770000	6660000	6770000	7000000	6360000	AEYAVAK;AFTADFVR;AMAKDEEAALADGEDVPYENSVR;AQDSYQTPQNPGIVPR;AQDSYQTPQNPGIVPR;AQDTFQTIEGIIR;AQHQQNFTGLSTLSK;AQHQQNFTGLSTLSK;ASQVTFLCSNIIHFESLR;ATVLASSYDTAWK;AVLEELMEATPPNLLAK;AVLEELMEATPPNLLAK;AVQEAIQVK;DQSTIPR;DRGGSSSYGLQPSNSAVVSR;DTVTIHSVGGTITILPTK;ELWSSCTTPDEWWR;FSPIRGPPITEAYVTDVLYR;FSQLVMNR;FVECTEQLELLPGENINLLAGGSK;GGSSSYGLQPSNSAVVSR;GIIPQLFSR;GNVSLATR;GPPITEAYVTDVLYR;HGFDLLTEMK;HGFDLLTEMK;HTALM…	AEYAVAK;AFTADFVR;AMAKDEEAALADGEDVPYENSVR;AQDSYQTPQNPGIVPR;AQDTFQTIEGIIR;AQHQQNFTGLSTLSK;ASQVTFLCSNIIHFESLR;ATVLASSYDTAWK;AVLEELMEATPPNLLAK;AVQEAIQVK;DQSTIPR;DRGGSSSYGLQPSNSAVVSR;DTVTIHSVGGTITILPTK;ELWSSCTTPDEWWR;FSPIRGPPITEAYVTDVLYR;FSQLVMNR;FVECTEQLELLPGENINLLAGGSK;GGSSSYGLQPSNSAVVSR;GIIPQLFSR;GNVSLATR;GPPITEAYVTDVLYR;HGFDLLTEMK;HTALMKPIVFALEHVR;HYSVTPLGTR;IKEQTVPIR;IQQLEDEVKR;IYGILGQAVCR;KLLFLG…
Q15392	DHC24_HUMAN	DHCR24	Delta(24)-sterol reductase	0.00895319	0.0177177	0.671131	0.0019322	0.0127229	0.734457	8.09337e-05	0.00349364	0.702794	20	25.4551	25.3135	25.3943	26.329	25.9248	25.9225	26.1795	26.2463	25.9406	46000000	41700000	44100000	84300000	63700000	63600000	76000000	79600000	64400000	EEFWEMFDGSLYHK;EGLEYIPLR;EKLGCQDAFPEVYDK;EKLGCQDAFPEVYDK;FEPVRGLEAICAK;FTHESQR;GLEAICAK;GLEAICAK;HVENYLK;KLYEQHHVVQDMLVPMK;KLYEQHHVVQDMLVPMK;LGCQDAFPEVYDK;LNSIGNYYKPWFFK;LNSIGNYYKPWFFK;LRFEPVR;LTQGETLR;LTQGETLRK;LYEQHHVVQDMLVPMK;LYEQHHVVQDMLVPMK;PGWLTVSLR;SVHGFQMLYADCYMNR;TFMCTGRPGWLTVSLR;TFMCTGR;TFMCTGRPGWLTVSLR;TNREGLEYIPLR;TNREGLEYIPLR;YLFGWMVPPK	EEFWEMFDGSLYHK;EGLEYIPLR;EKLGCQDAFPEVYDK;FEPVRGLEAICAK;FTHESQR;GLEAICAK;HVENYLK;KLYEQHHVVQDMLVPMK;LGCQDAFPEVYDK;LNSIGNYYKPWFFK;LRFEPVR;LTQGETLR;LTQGETLRK;LYEQHHVVQDMLVPMK;PGWLTVSLR;SVHGFQMLYADCYMNR;TFMCTGRPGWLTVSLR;TFMCTGR;TNREGLEYIPLR;YLFGWMVPPK
Q96AY2	EME1_HUMAN	EME1	Crossover junction endonuclease EME1	0.00104853	0.00306287	-0.627326	0.00600164	0.0256109	-0.657418	8.14132e-05	0.003497	-0.642372	10	22.0559	22.002	21.895	21.3857	21.4375	21.2477	21.3805	21.4923	21.1079	4360000	4200000	3900000	2740000	2840000	2490000	2730000	2950000	2260000	AGPSEDREDWVEEPTVLVLLR;CVIEAQAVPCSVTWR;ELADFTCAFTK;ETLQGFVTDITAK;GKETLQGFVTDITAK;GLALVWR;IPEVPLHDTPER;QNLLADIQVR;QPEASIGSMVSR;SVLDHQNNEGASCDWK	AGPSEDREDWVEEPTVLVLLR;CVIEAQAVPCSVTWR;ELADFTCAFTK;ETLQGFVTDITAK;GKETLQGFVTDITAK;GLALVWR;IPEVPLHDTPER;QNLLADIQVR;QPEASIGSMVSR;SVLDHQNNEGASCDWK
O43617	TPPC3_HUMAN	TRAPPC3	Trafficking protein particle complex subunit 3	0.000392294	0.00143901	-0.501324	0.00776962	0.030225	-0.387607	8.17414e-05	0.003497	-0.444465	12	25.9134	25.9043	25.8142	25.4105	25.4073	25.3101	25.4041	25.433	25.632	63200000	62800000	59000000	44600000	44500000	41600000	44400000	45300000	52000000	CHDFRETADVIAK;CHDFRETADVIAK;DYENDEDVNK;DYENDEDVNKQLDK;DYENDEDVNKQLDK;ETADVIAK;ETADVIAK;FVQDTLK;FVQDTLK;FVQDTLKGDGVTEIR;FVQDTLKGDGVTEIR;GALEMVQMAVEAK;GDGVTEIR;KMSSELFTLTYGALVTQLCK;KMSSELFTLTYGALVTQLCK;LIEDFLAR;MGFNIGVR;MGFNIGVR;RIEDNLPAGEE	CHDFRETADVIAK;DYENDEDVNK;DYENDEDVNKQLDK;ETADVIAK;FVQDTLK;FVQDTLKGDGVTEIR;GALEMVQMAVEAK;GDGVTEIR;KMSSELFTLTYGALVTQLCK;LIEDFLAR;MGFNIGVR;RIEDNLPAGEE
Q7Z412	PEX26_HUMAN	PEX26	Peroxisome assembly protein 26	0.116131	0.155154	-5.62438	0.116131	0.205592	-5.62438	0.183518	0.33198	-5.62438	2	21.4874	21.3857	13	13	13	13	13	13	13	2940000	2740000	0	0	0	0	0	0	0	RLDVLQAIHTAR;SDSSTSAAPLR	RLDVLQAIHTAR;SDSSTSAAPLR
P19971	TYPH_HUMAN	TYMP	Thymidine phosphorylase	0.000129579	0.000621041	-5.58792	0.000129579	0.0028653	-5.58792	0.00468707	0.0388934	-5.58792	1	19.2302	18.6311	17.9024	13	13	13	13	13	13	615000	406000	245000	0	0	0	0	0	0	ALPLALVLHELGAGR	ALPLALVLHELGAGR
Q96GV9	MACIR_HUMAN	MACIR	Macrophage immunometabolism regulator	0.00645258	0.0134398	0.56645	0.00102161	0.00875137	0.609959	8.40502e-05	0.00353615	0.588205	5	20.4067	20.5069	20.5545	20.8576	21.1704	21.1395	21.1886	21.1143	20.9951	1390000	1490000	1540000	1900000	2360000	2310000	2390000	2270000	2090000	AEAEKPR;ALHGPLPLCLLK;MIKEPADTEVLQYQLQHLTLR;SLPYEPYK;STLTTLPFPGAEANSPGK	AEAEKPR;ALHGPLPLCLLK;MIKEPADTEVLQYQLQHLTLR;SLPYEPYK;STLTTLPFPGAEANSPGK
Q9BY41	HDAC8_HUMAN	HDAC8	Histone deacetylase 8	0.00563797	0.0120129	-0.771135	0.00145842	0.0108258	-0.782419	8.41325e-05	0.00353615	-0.776777	10	24.7077	24.654	24.632	23.6757	24.1565	23.848	23.7389	24.0691	23.8385	27400000	26400000	26000000	13400000	18700000	15100000	14000000	17600000	15000000	ASMVHSLIEAYALHK;ASMVHSLIEAYALHK;CWTYLTGVILGK;EVYQAFNPK;FSPGFFPGTGDVSDVGLGK;IQQILNYIK;KDEASGFCYLNDAVLGILR;RASMVHSLIEAYALHK;VAINWSGGWHHAK;YYQICESVLK;YYSVNVPIQDGIQDEK	ASMVHSLIEAYALHK;CWTYLTGVILGK;EVYQAFNPK;FSPGFFPGTGDVSDVGLGK;IQQILNYIK;KDEASGFCYLNDAVLGILR;RASMVHSLIEAYALHK;VAINWSGGWHHAK;YYQICESVLK;YYSVNVPIQDGIQDEK
P18669	PGAM1_HUMAN	PGAM1	Phosphoglycerate mutase 1	0.000508118	0.00174902	-0.376701	3.14759e-06	0.00026691	-0.539759	8.50941e-05	0.00355586	-0.45823	22	30.1724	30.1842	30.1842	29.7973	29.8697	29.7437	29.651	29.6578	29.6128	1210000000	1220000000	1220000000	933000000	981000000	899000000	843000000	847000000	821000000	AAYKLVLIR;ALPFWNEEIVPQIK;ALPFWNEEIVPQIK;AMEAVAAQGK;AMEAVAAQGK;AMEAVAAQGK;DAGYEFDICFTSVQKR;FSGWYDADLSPAGHEEAK;FSGWYDADLSPAGHEEAKR;FSGWYDADLSPAGHEEAKR;HGESAWNLENR;HGESAWNLENR;HYGGLTGLNK;HYGGLTGLNKAETAAK;HYGGLTGLNKAETAAK;HYGGLTGLNKAETAAK;KAMEAVAAQGK;KAMEAVAAQGK;LVLIRHGESAWNLENR;LVLIRHGESAWNLENR;PIKPMQFLGDEETVR;PMQFLGDEETVR;PMQFLGDEETVRK;RSYDVPPPPMEPDHPFYSNISK;RSYDVPPPPMEPDHPFYSNISK;RSYDVPPPPMEPDHPFY…	AAYKLVLIR;ALPFWNEEIVPQIK;AMEAVAAQGK;DAGYEFDICFTSVQKR;FSGWYDADLSPAGHEEAK;FSGWYDADLSPAGHEEAKR;HGESAWNLENR;HYGGLTGLNK;HYGGLTGLNKAETAAK;KAMEAVAAQGK;LVLIRHGESAWNLENR;PIKPMQFLGDEETVR;PMQFLGDEETVR;PMQFLGDEETVRK;RSYDVPPPPMEPDHPFYSNISK;RVLIAAHGNSLR;RYADLTEDQLPSCESLK;SYDVPPPPMEPDHPFYSNISK;SYDVPPPPMEPDHPFYSNISKDR;VLIAAHGNSLR;YADLTEDQLPSCESLK;YADLTEDQLPSCESLKDTIAR
Q9NQ88	TIGAR_HUMAN	TIGAR	Fructose-2,6-bisphosphatase TIGAR	2.18494e-05	0.000170511	-0.328136	2.61603e-05	0.00110411	-0.478484	8.53436e-05	0.00355586	-0.40331	15	25.3811	25.3811	25.3712	25.0401	25.0317	25.0772	24.867	24.8904	24.9406	43700000	43700000	43400000	34500000	34300000	35400000	30600000	31100000	32200000	AAREECPVFTPPGGETLDQVK;CSLPATLSR;EADQKEQFSQGSPSNCLETSLAEIFPLGK;EECPVFTPPGGETLDQVK;EVKPTVQCICMNLQDHLNGLTETR;FALTVVR;FTHAFSSDLMR;FTHAFSSDLMR;IIQGQGVDEPLSETGFK;IIQGQGVDEPLSETGFK;KYGVVEGK;QAAAAGIFLNNVK;QTMHGILER;SLFDYFLTDLK;TKQTMHGILER;TKQTMHGILER;VNSDSGIPGLAASVLVVSHGAYMR;VNSDSGIPGLAASVLVVSHGAYMR;YGVVEGK	AAREECPVFTPPGGETLDQVK;CSLPATLSR;EADQKEQFSQGSPSNCLETSLAEIFPLGK;EECPVFTPPGGETLDQVK;EVKPTVQCICMNLQDHLNGLTETR;FALTVVR;FTHAFSSDLMR;IIQGQGVDEPLSETGFK;KYGVVEGK;QAAAAGIFLNNVK;QTMHGILER;SLFDYFLTDLK;TKQTMHGILER;VNSDSGIPGLAASVLVVSHGAYMR;YGVVEGK
Q92636	FAN_HUMAN	NSMAF	Protein FAN	7.58353e-05	0.000416683	0.702551	0.00300152	0.0164745	0.457476	8.81431e-05	0.0036566	0.580014	18	22.1673	22.0854	22.2096	22.8171	22.8895	22.8633	22.5117	22.6006	22.7223	4710000	4450000	4850000	7390000	7770000	7630000	5980000	6360000	6920000	ASCLDKLGDQTAMITAILQSR;DLSKPVGALNK;EHNVVAPYKIER;EHNVVAPYKIER;GHLSNYQYLLHLNNLADR;IAPEYMLCLQNGR;ICWHDNR;LGDQTAMITAILQSR;LGDQTAMITAILQSR;LQLHEHYK;LYSASWDSTVK;MFNSIAETWK;NGSSVFTTSQDSTLK;QQEQQLQLYSK;RQDTLMGHDDAVSK;SVIFEPDSISQPIIK;TLAWNNITK;VAMLTQILEFGQTPK;VAMLTQILEFGQTPK;VWSGVPAEMPGTK;VWSGVPAEMPGTKR	ASCLDKLGDQTAMITAILQSR;DLSKPVGALNK;EHNVVAPYKIER;GHLSNYQYLLHLNNLADR;IAPEYMLCLQNGR;ICWHDNR;LGDQTAMITAILQSR;LQLHEHYK;LYSASWDSTVK;MFNSIAETWK;NGSSVFTTSQDSTLK;QQEQQLQLYSK;RQDTLMGHDDAVSK;SVIFEPDSISQPIIK;TLAWNNITK;VAMLTQILEFGQTPK;VWSGVPAEMPGTK;VWSGVPAEMPGTKR
Q96GA7	SDSL_HUMAN	SDSL	Serine dehydratase-like	2.7528e-06	3.76147e-05	-0.71988	0.00238531	0.0142241	-0.917423	8.90508e-05	0.00367834	-0.818652	14	23.654	23.6209	23.6209	22.8969	22.8969	22.9423	22.5522	22.6119	22.9795	13200000	12900000	12900000	7810000	7810000	8060000	6150000	6410000	8270000	MDGPVAEHAK;ALECMQVCK;ALECMQVCK;CENVQPSGSFK;DGWENVPPFDHPLIWK;GHASLVQELK;GIGHFCQEMAK;GIGHFCQEMAK;HLVCSSGGNAGIAAAYAAR;HLVCSSGGNAGIAAAYAAR;IHSEVVEDTEAVSAVQQLLDDER;KLGIPATIVLPESTSLQVVQR;LGIPATIVLPESTSLQVVQR;LQGEGAEVQLTGK;LVTLPDITSVAK;MLVEPACGAALAAIYSGLLR;VWDEANLR	MDGPVAEHAK;ALECMQVCK;CENVQPSGSFK;DGWENVPPFDHPLIWK;GHASLVQELK;GIGHFCQEMAK;HLVCSSGGNAGIAAAYAAR;IHSEVVEDTEAVSAVQQLLDDER;KLGIPATIVLPESTSLQVVQR;LGIPATIVLPESTSLQVVQR;LQGEGAEVQLTGK;LVTLPDITSVAK;MLVEPACGAALAAIYSGLLR;VWDEANLR
P04150	GCR_HUMAN	NR3C1	Glucocorticoid receptor	0.00027087	0.00108758	0.617196	0.000497574	0.00582899	0.399377	9.05676e-05	0.00372493	0.508286	24	21.8839	21.9601	21.9495	22.6387	22.5093	22.4972	22.3403	22.3778	22.2736	3870000	4080000	4050000	6530000	5970000	5920000	5310000	5450000	5070000	AVEGQHNYLCAGR;AVEGQHNYLCAGR;EGNSSQNWQR;ESLTPGREENPSSVLAQER;GDVMDFYK;GIQQATTGVSQETSENPGNK;GSVSNAQQPDLSK;HMLYVSSELHR;IKDNGDLVLSSPSNVTLPQVK;IKGIQQATTGVSQETSENPGNK;IMTTLNMLGGR;LCLVCSDEASGCHYGVLTCGSCK;LLEESIANLNR;LLVDFPK;MTLPCMYDQCK;NDCIIDK;QSSANLLCFAPDLIINEQR;SQELFDEIR;SSASTAVSAAPTEK;SSASTAVSAAPTEKEFPK;SSASTAVSAAPTEKEFPK;STSVPENPK;TEKEDFIELCTPGVIK;THSDVSSEQQHLK;TLLLLSSVPK;VSASSPSLAVASQSDSK	AVEGQHNYLCAGR;EGNSSQNWQR;ESLTPGREENPSSVLAQER;GDVMDFYK;GIQQATTGVSQETSENPGNK;GSVSNAQQPDLSK;HMLYVSSELHR;IKDNGDLVLSSPSNVTLPQVK;IKGIQQATTGVSQETSENPGNK;IMTTLNMLGGR;LCLVCSDEASGCHYGVLTCGSCK;LLEESIANLNR;LLVDFPK;MTLPCMYDQCK;NDCIIDK;QSSANLLCFAPDLIINEQR;SQELFDEIR;SSASTAVSAAPTEK;SSASTAVSAAPTEKEFPK;STSVPENPK;TEKEDFIELCTPGVIK;THSDVSSEQQHLK;TLLLLSSVPK;VSASSPSLAVASQSDSK
Q8TEA7	TBCK_HUMAN	TBCK	TBC domain-containing protein kinase-like protein	0.0103644	0.0200813	-0.285459	0.00171466	0.0119612	-0.328262	9.69809e-05	0.00397166	-0.30686	18	21.9707	21.9742	22.0292	21.8073	21.6006	21.7098	21.6453	21.7389	21.6051	4110000	4120000	4280000	3670000	3180000	3430000	3280000	3500000	3190000	ALSPHNILLDR;CADLTLPEDISQLCK;DINNDYLAER;EKDTEYQLNR;ELPETVIDLLNK;ESINLFCWTPK;ESIPLNDLK;IKPTGLLTIPSPQI;ISAEDLIDLCELTVTGHFK;LCQYVDISR;LLVVDIR;LVVVAEHCER;LVVVAEHCER;SKPPICTLPNFLFEDGESFGQGR;SLEDLLR;SSAPYFSAECPDPPKTDLSR;VDIPPLMR;VFSEVSPLYTPFTKPASLFSSSLR;YDAIDKDTPIPTDR;YDAIDKDTPIPTDR	ALSPHNILLDR;CADLTLPEDISQLCK;DINNDYLAER;EKDTEYQLNR;ELPETVIDLLNK;ESINLFCWTPK;ESIPLNDLK;IKPTGLLTIPSPQI;ISAEDLIDLCELTVTGHFK;LCQYVDISR;LLVVDIR;LVVVAEHCER;SKPPICTLPNFLFEDGESFGQGR;SLEDLLR;SSAPYFSAECPDPPKTDLSR;VDIPPLMR;VFSEVSPLYTPFTKPASLFSSSLR;YDAIDKDTPIPTDR
Q96L91	EP400_HUMAN	EP400	E1A-binding protein p400	0.000794264	0.00247611	0.182464	0.00172642	0.011989	0.229282	0.000102448	0.00417771	0.205873	59	23.5754	23.5285	23.5754	23.7492	23.7594	23.7182	23.7995	23.8288	23.7389	12500000	12100000	12500000	14100000	14200000	13800000	14600000	14900000	14000000	AAAAPFQTSQASASAPR;AAGQTVVAQPVHMQQLLK;AIQPQAAQGPAAVQQK;ALYEDVILQPGTQEALK;APSEESQDYYHK;AQEWCDR;AQPAITTGGSAAVLAGTIK;AVGSPATATPDLVSMATTQGVR;AWEFWNLK;CGESLQDVIDR;DIADVTAVAEAILPK;EADLSMFDLIGLENK;EAELPLLDLMK;EAGPAHSYTSSSESPSELMLTLCR;EHAAPYFQQLR;EHAAPYFQQLR;EVAAQGNDYSMAFLTQR;FNAPSLLYGALR;GFDALQESSLDSGMSGR;GFDALQESSLDSGMSGR;GRPPIATFSANPEAK;HASVLAESGINYDKPLPPIQVASLR;HPGSSYVAGPLEYPSASLILK;HYAPLQAYLR;IAQLASI…	AAAAPFQTSQASASAPR;AAGQTVVAQPVHMQQLLK;AIQPQAAQGPAAVQQK;ALYEDVILQPGTQEALK;APSEESQDYYHK;AQEWCDR;AQPAITTGGSAAVLAGTIK;AVGSPATATPDLVSMATTQGVR;AWEFWNLK;CGESLQDVIDR;DIADVTAVAEAILPK;EADLSMFDLIGLENK;EAELPLLDLMK;EAGPAHSYTSSSESPSELMLTLCR;EHAAPYFQQLR;EVAAQGNDYSMAFLTQR;FNAPSLLYGALR;GFDALQESSLDSGMSGR;GRPPIATFSANPEAK;HASVLAESGINYDKPLPPIQVASLR;HPGSSYVAGPLEYPSASLILK;HYAPLQAYLR;IAQLASITGPQSR;IARPFIEALK;ICALPSHGR;IC…
P78362	SRPK2_HUMAN	SRPK2	SRSF protein kinase 2	0.00530861	0.011449	0.165164	0.000713041	0.00716374	0.148131	0.000111368	0.00452222	0.156647	20	24.0443	24.0609	24.019	24.1871	24.2607	24.1719	24.1795	24.1795	24.2096	17300000	17500000	17000000	19100000	20100000	18900000	19000000	19000000	19400000	AADLLVNPLDPR;AGAPPPSGSAVSTAPQQKPIGK;ASAGECLR;DEDHIAHIIELLGSIPR;DEDHIAHIIELLGSIPR;ESDPSDPNKDMVVQLIDDFK;HFALSGK;IIEENITSAAPSNDQDGEYCPEVK;IIHTDIKPENILMCVDDAYVR;IIHTDIKPENILMCVDDAYVR;IIHTDIKPENILMCVDDAYVR;KIIEENITSAAPSNDQDGEYCPEVK;LKPWSLFDVLVEK;LKPWSLFDVLVEK;LQEIEELER;LQEIEELEREAER;MAAEATEWQK;QVLQGLDYLHSK;RLQEIEELER;RMAAEATEWQK;SAQHYTETALDEIK;SAQHYTETALDEIK;SNYQGLPVR;TTGLEEAAEAETAK;TVSASSTGDLPK	AADLLVNPLDPR;AGAPPPSGSAVSTAPQQKPIGK;ASAGECLR;DEDHIAHIIELLGSIPR;ESDPSDPNKDMVVQLIDDFK;HFALSGK;IIEENITSAAPSNDQDGEYCPEVK;IIHTDIKPENILMCVDDAYVR;KIIEENITSAAPSNDQDGEYCPEVK;LKPWSLFDVLVEK;LQEIEELER;LQEIEELEREAER;MAAEATEWQK;QVLQGLDYLHSK;RLQEIEELER;RMAAEATEWQK;SAQHYTETALDEIK;SNYQGLPVR;TTGLEEAAEAETAK;TVSASSTGDLPK
P55263	ADK_HUMAN	ADK	Adenosine kinase	0.00013571	0.000643005	-0.732348	0.000612857	0.00661435	-0.455139	0.000112456	0.00454357	-0.593743	24	26.3083	26.3222	26.189	25.5551	25.5812	25.4862	25.7895	25.8093	25.8552	83100000	83900000	76500000	49300000	50200000	47000000	58000000	58800000	60700000	AAAEEEPKPK;AAEAHVDAHYYEQNEQPTGTCAACITGDNR;AATFFGCIGIDK;AATFFGCIGIDKFGEILK;AGHYAASIIIR;AGHYAASIIIR;DIKEIAK;EKHLDLEK;ELFDELVK;ELFDELVKK;EQGFETK;FGEILKR;FKVEYHAGGSTQNSIK;FKVEYHAGGSTQNSIK;HKELFDELVK;HLDLEKNWMLVEK;IVIFTQGR;NWMLVEK;NWMLVEK;SLIANLAAANCYK;SLIANLAAANCYK;SLIANLAAANCYKK;SLIANLAAANCYKK;TGCTFPEKPDFH;TGCTFPEKPDFH;VAQWMIQQPHK;VAQWMIQQPHK;VEAPQALR;VEYHAGGSTQNSIK;VEYHAGGSTQNSIK;VMPYVDILFGNETEAATF…	AAAEEEPKPK;AAEAHVDAHYYEQNEQPTGTCAACITGDNR;AATFFGCIGIDK;AATFFGCIGIDKFGEILK;AGHYAASIIIR;DIKEIAK;EKHLDLEK;ELFDELVK;ELFDELVKK;EQGFETK;FGEILKR;FKVEYHAGGSTQNSIK;HKELFDELVK;HLDLEKNWMLVEK;IVIFTQGR;NWMLVEK;SLIANLAAANCYK;SLIANLAAANCYKK;TGCTFPEKPDFH;VAQWMIQQPHK;VEAPQALR;VEYHAGGSTQNSIK;VMPYVDILFGNETEAATFAR;YSLKPNDQILAEDK
Q8WUF8	ARB2A_HUMAN	ARB2A	Cotranscriptional regulator ARB2A	4.61921e-05	0.000294485	0.715893	0.00512744	0.0230622	0.468437	0.000112843	0.00454357	0.592165	14	21.953	21.8689	21.8538	22.6497	22.5754	22.5983	22.4349	22.2036	22.4425	4060000	3830000	3790000	6580000	6250000	6350000	5670000	4830000	5700000	FFTEASEAK;IDLDELMK;IHVQSSSDSSDEPAEKR;IHVQSSSDSSDEPAEKR;KDEPPLDFPDTLEGFEYAFNEK;RYEALGEIITK;SFIFMSEDALTNPQK;SFPSIFK;TGEPFVFNYR;TGEPFVFNYREDLHR;TSSLKPAVTR;VSAGTDRHELTSWK;VSIPVDATESEPK;VTAVALTDSVHNVWHQEAGK;YEALGEIITK	FFTEASEAK;IDLDELMK;IHVQSSSDSSDEPAEKR;KDEPPLDFPDTLEGFEYAFNEK;RYEALGEIITK;SFIFMSEDALTNPQK;SFPSIFK;TGEPFVFNYR;TGEPFVFNYREDLHR;TSSLKPAVTR;VSAGTDRHELTSWK;VSIPVDATESEPK;VTAVALTDSVHNVWHQEAGK;YEALGEIITK
Q8IWV8	UBR2_HUMAN	UBR2	E3 ubiquitin-protein ligase UBR2	0.000350138	0.00131934	0.53513	0.00207755	0.0132708	0.469336	0.000113385	0.0045463	0.502233	37	22.2185	22.2989	22.3403	22.8783	22.7715	22.8132	22.6518	22.8423	22.7715	4880000	5160000	5310000	7710000	7160000	7370000	6590000	7520000	7160000	ASELEPEVQAIDR;AGIMPFLK;AMVLAAFVQR;DCAVDPTCVLCMECFLGSIHR;EAIGFATTVDR;EFNLYFYHFSR;EIIHQLSIKPMAHSELVK;EIPSGWHLWR;EMLTTFGTATYK;ESELPADLEMVEK;FELYQIFSTPDYGK;FELYQIFSTPDYGKR;FSPGVGQVNATDEIKR;FSPGVGQVNATDEIKR;GMYELKPECAK;HELNTSEIEEEEDPLVHLSEDVIAR;ILCQVGLQEGPDGENSSLVDR;ILSDEDKPLFGPLPCR;IMAQMSEMQR;KEESTPNNASTK;LEQANKPSHLCGR;LEQANKPSHLCGR;LINLPEDYSSLINQASNFSCPK;LLAGLHVLLSK;LLAGLHVLLSK;LNFSDQPNLTQWIR;LTHVIS…	ASELEPEVQAIDR;AGIMPFLK;AMVLAAFVQR;DCAVDPTCVLCMECFLGSIHR;EAIGFATTVDR;EFNLYFYHFSR;EIIHQLSIKPMAHSELVK;EIPSGWHLWR;EMLTTFGTATYK;ESELPADLEMVEK;FELYQIFSTPDYGK;FELYQIFSTPDYGKR;FSPGVGQVNATDEIKR;GMYELKPECAK;HELNTSEIEEEEDPLVHLSEDVIAR;ILCQVGLQEGPDGENSSLVDR;ILSDEDKPLFGPLPCR;IMAQMSEMQR;KEESTPNNASTK;LEQANKPSHLCGR;LINLPEDYSSLINQASNFSCPK;LLAGLHVLLSK;LNFSDQPNLTQWIR;LTHVISMMQDWCASDEK;NGFSLVNQIYYYHNVK;QFVTCILCQEEQEV…
P49903	SPS1_HUMAN	SEPHS1	Selenide, water dikinase 1	0.000234199	0.000973063	-0.504338	0.0144045	0.0459741	-0.387742	0.00011444	0.00456951	-0.44604	14	25.3031	25.4105	25.3612	24.8904	24.8044	24.867	25.1253	24.9672	24.8191	41400000	44600000	43100000	31100000	29300000	30600000	36600000	32800000	29600000	ACGNMFGLMHGTCPETSGGLLICLPR;ACGNMFGLMHGTCPETSGGLLICLPR;DKVMPLIIQGFK;DKVMPLIIQGFK;ESFNPESYELDK;FTELKGTGCK;GTGCKVPQDVLQK;HGGLSLVQTTDYIYPIVDDPYMMGR;HGGLSLVQTTDYIYPIVDDPYMMGR;IIEVAPQVATQNVNPTPGATS;LGIGMDTCVIPLR;LGIGMDTCVIPLR;LLESLQENHFQEDEQFLGAVMPR;LLESLQENHFQEDEQFLGAVMPR;LVVTQEDVELAYQEAMMNMAR;LVVTQEDVELAYQEAMMNMAR;NEVSFVIHNLPVLAK;NEVSFVIHNLPVLAK;VMPLIIQGFK;VMPLIIQGFK;VPQDVLQK;VPQDVLQK;YGEGHQAWIIGIVEK…	ACGNMFGLMHGTCPETSGGLLICLPR;DKVMPLIIQGFK;ESFNPESYELDK;FTELKGTGCK;GTGCKVPQDVLQK;HGGLSLVQTTDYIYPIVDDPYMMGR;IIEVAPQVATQNVNPTPGATS;LGIGMDTCVIPLR;LLESLQENHFQEDEQFLGAVMPR;LVVTQEDVELAYQEAMMNMAR;NEVSFVIHNLPVLAK;VMPLIIQGFK;VPQDVLQK;YGEGHQAWIIGIVEK
Q9P1T7	MDFIC_HUMAN	MDFIC	MyoD family inhibitor domain-containing protein	0.00192204	0.00497812	0.814342	0.000346563	0.00490739	0.547287	0.000114986	0.00457225	0.680815	3	18.3101	18.1704	18.1898	19.2349	18.9937	18.8846	18.7439	18.8113	18.7569	325000	295000	299000	617000	522000	484000	439000	460000	443000	SGAGEALAPGPVGPQR;LPQLQTSAQVPSGEEIGK;VAEAGGGQLGSTAQGK	SGAGEALAPGPVGPQR;LPQLQTSAQVPSGEEIGK;VAEAGGGQLGSTAQGK
O14646	CHD1_HUMAN	CHD1	Chromodomain-helicase-DNA-binding protein 1	0.00257379	0.00628286	0.246935	0.00553874	0.0242743	0.190444	0.000116617	0.00461794	0.21869	62	26.5285	26.4908	26.48	26.7129	26.7129	26.8142	26.673	26.7517	26.6458	96800000	94300000	93600000	110000000	110000000	118000000	107000000	113000000	105000000	AFLGGLNWAFIGVDEAHR;DAELVDK;DAELVDKSETDLR;DKAFLGGLNWAFIGVDEAHR;DYQLNGLNWLAHSWCK;EALSGAGSSK;ELEEIYMLPR;ELEPFLLR;ELEPFLLRR;EYGYASLHK;EYTNPEQIK;FGGPLER;FQACIDEYFSR;FSSWEDFEEEHGK;FSSWEDFEEEHGK;FTEFDAR;GATGATTTIYAVEADGDPNAGFEK;GFSDAEIRR;GLSEREQLEHTR;GNSCILADEMGLGK;GNSCILADEMGLGK;GSVEEDILER;GWSHIHNTWETEETLK;IGDHITECLK;IGDHITECLK;IGDHITECLKEYTNPEQIK;ISGVQVNAK;ISGVQVNAK;KFQACIDEYFSR;KFQACIDEYFSR;KGATGATTT…	AFLGGLNWAFIGVDEAHR;DAELVDK;DAELVDKSETDLR;DKAFLGGLNWAFIGVDEAHR;DYQLNGLNWLAHSWCK;EALSGAGSSK;ELEEIYMLPR;ELEPFLLR;ELEPFLLRR;EYGYASLHK;EYTNPEQIK;FGGPLER;FQACIDEYFSR;FSSWEDFEEEHGK;FTEFDAR;GATGATTTIYAVEADGDPNAGFEK;GFSDAEIRR;GLSEREQLEHTR;GNSCILADEMGLGK;GSVEEDILER;GWSHIHNTWETEETLK;IGDHITECLK;IGDHITECLKEYTNPEQIK;ISGVQVNAK;KFQACIDEYFSR;KGATGATTTIYAVEADGDPNAGFEK;KMVLDHLVIQR;KNLWIFVSK;KQPSYIGGHEGLELR;KQYTIPCH…
Q96NJ6	ZFP3_HUMAN	ZFP3	Zinc finger protein 3 homolog	0.116131	0.155154	-5.58109	0.116131	0.205592	-5.58109	0.183518	0.33198	-5.58109	2	21.4221	21.3211	13	13	13	13	13	13	13	2810000	2620000	0	0	0	0	0	0	0	AFSQNSALILHQR;IHTGDKPYECNECGK	AFSQNSALILHQR;IHTGDKPYECNECGK
Q9NVS2	RT18A_HUMAN	MRPS18A	Large ribosomal subunit protein mL66	0.000155099	0.00071329	-0.26567	0.0033511	0.017569	-0.260351	0.00012071	0.00471546	-0.26301	11	25.1719	25.1135	25.1174	24.8717	24.8623	24.8717	24.8044	24.9316	24.8858	37800000	36300000	36400000	30700000	30500000	30700000	29300000	32000000	31000000	DNVCYSR;ESPNPPNPSGQCPICR;ESPNPPNPSGQCPICR;HKYNYDDVLLLSQFIR;ITGLCQEEHR;ITGLCQEEHR;KIEECVK;KITGLCQEEHR;KITGLCQEEHR;LPEGVVPK;MPVGSPLLR;TTIIEGR;WAPGSVKPIYK;WAPGSVKPIYK;YNYDDVLLLSQFIRPHGGMLPR	DNVCYSR;ESPNPPNPSGQCPICR;HKYNYDDVLLLSQFIR;ITGLCQEEHR;KIEECVK;KITGLCQEEHR;LPEGVVPK;MPVGSPLLR;TTIIEGR;WAPGSVKPIYK;YNYDDVLLLSQFIRPHGGMLPR
Q8WWX9	SELM_HUMAN	SELENOM	Selenoprotein M	0.0024693	0.00607907	-0.610837	0.00758616	0.0297114	-0.512478	0.000120959	0.00471546	-0.561658	3	22.3348	22.3266	22.4092	21.7307	21.9024	21.6051	22.0054	21.6628	21.8651	5290000	5260000	5570000	3480000	3920000	3190000	4210000	3320000	3820000	AFVTQDIPFYHNLVMK;EEINALVQELGFYR;HLPGADPELVLLGR;HLPGADPELVLLGR	AFVTQDIPFYHNLVMK;EEINALVQELGFYR;HLPGADPELVLLGR
O15350	P73_HUMAN	TP73	Tumor protein p73	5.84791e-09	3.93375e-07	-7.34543	0.116721	0.205663	-3.67229	0.00513781	0.0410639	-5.50886	6	20.3101	20.2989	20.4273	13	13	13	18.7005	18.3189	13	1300000	1290000	1410000	0	0	0	426000	327000	0	DFNEGQSAPASHLIR;DFNEGQSAPASHLIR;HGDEDTYYLQVR;HGDEDTYYLQVR;LKESLELMELVPQPLVDSYR;SATWTYSPLLK;VEGNNLSQYVDDPVTGR;VSTPPPPGTAIR	DFNEGQSAPASHLIR;HGDEDTYYLQVR;LKESLELMELVPQPLVDSYR;SATWTYSPLLK;VEGNNLSQYVDDPVTGR;VSTPPPPGTAIR
Q69YN2	C19L1_HUMAN	CWF19L1	CWF19-like protein 1	4.80236e-05	0.000302387	-0.45859	3.91339e-05	0.00135474	-0.697203	0.000121655	0.00471546	-0.577896	30	24.9043	24.9316	24.9043	24.4676	24.4862	24.4105	24.1565	24.275	24.217	31400000	32000000	31400000	23200000	23500000	22300000	18700000	20300000	19500000	APIQTYVLGANNQETVK;CGSALVSSLATGLKPR;CGSALVSSLATGLKPR;CVGNFGNSSGEVDTK;CVGNFGNSSGEVDTKK;CVGNFGNSSGEVDTKK;DAFITQAQEQQIELLEIPEHSDIK;EVLASEAILNVPDK;EVLASEAILNVPDKSDWR;FDILFNR;FIALANVGNPEK;FIALANVGNPEKK;GKWCVVFER;GKWCVVFER;GVDILLTSPWPK;KAPIQTYVLGANNQETVK;KDFEPYDFTLDD;KPPQPPGPCWFCLASPEVEK;KYLYAFSIVPMK;LLACGDVEGK;LMDAAELVK;MMLCTTSQFK;NFPLQFGR;NHIILQENAQHATR;NHIILQENAQHATR;NHIILQENAQHATR;QCQISKEDEETLAR;QCQ…	APIQTYVLGANNQETVK;CGSALVSSLATGLKPR;CVGNFGNSSGEVDTK;CVGNFGNSSGEVDTKK;DAFITQAQEQQIELLEIPEHSDIK;EVLASEAILNVPDK;EVLASEAILNVPDKSDWR;FDILFNR;FIALANVGNPEK;FIALANVGNPEKK;GKWCVVFER;GVDILLTSPWPK;KAPIQTYVLGANNQETVK;KDFEPYDFTLDD;KPPQPPGPCWFCLASPEVEK;KYLYAFSIVPMK;LLACGDVEGK;LMDAAELVK;MMLCTTSQFK;NFPLQFGR;NHIILQENAQHATR;QCQISKEDEETLAR;QILAPVEESACQFFFDLNEK;QPPDVTENPYR;QPPDVTENPYRK;SHHLQLQVIPVPISCSTTDDIK;WCVVFER;…
Q96FC9	DDX11_HUMAN	DDX11	ATP-dependent DNA helicase DDX11	0.00028268	0.00112506	-1.00856	0.00148358	0.0109147	-0.706333	0.000122032	0.00471546	-0.857445	18	26.5014	26.2874	26.3118	25.2571	25.4041	25.4138	25.6403	25.7745	25.5667	95000000	81900000	83300000	40100000	44400000	44700000	52300000	57400000	49700000	AVVIAGGTMQPVSDFR;CVVMVGMPFPNIR;DEALAEVKDMEQLLALGK;DMEQLLALGK;ELPQMMDEVGR;FLLLNPAVHFAQVVK;GQVTGALLLSVVGGK;IGIFESPTGTGK;LAGFQQFLQSLQPR;LAGFQQFLQSLQPR;MSEGINFSDNLGR;QGSLSQSTLK;QNPNTQSLSQTGTELK;QQLLACAGVEAER;SAHQVEQVLLAYSR;SAHQVEQVLLAYSR;SLGSVQLINDR;THSQLAQFVHEVK;VDEDEDDLEEEHITK;VDEDEDDLEEEHITK;YGAVFSSR	AVVIAGGTMQPVSDFR;CVVMVGMPFPNIR;DEALAEVKDMEQLLALGK;DMEQLLALGK;ELPQMMDEVGR;FLLLNPAVHFAQVVK;GQVTGALLLSVVGGK;IGIFESPTGTGK;LAGFQQFLQSLQPR;MSEGINFSDNLGR;QGSLSQSTLK;QNPNTQSLSQTGTELK;QQLLACAGVEAER;SAHQVEQVLLAYSR;SLGSVQLINDR;THSQLAQFVHEVK;VDEDEDDLEEEHITK;YGAVFSSR
Q9BSF4	TIM29_HUMAN	TIMM29	Mitochondrial import inner membrane translocase subunit Tim29	0.000907493	0.00273969	-0.440884	0.00550313	0.0241526	-0.347418	0.000123336	0.00474671	-0.394151	7	26.4846	26.4692	26.3844	26.0711	26.0084	25.9361	26.0359	26.2096	26.0505	93900000	92900000	87600000	70500000	67500000	64200000	68800000	77600000	69500000	AEAGDAVVAKPGVWAR;AEAGDAVVAKPGVWAR;DCDINDDEFLHLPAHLR;DCDINDDEFLHLPAHLR;DYAEACR;LALSQAHSLVQAEAPR;LALSQAHSLVQAEAPR;VLDVGFVGR;VVGPQQLHSETNER;VVGPQQLHSETNER;YKPVVLTDDQVDQALWEEQVLQK	AEAGDAVVAKPGVWAR;DCDINDDEFLHLPAHLR;DYAEACR;LALSQAHSLVQAEAPR;VLDVGFVGR;VVGPQQLHSETNER;YKPVVLTDDQVDQALWEEQVLQK
O43236	SEPT4_HUMAN	SEPTIN4	Septin-4	0.000975536	0.00289659	-0.732489	0.00139053	0.0104842	-1.03596	0.000124525	0.00475505	-0.884226	1	22.9477	23.0359	23.0443	22.2564	22.1519	22.4221	21.9459	21.7675	22.2066	8090000	8600000	8650000	5010000	4660000	5620000	4040000	3570000	4840000	VNIVPILAK	VNIVPILAK
Q9NZW5	PALS2_HUMAN	PALS2	Protein PALS2	0.000117573	0.0005783	-0.137557	0.00227066	0.0138707	-0.179115	0.000124959	0.00475505	-0.158336	28	24.48	24.4862	24.4862	24.3376	24.3645	24.3376	24.2535	24.3307	24.3307	23400000	23500000	23500000	21200000	21600000	21200000	20000000	21100000	21100000	AGEPLGVTFR;AVVDAGITTK;AVVDAGITTK;AYNHYFDLIIINDNLDK;CHFDYNPYNDNLIPCK;DTITPQQVFVK;DWDNSGPFCGTISSK;EDPNWWQASHVK;EDPNWWQASHVK;EGGSAGLIPSQFLEEK;EPHFQSLLEAHDIVASK;EPHFQSLLEAHDIVASK;FGTTVPFTSR;FIVLNPTR;FSKGEILQIVNR;GEILQIVNR;IDSILEVVQTGR;IDSILEVVQTGR;ILGIHKR;ILHGGMIDR;KTLVLIGAQGVGR;KTLVLIGAQGVGR;LQTAIEK;MMYLTTR;NAEFDRHEIQIYEEVAK;NAEFDRHEIQIYEEVAK;NISGSVTLK;QGLLHVGDIIK;QGLLHVGDIIK;RDWDNSGPFCGTISSK;SEMEAD…	AGEPLGVTFR;AVVDAGITTK;AYNHYFDLIIINDNLDK;CHFDYNPYNDNLIPCK;DTITPQQVFVK;DWDNSGPFCGTISSK;EDPNWWQASHVK;EGGSAGLIPSQFLEEK;EPHFQSLLEAHDIVASK;FGTTVPFTSR;FIVLNPTR;FSKGEILQIVNR;GEILQIVNR;IDSILEVVQTGR;ILGIHKR;ILHGGMIDR;KTLVLIGAQGVGR;LQTAIEK;MMYLTTR;NAEFDRHEIQIYEEVAK;NISGSVTLK;QGLLHVGDIIK;RDWDNSGPFCGTISSK;SEMEADIK;TCILDVNPQALK;TLVLIGAQGVGR;VENNDLVIAR;YLEHGEYEGNLYGTK
O00462	MANBA_HUMAN	MANBA	Beta-mannosidase	0.00171662	0.00453346	0.654067	0.00640814	0.0266204	0.568016	0.000125041	0.00475505	0.611042	14	21.4874	21.4221	21.3211	22.1916	22.0625	21.9388	21.7876	22.1079	22.0393	2940000	2810000	2620000	4790000	4380000	4020000	3620000	4520000	4310000	EFKIPFEISK;ELVLAGDK;FNDLNYR;FQSAVLYAAQQSK;GGEAVCLYEEPVSELLR;GGEAVCLYEEPVSELLRR;GSNWIPADSFQDR;INGFPIFLK;LLLQSVVDANMNTLR;LPQSTDPLR;LQTQQTYSIELQPGKR;TILFYPWEPTSK;VNLILEGVDTVSK;YSFDITNVVR	EFKIPFEISK;ELVLAGDK;FNDLNYR;FQSAVLYAAQQSK;GGEAVCLYEEPVSELLR;GGEAVCLYEEPVSELLRR;GSNWIPADSFQDR;INGFPIFLK;LLLQSVVDANMNTLR;LPQSTDPLR;LQTQQTYSIELQPGKR;TILFYPWEPTSK;VNLILEGVDTVSK;YSFDITNVVR
Q13530	SERC3_HUMAN	SERINC3	Serine incorporator 3	0.000548631	0.0018545	1.84743	0.222879	0.337505	0.237144	0.0388084	0.139941	1.04229	3	20.1332	20.1206	20.265	22.3538	21.7471	21.9601	20.1332	20.68	20.417	1150000	1140000	1260000	5360000	3520000	4080000	1150000	1680000	1400000	IPGFCEGGFK;KIPGFCEGGFK;KIPGFCEGGFK;SCNPNLMSFITR	IPGFCEGGFK;KIPGFCEGGFK;SCNPNLMSFITR
Q9BT17	MTG1_HUMAN	MTG1	Mitochondrial ribosome-associated GTPase 1	0.000513435	0.00176258	-0.537601	0.000238144	0.00403144	-0.878529	0.000129336	0.00487963	-0.708065	12	23.074	23.0951	22.953	22.5213	22.4476	22.5404	22.0526	22.2125	22.2214	8830000	8960000	8120000	6020000	5720000	6100000	4350000	4860000	4890000	DFLQTFR;ENFPLCGR;FGYVQHYGLGSACDNVER;IESVETGLK;IMQHLEGEGLK;IMQHLEGEGLK;IQVSERPLMFLLDTPGVLAPR;LVDCIIEVHDAR;LVDCIIEVHDAR;MDLADLTEQQK;NPLFQETLGLKPHLLVLNK;NPLFQETLGLKPHLLVLNK;NVIFTNCVKDENVK;NVIFTNCVKDENVK;QIIPMVTELIGR;VGGEPGITR	DFLQTFR;ENFPLCGR;FGYVQHYGLGSACDNVER;IESVETGLK;IMQHLEGEGLK;IQVSERPLMFLLDTPGVLAPR;LVDCIIEVHDAR;MDLADLTEQQK;NPLFQETLGLKPHLLVLNK;NVIFTNCVKDENVK;QIIPMVTELIGR;VGGEPGITR
Q9NRB3	CHSTC_HUMAN	CHST12	Carbohydrate sulfotransferase 12	0.402674	0.452404	-2.65968	2.98578e-06	0.000257921	-8.33091	0.0276408	0.11577	-5.4953	1	21.3484	20.9388	21.7056	21.5165	21.4972	13	13	13	13	2670000	2010000	3420000	3000000	2960000	0	0	0	0	AFDDIPNSELSHLIVDDR	AFDDIPNSELSHLIVDDR
Q8N6H7	ARFG2_HUMAN	ARFGAP2	ADP-ribosylation factor GTPase-activating protein 2	4.61028e-05	0.000294368	0.762706	0.00167502	0.0117746	0.463663	0.000132157	0.00494712	0.613185	22	23.9672	24.0691	24.0935	24.7846	24.824	24.8093	24.417	24.5225	24.5812	16400000	17600000	17900000	28900000	29700000	29400000	22400000	24100000	25100000	AAEPNKTEIQTLFK;ACFDCGAK;ACFDCGAK;AISSDMFFGR;AISSDMFFGR;CMQVGGNANATAFFR;CMQVGGNANATAFFR;DNPFSLGESFGSR;EVDAEYEAR;HGTDLWIDNMSSAVPNHSPEKK;KLQNLEGK;KQAEESMVASMR;LAYQELQIDR;LGMGLVSR;LGMGLVSR;LREQQAADAK;MAVLANGVMNSLQDR;QAEESMVASMR;QHGCTANDANTK;QLGSAALAR;SQLDLFDDVGTFASGPPK;SQLDLFDDVGTFASGPPK;SSGLESSEAR;SSVSHSVLSEMQVIEQETPVSAK;STELDSNWNWFQLR;VSSQSFSEIER;YKDNPFSLGESFGSR;YKDNPFSLGESFGSR	AAEPNKTEIQTLFK;ACFDCGAK;AISSDMFFGR;CMQVGGNANATAFFR;DNPFSLGESFGSR;EVDAEYEAR;HGTDLWIDNMSSAVPNHSPEKK;KLQNLEGK;KQAEESMVASMR;LAYQELQIDR;LGMGLVSR;LREQQAADAK;MAVLANGVMNSLQDR;QAEESMVASMR;QHGCTANDANTK;QLGSAALAR;SQLDLFDDVGTFASGPPK;SSGLESSEAR;SSVSHSVLSEMQVIEQETPVSAK;STELDSNWNWFQLR;VSSQSFSEIER;YKDNPFSLGESFGSR
Q7Z3E2	CC186_HUMAN	CCDC186	Coiled-coil domain-containing protein 186	0.00397531	0.00902808	-0.375943	0.00848534	0.0319348	-0.372855	0.000132916	0.00495617	-0.374399	17	22.0325	21.9672	22.0122	21.6453	21.5165	21.7223	21.4874	21.6671	21.7389	4290000	4100000	4230000	3280000	3000000	3460000	2940000	3330000	3500000	SETDHIASTSSDK;SETDHIASTSSDKNVGK;ALSTQVEELKDELVTQR;DQLIAQDVTAK;EESGTLSSEASDFNK;ENLQTLGTEIER;ESELLLFTER;GEHALVLFEK;IEFMEDHIK;NAQLQSESNSLQSQFDK;SSAEDRSPENTGSSVAVDNFPQVDK;SSTFPESANEK;TADQLQEQLQR;TYQESEEIKSNELDAK;TYQESEEIKSNELDAK;TYSESPYDTDCTK;TYSESPYDTDCTKK;VSCSESQLQSQCEQMK	SETDHIASTSSDK;SETDHIASTSSDKNVGK;ALSTQVEELKDELVTQR;DQLIAQDVTAK;EESGTLSSEASDFNK;ENLQTLGTEIER;ESELLLFTER;GEHALVLFEK;IEFMEDHIK;NAQLQSESNSLQSQFDK;SSAEDRSPENTGSSVAVDNFPQVDK;SSTFPESANEK;TADQLQEQLQR;TYQESEEIKSNELDAK;TYSESPYDTDCTK;TYSESPYDTDCTKK;VSCSESQLQSQCEQMK
Q06265	EXOS9_HUMAN	EXOSC9	Exosome complex component RRP45	0.00220859	0.00555398	-0.244168	0.011328	0.0390107	-0.250034	0.000135701	0.00502579	-0.247101	13	25.9157	25.8927	25.9383	25.7077	25.6998	25.6068	25.5754	25.6568	25.7645	63300000	62300000	64300000	54800000	54500000	51100000	50000000	52900000	57000000	APIDTSDVEEK;CIDTESLCVVAGEK;EICTIQSSGGIMLLK;EICTIQSSGGIMLLK;ETPLSNCER;FGFAESIANQR;HREICTIQSSGGIMLLK;HREICTIQSSGGIMLLK;ISFGTDYGCCIVELGK;MKETPLSNCER;MKETPLSNCER;MKETPLSNCER;MKETPLSNCER;QSDLLVK;QSDLLVK;RPDVSVQGDEVTLYTPEER;VAEITELILK;VLGQVSCELVSPK;VMDGLLVIAMNK;VMDGLLVIAMNK	APIDTSDVEEK;CIDTESLCVVAGEK;EICTIQSSGGIMLLK;ETPLSNCER;FGFAESIANQR;HREICTIQSSGGIMLLK;ISFGTDYGCCIVELGK;MKETPLSNCER;QSDLLVK;RPDVSVQGDEVTLYTPEER;VAEITELILK;VLGQVSCELVSPK;VMDGLLVIAMNK
Q5T5Y3	CAMP1_HUMAN	CAMSAP1	Calmodulin-regulated spectrin-associated protein 1	0.00064599	0.0020981	0.347036	0.000422646	0.00544083	0.535409	0.000135832	0.00502579	0.441223	35	22.9601	22.9189	23.0376	23.3101	23.3376	23.3101	23.4551	23.5754	23.4923	8160000	7930000	8610000	10400000	10600000	10400000	11500000	12500000	11800000	AAFLHVVK;ADVVPQQADPEFPR;AKDPVALHELER;AKDPVALHELER;ALYCYYPDTEEIYK;APVHFVEPLSPTGVAGHR;CDANHYIILFR;CLFDSYR;DAGCQFR;DSLASNIVNLTPQNQPHPTATK;EELLHEPQDVDKESLAFAQQHK;ESVPVEEPLR;EVTSMADSLYNIR;FSTFSASK;GDQVAALQGHQSVIQALSR;GTAAFSPSHPLLPLR;HYLHPEEPEYLGK;IAANLQWICAK;ISQQQEQLLMK;KGIYVMESDDTPVTESDLSR;LLLSSELYCR;LNETISTLQQAILK;MTSFAER;NSILEELEK;QQQILEEQGLGKPK;RPSEGPQPLVR;SFLGSPAAGTLAELQPPVQLPAEGCHR;SIQGEDIPDQR;S…	AAFLHVVK;ADVVPQQADPEFPR;AKDPVALHELER;ALYCYYPDTEEIYK;APVHFVEPLSPTGVAGHR;CDANHYIILFR;CLFDSYR;DAGCQFR;DSLASNIVNLTPQNQPHPTATK;EELLHEPQDVDKESLAFAQQHK;ESVPVEEPLR;EVTSMADSLYNIR;FSTFSASK;GDQVAALQGHQSVIQALSR;GTAAFSPSHPLLPLR;HYLHPEEPEYLGK;IAANLQWICAK;ISQQQEQLLMK;KGIYVMESDDTPVTESDLSR;LLLSSELYCR;LNETISTLQQAILK;MTSFAER;NSILEELEK;QQQILEEQGLGKPK;RPSEGPQPLVR;SFLGSPAAGTLAELQPPVQLPAEGCHR;SIQGEDIPDQR;SPTVPVPGSK;STD…
Q9BYD1	RM13_HUMAN	MRPL13	Large ribosomal subunit protein uL13m	0.000691637	0.00221398	-0.289127	0.00219085	0.013664	-0.376619	0.000137701	0.00507534	-0.332873	13	24.7077	24.7182	24.6971	24.3712	24.4738	24.4105	24.317	24.4298	24.2463	27400000	27600000	27200000	21700000	23300000	22300000	20900000	22600000	19900000	APQQWATFAR;HIAFSGNK;HIAFSGNKWEQK;HIAFSGNKWEQK;IWYLLDGK;LAAMASIR;LAIYGMLPK;LHLFPDEYIPEDILK;LHLFPDEYIPEDILK;LQGLHKPVYHALSDCGDHVVIMNTR;LQGLHKPVYHALSDCGDHVVIMNTR;LWTPPEDYRL;QVTAAQLHLR;QVTAAQLHLRDPVAIVK;RLDEYTQEEIDAFPR;RLDEYTQEEIDAFPR;VYSSHTGYPGGFR;VYSSHTGYPGGFR	APQQWATFAR;HIAFSGNK;HIAFSGNKWEQK;IWYLLDGK;LAAMASIR;LAIYGMLPK;LHLFPDEYIPEDILK;LQGLHKPVYHALSDCGDHVVIMNTR;LWTPPEDYRL;QVTAAQLHLR;QVTAAQLHLRDPVAIVK;RLDEYTQEEIDAFPR;VYSSHTGYPGGFR
A0PK00	T120B_HUMAN	TMEM120B	Transmembrane protein 120B	0.00200321	0.00515341	0.627508	0.00148315	0.0109147	0.502089	0.000138455	0.00508359	0.564798	4	20.654	20.6364	20.6628	21.4526	21.1825	21.2006	21.1519	21.265	21.0426	1650000	1630000	1660000	2870000	2380000	2410000	2330000	2520000	2160000	EWHELEGEFQELQETHR;EWHELEGEFQELQETHR;HASREEAELVQQMAANIK;HASREEAELVQQMAANIK;LEELAALQTLCSSSISK;QKLEELAALQTLCSSSISK	EWHELEGEFQELQETHR;HASREEAELVQQMAANIK;LEELAALQTLCSSSISK;QKLEELAALQTLCSSSISK
O15382	BCAT2_HUMAN	BCAT2	Branched-chain-amino-acid aminotransferase, mitochondrial	0.000178101	0.000797558	-0.315763	0.000566159	0.00629724	-0.463044	0.000139452	0.00510063	-0.389403	18	25.065	25.0894	25.065	24.7182	24.7945	24.7594	24.6865	24.6153	24.5285	35100000	35700000	35100000	27600000	29100000	28400000	27000000	25700000	24200000	AADLQLEMTQKPHK;AADLQLEMTQKPHK;AADLQLEMTQKPHK;AHEWMFPV;AHEWMFPV;AWVGGVGNYK;EIQYGIR;EVFGSGTACQVCPVHR;EVFGSGTACQVCPVHR;IQPFQNLTLHPASSSLHYSLQLFEGMK;KPGPGEPLVFGK;KPGPGEPLVFGK;LCLPSFDK;LCLPSFDKLELLECIR;LELLECIR;LELLECIRR;LFRPWLNMDR;LGGNYGPTVLVQQEALK;LGGNYGPTVLVQQEALKR;LGGNYGPTVLVQQEALKR;NLHIPTMENGPELILR;NLHIPTMENGPELILR;PVLIGNEPSLGVSQPTR;QSLLDMAQTWGEFR;QSLLDMAQTWGEFR;VREVFGSGTACQVCPVHR;VREVFGSGTACQVCPV…	AADLQLEMTQKPHK;AHEWMFPV;AWVGGVGNYK;EIQYGIR;EVFGSGTACQVCPVHR;IQPFQNLTLHPASSSLHYSLQLFEGMK;KPGPGEPLVFGK;LCLPSFDK;LCLPSFDKLELLECIR;LELLECIR;LELLECIRR;LFRPWLNMDR;LGGNYGPTVLVQQEALK;LGGNYGPTVLVQQEALKR;NLHIPTMENGPELILR;PVLIGNEPSLGVSQPTR;QSLLDMAQTWGEFR;VREVFGSGTACQVCPVHR
Q9BRK5	CAB45_HUMAN	SDF4	45 kDa calcium-binding protein	0.0001982	0.000863295	-0.756861	0.000177289	0.00340682	-1.19947	0.000140873	0.0051141	-0.978164	13	24.848	24.7895	24.9088	24.0105	24.1719	24.0935	23.654	23.7895	23.5045	30200000	29000000	31500000	16900000	18900000	17900000	13200000	14500000	11900000	AVDPDGDGHVSWDEYK;AVDPDGDGHVSWDEYK;DLGGFDEDAEPR;DLGGFDEDAEPRR;DLGGFDEDAEPRR;EVADAIR;GFHQEVFLGK;GFHQEVFLGK;GHSEKEVADAIR;GHSEKEVADAIR;KLMVIFSK;LEMDGHLNR;LMVIFSK;QMIAVADENQNHHLEPEEVLK;QMIAVADENQNHHLEPEEVLK;TAEHFQEAMEESK;TAEHFQEAMEESK;TAEHFQEAMEESK;VDVNTDR;YSEFFTGSK	AVDPDGDGHVSWDEYK;DLGGFDEDAEPR;DLGGFDEDAEPRR;EVADAIR;GFHQEVFLGK;GHSEKEVADAIR;KLMVIFSK;LEMDGHLNR;LMVIFSK;QMIAVADENQNHHLEPEEVLK;TAEHFQEAMEESK;VDVNTDR;YSEFFTGSK
Q5T8D3	ACBD5_HUMAN	ACBD5	Acyl-CoA-binding domain-containing protein 5	0.084721	0.119394	-5.44308	0.0876443	0.168419	-5.40896	0.0157742	0.0820654	-5.42602	16	23.2288	23.0772	23.3101	20.3962	13	19.8906	20.4576	19.9316	13	9830000	8850000	10400000	1380000	0	972000	1440000	1000000	0	CLEDLGNVLTSTPNAK;GGETDEFSNVR;GSLNEQIALVLMR;IIETMPMTEK;IIETMPMTEKVEELLR;ISKCLEDLGNVLTSTPNAK;LETLTALQAK;LQEDMQNVLQR;LQKLETLTALQAK;LSRPGFWDPIGR;PGFWDPIGR;RGGETDEFSNVR;STEEVKPIDENLGQTGK;STEEVKPIDENLGQTGK;VIGPFYEIVEDK;VIGPFYEIVEDKK;VIQSLPK	CLEDLGNVLTSTPNAK;GGETDEFSNVR;GSLNEQIALVLMR;IIETMPMTEK;IIETMPMTEKVEELLR;ISKCLEDLGNVLTSTPNAK;LETLTALQAK;LQEDMQNVLQR;LQKLETLTALQAK;LSRPGFWDPIGR;PGFWDPIGR;RGGETDEFSNVR;STEEVKPIDENLGQTGK;VIGPFYEIVEDK;VIGPFYEIVEDKK;VIQSLPK
O43805	SSNA1_HUMAN	SSNA1	Microtubule nucleation factor SSNA1	1.4676e-05	0.000126293	-0.744778	0.00705105	0.0283372	-0.486078	0.000143565	0.00519163	-0.615428	6	24.1332	24.217	24.2243	23.4551	23.4425	23.4425	23.6971	23.5522	23.867	18400000	19500000	19600000	11500000	11400000	11400000	13600000	12300000	15300000	TQQGAALQNYNNELVK;CIEELCQK;ILESSQTLLSVLK;ILESSQTLLSVLKR;ILESSQTLLSVLKR;QIQEEEDEKQR;TIAETEAAYLK	TQQGAALQNYNNELVK;CIEELCQK;ILESSQTLLSVLK;ILESSQTLLSVLKR;QIQEEEDEKQR;TIAETEAAYLK
Q9BQG2	NUD12_HUMAN	NUDT12	NAD-capped RNA hydrolase NUDT12	0.00170764	0.0045184	-0.359994	0.00138888	0.0104842	-0.252444	0.00014532	0.00523531	-0.306219	19	24.019	24.0609	24.0443	23.5983	23.7594	23.6865	23.7594	23.848	23.7594	17000000	17500000	17300000	12700000	14200000	13500000	14200000	15100000	14200000	AIAHQLIK;EAGVVAQAR;EKEAGVVAQAR;EQVLDVLTK;ESFQQPEVR;FCPTCGNATK;HENCYFLHPPMPALLQLK;HENCYFLHPPMPALLQLK;HIANLLATAK;KPWFLTNEVEECENYFSK;LCQLNYTDIKDYLAQPEK;NGHPEIVQFLLEK;NNSDWLLAK;QEIVTQFHCSAAEGDIAK;QQAFFVPPSR;RNNSDWLLAK;SLKQEIVTQFHCSAAEGDIAK;SVLAWHSR;VDPVVIMQVIHPDGTK;VDPVVIMQVIHPDGTK;VDPVVIMQVIHPDGTK;YKFCPTCGNATK;YKFCPTCGNATK	AIAHQLIK;EAGVVAQAR;EKEAGVVAQAR;EQVLDVLTK;ESFQQPEVR;FCPTCGNATK;HENCYFLHPPMPALLQLK;HIANLLATAK;KPWFLTNEVEECENYFSK;LCQLNYTDIKDYLAQPEK;NGHPEIVQFLLEK;NNSDWLLAK;QEIVTQFHCSAAEGDIAK;QQAFFVPPSR;RNNSDWLLAK;SLKQEIVTQFHCSAAEGDIAK;SVLAWHSR;VDPVVIMQVIHPDGTK;YKFCPTCGNATK
Q8NF64	ZMIZ2_HUMAN	ZMIZ2	Zinc finger MIZ domain-containing protein 2	0.000146882	0.000683064	-0.645798	0.00417327	0.0201008	-0.522803	0.000145964	0.00523531	-0.584301	6	22.5117	22.6141	22.6671	21.9495	21.9601	21.9459	21.9423	22.2066	22.0756	5980000	6420000	6660000	4050000	4080000	4040000	4030000	4840000	4420000	GGYPGAPGFTTGYAGGPGGLGLPSHAAR;GYVQQGVYSR;LQHNLAVSNHVFQLR;LQHNLAVSNHVFQLR;SPFLPDLKPNLNSLHSSPSGSGPCDELR;TLIMRPDLELQFK;TSHKPLYLK	GGYPGAPGFTTGYAGGPGGLGLPSHAAR;GYVQQGVYSR;LQHNLAVSNHVFQLR;SPFLPDLKPNLNSLHSSPSGSGPCDELR;TLIMRPDLELQFK;TSHKPLYLK
Q6NZY4	ZCHC8_HUMAN	ZCCHC8	Zinc finger CCHC domain-containing protein 8	0.00296303	0.00704472	0.333123	0.00441603	0.0208886	0.404982	0.000146673	0.00523531	0.369053	31	24.5812	24.5463	24.48	24.7846	24.9088	24.9134	24.8142	25.0062	25.002	25100000	24500000	23400000	28900000	31500000	31600000	29500000	33700000	33600000	AAEVYFGDLELFEPFDHPEESIPKPVHTR;DGTDGETEVGEIQQNK;DVFANYLTSNFQAPGVK;DVFANYLTSNFQAPGVK;EAELENSGLALYDGK;FATGITPFEFENMAESTGMYLR;FKDDDGDEEDENGVGDAELR;FKPGVISEELQDALGVTDK;GIPDEWR;GTPPLTPSDSPQTR;GTPPPVFTPPLPK;IFGSIPMQACQQK;IFGSIPMQACQQK;KSEAGHASSPDSEVTSLCQK;LFPADTSPSTATK;LGQPLLNENPQLSEGWEIPK;LNILTRPSGILVNDTK;LRQCEETIEQLR;LVNYPGFNISTPR;QCEETIEQLR;QCEETIEQLRAENQELK;QTLDEPEVPEIFTK;QYHQEIEEFVSNLVK;SEAGHASSPDS…	AAEVYFGDLELFEPFDHPEESIPKPVHTR;DGTDGETEVGEIQQNK;DVFANYLTSNFQAPGVK;EAELENSGLALYDGK;FATGITPFEFENMAESTGMYLR;FKDDDGDEEDENGVGDAELR;FKPGVISEELQDALGVTDK;GIPDEWR;GTPPLTPSDSPQTR;GTPPPVFTPPLPK;IFGSIPMQACQQK;KSEAGHASSPDSEVTSLCQK;LFPADTSPSTATK;LGQPLLNENPQLSEGWEIPK;LNILTRPSGILVNDTK;LRQCEETIEQLR;LVNYPGFNISTPR;QCEETIEQLR;QCEETIEQLRAENQELK;QTLDEPEVPEIFTK;QYHQEIEEFVSNLVK;SEAGHASSPDSEVTSLCQK;SLPPFIYR;SVTYDLSK;TASGA…
Q9NXC5	MIOS_HUMAN	MIOS	GATOR2 complex protein MIOS	0.0136175	0.025223	0.0891355	0.000933268	0.00835872	0.0919177	0.000147461	0.00523531	0.0905266	37	24.0691	24.0772	24.0935	24.1719	24.2021	24.1332	24.1565	24.1795	24.1795	17600000	17700000	17900000	18900000	19300000	18400000	18700000	19000000	19000000	SGTKPDILWAPHHVDR;SGTKPDILWAPHHVDR;AIQILNEGASSEK;AVQGVTVDPYFHDR;AVQGVTVDPYFHDR;DGVDLMESYVDR;DHAECPVSACTCK;DHAECPVSACTCK;EAGNLEGILLTGLTK;EAGNLEGILLTGLTK;EMCSTLR;FLSDTQLNR;FVVCDSELSLYHVESTVNSELK;GFSQYGVSGSPTK;GSLVYAGIK;HLYECTEEENDNSLEKDIATK;HNWSGLDK;LAQFNNWFTWCHNCR;LLLAGMHR;LYDMQHTPTPIGDETEPTIIER;MIVVTPNR;NHILAGNEDPQLK;NHILAGNEDPQLK;NLAIFDLR;NLLDAWR;QCNTLAWNPLDSNWLAAGLDK;QSDIQNLNEER;QYTEDMDQK;SDEKVD…	SGTKPDILWAPHHVDR;AIQILNEGASSEK;AVQGVTVDPYFHDR;DGVDLMESYVDR;DHAECPVSACTCK;EAGNLEGILLTGLTK;EMCSTLR;FLSDTQLNR;FVVCDSELSLYHVESTVNSELK;GFSQYGVSGSPTK;GSLVYAGIK;HLYECTEEENDNSLEKDIATK;HNWSGLDK;LAQFNNWFTWCHNCR;LLLAGMHR;LYDMQHTPTPIGDETEPTIIER;MIVVTPNR;NHILAGNEDPQLK;NLAIFDLR;NLLDAWR;QCNTLAWNPLDSNWLAAGLDK;QSDIQNLNEER;QYTEDMDQK;SDEKVDLSK;SISYSCSAVPHQGR;SLWYTLHFMK;SSLGMVESSR;SVQPCDNYIASFAWHPTSQNR;TGDVQTASYCMLQ…
Q8NEF9	SRFB1_HUMAN	SRFBP1	Serum response factor-binding protein 1	0.000377816	0.0013988	0.512164	3.5005e-06	0.000281349	0.800601	0.000147572	0.00523531	0.656382	20	23.5869	23.5404	23.5638	24.0275	24.1642	24.0359	24.3376	24.3975	24.3578	12600000	12200000	12400000	17100000	18800000	17200000	21200000	22100000	21500000	AQPGTLNLNNEVVK;AAVQAFK;AVTIANSPSKPSEK;DSVVSLESQK;EATVISEQK;ELKPDIVTK;EQQSNIAVFQGK;GTEDALLK;KGTEDALLK;KLESVFFHSLSGSK;KLESVFFHSLSGSK;KPDSTATER;LAVHPLLK;LAVHPLLKK;NASEDNHSENTLYSNDNGSNLQR;QNVAEVESSK;QQLQLPLHPSWEASR;QQLQLPLHPSWEASRR;SALGDDINFEK;SLDFPQNEPQIK;VFLKEDTGETHGDTR;VFLKEDTGETHGDTR	AQPGTLNLNNEVVK;AAVQAFK;AVTIANSPSKPSEK;DSVVSLESQK;EATVISEQK;ELKPDIVTK;EQQSNIAVFQGK;GTEDALLK;KGTEDALLK;KLESVFFHSLSGSK;KPDSTATER;LAVHPLLK;LAVHPLLKK;NASEDNHSENTLYSNDNGSNLQR;QNVAEVESSK;QQLQLPLHPSWEASR;QQLQLPLHPSWEASRR;SALGDDINFEK;SLDFPQNEPQIK;VFLKEDTGETHGDTR
Q14126	DSG2_HUMAN	DSG2	Desmoglein-2	0.00466025	0.0102673	-0.894128	0.000444142	0.00556582	-0.65133	0.000148051	0.00523531	-0.772729	31	24.7895	24.5869	24.7182	24.0935	23.6757	23.6431	24.0359	24.0772	24.0275	29000000	25200000	27600000	17900000	13400000	13100000	17200000	17700000	17100000	AASYTEEDENHTAK;AASYTEEDENHTAK;ATQFTGATGAIMTTETTK;ATQFTGATGAIMTTETTK;AWITAPVALR;DMAGAQAAAVALNEEFLR;DMAGAQAAAVALNEEFLR;DMAGAQAAAVALNEEFLR;FLDDLGLK;GFTPIPGTIEMLHPWNNEGAPPEDK;GITEPPFGIFVFNK;GQHEMSEMDGR;GQHEMSEMDGR;GQHEMSEMDGRWEEHR;GQHEMSEMDGRWEEHR;GQIIGNFQAFDEDTGLPAHAR;GSSSASIVK;HSTVQHSYS;IDINKEIEQR;IDINKEIEQR;ILDVNDNIPVVENK;IVAISEDYPR;IVSLEPAYPPVFYLNK;LEDRDNWISVDSVTSEIK;LPDFESR;QESTSVLLQQSEK;QESTSVL…	AASYTEEDENHTAK;ATQFTGATGAIMTTETTK;AWITAPVALR;DMAGAQAAAVALNEEFLR;FLDDLGLK;GFTPIPGTIEMLHPWNNEGAPPEDK;GITEPPFGIFVFNK;GQHEMSEMDGR;GQHEMSEMDGRWEEHR;GQIIGNFQAFDEDTGLPAHAR;GSSSASIVK;HSTVQHSYS;IDINKEIEQR;ILDVNDNIPVVENK;IVAISEDYPR;IVSLEPAYPPVFYLNK;LEDRDNWISVDSVTSEIK;LPDFESR;QESTSVLLQQSEK;QESTSVLLQQSEKK;QVLTLTVCECLHGSGCR;SEIQFLISDNQGFSCPEK;SLQEANAEK;SLQEANAEKVTQEIVTER;TLAEVCLGQK;VATPLPDPMASR;VIQPHGGGSNPLEG…
Q6RI45	BRWD3_HUMAN	BRWD3	Bromodomain and WD repeat-containing protein 3	0.00494265	0.0107874	-0.930443	0.00113753	0.0093294	-0.679755	0.000150167	0.00528098	-0.805099	7	20.6006	20.6971	20.5069	19.4046	19.9459	19.6628	20.0426	19.8636	19.8591	1590000	1700000	1490000	694000	1010000	830000	1080000	954000	951000	ELLSLIYER;FIGDQSCTDILDTYNK;IGPLLDKEIPQSVPGVQTLLGVGR;IPDQMFFHTDYRPLIR;LAFLDPISGK;SAQVLVQELEEHQLIPR;TCAPVAVLQGHSASITSIQFCPSTK	ELLSLIYER;FIGDQSCTDILDTYNK;IGPLLDKEIPQSVPGVQTLLGVGR;IPDQMFFHTDYRPLIR;LAFLDPISGK;SAQVLVQELEEHQLIPR;TCAPVAVLQGHSASITSIQFCPSTK
P36542	ATPG_HUMAN	ATP5F1C	ATP synthase subunit gamma, mitochondrial	0.00796507	0.0160579	-0.238802	0.00119678	0.00962645	-0.331835	0.000150444	0.00528098	-0.285319	15	27.8858	27.8799	27.9316	27.7517	27.611	27.6181	27.611	27.5969	27.4938	248000000	247000000	256000000	226000000	205000000	206000000	205000000	203000000	189000000	ADIKGPEDK;ADIKGPEDK;ELIEIISGAAALD;ESTTSEQSAR;EVMLVGIGDK;EVMLVGIGDK;EVMLVGIGDKIR;EVMLVGIGDKIR;GLCGAIHSSIAK;GLCGAIHSSIAK;HLLIGVSSDR;IYGLGSLALYEK;KHLLIGVSSDR;LTLTFNR;MTAMDNASK;MTAMDNASK;MTAMDNASK;NASEMIDK;NASEMIDKLTLTFNR;NASEMIDK;NASEMIDK;NASEMIDKLTLTFNR;NASEMIDKLTLTFNR;SEVATLTAAGK;THSDQFLVAFK;THSDQFLVAFK	ADIKGPEDK;ELIEIISGAAALD;ESTTSEQSAR;EVMLVGIGDK;EVMLVGIGDKIR;GLCGAIHSSIAK;HLLIGVSSDR;IYGLGSLALYEK;KHLLIGVSSDR;LTLTFNR;MTAMDNASK;NASEMIDK;NASEMIDKLTLTFNR;SEVATLTAAGK;THSDQFLVAFK
P38606	VATA_HUMAN	ATP6V1A	V-type proton ATPase catalytic subunit A	1.28879e-05	0.000114304	0.670449	0.00630565	0.0263605	0.445241	0.000151659	0.0053042	0.557845	41	26.4394	26.5105	26.4614	27.1214	27.17	27.1312	26.7517	27.0084	26.9869	91000000	95600000	92400000	146000000	151000000	147000000	113000000	135000000	133000000	AKEILQEEEDLAEIVQLVGK;AKEILQEEEDLAEIVQLVGK;ALDEYYDK;ALDEYYDKHFTEFVPLR;ALDEYYDKHFTEFVPLR;ASLAETDKITLEVAK;AVETTAQSDNK;AVETTAQSDNKITWSIIR;CLGNPER;DDFLQQNGYTPYDR;DFPELTMEVDGK;DFPELTMEVDGK;DIKWDFTPCK;DIKWDFTPCK;DMGYHVSMMADSTSR;DMGYHVSMMADSTSR;DMGYHVSMMADSTSR;EHMGDILYK;EHMGDILYK;EILQEEEDLAEIVQLVGK;EKFTMVQVWPVR;FTMVQVWPVR;FTMVQVWPVR;GNEMSEVLR;GNEMSEVLR;GNEMSEVLRDFPELTMEVDGK;GVNVSALSR;HFPSVNWLISYSK;HFPSVN…	AKEILQEEEDLAEIVQLVGK;ALDEYYDK;ALDEYYDKHFTEFVPLR;ASLAETDKITLEVAK;AVETTAQSDNK;AVETTAQSDNKITWSIIR;CLGNPER;DDFLQQNGYTPYDR;DFPELTMEVDGK;DIKWDFTPCK;DMGYHVSMMADSTSR;EHMGDILYK;EILQEEEDLAEIVQLVGK;EKFTMVQVWPVR;FTMVQVWPVR;GNEMSEVLR;GNEMSEVLRDFPELTMEVDGK;GVNVSALSR;HFPSVNWLISYSK;HFTEFVPLR;IKSDYAQLLEDMQNAFR;ITWSIIR;KHFPSVNWLISYSK;LAEMPADSGYPAYLGAR;LASFYER;LEGDMATIQVYEETSGVSVGDPVLR;LIKDDFLQQNGYTPYDR;LPANHPLLTGQ…
Q9UKV3	ACINU_HUMAN	ACIN1	Apoptotic chromatin condensation inducer in the nucleus	0.000206232	0.000887785	-0.236269	0.0131968	0.0433316	-0.164581	0.000156353	0.00543471	-0.200425	62	26.2696	26.2445	26.2874	26.0084	26.0547	26.0296	26.1546	26.1214	26.0317	80900000	79500000	81900000	67500000	69700000	68500000	74700000	73000000	68600000	AAPCIYWLPLTDSQIVQK;AESPAEKVPEESVLPLVQK;AQEEPPAK;ASHTLLPSHR;ASLVALPEQTASEEETPPPLLTK;DLEPESDR;DPSSGQEVATPPVPQLQVCEPK;DSSTSYTETK;EFKEEGEEIPR;EFKEEGEEIPR;ELLVSQHTVQLVGGLSPLSSPSDTK;EQEEEEQKER;EQWAERER;FLCADYAEQDELDYHR;GALMLENLQK;GITEECLK;GITEECLK;GITEECLKQPSLEQK;GITEECLKQPSLEQK;GLLVDRPSETK;GLLVDRPSETK;GVPAGNSDTEGGQPGR;GVPAGNSDTEGGQPGRK;GVPAGNSDTEGGQPGRK;HSTPHAAFQPNSQIGEEMSQNSFIK;HSTPHAAFQPNSQIGEEMSQNS…	AAPCIYWLPLTDSQIVQK;AESPAEKVPEESVLPLVQK;AQEEPPAK;ASHTLLPSHR;ASLVALPEQTASEEETPPPLLTK;DLEPESDR;DPSSGQEVATPPVPQLQVCEPK;DSSTSYTETK;EFKEEGEEIPR;ELLVSQHTVQLVGGLSPLSSPSDTK;EQEEEEQKER;EQWAERER;FLCADYAEQDELDYHR;GALMLENLQK;GITEECLK;GITEECLKQPSLEQK;GLLVDRPSETK;GVPAGNSDTEGGQPGR;GVPAGNSDTEGGQPGRK;HSTPHAAFQPNSQIGEEMSQNSFIK;IEELALAK;ISEDETERNGDDGTHDK;ISNIVHISNLVR;ISNIVHISNLVRPFTLGQLK;ISVVSATK;KASLVALPEQTASEEETPP…
Q9H9E1	ANRA2_HUMAN	ANKRA2	Ankyrin repeat family A protein 2	2.70179e-06	3.71331e-05	-6.17031	0.0387381	0.0929377	-4.64593	0.000680073	0.012533	-5.40812	1	19.3538	19.3056	18.8515	13	13	13	13	13	17.5731	670000	648000	473000	0	0	0	0	0	195000	SVQQVIESHLLK	SVQQVIESHLLK
Q6ZSR9	YJ005_HUMAN		Uncharacterized protein FLJ45252	9.88996e-05	0.000508718	0.658381	0.00574082	0.0249236	0.439292	0.000157092	0.00543471	0.548836	12	22.7816	22.7675	22.8385	23.4551	23.391	23.5165	23.1395	23.1749	23.391	7210000	7140000	7500000	11500000	11000000	12000000	9240000	9470000	11000000	MGTKGLPLYPDPSR;GLPLYPDPSR;GLPLYPDPSRVPGTK;GSCLESGGHSNDR;HYSPEDEPSPEAQPIAAYK;LGGAVPFAPPEVSPEQAK;NQFQAFTQPATDGLSEPDVFAIAPFR;QSIAGSVSITSLSSR;SSMAPSQPEESDVFLR;SSMAPSQPEESDVFLR;TQNNLESDYLAR;TTELPAADPFALAPFPSK;TTELPAADPFALAPFPSK;VPNDDMDIFSK	MGTKGLPLYPDPSR;GLPLYPDPSR;GLPLYPDPSRVPGTK;GSCLESGGHSNDR;HYSPEDEPSPEAQPIAAYK;LGGAVPFAPPEVSPEQAK;NQFQAFTQPATDGLSEPDVFAIAPFR;QSIAGSVSITSLSSR;SSMAPSQPEESDVFLR;TQNNLESDYLAR;TTELPAADPFALAPFPSK;VPNDDMDIFSK
Q12974	TP4A2_HUMAN	PTP4A2	Protein tyrosine phosphatase type IVA 2	0.000581871	0.00193862	-0.737366	0.00468781	0.0217376	-0.482917	0.000158964	0.00547721	-0.610141	9	24.3239	24.4614	24.3376	23.6971	23.6971	23.5165	23.7796	23.867	24.0275	21000000	23100000	21200000	13600000	13600000	12000000	14400000	15300000	17100000	MNRPAPVEISYENMR;APVLVALALIECGMK;APVLVALALIECGMK;FLITHNPTNATLNK;FLITHNPTNATLNK;FREEPGCCVAVHCVAGLGR;FREEPGCCVAVHCVAGLGR;FTEELKK;QLLYLEK;VCDATYDKAPVEK;VCDATYDKAPVEK;YEDAVQFIR;YGVTTLVR	MNRPAPVEISYENMR;APVLVALALIECGMK;FLITHNPTNATLNK;FREEPGCCVAVHCVAGLGR;FTEELKK;QLLYLEK;VCDATYDKAPVEK;YEDAVQFIR;YGVTTLVR
Q8N1I0	DOCK4_HUMAN	DOCK4	Dedicator of cytokinesis protein 4	8.49045e-06	8.47448e-05	1.544	0.000958593	0.0084464	0.54121	0.00520458	0.0412059	1.04261	59	22.5165	22.6276	22.6606	24.1871	24.0854	24.1642	23.0772	23.2273	23.1238	6000000	6480000	6630000	19100000	17800000	18800000	8850000	9820000	9140000	AQEYIFK;AVNPTPSSWSLDSGK;CCIQELLMSVR;CEENTNLQDTTR;DLIMCAR;DTPVQASSHHLFVQMK;EFLTYPMQTEWQR;ELFNSILLK;ENSCLSPR;ERPCSAIYPTPVEPSQR;ESFCITSFLCSTK;ESGVSLIATVTR;EVVEMSPLENAIEVLENKNQQLK;EYILSHPEDGEK;EYILSHPEDGEK;EYSSVFSHGVSITR;EYSSVFSHGVSITR;FFLSQESK;GIFLGNNNQAMK;GIFPSSYVHLK;HCSLFVDLGSSELRK;IAEQYESYYDYR;IGCTVSLLNFYK;ILSNVFCLIK;ILSNVFCLIKK;KEHLHLTIIQNFDR;KEYAMVDPEDISITELYR;KIAEQYESYYDYR;KIAEQYESYYDYR;KIGCTV…	AQEYIFK;AVNPTPSSWSLDSGK;CCIQELLMSVR;CEENTNLQDTTR;DLIMCAR;DTPVQASSHHLFVQMK;EFLTYPMQTEWQR;ELFNSILLK;ENSCLSPR;ERPCSAIYPTPVEPSQR;ESFCITSFLCSTK;ESGVSLIATVTR;EVVEMSPLENAIEVLENKNQQLK;EYILSHPEDGEK;EYSSVFSHGVSITR;FFLSQESK;GIFLGNNNQAMK;GIFPSSYVHLK;HCSLFVDLGSSELRK;IAEQYESYYDYR;IGCTVSLLNFYK;ILSNVFCLIK;ILSNVFCLIKK;KEHLHLTIIQNFDR;KEYAMVDPEDISITELYR;KIAEQYESYYDYR;KIGCTVSLLNFYK;KLFGFSFVPLMQEDGR;KLGFSNIIMPGEMR;KL…
Q05513	KPCZ_HUMAN	PRKCZ	Protein kinase C zeta type	0.000586859	0.00195048	-0.476192	0.00180602	0.0122336	-0.565402	0.000161403	0.00552402	-0.520797	5	21.1765	21.2066	21.3101	20.714	20.8034	20.7471	20.5356	20.7389	20.7223	2370000	2420000	2600000	1720000	1830000	1760000	1520000	1750000	1730000	CHGLVPLTCR;DLKLDNVLLDADGHIK;ISQGLGLQDFDLIR;LHQQHPLTLK;QCRDEGLIIHVFPSTPEQPGLPCPGEDK	CHGLVPLTCR;DLKLDNVLLDADGHIK;ISQGLGLQDFDLIR;LHQQHPLTLK;QCRDEGLIIHVFPSTPEQPGLPCPGEDK
Q16836	HCDH_HUMAN	HADH	Hydroxyacyl-coenzyme A dehydrogenase, mitochondrial	2.23045e-05	0.000172777	-0.710214	0.0025523	0.0149105	-0.432325	0.000163126	0.00556313	-0.571269	19	26.9428	26.8623	26.8504	26.1984	26.1623	26.1642	26.4614	26.5478	26.3494	129000000	122000000	121000000	77000000	75100000	75200000	92400000	98100000	85500000	AGDEFVEK;AGDEFVEK;ALGKHPVSCK;DTPGFIVNR;FAAEHTIFASNTSSLQITSIANATTR;FAGLHFFNPVPVMK;FAGLHFFNPVPVMK;FAGLHFFNPVPVMK;FAGLHFFNPVPVMK;FIVDGWHEMDAENPLHQPSPSLNK;FIVDGWHEMDAENPLHQPSPSLNK;FIVDGWHEMDAENPLHQPSPSLNK;FIVDGWHEMDAENPLHQPSPSLNK;GDASKEDIDTAMK;GDASKEDIDTAMK;GDASKEDIDTAMK;GDASKEDIDTAMK;GIEESLR;GIEESLRK;HPVSCKDTPGFIVNR;HPVSCKDTPGFIVNR;KGIEESLR;KTGEGFYK;LDKFAAEHTIFASNTSSLQITSIANATTR;LLVPYLMEAIR;LLVPYLME…	AGDEFVEK;ALGKHPVSCK;DTPGFIVNR;FAAEHTIFASNTSSLQITSIANATTR;FAGLHFFNPVPVMK;FIVDGWHEMDAENPLHQPSPSLNK;GDASKEDIDTAMK;GIEESLR;GIEESLRK;HPVSCKDTPGFIVNR;KGIEESLR;KTGEGFYK;LDKFAAEHTIFASNTSSLQITSIANATTR;LLVPYLMEAIR;QDRFAGLHFFNPVPVMK;TFESLVDFSK;TGEGFYK;TPMTSQK;VKNELFK
Q13617	CUL2_HUMAN	CUL2	Cullin-2	0.000830317	0.00255927	-0.279163	0.00127641	0.00999639	-0.437206	0.000164487	0.00558964	-0.358184	49	24.6918	24.6431	24.6153	24.3645	24.3376	24.4105	24.2821	24.239	24.1174	27100000	26200000	25700000	21600000	21200000	22300000	20400000	19800000	18200000	ALTSVVNYR;ALTSVVNYREPK;ALTSVVNYREPK;APELLAK;ATSNLTQENMPTLFVESVLEVHGK;ATSNLTQENMPTLFVESVLEVHGK;AVSTGLPHMIQELQNHIHDEGLR;AVVMLEYVER;AVVMLEYVER;CIEVLIDK;CIEVLIDKQYIER;DTPQEMEQTR;ELQDSTQMNEK;FKITTSMQK;FNPSISMIK;FNPSISMIKK;FSDIYALCVAYPEPLGER;FVQLINTVLNGDQHFMSALDK;GADYMDCLYR;GMTENEVEDR;GMTENEVEDR;GMTENEVEDRLTSFITVFK;HNALIQEVISQSR;HNALIQEVISQSR;IFLENHVR;ITTSMQK;ITTSMQK;KLMVEPLQAILIR;KLMVEPLQAILIR;KLMVEPL…	ALTSVVNYR;ALTSVVNYREPK;APELLAK;ATSNLTQENMPTLFVESVLEVHGK;AVSTGLPHMIQELQNHIHDEGLR;AVVMLEYVER;CIEVLIDK;CIEVLIDKQYIER;DTPQEMEQTR;ELQDSTQMNEK;FKITTSMQK;FNPSISMIK;FNPSISMIKK;FSDIYALCVAYPEPLGER;FVQLINTVLNGDQHFMSALDK;GADYMDCLYR;GMTENEVEDR;GMTENEVEDRLTSFITVFK;HNALIQEVISQSR;IFLENHVR;ITTSMQK;KLMVEPLQAILIR;KLTWLHYLCTGEVK;KNDMANMYVLLR;KYLHPSSYTK;LIHGLSMSMDSEEAMINK;LKDEEIR;LMVEPLQAILIR;LTSFITVFK;LTWLHYLCTGEVK;…
P49069	CAMLG_HUMAN	CAMLG	Guided entry of tail-anchored proteins factor CAMLG	0.00626237	0.0131123	-0.779802	0.00541627	0.0239534	-0.646411	0.000165613	0.00560803	-0.713106	9	24.4234	24.2679	24.3778	23.8576	23.4551	23.417	23.6971	23.9043	23.5285	22500000	20200000	21800000	15200000	11500000	11200000	13600000	15700000	12100000	MESMAVATDGGERPGVPAGSGLSASQR;HGLEQYLSR;IMGFHRPGSGAEEESQTK;IMGFHRPGSGAEEESQTK;KLLMNSEQR;LLMNSEQR;MESMAVATDGGERPGVPAGSGLSASQR;NRGDLTADSVQR;NRGDLTADSVQR;QLISEKPSQEDGNTTEEFDSFR;RVVLGDSVSTGTTDQQGGVAEVK;VVLGDSVSTGTTDQQGGVAEVK	MESMAVATDGGERPGVPAGSGLSASQR;HGLEQYLSR;IMGFHRPGSGAEEESQTK;KLLMNSEQR;LLMNSEQR;NRGDLTADSVQR;QLISEKPSQEDGNTTEEFDSFR;RVVLGDSVSTGTTDQQGGVAEVK;VVLGDSVSTGTTDQQGGVAEVK
O43598	DNPH1_HUMAN	DNPH1	5-hydroxymethyl-dUMP N-hydrolase	3.8611e-05	0.000255764	-0.98025	2.55779e-05	0.00109808	-0.601816	0.000166925	0.00561792	-0.791033	9	27.5609	27.604	27.524	26.604	26.6458	26.4984	26.9316	26.976	26.976	198000000	204000000	193000000	102000000	105000000	94800000	128000000	132000000	132000000	AAAMVPGR;AVAFNKR;FGTVLTEHVAAAELGAR;FGTVLTEHVAAAELGAR;FQVWDYEEGEVEALLDR;GEPGRPALYFCGSIR;ILCLFRPQSGR;ILCLFRPQSGR;RFGTVLTEHVAAAELGAR;RFGTVLTEHVAAAELGAR;VLSAMIR;YFEADPPGQVAASPDPTT	AAAMVPGR;AVAFNKR;FGTVLTEHVAAAELGAR;FQVWDYEEGEVEALLDR;GEPGRPALYFCGSIR;ILCLFRPQSGR;RFGTVLTEHVAAAELGAR;VLSAMIR;YFEADPPGQVAASPDPTT
Q96T37	RBM15_HUMAN	RBM15	RNA-binding protein 15	0.00216899	0.00547326	-0.2259	0.0103662	0.0366967	-0.18011	0.000167119	0.00561792	-0.203005	41	24.824	24.8576	24.8288	24.5522	24.654	24.6264	24.5869	24.7182	24.6649	29700000	30400000	29800000	24600000	26400000	25900000	25200000	27600000	26600000	DGWSLDR;DKENTGVLHAFPPCEFSQQFLDSPAK;DLYPDSDWVPPPPPVR;DRDLYPDSDWVPPPPPVR;DRYNSDNDR;DYPFYER;ERDYPFYER;ERDYPFYER;EVDEISPEDDQR;EYDTGGGSSSSR;FENLDMSHR;FENLDMSHR;FGDVSVK;GFPLGGPDR;GFPLGGPDRR;GQTSTYGFLK;IEAVYVSR;ISELGSQLSDEAVEDGLFHEFK;ISELGSQLSDEAVEDGLFHEFKR;ISELGSQLSDEAVEDGLFHEFKR;ISHLSGSGSGDER;KGDSWAYIQYESLDAAHAAWTHMR;LHSYSSPSTK;LLLERPSPIR;LPPPPPPPLPR;LQQLALGR;LRVDFADTEHR;LVLYDRPLK;NLVSYLK;QAAGVISLPVGG…	DGWSLDR;DKENTGVLHAFPPCEFSQQFLDSPAK;DLYPDSDWVPPPPPVR;DRDLYPDSDWVPPPPPVR;DRYNSDNDR;DYPFYER;ERDYPFYER;EVDEISPEDDQR;EYDTGGGSSSSR;FENLDMSHR;FGDVSVK;GFPLGGPDR;GFPLGGPDRR;GQTSTYGFLK;IEAVYVSR;ISELGSQLSDEAVEDGLFHEFK;ISELGSQLSDEAVEDGLFHEFKR;ISHLSGSGSGDER;KGDSWAYIQYESLDAAHAAWTHMR;LHSYSSPSTK;LLLERPSPIR;LPPPPPPPLPR;LQQLALGR;LRVDFADTEHR;LVLYDRPLK;NLVSYLK;QAAGVISLPVGGNK;QDGGTAPVASASPK;RLPEESGGR;SDGSAPSTSTASSK;S…
Q9HBM6	TAF9B_HUMAN	TAF9B	Transcription initiation factor TFIID subunit 9B	8.05438e-05	0.000436263	-0.641387	0.00568385	0.0247228	-0.423897	0.000167664	0.00561792	-0.532642	7	23.5983	23.5869	23.654	23.0122	22.9968	22.9061	23.0393	23.2463	23.2821	12700000	12600000	13200000	8460000	8370000	7860000	8620000	9950000	10200000	DALVMAQILK;KHEDDDDNDIM;KPNVDADDVR;LSVGAVSSKPTTPTIATPQTVSVPNK;NILITTNMVSSQNTANEANPLKR;NQTPLPLIKPYAGPR;VATPMSVTSQR	DALVMAQILK;KHEDDDDNDIM;KPNVDADDVR;LSVGAVSSKPTTPTIATPQTVSVPNK;NILITTNMVSSQNTANEANPLKR;NQTPLPLIKPYAGPR;VATPMSVTSQR
O76062	ERG24_HUMAN	TM7SF2	Delta(14)-sterol reductase TM7SF2	0.0817556	0.115796	-6.666	0.206268	0.318552	-4.10366	0.0341848	0.129906	-5.38483	3	22.5869	22.4972	22.5592	21.6453	13	13	13	21.2764	21.0559	6300000	5920000	6180000	3280000	0	0	0	2540000	2180000	ICFFDFK;VAGLETISTATGR;YGLAWQEYCR	ICFFDFK;VAGLETISTATGR;YGLAWQEYCR
O95104	SCAF4_HUMAN	SCAF4	SR-related and CTD-associated factor 4	0.000737076	0.00233054	-0.632313	0.000107038	0.0025368	-1.06499	0.000173458	0.00577169	-0.84865	10	26.2643	26.141	26.3645	25.6649	25.6096	25.5983	25.1565	25.2426	25.1757	80600000	74000000	86400000	53200000	51200000	50800000	37400000	39700000	37900000	DLSIGNPIPTVVSGAR;EKPEVTDR;GCAYIVMVHR;GCAYIVMVHR;GLPQVKPETASVCSTTLWVGQLDK;GNAESGDSVK;HQFGTDKDVFGPR;HQFGTDKDVFGPR;HVVQIVEK;NITATFQYLYLCPSEDKSK;TVEPPISQVGNVDTASELEK;VKPEELESFCEGGMLDSDTLNPDWK;VKPEELESFCEGGMLDSDTLNPDWK	DLSIGNPIPTVVSGAR;EKPEVTDR;GCAYIVMVHR;GLPQVKPETASVCSTTLWVGQLDK;GNAESGDSVK;HQFGTDKDVFGPR;HVVQIVEK;NITATFQYLYLCPSEDKSK;TVEPPISQVGNVDTASELEK;VKPEELESFCEGGMLDSDTLNPDWK
Q9H078	CLPB_HUMAN	CLPB	Mitochondrial disaggregase	0.0050798	0.0110453	-0.314791	0.000659526	0.00682851	-0.356986	0.000177531	0.00586495	-0.335889	34	25.5075	25.4138	25.4488	25.239	25.0772	25.1095	25.0854	25.1488	25.065	47700000	44700000	45800000	39600000	35400000	36200000	35600000	37200000	35100000	ANNMQEVSR;ANNMQEVSR;DAALLEAAR;DAIFIMTSNVASDEIAQHALQLR;DAIFIMTSNVASDEIAQHALQLR;EDDFNNR;ELLDGGANPLQR;ELNFWAK;ENVIRPILK;EVADVLVDGYNVHYGAR;EVADVLVDGYNVHYGAR;FIGSPPGYVGHEEGGQLTK;FIGSPPGYVGHEEGGQLTKK;FIGSPPGYVGHEEGGQLTKK;GCTALHYAVLADDYR;GCTALHYAVLADDYR;HNITLLWDR;HNITLLWDR;IAENLGDVQISDK;INEIVYFLPFCHSELIQLVNK;ITVEDSDK;ITVEDSDK;ITVEDSDKQLLK;ITVEDSDKQLLK;LDMSEFQER;LEIIDKDSK;LGWTALMVAAINR;LGWTALMVAAINR;LKEH…	ANNMQEVSR;DAALLEAAR;DAIFIMTSNVASDEIAQHALQLR;EDDFNNR;ELLDGGANPLQR;ELNFWAK;ENVIRPILK;EVADVLVDGYNVHYGAR;FIGSPPGYVGHEEGGQLTK;FIGSPPGYVGHEEGGQLTKK;GCTALHYAVLADDYR;HNITLLWDR;IAENLGDVQISDK;INEIVYFLPFCHSELIQLVNK;ITVEDSDK;ITVEDSDKQLLK;LDMSEFQER;LEIIDKDSK;LGWTALMVAAINR;LKEHIIGQESAIATVGAAIR;LLSEGADVNAK;NEMGHTPLDYAR;NNSVVQVLLAAGADPNLGDDFSSVYK;QCPNAVVLFDEVDK;QEALEMSR;QRHNITLLWDR;RDEFLGR;RVVNQLAAAYEQDLLPGGCTLR…
Q8NHU6	TDRD7_HUMAN	TDRD7	Tudor domain-containing protein 7	0.000461586	0.00163178	-0.471062	0.000101573	0.00245452	-0.472423	0.000178073	0.00586495	-0.471742	26	23.5983	23.5404	23.632	23.1901	23.0935	23.074	23.1158	23.0935	23.1441	12700000	12200000	13000000	9570000	8950000	8830000	9090000	8950000	9270000	AFEEMYK;ALDVQFLDSGTVTSVK;AQVISTEENK;ASLQPPLQMHLSR;DSVLNCSDCSIK;DVFLSAISSGADSPNSK;FCSLSFQATK;GCPTVMAGDFK;GIAHVYLFTPK;HIAVEKDQVYAAK;HIAVEKDQVYAAK;KLPFQAVTAQLAGVK;KPNPAPLR;KVQPLVDMFR;LAGLEVLSDDPDLVK;LPLPTDK;MLEGDLVSK;NLASLSDVCSIDYISGNPQK;QLGFPTLEAYLR;SELDTEKVPLSPLPGPK;SGEITCYAMACTETAR;SGEITCYAMACTETAR;SLTGDWIPFK;TMPFFLEGKPK;VCYVDYGFSENVEK;VQPLVDMFR;VVESLTCGK;YTSGLWASALPK	AFEEMYK;ALDVQFLDSGTVTSVK;AQVISTEENK;ASLQPPLQMHLSR;DSVLNCSDCSIK;DVFLSAISSGADSPNSK;FCSLSFQATK;GCPTVMAGDFK;GIAHVYLFTPK;HIAVEKDQVYAAK;KLPFQAVTAQLAGVK;KPNPAPLR;KVQPLVDMFR;LAGLEVLSDDPDLVK;LPLPTDK;MLEGDLVSK;NLASLSDVCSIDYISGNPQK;QLGFPTLEAYLR;SELDTEKVPLSPLPGPK;SGEITCYAMACTETAR;SLTGDWIPFK;TMPFFLEGKPK;VCYVDYGFSENVEK;VQPLVDMFR;VVESLTCGK;YTSGLWASALPK
Q9Y4I5	MTL5_HUMAN	TESMIN	Tesmin	4.17202e-08	1.71772e-06	-6.22645	0.058696	0.125498	-4.50791	0.00150801	0.0202968	-5.36718	1	19.2764	19.29	19.113	13	13	13	18.1556	13	13	635000	641000	567000	0	0	0	292000	0	0	SPAVLPLGAWVLEGASHPGVR	SPAVLPLGAWVLEGASHPGVR
P13498	CY24A_HUMAN	CYBA	Cytochrome b-245 light chain	0.875824	0.896663	-0.0376561	1.55475e-09	1.30641e-06	-10.6958	0.0742842	0.194497	-5.36674	2	23.6971	23.6209	23.7695	24.0935	23.5165	23.3645	13	13	13	13600000	12900000	14300000	17900000	12000000	10800000	0	0	0	ERPQIGGTIK;QPPSNPPPRPPAEAR	ERPQIGGTIK;QPPSNPPPRPPAEAR
P04181	OAT_HUMAN	OAT	Ornithine aminotransferase, mitochondrial	0.000302042	0.00117952	-0.733585	0.000209292	0.0037188	-0.850119	0.000179321	0.00586495	-0.791852	27	28.7739	28.604	28.726	28.0401	27.9203	27.9428	27.8682	27.9146	27.7708	459000000	408000000	444000000	276000000	254000000	258000000	245000000	253000000	229000000	AFYNNVLGEYEEYITK;AFYNNVLGEYEEYITK;DNGLLAKPTHGDIIR;DNGLLAKPTHGDIIR;DNGLLAKPTHGDIIR;EDELRESIEIINK;ESIEIINK;ESIEIINK;ETKDWDAWK;ETKDWDAWK;FAPPLVIK;FAPPLVIKEDELR;FAPPLVIKEDELR;GIYLWDVEGR;GIYLWDVEGRK;GKGIYLWDVEGR;GKGIYLWDVEGR;GKGLLNAIVIK;GLLNAIVIK;GLLNAIVIK;HQVLFIADEIQTGLAR;HQVLFIADEIQTGLAR;IVFAAGNFWGR;KTVQGPPTSDDIFER;KTVQGPPTSDDIFER;KWGYTVK;KYFDFLSSYSAVNQGHCHPK;KYFDFLSSYSAVNQGHCHPK;LPSDVVTAVR;PTHGDIIR…	AFYNNVLGEYEEYITK;DNGLLAKPTHGDIIR;EDELRESIEIINK;ESIEIINK;ETKDWDAWK;FAPPLVIK;FAPPLVIKEDELR;GIYLWDVEGR;GIYLWDVEGRK;GKGIYLWDVEGR;GKGLLNAIVIK;GLLNAIVIK;HQVLFIADEIQTGLAR;IVFAAGNFWGR;KTVQGPPTSDDIFER;KWGYTVK;KYFDFLSSYSAVNQGHCHPK;LPSDVVTAVR;PTHGDIIR;SQVDKLTLTSR;TVQGPPTSDDIFER;TVQGPPTSDDIFEREYK;VAIAALEVLEEENLAENADK;VLPMNTGVEAGETACK;WLAVDYENVRPDIVLLGK;YFDFLSSYSAVNQGHCHPK;YGAHNYHPLPVALER
Q06481	APLP2_HUMAN	APLP2	Amyloid beta precursor like protein 2	0.014564	0.0267142	-0.526995	0.000672968	0.00691138	-0.655689	0.000183253	0.00597317	-0.591342	12	23.417	23.3511	23.4298	23.0999	22.85	22.6671	22.7594	22.8461	22.6253	11200000	10700000	11300000	8990000	7560000	6660000	7100000	7540000	6470000	AKEQLEIR;AVCSQEAMTGPCR;EMIFNAER;HYQHVLAVDPEK;MALENYLAALQSDPPRPHR;MQNHGYENPTYK;NKVDENMVIDETLDVK;NNFESEDYCMAVCK;QQLVETHLAR;QQLVETHLAR;VGGLEEER;VSIDNWCR;WYFDLSK	AKEQLEIR;AVCSQEAMTGPCR;EMIFNAER;HYQHVLAVDPEK;MALENYLAALQSDPPRPHR;MQNHGYENPTYK;NKVDENMVIDETLDVK;NNFESEDYCMAVCK;QQLVETHLAR;VGGLEEER;VSIDNWCR;WYFDLSK
Q96GP6	SREC2_HUMAN	SCARF2	Scavenger receptor class F member 2	0.00485438	0.0106229	-0.886356	0.00429634	0.020438	-0.674454	0.000184386	0.00597474	-0.780405	6	22.0258	22.0691	21.8764	21.3211	21.1642	20.8269	21.5069	21.2707	21.1704	4270000	4400000	3850000	2620000	2350000	1860000	2980000	2530000	2360000	APGSQVPTCCAGWR;CHPVDGTCACEPGYR;GQQPCTVAEGR;GRGPGLLEPTDAGGPPR;HGYFGANCDTK;SAPEAASMLAAELR	APGSQVPTCCAGWR;CHPVDGTCACEPGYR;GQQPCTVAEGR;GRGPGLLEPTDAGGPPR;HGYFGANCDTK;SAPEAASMLAAELR
Q8N3E9	PLCD3_HUMAN	PLCD3	1-phosphatidylinositol 4,5-bisphosphate phosphodiesterase delta-3	0.000174733	0.000785433	-0.705104	8.30267e-06	0.000532928	-1.16364	0.000184548	0.00597474	-0.934369	8	23.0918	23.0526	23.1504	22.4726	22.3857	22.3211	21.8802	21.9742	21.9495	8940000	8700000	9310000	5820000	5480000	5240000	3860000	4120000	4050000	ALSDREEEEEDDEEEEEEVEAAAQR;APELALVR;AQQLIQTYELNETAK;FGGAFAPAR;LNAEKPHSIVDPLVR;NLDLAAPTAEEAQR;TLHPAPNAPQPCQVSSLSER;VYPLGLR	ALSDREEEEEDDEEEEEEVEAAAQR;APELALVR;AQQLIQTYELNETAK;FGGAFAPAR;LNAEKPHSIVDPLVR;NLDLAAPTAEEAQR;TLHPAPNAPQPCQVSSLSER;VYPLGLR
Q9H6K1	ILRUN_HUMAN	ILRUN	Protein ILRUN	0.00103545	0.00303208	0.378147	0.00657395	0.0270539	0.369786	0.000188345	0.00605309	0.373967	5	21.5777	21.4726	21.502	21.9134	21.9388	21.8346	21.8614	21.7915	22.0088	3130000	2910000	2970000	3950000	4020000	3740000	3810000	3630000	4220000	FSCLGTTDKDVLISEFQR;LSQNSVNLSPSSHANNLSVVTYSK;NTWAPAPDTWAPAPDQTEQDQNR;QSDENNLKDPGGSEFDSISK;YVGGDQFGHVNMVMVR	FSCLGTTDKDVLISEFQR;LSQNSVNLSPSSHANNLSVVTYSK;NTWAPAPDTWAPAPDQTEQDQNR;QSDENNLKDPGGSEFDSISK;YVGGDQFGHVNMVMVR
Q8N9T8	KRI1_HUMAN	KRI1	Protein KRI1 homolog	0.00167167	0.00444662	0.229654	0.00706928	0.0283723	0.249962	0.000188428	0.00605309	0.239808	24	25.2571	25.2463	25.2643	25.5045	25.4266	25.5255	25.4105	25.5345	25.5725	40100000	39800000	40300000	47600000	45100000	48300000	44600000	48600000	49900000	AQEEADYIEWLK;DATFYNR;DYILNKR;EEAETPAEATGKPQR;EEAETPAEATGKPQR;EIRNPDSLK;ELTHLKEYWNDPELDEGER;ELTHLKEYWNDPELDEGER;EREELQR;EYWNDPELDEGER;FEEPDSASVK;FLRDYILNK;KQEDFEQK;KVTGNEMLGLEEGDLEDDFDPAQHDQLMQK;KVTGNEMLGLEEGDLEDDFDPAQHDQLMQK;LDYEDIIDDLPCR;LDYEDIIDDLPCR;LLGPTVMLGGCEFSR;LLGPTVMLGGCEFSR;LQAFGLNPK;LQETSSQSYVEEQK;LQETSSQSYVEEQK;NPDSLKELTHLK;QLPALDGSLMGPESPPAQEEEAPVSPHK;SEQEELR;SPFAAAVGQEKPVFEPGDK;TLSL…	AQEEADYIEWLK;DATFYNR;DYILNKR;EEAETPAEATGKPQR;EIRNPDSLK;ELTHLKEYWNDPELDEGER;EREELQR;EYWNDPELDEGER;FEEPDSASVK;FLRDYILNK;KQEDFEQK;KVTGNEMLGLEEGDLEDDFDPAQHDQLMQK;LDYEDIIDDLPCR;LLGPTVMLGGCEFSR;LQAFGLNPK;LQETSSQSYVEEQK;NPDSLKELTHLK;QLPALDGSLMGPESPPAQEEEAPVSPHK;SEQEELR;SPFAAAVGQEKPVFEPGDK;TLSLLKK;TVVPCDFGLSTEEILAADDKELNR;VNAAFAAR;YNFRFEEPDSASVK
P49641	MA2A2_HUMAN	MAN2A2	Alpha-mannosidase 2x	5.70676e-05	0.000341927	1.6262	0.0148684	0.04692	0.467424	0.00894742	0.0576618	1.04681	10	20.5731	20.5356	20.2877	22.0918	22.1174	22.0658	20.9316	21.0559	20.8113	1560000	1520000	1280000	4470000	4550000	4390000	2000000	2180000	1840000	AALLLDQYR;FSMVSLLVNSPR;FVVLFNPLEQER;GAEVLYSLAAAHAR;SFHPLASSLPCDFHLLNLR;SNVLLVPLGDDFR;TLQAEEDTLPSAETALILHR;TVIQLDSSPR;VIDSGTSDFALSNR;YPLSDFTLLTEAR	AALLLDQYR;FSMVSLLVNSPR;FVVLFNPLEQER;GAEVLYSLAAAHAR;SFHPLASSLPCDFHLLNLR;SNVLLVPLGDDFR;TLQAEEDTLPSAETALILHR;TVIQLDSSPR;VIDSGTSDFALSNR;YPLSDFTLLTEAR
P49585	PCY1A_HUMAN	PCYT1A	Choline-phosphate cytidylyltransferase A	0.00482195	0.0105592	-0.462179	0.00976119	0.035257	-0.512391	0.000191315	0.00611124	-0.487285	18	24.5225	24.6209	24.5045	23.9406	24.1642	24.1565	24.1253	24.1565	23.8288	24100000	25800000	23800000	16100000	18800000	18700000	18300000	18700000	14900000	MDAQCSAK;DYDVYAR;EAGMFAPTQR;EAPGPNGATEEDGVPSK;ELNVSFINEK;GFTVMNENER;GFTVMNENERYDAVQHCR;GFTVMNENERYDAVQHCR;IDFVAHDDIPYSSAGSDDVYK;NAPWTLTPEFLAEHR;NAPWTLTPEFLAEHR;QPAPFSDEIEVDFSKPYVR;SIDLIQKWEEK;SPSPSFR;TEGISTSDIITR;TSPPCSPANLSR;VTMEEASR;VYADGIFDLFHSGHAR;VYADGIFDLFHSGHAR;YDAVQHCR;YVDEVVR	MDAQCSAK;DYDVYAR;EAGMFAPTQR;EAPGPNGATEEDGVPSK;ELNVSFINEK;GFTVMNENER;GFTVMNENERYDAVQHCR;IDFVAHDDIPYSSAGSDDVYK;NAPWTLTPEFLAEHR;QPAPFSDEIEVDFSKPYVR;SIDLIQKWEEK;SPSPSFR;TEGISTSDIITR;TSPPCSPANLSR;VTMEEASR;VYADGIFDLFHSGHAR;YDAVQHCR;YVDEVVR
Q6ZN57	ZFP2_HUMAN	ZFP2	Zinc finger protein ZFP2	0.113829	0.153097	-5.55381	0.17468	0.2806	-5.16789	0.0334561	0.128962	-5.36085	1	21.4324	20.5731	21.8385	21.1825	13	13	13	13	22.3403	2830000	1560000	3750000	2380000	0	0	0	0	5310000	IHTGEKPYECDQCGK	IHTGEKPYECDQCGK
Q99832	TCPH_HUMAN	CCT7	T-complex protein 1 subunit eta	0.000248098	0.0010171	0.131976	0.0082308	0.0313333	0.170096	0.000194195	0.00615359	0.151036	42	28.5352	28.5278	28.55	28.6595	28.6629	28.6865	28.6527	28.6998	28.7708	389000000	387000000	393000000	424000000	425000000	432000000	422000000	436000000	458000000	MMPTPVILLK;AEKDNAEIR;AIKNDSVVAGGGAIEMELSK;AIKNDSVVAGGGAIEMELSK;ALEIIPR;ATISNDGATILK;CAMTALSSK;CAMTALSSK;CAMTALSSK;CQVFEETQIGGER;CQVFEETQIGGER;DMFCAGR;DMFCAGR;DMFCAGR;EGTDSSQGIPQLVSNISACQVIAEAVR;EGTDSSQGIPQLVSNISACQVIAEAVR;EIAVTVK;GGAEQFMEETER;GGAEQFMEETER;GKATISNDGATILK;GKATISNDGATILK;GMDKLIVDGR;IKEIAVTVK;INALTAASEAACLIVSVDETIK;INALTAASEAACLIVSVDETIKNPR;KTFSYAGFEMQPK;KTFSYAGFEMQPK;KTFSYAGFEMQPK;K…	MMPTPVILLK;AEKDNAEIR;AIKNDSVVAGGGAIEMELSK;ALEIIPR;ATISNDGATILK;CAMTALSSK;CQVFEETQIGGER;DMFCAGR;EGTDSSQGIPQLVSNISACQVIAEAVR;EIAVTVK;GGAEQFMEETER;GKATISNDGATILK;GMDKLIVDGR;IKEIAVTVK;INALTAASEAACLIVSVDETIK;INALTAASEAACLIVSVDETIKNPR;KTFSYAGFEMQPK;KVQGGALEDSQLVAGVAFK;LLDVVHPAAK;LPIGDVATQYFADR;LPIGDVATQYFADRDMFCAGR;NDSVVAGGGAIEMELSK;PYVEEGLHPQIIIR;QLCDNAGFDATNILNK;QQLLIGAYAK;QVKPYVEEGLHPQIIIR;RTMMACGGS…
Q14203	DCTN1_HUMAN	DCTN1	Dynactin subunit 1	6.87201e-05	0.000387952	-0.340533	0.000948826	0.00840038	-0.212803	0.000194567	0.00615359	-0.276668	73	26.3511	26.3222	26.3342	25.9933	26.0275	25.965	26.0772	26.1469	26.1449	85600000	83900000	84600000	66800000	68400000	65500000	70800000	74300000	74200000	AEITDAEGLGLK;AEITDAEGLGLKLEDR;AESLQQEVEALK;AESLQQEVEALKER;AESLQQEVEALKER;AFLQGGQEATDIALLLR;AFLQGGQEATDIALLLR;AIEMELR;AKEEQQDDTVYMGK;AKEEQQDDTVYMGK;AKEEQQDDTVYMGK;AKEEQQDDTVYMGK;ASEQIYGTPSSSPYECLR;ASLASLPPLHVAK;ASLASLPPLHVAK;DADERIEK;DLEEKLETLR;DLEEKLETLR;DLETSCSDIR;DLSSSEKQEHVK;DLSSSEKQEHVK;DQLDETVNVEPLTK;DSPLLLQQISAMR;DSPLLLQQISAMR;DSPLLLQQISAMR;EFEETMDALQADIDQLEAEKAELK;EFEETMDALQADIDQLEAEKAELK;…	AEITDAEGLGLK;AEITDAEGLGLKLEDR;AESLQQEVEALK;AESLQQEVEALKER;AFLQGGQEATDIALLLR;AIEMELR;AKEEQQDDTVYMGK;ASEQIYGTPSSSPYECLR;ASLASLPPLHVAK;DADERIEK;DLEEKLETLR;DLETSCSDIR;DLSSSEKQEHVK;DQLDETVNVEPLTK;DSPLLLQQISAMR;EFEETMDALQADIDQLEAEKAELK;ELRETVGDLEAMNEMNDELQENAR;ELTNQQEASVER;EQLDMAGAR;ETELELR;ETVGDLEAMNEMNDELQENAR;ETVSQRPGATVPTDFATFPSSAFLR;FELSENCSERPGLR;FTQSALDCMSVEVGR;GEELSEANVR;GKNDGTVQGR;GSDGAASSYQLK…
P06493	CDK1_HUMAN	CDK1	Cyclin-dependent kinase 1	1.19448e-05	0.000107944	-0.773135	0.0134102	0.0438454	-0.541754	0.00019716	0.00616227	-0.657444	22	27.3992	27.3494	27.3153	26.5507	26.604	26.5898	26.8974	26.976	26.5653	177000000	171000000	167000000	98300000	102000000	101000000	125000000	132000000	99300000	AFGIPIR;ALGTPNNEVWPEVESLQDYK;ALGTPNNEVWPEVESLQDYKNTFPK;DLKPQNLLIDDK;ELRHPNIVSLQDVLMQDSR;ELRHPNIVSLQDVLMQDSR;HKTTGQVVAMK;HKTTGQVVAMK;HPNIVSLQDVLMQDSR;HPNIVSLQDVLMQDSR;HPNIVSLQDVLMQDSR;IGEGTYGVVYK;IRLESEEEGVPSTAIR;IRLESEEEGVPSTAIR;KPLFHGDSEIDQLFR;KPLFHGDSEIDQLFR;KPLFHGDSEIDQLFR;LESEEEGVPSTAIR;MALNHPYFNDLDNQIK;MALNHPYFNDLDNQIK;MLIYDPAKR;MALNHPYFNDLDNQIK;MALNHPYFNDLDNQIK;MALNHPYFNDLDNQIKK;MALNHPYFNDL…	AFGIPIR;ALGTPNNEVWPEVESLQDYK;ALGTPNNEVWPEVESLQDYKNTFPK;DLKPQNLLIDDK;ELRHPNIVSLQDVLMQDSR;HKTTGQVVAMK;HPNIVSLQDVLMQDSR;IGEGTYGVVYK;IRLESEEEGVPSTAIR;KPLFHGDSEIDQLFR;LESEEEGVPSTAIR;MALNHPYFNDLDNQIK;MLIYDPAKR;MALNHPYFNDLDNQIKK;MLIYDPAK;NLDENGLDLLSK;SPEVLLGSAR;TTGQVVAMK;TTGQVVAMKK;VYTHEVVTLWYR;WKPGSLASHVK;YLDSIPPGQYMDSSLVK
Q8WV74	NUDT8_HUMAN	NUDT8	Mitochondrial coenzyme A diphosphatase NUDT8	1.47904e-05	0.000127163	-1.11824	0.00247564	0.0146494	-0.703634	0.000197824	0.00616227	-0.910938	6	21.6584	21.5731	21.5731	20.5451	20.4273	20.4775	20.8727	20.7389	21.0821	3310000	3120000	3120000	1530000	1410000	1460000	1920000	1750000	2220000	ARPASAAVLVPLCSVR;CDPADQDVVHTALR;CDPADQDVVHTALR;GVPALLYTLR;LAGLTCSGAEGLARPK;MLPDCLSAEGELR;QPLASPCQASSTPGLNK	ARPASAAVLVPLCSVR;CDPADQDVVHTALR;GVPALLYTLR;LAGLTCSGAEGLARPK;MLPDCLSAEGELR;QPLASPCQASSTPGLNK
Q03468	ERCC6_HUMAN	ERCC6	DNA excision repair protein ERCC-6	0.000777057	0.00243199	-0.306583	0.00271154	0.015538	-0.433816	0.000198717	0.00616227	-0.3702	22	22.6562	22.7244	22.6164	22.3457	22.3511	22.3805	22.1206	22.2621	22.3129	6610000	6930000	6430000	5330000	5350000	5460000	4560000	5030000	5210000	AEDADSSSGPLASSSLLAK;ASQLVDVEKEYR;ASQLVDVEKEYR;DTINPYLLR;EGKDNVPEHFSGR;EILQEFESK;EQSNDDYVLEK;ERPSQAQTEAFWENK;ERPSQAQTEAFWENK;ICNHPDLFSGGPK;IIEQLSPQAATSR;KAPAPVTPPAPVQNK;KAPAPVTPPAPVQNK;LSASQSCVFR;MIVVESLLK;MSLSLPDKNEQVLFCR;NLCTFHR;RGPALLHIDR;SVGDGLSTSAVGCASAAPR;SVLDDLTSCTTSLR;TSMPSGDESIDEK;VAILHETGSYTHKK;VGGLGVNLTGANR;YLADQAK;YRDDGDEDYYK	AEDADSSSGPLASSSLLAK;ASQLVDVEKEYR;DTINPYLLR;EGKDNVPEHFSGR;EILQEFESK;EQSNDDYVLEK;ERPSQAQTEAFWENK;ICNHPDLFSGGPK;IIEQLSPQAATSR;KAPAPVTPPAPVQNK;LSASQSCVFR;MIVVESLLK;MSLSLPDKNEQVLFCR;NLCTFHR;RGPALLHIDR;SVGDGLSTSAVGCASAAPR;SVLDDLTSCTTSLR;TSMPSGDESIDEK;VAILHETGSYTHKK;VGGLGVNLTGANR;YLADQAK;YRDDGDEDYYK
O00217	NDUS8_HUMAN	NDUFS8	NADH dehydrogenase [ubiquinone] iron-sulfur protein 8, mitochondrial	0.000955586	0.00284975	-0.25614	0.0159552	0.0493059	-0.258451	0.000198953	0.00616227	-0.257296	8	25.1488	25.1095	25.1332	24.8288	24.8717	24.9225	24.7945	24.9977	24.824	37200000	36200000	36800000	29800000	30700000	31800000	29100000	33500000	29700000	EPATINYPFEK;GLGMTLSYLFR;GLGMTLSYLFR;LCEAICPAQAITIEAEPR;TLLWTELFR;TTRYDIDMTK;TTRYDIDMTK;YDIDMTK;YDIDMTK;YPSGEER;YVNMQDPEMDMK;YVNMQDPEMDMK	EPATINYPFEK;GLGMTLSYLFR;LCEAICPAQAITIEAEPR;TLLWTELFR;TTRYDIDMTK;YDIDMTK;YPSGEER;YVNMQDPEMDMK
Q9UN36	NDRG2_HUMAN	NDRG2	Protein NDRG2	0.000541913	0.00183936	-0.602591	0.000475048	0.00566088	-0.391317	0.000199574	0.00616227	-0.496954	10	23.5404	23.5869	23.5522	22.9725	23.0493	22.85	23.1047	23.1765	23.2243	12200000	12600000	12300000	8230000	8680000	7560000	9020000	9480000	9800000	AELQEVQITEEKPLLPGQTPEAAK;CPVMLVVGDQAPHEDAVVECNSK;LDPTQTSFLK;MADSGGQPQLTQPGK;MADSGGQPQLTQPGK;NIITHAPNLDNIELYWNSYNNR;NIITHAPNLDNIELYWNSYNNRR;RPAILTYHDVGLNYK;RPAILTYHDVGLNYK;TASLTSAASVDGNR;YALNHPDTVEGLVLINIDPNAK;YFLQGMGYMASSCMTR	AELQEVQITEEKPLLPGQTPEAAK;CPVMLVVGDQAPHEDAVVECNSK;LDPTQTSFLK;MADSGGQPQLTQPGK;NIITHAPNLDNIELYWNSYNNR;NIITHAPNLDNIELYWNSYNNRR;RPAILTYHDVGLNYK;TASLTSAASVDGNR;YALNHPDTVEGLVLINIDPNAK;YFLQGMGYMASSCMTR
P56937	DHB7_HUMAN	HSD17B7	3-keto-steroid reductase/17-beta-hydroxysteroid dehydrogenase 7	0.00039045	0.00143336	0.649697	0.0187905	0.0555068	0.573625	0.000199961	0.00616227	0.611661	9	23.4041	23.391	23.3239	24.019	23.9316	24.1174	24.1332	24.0526	23.654	11100000	11000000	10500000	17000000	16000000	18200000	18400000	17400000	13200000	ALFFGLFSR;ELEPLLCHSDNPSQLIWTSSR;KSNFSLEDFQHSK;KSNFSLEDFQHSK;KSNFSLEDFQHSK;MDLDEDTAEK;MDLDEDTAEKFYQK;MDLDEDTAEKFYQK;NYIMTQK;NYIMTQK;SNFSLEDFQHSK;SNFSLEDFQHSK;YATDLLSVALNR;YATDLLSVALNR;YLSATTGFGR	ALFFGLFSR;ELEPLLCHSDNPSQLIWTSSR;KSNFSLEDFQHSK;MDLDEDTAEK;MDLDEDTAEKFYQK;NYIMTQK;SNFSLEDFQHSK;YATDLLSVALNR;YLSATTGFGR
Q9BRK0	REEP2_HUMAN	REEP2	Receptor expression-enhancing protein 2	0.0208754	0.0362746	-0.728964	0.000461819	0.00561589	-0.95	0.000200168	0.00616227	-0.839482	5	20.1704	20.1332	20.3321	19.856	19.3277	19.265	19.1728	19.2208	19.392	1180000	1150000	1320000	949000	658000	630000	591000	611000	688000	DKSYETMMR;EIDEYITQAR;EKEIDEYITQAR;LRPSPGSLLDTIEDLGDDPALSLR;TEASEDDMGDKAPK	DKSYETMMR;EIDEYITQAR;EKEIDEYITQAR;LRPSPGSLLDTIEDLGDDPALSLR;TEASEDDMGDKAPK
Q9BQ04	RBM4B_HUMAN	RBM4B	RNA-binding protein 4B	0.000293276	0.00115807	-0.551865	0.0136952	0.0445407	-0.450764	0.000200992	0.00616227	-0.501314	5	24.0854	24.0443	23.9406	23.4425	23.4676	23.5045	23.391	23.5983	23.7286	17800000	17300000	16100000	11400000	11600000	11900000	11000000	12700000	13900000	AAAMLPTVGEGYGYGPESELSQASAATR;HLLPNSGAAATSAAMAAAAATTSSYYGR;LHVGNISPTCTNQELR;LHVGNISPTCTNQELR;VADFTEQYNEQYGAVR;YEREQYVDR	AAAMLPTVGEGYGYGPESELSQASAATR;HLLPNSGAAATSAAMAAAAATTSSYYGR;LHVGNISPTCTNQELR;VADFTEQYNEQYGAVR;YEREQYVDR
Q76FK4	NOL8_HUMAN	NOL8	Nucleolar protein 8	0.0119386	0.022604	0.316352	0.000492725	0.00579422	0.403267	0.000201185	0.00616227	0.35981	42	23.6865	23.654	23.654	23.8385	24.0609	24.0443	24.1015	24.1095	23.9933	13500000	13200000	13200000	15000000	17500000	17300000	18000000	18100000	16700000	ALNVVQSVLQINLSNSTNR;AVPGTEVPGHK;CMSVLNK;DIIHYDPTKQDHATYER;DIKEETYR;EESTTGNANLLEK;EIFQTTK;EIFQTTK;ENCELSDHCIK;FGEVSDVEIITR;GEFSDFHGPPK;GEFSDFHGPPKK;GGTLQIQLAK;GVGCLYEK;IGEDFSNTIPISSLTWELEGGNDPMSK;IKPQFEGR;IVWQEDPR;KEESTTGNANLLEK;KSNVESALSHGLK;KTAEEEELAEEK;LHSLIGLGIK;LMDLQSHFGTDDRFR;LMDLQSHFGTDDRFR;LQGSDLFWR;LYVGGLSQDISEADLQNQFSR;NRENCELSDHCIK;NRENCELSDHCIK;NSSPGEASLLEK;NSTEFSQMEK;NSTEFSQMEK;QCIRPA…	ALNVVQSVLQINLSNSTNR;AVPGTEVPGHK;CMSVLNK;DIIHYDPTKQDHATYER;DIKEETYR;EESTTGNANLLEK;EIFQTTK;ENCELSDHCIK;FGEVSDVEIITR;GEFSDFHGPPK;GEFSDFHGPPKK;GGTLQIQLAK;GVGCLYEK;IGEDFSNTIPISSLTWELEGGNDPMSK;IKPQFEGR;IVWQEDPR;KEESTTGNANLLEK;KSNVESALSHGLK;KTAEEEELAEEK;LHSLIGLGIK;LMDLQSHFGTDDRFR;LQGSDLFWR;LYVGGLSQDISEADLQNQFSR;NRENCELSDHCIK;NSSPGEASLLEK;NSTEFSQMEK;QCIRPAEIVASLLEGEENTCGK;QTTFESQDR;RGEFSDFHGPPK;RLYVGGLSQ…
Q9BV73	CP250_HUMAN	CEP250	Centrosome-associated protein CEP250	0.0005251	0.00179198	0.183565	0.00061915	0.0066409	0.305951	0.000201272	0.00616227	0.244758	54	22.4501	22.4972	22.44	22.6387	22.6475	22.6518	22.7203	22.8093	22.7756	5730000	5920000	5690000	6530000	6570000	6590000	6910000	7350000	7180000	AALELLSLDLK;AAQAGSLEISK;ADALQGALEQAHMTLK;AEQSIAELSSSENTLK;ALLALQQQCAEQAQEHEVETR;ALQDSWLQAQAVLK;ALQENLALLTQTLAEREEEVETLR;AQALQEQGELK;AQASAAGILEEDLR;AQDLALSLAQTK;ASLWAQEAK;DQELEALQQEQQQAQGQEER;EALESSHLEGELLR;ELADASQQLER;ELQLTLAQK;EPAQLLLLLAK;EQEILELR;EQEIVVLQQQLQEAR;EQHLLEQAELSR;EQSLQSQLDEAQR;GPLLTALSAEAVASALHK;HQQEAATTQLEQLHQEAK;IQEGEIQDQDLR;LEATGGPIPQR;LKEQETTGILQTQLQEAQR;LLVLQEADSIR;LQEMLMGLEAK;…	AALELLSLDLK;AAQAGSLEISK;ADALQGALEQAHMTLK;AEQSIAELSSSENTLK;ALLALQQQCAEQAQEHEVETR;ALQDSWLQAQAVLK;ALQENLALLTQTLAEREEEVETLR;AQALQEQGELK;AQASAAGILEEDLR;AQDLALSLAQTK;ASLWAQEAK;DQELEALQQEQQQAQGQEER;EALESSHLEGELLR;ELADASQQLER;ELQLTLAQK;EPAQLLLLLAK;EQEILELR;EQEIVVLQQQLQEAR;EQHLLEQAELSR;EQSLQSQLDEAQR;GPLLTALSAEAVASALHK;HQQEAATTQLEQLHQEAK;IQEGEIQDQDLR;LEATGGPIPQR;LKEQETTGILQTQLQEAQR;LLVLQEADSIR;LQEMLMGLEAK;…
Q6IAN0	DRS7B_HUMAN	DHRS7B	Dehydrogenase/reductase SDR family member 7B	0.00776415	0.0157225	-0.875935	0.000464924	0.00561589	-0.890605	0.000202553	0.00618173	-0.88327	14	23.8093	23.7995	24.0275	23.3239	22.848	22.8365	23.0691	22.9548	22.9406	14700000	14600000	17100000	10500000	7550000	7490000	8800000	8130000	8050000	ALLPSMIK;GTIMDTTVDVDKR;GTIMDTTVDVDKR;HATQAFFDCLR;HATQAFFDCLR;NAVVVITGATSGLGK;NAVVVITGATSGLGK;NGGALEELIR;QGHIVAISSIQGK;QGHIVAISSIQGK;RQGHIVAISSIQGK;SAYAASK;SPVEVAQDVLAAVGK;SPVEVAQDVLAAVGK;SPVEVAQDVLAAVGKK;TLAPGLFFSLMASR;VFYAAGAK;VFYAAGAK;VMETNYFGPVALTK;VMETNYFGPVALTK;YGVMDTTTAQGR;YGVMDTTTAQGR	ALLPSMIK;GTIMDTTVDVDKR;HATQAFFDCLR;NAVVVITGATSGLGK;NGGALEELIR;QGHIVAISSIQGK;RQGHIVAISSIQGK;SAYAASK;SPVEVAQDVLAAVGK;SPVEVAQDVLAAVGKK;TLAPGLFFSLMASR;VFYAAGAK;VMETNYFGPVALTK;YGVMDTTTAQGR
P53804	TTC3_HUMAN	TTC3	E3 ubiquitin-protein ligase TTC3	0.000476578	0.00166994	-0.979486	0.00812323	0.0311031	-0.635745	0.000203784	0.00619957	-0.807616	6	19.856	20.0559	19.9742	19.0925	19.0129	18.8423	19.1332	19.3101	19.5356	949000	1090000	1030000	559000	529000	470000	575000	650000	760000	AGGLKPFLLGCPR;IALGASSCEICHEVFK;KVANDSFLIGGLLR;SSQGSPSVVVAPSPK;TYEPSSATPVTR;VTQLYCDGVGVQYK	AGGLKPFLLGCPR;IALGASSCEICHEVFK;KVANDSFLIGGLLR;SSQGSPSVVVAPSPK;TYEPSSATPVTR;VTQLYCDGVGVQYK
P34932	HSP74_HUMAN	HSPA4	Heat shock 70 kDa protein 4	1.00248e-05	9.53755e-05	0.313427	0.00134311	0.0103281	0.205112	0.00020534	0.00622366	0.259269	74	28.6998	28.6998	28.6931	29.0057	28.995	29.0322	28.877	28.9539	28.877	436000000	436000000	434000000	539000000	535000000	549000000	493000000	520000000	493000000	AESEEMETSQAGSK;AESEEMETSQAGSKDK;AESEEMETSQAGSKDK;AFSDPFVEAEK;AGGIETIANEYSDR;CTPACISFGPK;DKLSGEYEK;EDIYAVEIVGGATR;EDIYAVEIVGGATR;EDQYDHLDAADMTK;EFSITDVVPYPISLR;EFSITDVVPYPISLR;ELSTTLNADEAVTR;ELSTTLNADEAVTRGCALQCAILSPAFK;ELTSTCSPIISK;ELTSTCSPIISKPK;ELTSTCSPIISKPK;EMLNLYIENEGK;EMLNLYIENEGK;EPFTLEAYYSSPQDLPYPDPAIAQFSVQK;ETAESVLK;ETAESVLK;FDEVLVNHFCEEFGK;FDEVLVNHFCEEFGKK;FDEVLVNHFCEEFGKK;FLEMCNDLLAR;F…	AESEEMETSQAGSK;AESEEMETSQAGSKDK;AFSDPFVEAEK;AGGIETIANEYSDR;CTPACISFGPK;DKLSGEYEK;EDIYAVEIVGGATR;EDQYDHLDAADMTK;EFSITDVVPYPISLR;ELSTTLNADEAVTR;ELSTTLNADEAVTRGCALQCAILSPAFK;ELTSTCSPIISK;ELTSTCSPIISKPK;EMLNLYIENEGK;EPFTLEAYYSSPQDLPYPDPAIAQFSVQK;ETAESVLK;FDEVLVNHFCEEFGK;FDEVLVNHFCEEFGKK;FLEMCNDLLAR;FQESEERPK;FVSEDDR;FVSEDDRNSFTLK;GCALQCAILSPAFK;GKFLEMCNDLLAR;IKELTSTCSPIISK;KEDIYAVEIVGGATR;KEPFTLEAYYS…
P53814	SMTN_HUMAN	SMTN	Smoothelin	0.000187302	0.000830599	0.833257	0.000654737	0.00681502	0.941755	0.000205875	0.00622366	0.887506	17	21.2125	21.1457	21.3484	22.0854	22.0292	22.0918	22.0592	22.1488	22.3239	2430000	2320000	2670000	4450000	4280000	4470000	4370000	4650000	5250000	ADEALAGLDEGALR;ADEALAGLDEGALRK;AADGSAVSTVTK;AELTLGLR;APPTLLSTSSGGK;AQEIEAATLAGR;ESTPLASGPSSFQR;FTSDSPMAAR;GVAQPLAQLR;LLGPSLTSTTPASSSSGSSSR;LQDGTPQAALSPLTPAR;MGSIFDREDQASPR;MLDQSTDFEER;QDNKENWLHSQQR;QMLLDWCR;TTTVESSFVR;VLLPTGNQR	ADEALAGLDEGALR;ADEALAGLDEGALRK;AADGSAVSTVTK;AELTLGLR;APPTLLSTSSGGK;AQEIEAATLAGR;ESTPLASGPSSFQR;FTSDSPMAAR;GVAQPLAQLR;LLGPSLTSTTPASSSSGSSSR;LQDGTPQAALSPLTPAR;MGSIFDREDQASPR;MLDQSTDFEER;QDNKENWLHSQQR;QMLLDWCR;TTTVESSFVR;VLLPTGNQR
Q86WH2	RASF3_HUMAN	RASSF3	Ras association domain-containing protein 3	0.0159268	0.0288021	0.620846	0.000615548	0.00663113	0.804546	0.000207591	0.0062558	0.712696	3	19.8207	19.9054	19.7005	20.3101	20.714	20.265	20.6096	20.5165	20.714	926000	982000	852000	1300000	1720000	1260000	1600000	1500000	1720000	FLVTESPAK;LSDREHPLYLR;TDTLSFVLR	FLVTESPAK;LSDREHPLYLR;TDTLSFVLR
Q6IQ49	SDE2_HUMAN	SDE2	Splicing regulator SDE2	0.000625513	0.00204901	-0.185124	0.00398208	0.0195959	-0.185543	0.000210231	0.00631457	-0.185334	17	24.275	24.2891	24.239	24.0854	24.1015	24.0609	24.1095	24.1095	24.0275	20300000	20500000	19800000	17800000	18000000	17500000	18100000	18100000	17100000	CELMALGLK;EPIEEEPTGAGLNK;EQIDPALFAK;EQIDPALFAKPLK;EQIDPALFAKPLK;GMQAASSK;HCFTSPDYQQQCHEMAER;HCFTSPDYQQQCHEMAER;HILEDSCAELGESK;HILEDSCAELGESKEHMESR;HILEDSCAELGESKEHMESR;IGSNGVEMAAK;LEDSVLK;LKCELMALGLK;LKCELMALGLK;MVTETEETQEK;MVSAEISENR;MVTETEETQEK;MVTETEETQEKK;VAEVAPEER;VAEVAPEERENVAVAK;VAEVAPEERENVAVAK;VVNTDHGSPEQLQIPVTDSGR	CELMALGLK;EPIEEEPTGAGLNK;EQIDPALFAK;EQIDPALFAKPLK;GMQAASSK;HCFTSPDYQQQCHEMAER;HILEDSCAELGESK;HILEDSCAELGESKEHMESR;IGSNGVEMAAK;LEDSVLK;LKCELMALGLK;MVTETEETQEK;MVSAEISENR;MVTETEETQEKK;VAEVAPEER;VAEVAPEERENVAVAK;VVNTDHGSPEQLQIPVTDSGR
Q92989	CLP1_HUMAN	CLP1	Polyribonucleotide 5'-hydroxyl-kinase Clp1	0.000211814	0.000905258	-0.362884	0.00369511	0.0187173	-0.531724	0.000210859	0.00631457	-0.447304	15	24.2243	24.2891	24.2317	23.895	23.9134	23.848	23.8576	23.7286	23.5638	19600000	20500000	19700000	15600000	15800000	15100000	15200000	13900000	12400000	ASVSGCVINTCGWVK;DLPHFVR;DTPMLLYLNTHTALEQMR;EYFYGFR;FTFDAGAK;GCFYPHAFNVK;IREYFYGFR;LADVFNQR;LLLNYAVR;LVPVTPGR;LYNELKR;TEVAYVSK;TEVAYVSK;VAVFTWHGCSVQLSGR;VAVFTWHGCSVQLSGR;VGAPTIPDSCLPLGMSQEDNQLK;VMVVGPTDVGK	ASVSGCVINTCGWVK;DLPHFVR;DTPMLLYLNTHTALEQMR;EYFYGFR;FTFDAGAK;GCFYPHAFNVK;IREYFYGFR;LADVFNQR;LLLNYAVR;LVPVTPGR;LYNELKR;TEVAYVSK;VAVFTWHGCSVQLSGR;VGAPTIPDSCLPLGMSQEDNQLK;VMVVGPTDVGK
P51654	GPC3_HUMAN	GPC3	Glypican-3	5.2536e-05	0.000322924	-5.35461	5.2536e-05	0.00161326	-5.35461	0.00297518	0.0297451	-5.35461	1	18.7373	18.547	17.7796	13	13	13	13	13	13	437000	383000	225000	0	0	0	0	0	0	VAHVEHEETLSSR	VAHVEHEETLSSR
P51659	DHB4_HUMAN	HSD17B4	Peroxisomal multifunctional enzyme type 2	0.0014517	0.00397667	-0.438016	0.000269016	0.00428709	-0.714989	0.000214285	0.00637732	-0.576502	42	26.7645	26.726	26.604	26.3153	26.2445	26.2207	25.9157	26.0084	26.0254	114000000	111000000	102000000	83500000	79500000	78200000	63300000	67500000	68300000	AAWEHMK;AAWEHMK;ATSTATSGFAGAIGQK;AVANYDSVEEGEK;AVANYDSVEEGEKVVK;AVANYDSVEEGEKVVK;AYALAFAER;CEAVVADVLDK;ELICHNQFSLFLVGSGGFGGKR;FAKPVYPGQTLQTEMWK;FAKPVYPGQTLQTEMWK;FIYEGSSDFSCLPTFGVIIGQK;GALVVVNDLGGDFK;GALVVVNDLGGDFKGVGK;GALVVVNDLGGDFKGVGK;GNIMLSQK;GNIMLSQK;GSFQVTR;GSLAADKVVEEIR;GSLAADKVVEEIR;ICDFENASKPQSIQESTGSIIEVLSK;IDSEGGVSANHTSR;IDSEGGVSANHTSR;IDVVVNNAGILR;IIMTSSASGIYGNFGQANYSAAK;ISDEDWDIIHR;I…	AAWEHMK;ATSTATSGFAGAIGQK;AVANYDSVEEGEK;AVANYDSVEEGEKVVK;AYALAFAER;CEAVVADVLDK;ELICHNQFSLFLVGSGGFGGKR;FAKPVYPGQTLQTEMWK;FIYEGSSDFSCLPTFGVIIGQK;GALVVVNDLGGDFK;GALVVVNDLGGDFKGVGK;GNIMLSQK;GSFQVTR;GSLAADKVVEEIR;ICDFENASKPQSIQESTGSIIEVLSK;IDSEGGVSANHTSR;IDVVVNNAGILR;IIMTSSASGIYGNFGQANYSAAK;ISDEDWDIIHR;KSNIHCNTIAPNAGSR;KVNAVFEWHITK;LGLLGLANSLAIEGR;LGLLGLANSLAIEGRK;LKCEAVVADVLDK;LKDIGPEVVK;LQSTFVFEEIGR;…
Q01780	EXOSX_HUMAN	EXOSC10	Exosome complex component 10	0.00204536	0.00523368	-0.19804	0.0178859	0.0537085	-0.196845	0.000218346	0.00647806	-0.197443	52	27.7771	27.726	27.7581	27.5754	27.5826	27.509	27.4629	27.6251	27.5826	230000000	222000000	227000000	200000000	201000000	191000000	185000000	207000000	201000000	AAAEQAISVR;APVSQAAK;AQNIMESFENPFR;AQNIMESFENPFR;ASGGLPQFGDEYDFYR;DDTHYLLYIYDK;DDTHYLLYIYDK;DFGLYVVNMFDTHQAAR;DFGLYVVNMFDTHQAAR;DPEPPEKEFTPYDYSQSDFK;EFTPYDYSQSDFK;EKIDNSNTPFLPK;EKIDNSNTPFLPK;FALGSVVAVTK;FIKPIFTDESYLELYR;GNGQPVQLQVVWQR;GPLTVAQK;HSLDHLLK;IAEELPKEPQGIIACCNPVPPLVR;IAEELPKEPQGIIACCNPVPPLVR;IDNSNTPFLPK;IRPLPEEMLSYAR;IRPLPEEMLSYAR;IYEISNR;KAQNIMESFENPFR;KGPLTVAQK;KSGPLPSAER;LAQVQVQK;LAQV…	AAAEQAISVR;APVSQAAK;AQNIMESFENPFR;ASGGLPQFGDEYDFYR;DDTHYLLYIYDK;DFGLYVVNMFDTHQAAR;DPEPPEKEFTPYDYSQSDFK;EFTPYDYSQSDFK;EKIDNSNTPFLPK;FALGSVVAVTK;FIKPIFTDESYLELYR;GNGQPVQLQVVWQR;GPLTVAQK;HSLDHLLK;IAEELPKEPQGIIACCNPVPPLVR;IDNSNTPFLPK;IRPLPEEMLSYAR;IYEISNR;KAQNIMESFENPFR;KGPLTVAQK;KSGPLPSAER;LAQVQVQK;LLNCQEFAVDLEHHSYR;LLQCMSR;LYCNVDSNK;LYCNVDSNKQYQLADWR;MFLPSLGHR;NIIRPQLK;NQQPVLPAGLQVPK;QQINEMHLLIQQAR…
Q8TCE6	DEN10_HUMAN	DENND10	DENN domain-containing protein 10	0.0011362	0.00325818	-0.488964	0.00149445	0.0109716	-0.590167	0.000219577	0.00649445	-0.539565	12	23.7695	23.6431	23.632	23.2036	23.2535	23.1206	23.155	23.1519	22.9672	14300000	13100000	13000000	9660000	10000000	9120000	9340000	9320000	8200000	CCLTDENK;EIFTNLAPFSEVSADGEK;EIFTNLAPFSEVSADGEKR;EMGQLIVQSAEDPEKSESHVIQDIALK;GICQSEENGSFLSK;IEAVQEFTR;IVVYHPK;KCCLTDENK;LLHPFVFGQYR;LLHPFVFGQYR;TLPALVWHR;TWFYITTIEVPDSSILKK;VLNLEALK	CCLTDENK;EIFTNLAPFSEVSADGEK;EIFTNLAPFSEVSADGEKR;EMGQLIVQSAEDPEKSESHVIQDIALK;GICQSEENGSFLSK;IEAVQEFTR;IVVYHPK;KCCLTDENK;LLHPFVFGQYR;TLPALVWHR;TWFYITTIEVPDSSILKK;VLNLEALK
Q99758	ABCA3_HUMAN	ABCA3	Phospholipid-transporting ATPase ABCA3	5.40847e-10	8.07215e-08	-6.14295	0.0548749	0.119492	-4.47655	0.00140371	0.0195471	-5.30975	7	19.1801	19.1307	19.1181	13	13	13	17.9992	13	13	594000	574000	569000	0	0	0	262000	0	0	AIWDLLQR;EPTSPDGGEPGYIR;IGYCPQFDALLDHMTGR;ILAPSPDSLLHTPLIIK;MPVLPEDQDVADER;NEYFEAEPEDLVAGIK;VQSEGQQEALEEFK	AIWDLLQR;EPTSPDGGEPGYIR;IGYCPQFDALLDHMTGR;ILAPSPDSLLHTPLIIK;MPVLPEDQDVADER;NEYFEAEPEDLVAGIK;VQSEGQQEALEEFK
Q8NCF5	NF2IP_HUMAN	NFATC2IP	NFATC2-interacting protein	0.00165319	0.00440974	-0.36529	0.000106115	0.00252789	-0.62964	0.000221472	0.00649709	-0.497465	9	24.2535	24.3778	24.3376	23.9134	23.9406	24.019	23.6865	23.6649	23.7286	20000000	21800000	21200000	15800000	16100000	17000000	13500000	13300000	13900000	HQTLEVSLSR;ILLLFGETELSPTATPR;ILLLFGETELSPTATPR;KLSFFFDGTK;KLSFFFDGTK;LIPDDLSLLK;LSFFFDGTK;LVLDPGEAPLVPVYSGK;LVLDPGEAPLVPVYSGK;MSEPLQSVVDHMATHLGVSPSR;RLVLDPGEAPLVPVYSGK;TLMSHYEEAMGLSGR;TLMSHYEEAMGLSGR	HQTLEVSLSR;ILLLFGETELSPTATPR;KLSFFFDGTK;LIPDDLSLLK;LSFFFDGTK;LVLDPGEAPLVPVYSGK;MSEPLQSVVDHMATHLGVSPSR;RLVLDPGEAPLVPVYSGK;TLMSHYEEAMGLSGR
Q6DKK2	TTC19_HUMAN	TTC19	Tetratricopeptide repeat protein 19, mitochondrial	0.00072749	0.0023071	-0.445187	0.00233491	0.0140435	-0.322563	0.000222141	0.00649709	-0.383875	12	23.7077	23.7077	23.7077	23.3101	23.3101	23.1673	23.2961	23.4041	23.4551	13700000	13700000	13700000	10400000	10400000	9420000	10300000	11100000	11500000	ALQISEEIQGER;ATMSYLLGGGMK;DEPEEAELILHDALR;EELAELSK;EELAELSKK;EIYQEALK;EKELAEDIMSVEEK;ELAEDIMSVEEK;FDEAYIYMQR;FDEAYIYMQR;GQLENAEQLFK;LASIYAAQNR;LAYQTDNKK	ALQISEEIQGER;ATMSYLLGGGMK;DEPEEAELILHDALR;EELAELSK;EELAELSKK;EIYQEALK;EKELAEDIMSVEEK;ELAEDIMSVEEK;FDEAYIYMQR;GQLENAEQLFK;LASIYAAQNR;LAYQTDNKK
Q96GX5	GWL_HUMAN	MASTL	Serine/threonine-protein kinase greatwall	0.0003693	0.00137473	-0.786542	0.000926868	0.0083256	-0.494333	0.000222378	0.00649709	-0.640437	21	22.1673	22.0459	22.2361	21.2764	21.4118	21.4015	21.6714	21.654	21.6409	4710000	4330000	4940000	2540000	2790000	2770000	3340000	3300000	3270000	CLTSNLLQSR;DINMMDILTTPSMAKPR;DLELALSPIHNSSALPTTGR;DLKPDNMLISNEGHIK;DYLSSSFLCSDDDR;EPGGGAATEEGVNR;GVAPVDDGR;GVENPAVQESNQK;HNEMTNCYTNQNTGLTVEVQDLK;ILGTPDYLAPELLLGR;ILGTPDYLAPELLLGR;KEPGGGAATEEGVNR;LATSSASSQSHTFISSVESECHSSPK;LATSSASSQSHTFISSVESECHSSPK;MLGPPLEVLK;NFELVDSSPCK;NFELVDSSPCKK;NLMCELDEDCEK;SCLETVASNPGMPVK;SCVNLAK;SFNSHINASNNSEPSR;WEKDCQESDEALGPTMMSWNAVEK;YISEVALALDYLHR	CLTSNLLQSR;DINMMDILTTPSMAKPR;DLELALSPIHNSSALPTTGR;DLKPDNMLISNEGHIK;DYLSSSFLCSDDDR;EPGGGAATEEGVNR;GVAPVDDGR;GVENPAVQESNQK;HNEMTNCYTNQNTGLTVEVQDLK;ILGTPDYLAPELLLGR;KEPGGGAATEEGVNR;LATSSASSQSHTFISSVESECHSSPK;MLGPPLEVLK;NFELVDSSPCK;NFELVDSSPCKK;NLMCELDEDCEK;SCLETVASNPGMPVK;SCVNLAK;SFNSHINASNNSEPSR;WEKDCQESDEALGPTMMSWNAVEK;YISEVALALDYLHR
Q6ICL3	TNG2_HUMAN	TANGO2	Transport and Golgi organization protein 2 homolog	0.100783	0.137979	-4.24681	3.23254e-06	0.000269174	-6.23822	0.00297567	0.0297451	-5.24251	3	19.3516	19.4576	18.9054	13	13	18.9742	13	13	13	669000	720000	491000	0	0	515000	0	0	0	GEPDPIVLTPGTYGLSNALLETPWR;LAALTNYLQPQLDWQAR;YAAVCVR	GEPDPIVLTPGTYGLSNALLETPWR;LAALTNYLQPQLDWQAR;YAAVCVR
P08238	HS90B_HUMAN	HSP90AB1	Heat shock protein HSP 90-beta	0.000641221	0.00208615	0.524908	0.00375882	0.0189467	0.356567	0.000230145	0.00666903	0.440737	37	30.8309	30.846	30.8755	31.2703	31.4284	31.4284	31.2703	31.2591	31.0927	1910000000	1930000000	1970000000	2590000128	2889999872	2889999872	2590000128	2569999872	2289999872	ADHGEPIGR;ADHGEPIGR;AKFENLCK;ALLFIPR;APFDLFENK;APFDLFENKK;APFDLFENKK;CLELFSELAEDK;CLELFSELAEDKENYK;DNSTMGYMMAK;DNSTMGYMMAK;DNSTMGYMMAK;DNSTMGYMMAK;ELKIDIIPNPQER;ELKIDIIPNPQER;EQVANSAFVER;FYEAFSK;FYEAFSK;GFEVVYMTEPIDEYCVQQLK;GFEVVYMTEPIDEYCVQQLK;HLEINPDHPIVETLR;HLEINPDHPIVETLR;HLEINPDHPIVETLR;HSQFIGYPITLYLEK;HSQFIGYPITLYLEK;HSQFIGYPITLYLEKER;HSQFIGYPITLYLEKER;IDIIPNPQER;IDIIPNPQER;IEDVGSDEEDDSGK;I…	ADHGEPIGR;AKFENLCK;ALLFIPR;APFDLFENK;APFDLFENKK;CLELFSELAEDK;CLELFSELAEDKENYK;DNSTMGYMMAK;ELKIDIIPNPQER;EQVANSAFVER;FYEAFSK;GFEVVYMTEPIDEYCVQQLK;HLEINPDHPIVETLR;HSQFIGYPITLYLEK;HSQFIGYPITLYLEKER;IDIIPNPQER;IEDVGSDEEDDSGK;IEDVGSDEEDDSGKDK;KFYEAFSK;KHLEINPDHPIVETLR;KHSQFIGYPITLYLEK;LDSGKELK;LGIHEDSTNR;LGIHEDSTNRR;LMKEILDK;LVSSPCCIVTSTYGWTANMER;NPDDITQEEYGEFYK;RAPFDLFENK;RGFEVVYMTEPIDEYCVQQLK;RLSELL…
Q9Y448	SKAP_HUMAN	KNSTRN	Small kinetochore-associated protein	2.85276e-05	0.000205038	0.382603	0.00499122	0.0226146	0.489439	0.000230351	0.00666903	0.436021	10	23.1795	23.184	23.1795	23.5869	23.5754	23.5285	23.6757	23.5165	23.8191	9500000	9530000	9500000	12600000	12500000	12100000	13400000	12000000	14800000	FLEQQTLCNNQVNDLTTALK;FRDNCLAILESK;GLDPALGSETLASR;LFNETAK;LFNETAKK;LTETQGELKDLTQK;LTETQGELKDLTQK;NQLLEAVNK;QESTTDHMDSMLLLETLQEELK;QLHSGGPENDVTK;QLHSGGPENDVTK;TVYSLQPPSALSGGQPADTQTR	FLEQQTLCNNQVNDLTTALK;FRDNCLAILESK;GLDPALGSETLASR;LFNETAK;LFNETAKK;LTETQGELKDLTQK;NQLLEAVNK;QESTTDHMDSMLLLETLQEELK;QLHSGGPENDVTK;TVYSLQPPSALSGGQPADTQTR
Q9BXW7	HDHD5_HUMAN	HDHD5	Haloacid dehalogenase-like hydrolase domain-containing 5	0.000300856	0.00117585	-0.638595	0.0203752	0.0585414	-0.477858	0.000234746	0.00677581	-0.558226	21	25.8361	25.9383	25.7796	25.2353	25.2463	25.1565	25.1642	25.5783	25.3778	59900000	64300000	57600000	39500000	39800000	37400000	37600000	50100000	43600000	AQELSALLGCEVDADQVILSHSPMK;AQELSALLGCEVDADQVILSHSPMK;ATHDGAPELGAGGTR;ATHDGAPELGAGGTR;GWAAPIR;GWAAPIRK;IEGVLLLGEPVR;KLYAVGDNPMSDVYGANLFHQYLQK;LFSEYHEK;LFSEYHEKR;LFSEYHEKR;LVNSQGQLR;LYAVGDNPMSDVYGANLFHQYLQK;LYAVGDNPMSDVYGANLFHQYLQK;MAFPLLDMVDLER;MAFPLLDMVDLER;MAFPLLDMVDLER;MLVSGQGPVMENAQGLGFR;NPQSTEPVLGGGEPPFHGHR;NPQSTEPVLGGGEPPFHGHR;NVVTVDELR;PSILTYQYAEDLIR;PSILTYQYAEDLIR;QQQPSASQSCISILVCTGVYNPR;RG…	AQELSALLGCEVDADQVILSHSPMK;ATHDGAPELGAGGTR;GWAAPIR;GWAAPIRK;IEGVLLLGEPVR;KLYAVGDNPMSDVYGANLFHQYLQK;LFSEYHEK;LFSEYHEKR;LVNSQGQLR;LYAVGDNPMSDVYGANLFHQYLQK;MAFPLLDMVDLER;MLVSGQGPVMENAQGLGFR;NPQSTEPVLGGGEPPFHGHR;NVVTVDELR;PSILTYQYAEDLIR;QQQPSASQSCISILVCTGVYNPR;RGWAAPIR;RLVNSQGQLR;VIPAALK;VPVVFVTNAGNILQHSK;YEGLMGKPSILTYQYAEDLIR
Q9UKK9	NUDT5_HUMAN	NUDT5	ADP-sugar pyrophosphatase	0.000442611	0.00157461	-0.473562	0.00409596	0.0198839	-0.438606	0.000236366	0.0068021	-0.456084	16	27.4629	27.5389	27.5898	27.0084	27.0711	27.0914	27.1015	26.976	27.1984	185000000	195000000	202000000	135000000	141000000	143000000	144000000	132000000	154000000	MESQEPTESSQNGK;ELEEETGYK;EQTADGVAVIPVLQR;EQTADGVAVIPVLQR;HANAKPFEVPFLK;HANAKPFEVPFLK;KEQTADGVAVIPVLQR;KEQTADGVAVIPVLQR;LDALVAEEHLTVDAR;LDALVAEEHLTVDAR;MESQEPTESSQNGK;PFEVPFLK;PFEVPFLKF;PGDGEFVEVISLPK;PGDGEFVEVISLPK;PKPGDGEFVEVISLPK;PKPGDGEFVEVISLPK;QFRPPMGGYCIEFPAGLIDDGETPEAAALR;QYIISEELISEGK;TLHYECIVLVK;TLHYECIVLVK;TTYMDPTGK;TTYMDPTGK;TWESVKR;VYSYALALK	MESQEPTESSQNGK;ELEEETGYK;EQTADGVAVIPVLQR;HANAKPFEVPFLK;KEQTADGVAVIPVLQR;LDALVAEEHLTVDAR;PFEVPFLK;PFEVPFLKF;PGDGEFVEVISLPK;PKPGDGEFVEVISLPK;QFRPPMGGYCIEFPAGLIDDGETPEAAALR;QYIISEELISEGK;TLHYECIVLVK;TTYMDPTGK;TWESVKR;VYSYALALK
Q15554	TERF2_HUMAN	TERF2	Telomeric repeat-binding factor 2	0.000483252	0.0016863	-0.497789	2.73053e-05	0.00111674	-0.878434	0.000237595	0.00681699	-0.688112	23	24.7182	24.8044	24.8433	24.2679	24.3511	24.2535	23.8764	23.9225	23.9316	27600000	29300000	30100000	20200000	21400000	20000000	15400000	15900000	16000000	AAGAGTAGPASGPGVVRDPAASQPR;AAGAGTAGPASGPGVVR;AAGAGTAGPASGPGVVRDPAASQPR;DIMQALLVRPLGK;DIMQALLVRPLGK;DLVLPTQALPASPALK;DLVLPTQALPASPALK;EKNLAHPVIQNFSYETFQQK;EKNLAHPVIQNFSYETFQQK;FLESHLDDAEPYLLTMAK;FYFHEALR;GRHEPGLGGPAER;HEPGLGGPAER;KDENESSAPADGEGGSELQPK;LEEAVNR;LRNDLLNIIR;NDLLNIIR;NLAHPVIQNFSYETFQQK;NPPTTIGMMTLK;NYPFVNR;QKWTVEESEWVK;RSDTMAGGGGSSDGSGR;TEFTLTEAVVESSR;TLSGAQDSEAAFAK;VMQCLSR;WTVEESEWVK;Y…	AAGAGTAGPASGPGVVRDPAASQPR;AAGAGTAGPASGPGVVR;DIMQALLVRPLGK;DLVLPTQALPASPALK;EKNLAHPVIQNFSYETFQQK;FLESHLDDAEPYLLTMAK;FYFHEALR;GRHEPGLGGPAER;HEPGLGGPAER;KDENESSAPADGEGGSELQPK;LEEAVNR;LRNDLLNIIR;NDLLNIIR;NLAHPVIQNFSYETFQQK;NPPTTIGMMTLK;NYPFVNR;QKWTVEESEWVK;RSDTMAGGGGSSDGSGR;TEFTLTEAVVESSR;TLSGAQDSEAAFAK;VMQCLSR;WTVEESEWVK;YGEGNWAAISK
P50747	BPL1_HUMAN	HLCS	Biotin--protein ligase	0.00126647	0.00356326	-0.360046	0.00702459	0.0282789	-0.499909	0.000238718	0.00682877	-0.429978	15	23.417	23.4551	23.5165	23.0459	23.0999	23.1627	23.0805	23.0309	22.7776	11200000	11500000	12000000	8660000	8990000	9390000	8870000	8570000	7190000	ADYLIAR;AELKPLR;APNILLYVGSDSQEALGR;EILTTLGLSCDMK;FMAYLSQGGK;HVDSEGEIK;IVSVHLQDSTLK;LQGHLENEDKDR;LQGHLENEDKDR;LSVLSSGCR;MIVHVPFGTR;SIPEYQDINLR;TVQNLVFSK;VKWPNDIYYSDLMK;VVTVLEK;YWVHSGQQVHLGSAEGPK	ADYLIAR;AELKPLR;APNILLYVGSDSQEALGR;EILTTLGLSCDMK;FMAYLSQGGK;HVDSEGEIK;IVSVHLQDSTLK;LQGHLENEDKDR;LSVLSSGCR;MIVHVPFGTR;SIPEYQDINLR;TVQNLVFSK;VKWPNDIYYSDLMK;VVTVLEK;YWVHSGQQVHLGSAEGPK
Q92859	NEO1_HUMAN	NEO1	Neogenin	2.98564e-08	1.35804e-06	-10.2134	0.198698	0.309757	-0.228991	0.0665412	0.194497	-5.22119	9	23.2332	23.0559	23.3511	13	13	13	23.0224	23.1734	22.7574	9860000	8720000	10700000	0	0	0	8520000	9460000	7090000	DGTFLNLVSDDRR;GHESEDSMSTLAGR;KSDVTETLVSGTQLSQLIEGLDR;MLEDSESSYEPDELTK;NEEALDTESSER;NSQDITPVDNSMDSNIHQR;QLLPDGSLFISNVVHSK;SPDPNPIMTDTPIPR;VIGQDVVLPCVASGLPTPTIK	DGTFLNLVSDDRR;GHESEDSMSTLAGR;KSDVTETLVSGTQLSQLIEGLDR;MLEDSESSYEPDELTK;NEEALDTESSER;NSQDITPVDNSMDSNIHQR;QLLPDGSLFISNVVHSK;SPDPNPIMTDTPIPR;VIGQDVVLPCVASGLPTPTIK
Q9BTE3	MCMBP_HUMAN	MCMBP	Mini-chromosome maintenance complex-binding protein	0.000378525	0.00140088	-0.296251	0.00498819	0.022612	-0.181608	0.000241223	0.00684397	-0.238929	31	25.4614	25.4008	25.4488	25.1795	25.1214	25.1214	25.2426	25.3066	25.217	46200000	44300000	45800000	38000000	36500000	36500000	39700000	41500000	39000000	AHVLHFGK;AVEDDFVEMR;CLSLSAGQTTLSR;DASALLDPMECTDTAEEQR;DVAECGPQQELDLNSPR;DVLPLGK;EAYVNANQAR;FIPHKDYTANR;FIPHKDYTANR;FLEYSISDEITK;FTVNLSGCPR;FVSSFMSELSPVR;IHVILAQK;IHVILAQK;IIQHLVPASFR;IIQHLVPASFR;IYLTLLR;KNDPQSITADDLHQLLVVAR;KNDPQSITADDLHQLLVVAR;KVIEYFK;LQHINPLLPACLNK;LQHINPLLPACLNK;LQHINPLLPACLNKEESK;LQHINPLLPACLNKEESK;LQMTIENMNHLK;LQMTIENMNHLK;NDPQSITADDLHQLLVVAR;NSTFTEHLYR;NSTFTEHLYR;QAGSVGGLQW…	AHVLHFGK;AVEDDFVEMR;CLSLSAGQTTLSR;DASALLDPMECTDTAEEQR;DVAECGPQQELDLNSPR;DVLPLGK;EAYVNANQAR;FIPHKDYTANR;FLEYSISDEITK;FTVNLSGCPR;FVSSFMSELSPVR;IHVILAQK;IIQHLVPASFR;IYLTLLR;KNDPQSITADDLHQLLVVAR;KVIEYFK;LQHINPLLPACLNK;LQHINPLLPACLNKEESK;LQMTIENMNHLK;NDPQSITADDLHQLLVVAR;NSTFTEHLYR;QAGSVGGLQWCGEPK;QLESLRR;QTFYCVPVPGESTWVK;SYEDDDDMDLQPNK;SYEDDDDMDLQPNKQK;VHSPPASLVPR;VSPSTSYTPSR;VYEDWDCFK;WVPSLNEVPLHYLKP…
Q9NTJ4	MA2C1_HUMAN	MAN2C1	Alpha-mannosidase 2C1	0.00126603	0.00356309	0.47917	0.00137763	0.0104335	0.77686	0.000241588	0.00684397	0.628015	16	24.3844	24.3511	24.2463	24.7695	24.8904	24.7594	24.9271	25.2058	25.1795	21900000	21400000	19900000	28600000	31100000	28400000	31900000	38700000	38000000	ANHSAFLFGFGDGGGGPTQTMLDR;DGEPVQGLTK;FEVWAHR;FVSPLYFTDCNLR;GSILSLSLLR;ILHDVELLSSLALAR;IQEFACR;KPVLGQAGTLAVGTEGGLR;LSNTDGLPR;LSQEVVLDVGCPYVR;LTSLVLVASGR;NPEFIFACSQAQQLEWVK;QFLQGQNFFLQEFGK;SAQFLYPAAQLQHLWR;SWVTALQLMER;VKLDPTGR	ANHSAFLFGFGDGGGGPTQTMLDR;DGEPVQGLTK;FEVWAHR;FVSPLYFTDCNLR;GSILSLSLLR;ILHDVELLSSLALAR;IQEFACR;KPVLGQAGTLAVGTEGGLR;LSNTDGLPR;LSQEVVLDVGCPYVR;LTSLVLVASGR;NPEFIFACSQAQQLEWVK;QFLQGQNFFLQEFGK;SAQFLYPAAQLQHLWR;SWVTALQLMER;VKLDPTGR
O75940	SPF30_HUMAN	SMNDC1	Survival of motor neuron-related-splicing factor 30	3.45224e-05	0.000235879	-0.524716	0.000903939	0.00819932	-0.317654	0.000242106	0.00684397	-0.421185	8	25.5463	25.5105	25.5522	25.0062	24.976	25.0526	25.1565	25.2714	25.228	49000000	47800000	49200000	33700000	33000000	34800000	37400000	40500000	39300000	AQLQQVEAALSGNGENEDLLK;DLLSTQPSETLASSDSFASTQPTHSWK;DLQEVIELTK;ELEQEREDQK;EMIAQQR;SIFASPESVTGK;VGVGTCGIADKPMTQYQDTSK;VGVGTCGIADKPMTQYQDTSK;WQQFNNR	AQLQQVEAALSGNGENEDLLK;DLLSTQPSETLASSDSFASTQPTHSWK;DLQEVIELTK;ELEQEREDQK;EMIAQQR;SIFASPESVTGK;VGVGTCGIADKPMTQYQDTSK;WQQFNNR
P51795	CLCN5_HUMAN	CLCN5	H(+)/Cl(-) exchange transporter 5	2.52545e-06	3.54752e-05	-7.92847	0.420038	0.532202	-2.4614	0.0296506	0.120605	-5.19493	3	21.1642	20.5261	21.0951	13	13	13	21.1079	21.2933	13	2350000	1510000	2240000	0	0	0	2260000	2570000	0	HIAQMANQDPDSILFN;LVGFVLR;TLAMDVMKPR	HIAQMANQDPDSILFN;LVGFVLR;TLAMDVMKPR
Q8TEQ6	GEMI5_HUMAN	GEMIN5	Gem-associated protein 5	0.000231188	0.000963908	0.191223	0.00947603	0.0345647	0.260768	0.000245557	0.00690081	0.225995	68	25.2463	25.1984	25.2133	25.4202	25.4105	25.4008	25.5522	25.5135	25.3745	39800000	38500000	38900000	44900000	44600000	44300000	49200000	47900000	43500000	AASHLLSIHK;CSDAVPGGLFGFAAR;CYLGATCAYDAAK;DGHYAVAAK;DGHYAVAAK;DKLGDHQSPATPAFK;DKLGDHQSPATPAFK;DLIVSGDEK;EEPLCNFR;EGCLAFGTDDGK;EKPETLIK;ELNEDVSADVEER;EPVICTPVSSGFEK;FHLGLFTDR;GCYLATGSK;GCYLATGSK;GCYLATGSKDQTIR;GGGIDPTVK;GHLENGHPELFHQLMLWK;GVLQTAAER;GVVFCYWFNR;HASLQNSQR;HCQTFCM;IMALGNEDGSIEIFQIPNLK;IMALGNEDGSIEIFQIPNLK;ITSVAWSPHHDGR;ITSVAWSPHHDGR;IVFNLCPLQTEDDK;IVFNLCPLQTEDDKQLLLSTSMDR;IVFNLCPLQTEDD…	AASHLLSIHK;CSDAVPGGLFGFAAR;CYLGATCAYDAAK;DGHYAVAAK;DKLGDHQSPATPAFK;DLIVSGDEK;EEPLCNFR;EGCLAFGTDDGK;EKPETLIK;ELNEDVSADVEER;EPVICTPVSSGFEK;FHLGLFTDR;GCYLATGSK;GCYLATGSKDQTIR;GGGIDPTVK;GHLENGHPELFHQLMLWK;GVLQTAAER;GVVFCYWFNR;HASLQNSQR;HCQTFCM;IMALGNEDGSIEIFQIPNLK;ITSVAWSPHHDGR;IVFNLCPLQTEDDK;IVFNLCPLQTEDDKQLLLSTSMDR;IWDVETK;KSIELEK;KYTLFSASSEGQNHSR;LGDHQSPATPAFK;LICTIQQHHK;LLCVAWSPLDPDCIYSGADDFCVHK;…
Q9UBS0	KS6B2_HUMAN	RPS6KB2	Ribosomal protein S6 kinase beta-2	0.0051531	0.0111717	-0.292467	0.000860366	0.00795237	-0.46136	0.000248711	0.006969	-0.376913	9	25.4676	25.5105	25.433	25.1055	25.2679	25.1604	24.9406	25.0975	24.989	46400000	47800000	45300000	36100000	40400000	37500000	32200000	35900000	33300000	AAGLEPVGHYEEVELTETSVNVGPER;DLKPENIMLSSQGHIK;ESIHEGAVTHTFCGTIEYMAPEILVR;FSPFEGFR;HMNWDDLLAWR;HMNWDDLLAWR;IGGGPGDAADVQR;IGPHCFELLR;IGPHCFELLR;LALPPYLTPDAR;VDPPFRPCLQSEEDVSQFDTR	AAGLEPVGHYEEVELTETSVNVGPER;DLKPENIMLSSQGHIK;ESIHEGAVTHTFCGTIEYMAPEILVR;FSPFEGFR;HMNWDDLLAWR;IGGGPGDAADVQR;IGPHCFELLR;LALPPYLTPDAR;VDPPFRPCLQSEEDVSQFDTR
Q13464	ROCK1_HUMAN	ROCK1	Rho-associated protein kinase 1	0.000408627	0.00148294	-0.300447	0.000418053	0.00540546	-0.452508	0.000249715	0.00697672	-0.376477	60	24.2961	24.2961	24.2961	23.9406	24.0275	24.019	23.8288	23.9225	23.7796	20600000	20600000	20600000	16100000	17100000	17000000	14900000	15900000	14400000	STGDSFETRFEK;AESEQLAR;AETEEIPK;AFVGNQLPFVGFTYYSNR;AFVGNQLPFVGFTYYSNRR;CDTAVGTPDYISPEVLK;DIEILRR;DMLLLACSQDEQKK;DMLLLACSQDEQKK;DRGHDSEMIGDLQAR;DVEMEPVQQAEK;EDLICPCK;ELKEEIEEK;ELNDMQAQLVEECAHR;ELNDMQAQLVEECAHR;ESDIEQLR;FNQMVVK;GHEFIPTLYHFPANCDACAK;GLLEEQYFELTQESK;GLLEEQYFELTQESKK;IEGWLSVPNR;IFQILYANEGECR;IFQILYANEGECRK;IFQILYANEGECRK;IQELQNEKETLATQLDLAETK;ITSLQEEVK;KDVEMEPVQQAEK;KLQLELNQER;LEEANSML…	STGDSFETRFEK;AESEQLAR;AETEEIPK;AFVGNQLPFVGFTYYSNR;AFVGNQLPFVGFTYYSNRR;CDTAVGTPDYISPEVLK;DIEILRR;DMLLLACSQDEQKK;DRGHDSEMIGDLQAR;DVEMEPVQQAEK;EDLICPCK;ELKEEIEEK;ELNDMQAQLVEECAHR;ESDIEQLR;FNQMVVK;GHEFIPTLYHFPANCDACAK;GLLEEQYFELTQESK;GLLEEQYFELTQESKK;IEGWLSVPNR;IFQILYANEGECR;IFQILYANEGECRK;IQELQNEKETLATQLDLAETK;ITSLQEEVK;KDVEMEPVQQAEK;KLQLELNQER;LEEANSMLTK;LEQEVNEHKVTK;LFHVRPVTQGDVYR;LLDLSDSTSVASFPSA…
P57737	CORO7_HUMAN	CORO7	Coronin-7	0.000216737	0.000921351	-0.313402	0.0174201	0.0526019	-0.210021	0.000252898	0.00704091	-0.261711	25	24.9361	24.976	25.0062	24.6757	24.6703	24.632	24.6811	24.7543	24.8528	32100000	33000000	33700000	26800000	26700000	26000000	26900000	28300000	30300000	APSSAQYLEEK;ASQSTQAHENSR;ASQSTQAHENSR;CLLVSGFDSQSER;DGALVGTACK;DGALVGTACKDK;DSHITNLK;DSHITNLK;ESWISDIR;FHPLAANVLASSSYDLTVR;GLNLTTPGESDGFCANK;IVWVCDGR;IWDLQAGADR;LAVAGEDAR;LGNREDPLPQDSFEGVDEDEWD;LPDTALPTLQNGAAVTDLAWDPFDPHR;LQGHQDQIFSLAWSPDGQQLATVCK;QALAVMSCEVLR;QQPLTELAAHGDLVQSAVWSR;QSSLEPVAFR;RAPSSAQYLEEK;RAPSSAQYLEEK;SGPEPLQEGPGPK;SLQSLLGPSSK;VAVPLLSSGGQVAVLELR;VAVPLLSSGGQVAVLELR;VLQLSDTAIVPIGYH…	APSSAQYLEEK;ASQSTQAHENSR;CLLVSGFDSQSER;DGALVGTACK;DGALVGTACKDK;DSHITNLK;ESWISDIR;FHPLAANVLASSSYDLTVR;GLNLTTPGESDGFCANK;IVWVCDGR;IWDLQAGADR;LAVAGEDAR;LGNREDPLPQDSFEGVDEDEWD;LPDTALPTLQNGAAVTDLAWDPFDPHR;LQGHQDQIFSLAWSPDGQQLATVCK;QALAVMSCEVLR;QQPLTELAAHGDLVQSAVWSR;QSSLEPVAFR;RAPSSAQYLEEK;SGPEPLQEGPGPK;SLQSLLGPSSK;VAVPLLSSGGQVAVLELR;VLQLSDTAIVPIGYHVPR;VPAEGLEEVLTTPETVLTGHTEK;VSLNPACR
Q86Y97	KMT5C_HUMAN	KMT5C	Histone-lysine N-methyltransferase KMT5C	4.76393e-05	0.000300959	-1.25595	0.000613275	0.00661435	-0.725179	0.000253482	0.00704091	-0.990562	8	19.7667	19.8846	19.7373	18.6204	18.4496	18.5507	18.9742	19.1777	19.0612	892000	968000	874000	403000	358000	384000	515000	593000	547000	AFLPESGFTILPCTR;ALTLGGWTAR;FVPADGNAACVK;LPACSARPDTSPLWLQWLPQPQPR;LQQGLDSGSR;LRGEALVALGQPPHAR;MNVSPVPPLRR;WAPQQDWHWAR	AFLPESGFTILPCTR;ALTLGGWTAR;FVPADGNAACVK;LPACSARPDTSPLWLQWLPQPQPR;LQQGLDSGSR;LRGEALVALGQPPHAR;MNVSPVPPLRR;WAPQQDWHWAR
P04066	FUCO_HUMAN	FUCA1	Tissue alpha-L-fucosidase	0.00299169	0.00710154	-0.543922	0.000725917	0.00720693	-0.895491	0.000255459	0.00707533	-0.719706	8	23.0723	23.2021	23.2535	22.5093	22.7307	22.6562	22.1856	22.2185	22.4375	8820000	9650000	10000000	5970000	6960000	6610000	4770000	4880000	5680000	DGLIVPIFQER;DLVGELGTALR;DVGPHRDLVGELGTALR;FFHPEEWADLFQAAGAK;ITMLGIQGDLK;TQHFVSAK;YTPDWPSLDSRPLPAWFDEAK;YVVLTTK;YVVLTTK	DGLIVPIFQER;DLVGELGTALR;DVGPHRDLVGELGTALR;FFHPEEWADLFQAAGAK;ITMLGIQGDLK;TQHFVSAK;YTPDWPSLDSRPLPAWFDEAK;YVVLTTK
Q5VVQ6	OTU1_HUMAN	YOD1	Ubiquitin thioesterase OTU1	0.000109179	0.000546295	-0.959407	0.00094469	0.00838949	-0.541872	0.000257013	0.00709784	-0.750639	13	25.6348	25.5345	25.4394	24.6264	24.5285	24.5754	24.945	25.0062	25.0317	52100000	48600000	45500000	25900000	24200000	25000000	32300000	33700000	34300000	AKDGTHVLQGLSSR;DGTHVLQGLSSR;DGTHVLQGLSSR;ELQGQIAAITGIAPGGQR;ELQGQIAAITGIAPGGQR;ETGHTNFGEV;ETLPVLTR;FGEDAGYTK;FGEDAGYTKR;FGEDAGYTKR;FYQCEICVVDTQTVR;GLTGQAEAR;IDRFGEDAGYTK;TNQEYCDWIK;VLLIYDGIHYDPLQR;VLLIYDGIHYDPLQR;VRELQGQIAAITGIAPGGQR	AKDGTHVLQGLSSR;DGTHVLQGLSSR;ELQGQIAAITGIAPGGQR;ETGHTNFGEV;ETLPVLTR;FGEDAGYTK;FGEDAGYTKR;FYQCEICVVDTQTVR;GLTGQAEAR;IDRFGEDAGYTK;TNQEYCDWIK;VLLIYDGIHYDPLQR;VRELQGQIAAITGIAPGGQR
P49588	SYAC_HUMAN	AARS1	Alanine--tRNA ligase, cytoplasmic	0.000313214	0.00120735	0.33753	0.000963866	0.00847115	0.199107	0.000259972	0.00715877	0.268318	63	27.3066	27.2803	27.3578	27.6865	27.6458	27.6251	27.5165	27.5165	27.509	166000000	163000000	172000000	216000000	210000000	207000000	192000000	192000000	191000000	MDSTLTASEIR;AEEIANEMIEAAK;AEEIANEMIEAAK;ALNEALK;AQTAPNK;AQTAPNKDVQR;AQTAPNKDVQR;ASEWVQQVSGLMDGK;ASEWVQQVSGLMDGK;ASEWVQQVSGLMDGK;ASEWVQQVSGLMDGK;AVFDETYPDPVR;AVYTQDCPLAAAK;CLSVMEAK;CLSVMEAK;CLSVMEAK;DELRETLK;DIINEEEVQFLK;DNFWEMGDTGPCGPCSEIHYDR;DNFWEMGDTGPCGPCSEIHYDR;DVSAQATGK;EADGILKPLPK;EADGILKPLPK;EIADLGEALATAVIPQWQK;EIADLGEALATAVIPQWQKDELR;EKMFVEEVSTGQECGVVLDK;FIDFFKR;GAMSTQQIK;GAMSTQQIK;GAMSTQ…	MDSTLTASEIR;AEEIANEMIEAAK;ALNEALK;AQTAPNK;AQTAPNKDVQR;ASEWVQQVSGLMDGK;AVFDETYPDPVR;AVYTQDCPLAAAK;CLSVMEAK;DELRETLK;DIINEEEVQFLK;DNFWEMGDTGPCGPCSEIHYDR;DVSAQATGK;EADGILKPLPK;EIADLGEALATAVIPQWQK;EIADLGEALATAVIPQWQKDELR;EKMFVEEVSTGQECGVVLDK;FIDFFKR;GAMSTQQIK;GAMSTQQIKK;GGGKDVSAQATGK;GGYVLHIGTIYGDLK;GLEVTDDSPK;GLVVDMDGFEEER;GLVVDMDGFEEERK;GSLVAPDR;GTGARPYTGK;HNDLDDVGK;ILPGNMK;ILPGNMKDNFWEMGDTGPCGPCSE…
Q96HY7	DHTK1_HUMAN	DHTKD1	2-oxoadipate dehydrogenase complex component E1	0.014994	0.0273482	-0.431835	0.00097232	0.00849448	-0.588394	0.000260713	0.00715877	-0.510114	28	24.4738	24.3975	24.4676	24.2021	23.848	23.9933	23.8385	23.976	23.7594	23300000	22100000	23200000	19300000	15100000	16700000	15000000	16500000	14200000	DHIWSQEEPQNMGPWSFVSPR;DVIIDLLCYR;ELQMHSHLLK;ELQMHSHLLK;EPQGALERPPVDHGLAR;EPQGALERPPVDHGLAR;ETFTTEER;FEELQKETFTTEER;GVYGYRPR;HDFAIIR;HFYSLVK;KDVIIDLLCYR;KDVIIDLLCYR;KHDFAIIR;KPLIVASPK;KSIPDTYAEHLIAGGLMTQEEVSEIK;KSIPDTYAEHLIAGGLMTQEEVSEIK;LAFEYQR;LMLESQEFDHFLATK;LSGQDVGR;LVGCAIIHVNGDSPEEVVR;LVGRPPLPVPAVGIGTVHLHQHEDILAK;LVTVYCEHGHK;LVTVYCEHGHK;MSAYSGITDVIIGMPHR;QDGDYSPDNSAQPGDR;QWGHNELDEPFYTNPIMYK;R…	DHIWSQEEPQNMGPWSFVSPR;DVIIDLLCYR;ELQMHSHLLK;EPQGALERPPVDHGLAR;ETFTTEER;FEELQKETFTTEER;GVYGYRPR;HDFAIIR;HFYSLVK;KDVIIDLLCYR;KHDFAIIR;KPLIVASPK;KSIPDTYAEHLIAGGLMTQEEVSEIK;LAFEYQR;LMLESQEFDHFLATK;LSGQDVGR;LVGCAIIHVNGDSPEEVVR;LVGRPPLPVPAVGIGTVHLHQHEDILAK;LVTVYCEHGHK;MSAYSGITDVIIGMPHR;QDGDYSPDNSAQPGDR;QWGHNELDEPFYTNPIMYK;RFEELQK;SIPDTYAEHLIAGGLMTQEEVSEIK;SSLYCSDIGK;TLVFCSGK;VEELCPFPLDSLQQEMSK;YGGEGAES…
O14975	S27A2_HUMAN	SLC27A2	Long-chain fatty acid transport protein 2	3.65502e-07	8.4269e-06	-10.4933	0.43035	0.540525	0.151594	0.0819285	0.20209	-5.17084	8	23.8093	23.2535	23.417	13	13	13	23.6971	23.6971	23.5404	14700000	10000000	11200000	0	0	0	13600000	13600000	12200000	DALYFLDDTAK;DETLTYAQVDRR;KDDVSIYYVSR;LFQHIADYLPSYAR;LFQHIADYLPSYARPR;MTLVEEGFNPAVIK;MYVPMTEDIYNAISAK;SLLHCFQCCGAK	DALYFLDDTAK;DETLTYAQVDRR;KDDVSIYYVSR;LFQHIADYLPSYAR;LFQHIADYLPSYARPR;MTLVEEGFNPAVIK;MYVPMTEDIYNAISAK;SLLHCFQCCGAK
Q96A35	RM24_HUMAN	MRPL24	Large ribosomal subunit protein uL24m	0.00361912	0.00833811	-0.276676	0.0147909	0.0467553	-0.30529	0.000263456	0.00719288	-0.290983	14	24.5522	24.5225	24.5983	24.3239	24.2021	24.317	24.2317	24.3844	24.141	24600000	24100000	25400000	21000000	19300000	20900000	19700000	21900000	18500000	ADGIVPETWIDGPK;ADGIVPETWIDGPKDTSVEDALER;DTSVEDALER;FTEAGER;GTMIPSEAPLLHR;GTMIPSEAPLLHR;GTMIPSEAPLLHR;IIPKPEFPR;KNPPWIR;KPTEIEWR;LVDPMDR;NWVVVGGLNTHYR;NWVVVGGLNTHYR;TLQEEVMEAMGIK;TLQEEVMEAMGIK;TLQEEVMEAMGIK;TYVPCLK;TYVPCLK;YGMSPPGSVADK;YGMSPPGSVADKR;YGMSPPGSVADKR	ADGIVPETWIDGPK;ADGIVPETWIDGPKDTSVEDALER;DTSVEDALER;FTEAGER;GTMIPSEAPLLHR;IIPKPEFPR;KNPPWIR;KPTEIEWR;LVDPMDR;NWVVVGGLNTHYR;TLQEEVMEAMGIK;TYVPCLK;YGMSPPGSVADK;YGMSPPGSVADKR
Q9GZX9	TWSG1_HUMAN	TWSG1	Twisted gastrulation protein homolog 1	0.000381836	0.0014104	-1.13111	0.000529321	0.00604761	-0.646929	0.000265575	0.00722688	-0.889018	4	22.4775	22.3805	22.5938	21.1946	21.3962	21.4676	21.8191	21.823	21.8689	5840000	5460000	6330000	2400000	2760000	2900000	3700000	3710000	3830000	ALCASDVSK;ALCASDVSK;ISCESMGASK;STVEELHEPIPSLFR;STVEELHEPIPSLFR;WFHNACCECIGPECIDYGSK	ALCASDVSK;ISCESMGASK;STVEELHEPIPSLFR;WFHNACCECIGPECIDYGSK
O14727	APAF_HUMAN	APAF1	Apoptotic protease-activating factor 1	0.00109936	0.00317445	-0.264528	0.000852266	0.00789328	-0.430079	0.00026621	0.00722688	-0.347303	38	23.9933	23.9495	23.9406	23.6431	23.7182	23.7286	23.48	23.6209	23.4923	16700000	16200000	16100000	13100000	13800000	13900000	11700000	12900000	11800000	AFDSQCQILLTTR;AHEDEVLCCAFSTDDR;CCSWSADGAR;DFVCHQGTVLSCDISHDATK;DHSLLEGCFPGGVHWVSVGK;DHSLLEGCFPGGVHWVSVGK;DKSVTDSVMGPK;DLAALLHDGIPVVSSSSGK;DSVSGITSYVR;EDIKDYYTDLSILQK;EKDFVCHQGTVLSCDISHDATK;FIATCSVDKK;FSPDDKLLASCSADGTLK;FSPDDKLLASCSADGTLK;GHLSWVHGVMFSPDGSSFLTSSDDQTIR;GHQETVKDFR;IHVSPDFK;KADLPEQAHSIIK;LDQDESFSQR;LKGEPGWVTIHGMAGCGK;LKGEPGWVTIHGMAGCGK;LLASCSADGTLK;LLSWSFDGTVK;LPLNIEEAKDR;LVNAIQQK;LVV…	AFDSQCQILLTTR;AHEDEVLCCAFSTDDR;CCSWSADGAR;DFVCHQGTVLSCDISHDATK;DHSLLEGCFPGGVHWVSVGK;DKSVTDSVMGPK;DLAALLHDGIPVVSSSSGK;DSVSGITSYVR;EDIKDYYTDLSILQK;EKDFVCHQGTVLSCDISHDATK;FIATCSVDKK;FSPDDKLLASCSADGTLK;GHLSWVHGVMFSPDGSSFLTSSDDQTIR;GHQETVKDFR;IHVSPDFK;KADLPEQAHSIIK;LDQDESFSQR;LKGEPGWVTIHGMAGCGK;LLASCSADGTLK;LLSWSFDGTVK;LPLNIEEAKDR;LVNAIQQK;LVVRPHTDAVYHACFSEDGQR;LWDATSANER;LWDLNQK;MLISAGGYIK;NCLLQHR;NC…
Q8N1B4	VPS52_HUMAN	VPS52	Vacuolar protein sorting-associated protein 52 homolog	0.00820154	0.0164755	0.157302	0.00344056	0.0178257	0.220717	0.000267986	0.00725454	0.189009	23	23.6431	23.654	23.6865	23.8764	23.7995	23.7796	23.9316	23.895	23.8191	13100000	13200000	13500000	15400000	14600000	14400000	16000000	15600000	14800000	AADDSKEVESFQQLLNAR;AELINIHHLMVELKK;DYIQESENIASLHNQITACDAVLER;EAEALIER;EIRDEYVETLSK;EIRDEYVETLSK;EVESFQQLLNAR;FFYQFLLGNER;FLEQLQELDAK;GFFSKPSLR;GSVISPTELEAPILVPHTAQR;GTAACADVR;IYLSYYR;LGGLDTRPHYITR;MEQMLGAFQSDLSSISSEIR;NTIFTLGTR;QVELELQQIEQK;SQHYALLDNSCR;SQHYALLDNSCR;SSVESLSQDVMR;TLQEQSGAMNIR;VLSQPQLR;VQYEEVAEKDDLMGVEDTAK;YAEFSSALVSINQTIPNER;YPFEALFR	AADDSKEVESFQQLLNAR;AELINIHHLMVELKK;DYIQESENIASLHNQITACDAVLER;EAEALIER;EIRDEYVETLSK;EVESFQQLLNAR;FFYQFLLGNER;FLEQLQELDAK;GFFSKPSLR;GSVISPTELEAPILVPHTAQR;GTAACADVR;IYLSYYR;LGGLDTRPHYITR;MEQMLGAFQSDLSSISSEIR;NTIFTLGTR;QVELELQQIEQK;SQHYALLDNSCR;SSVESLSQDVMR;TLQEQSGAMNIR;VLSQPQLR;VQYEEVAEKDDLMGVEDTAK;YAEFSSALVSINQTIPNER;YPFEALFR
Q13232	NDK3_HUMAN	NME3	Nucleoside diphosphate kinase 3	0.000662035	0.00213641	-0.733487	0.00675958	0.0275601	-0.467542	0.000271919	0.00734028	-0.600514	12	26.1095	26.2077	26.204	25.5667	25.4266	25.3273	25.5609	25.7024	25.8552	72400000	77500000	77300000	49700000	45100000	42100000	49500000	54600000	60700000	ALIGATNPADAPPGTIR;ALIGATNPADAPPGTIR;EHYAELR;EIALWFR;ERPFYGR;GDFCIEVGK;LVGEIVR;LVQASEELLR;LVQASEELLREHYAELR;LVQASEELLREHYAELR;NLIHGSDSVESAR;NLIHGSDSVESAR;NLIHGSDSVESARR;NLIHGSDSVESARR;RLVGEIVR;TFLAVKPDGVQR;TFLAVKPDGVQR	ALIGATNPADAPPGTIR;EHYAELR;EIALWFR;ERPFYGR;GDFCIEVGK;LVGEIVR;LVQASEELLR;LVQASEELLREHYAELR;NLIHGSDSVESAR;NLIHGSDSVESARR;RLVGEIVR;TFLAVKPDGVQR
Q53T94	TAF1B_HUMAN	TAF1B	TATA box-binding protein-associated factor RNA polymerase I subunit B	0.00399472	0.00906355	0.441854	0.000378972	0.00515882	0.604877	0.00027571	0.00742171	0.523365	12	20.5731	20.5451	20.6971	21.1457	20.9459	21.0493	21.265	21.1704	21.1946	1560000	1530000	1700000	2320000	2020000	2170000	2520000	2360000	2400000	MDLEEAEEFKER;DKPWFDFR;EAITLSDLLR;EMVVNLQK;FPDITEDCYLHPNILCMK;GIFGIESWPDYEDIYKK;MTGMGEVDFLTFDPIAK;NDVLHNFWK;NPVYTTGR;NSLYWLSTQK;YQEVTNTDLIPNTQIK;YYCTSCHNVTER	MDLEEAEEFKER;DKPWFDFR;EAITLSDLLR;EMVVNLQK;FPDITEDCYLHPNILCMK;GIFGIESWPDYEDIYKK;MTGMGEVDFLTFDPIAK;NDVLHNFWK;NPVYTTGR;NSLYWLSTQK;YQEVTNTDLIPNTQIK;YYCTSCHNVTER
Q8N2S1	LTBP4_HUMAN	LTBP4	Latent-transforming growth factor beta-binding protein 4	0.0844904	0.119122	-6.57005	0.265578	0.385904	-3.71362	0.0444205	0.15165	-5.14184	5	22.3699	22.4898	22.4825	13	21.632	13	21.8802	21.3211	13	5420000	5890000	5860000	0	3250000	0	3860000	2620000	0	AGPDLASCLDVDECRER;GGYTCVCPDGFLLDSSR;SRGPGAPCQDVDECAR;SSCISQHVISEAK;VSAPDGPCPTGFER	AGPDLASCLDVDECRER;GGYTCVCPDGFLLDSSR;SRGPGAPCQDVDECAR;SSCISQHVISEAK;VSAPDGPCPTGFER
P0CE72;P0CE71	OCM2_HUMAN;ONCO_HUMAN	OCM;OCM2	Putative oncomodulin-2	0.386634	0.436488	-3.33223	0.102586	0.189363	-6.91675	0.073456	0.194497	-5.12449	1	23.2821	23.0207	23.2821	23.3376	23.2506	13	22.8346	13	13	10200000	8510000	10200000	10600000	9980000	0	7480000	0	0	FFQTSGLSK	FFQTSGLSK
Q9Y3X0	CCDC9_HUMAN	CCDC9	Coiled-coil domain-containing protein 9	0.00167301	0.00444894	0.231161	0.00364934	0.0185393	0.260106	0.0002849	0.00757819	0.245634	11	22.8895	22.9189	22.9637	23.1127	23.1673	23.1856	23.1158	23.2419	23.1946	7770000	7930000	8180000	9070000	9420000	9540000	9090000	9920000	9600000	AELEGVAVTAPR;AYSDHDDRWETK;AYSDHDDRWETK;AYSDHDDRWETK;DGPVPAHEPSHR;DGPVPAHEPSHR;EGVLEPNPVR;KNEALIR;MNEEMEK;NFLDDPR;SGPLEESER;SGPLEESERDR;SVEKENVAVESEK;SVEKENVAVESEK;YQEIEEDRK	AELEGVAVTAPR;AYSDHDDRWETK;DGPVPAHEPSHR;EGVLEPNPVR;KNEALIR;MNEEMEK;NFLDDPR;SGPLEESER;SGPLEESERDR;SVEKENVAVESEK;YQEIEEDRK
O75970	MPDZ_HUMAN	MPDZ	Multiple PDZ domain protein	6.73186e-05	0.000382296	0.854552	0.000307637	0.00462356	0.474766	0.000285145	0.00757819	0.664659	43	23.7182	23.7695	23.848	24.5926	24.6971	24.6096	24.2243	24.2607	24.275	13800000	14300000	15100000	25300000	27200000	25600000	19600000	20100000	20300000	AGNPVVFMVQSIINRPR;AKDTVQLVIAR;ATHDEAINVLR;DASHEQAVEAIR;DASHEQAVEAIRK;ELPIEVTMVCCR;GDVANEDKLSLLK;GGIADADGR;GHSGLGLSLAGNKDR;GLGLSIVGK;GPDGLGFSIVGGYGSPHGDLPIYVK;GSLPQLVSPIVSR;HSLIGPDIK;HTGQTVLLTLMR;HVLEDSPAGK;IGDTDLAGMSSEQVAQVLR;IGVAKPLPLSPEEGYVSAK;ISLGQQSGR;ISQDVDKEDEFGYSWK;ITYVPAEHLEEFK;ITYVPAEHLEEFK;IVEVDGMDLR;IVTICGTSTEGMTHTQAVNLLK;KATHDEAINVLR;KATHDEAINVLR;KLEPSGIFVK;KNALASEIQGLR;KNSSQSLMVPQSGS…	AGNPVVFMVQSIINRPR;AKDTVQLVIAR;ATHDEAINVLR;DASHEQAVEAIR;DASHEQAVEAIRK;ELPIEVTMVCCR;GDVANEDKLSLLK;GGIADADGR;GHSGLGLSLAGNKDR;GLGLSIVGK;GPDGLGFSIVGGYGSPHGDLPIYVK;GSLPQLVSPIVSR;HSLIGPDIK;HTGQTVLLTLMR;HVLEDSPAGK;IGDTDLAGMSSEQVAQVLR;IGVAKPLPLSPEEGYVSAK;ISLGQQSGR;ISQDVDKEDEFGYSWK;ITYVPAEHLEEFK;IVEVDGMDLR;IVTICGTSTEGMTHTQAVNLLK;KATHDEAINVLR;KLEPSGIFVK;KNALASEIQGLR;KNSSQSLMVPQSGSPEPESIR;LMQGDQILMVNGEDVR;LT…
Q9BY43	CHM4A_HUMAN	CHMP4A	Charged multivesicular body protein 4a	0.00290141	0.00693029	-0.375854	0.012002	0.0404427	-0.285423	0.000285477	0.00757819	-0.330639	11	24.945	24.9088	25.0062	24.604	24.6486	24.48	24.558	24.6865	24.7594	32300000	31500000	33700000	25500000	26300000	23400000	24700000	27000000	28400000	EAIENATTNAEVLR;EKGPTPEEAIQK;EKGPTPEEAIQK;FEQQLAQTDGTLSTLEFQR;IQQELQTAK;IQQELQTAKK;KQEFLEQK;LPSVPSTHLPAGPAPK;LPSVPSTHLPAGPAPK;RFEQQLAQTDGTLSTLEFQR;TMELAAQSMK;VDEDEEALK;VDEDEEALKQLAEWVS;VDEDEEALKQLAEWVS	EAIENATTNAEVLR;EKGPTPEEAIQK;FEQQLAQTDGTLSTLEFQR;IQQELQTAK;IQQELQTAKK;KQEFLEQK;LPSVPSTHLPAGPAPK;RFEQQLAQTDGTLSTLEFQR;TMELAAQSMK;VDEDEEALK;VDEDEEALKQLAEWVS
P60842	IF4A1_HUMAN	EIF4A1	Eukaryotic initiation factor 4A-I	6.70567e-05	0.000381039	0.327043	0.00283238	0.0159761	0.185912	0.000287905	0.00762154	0.256478	25	29.4234	29.4254	29.4727	29.7517	29.7864	29.7645	29.5826	29.6629	29.6337	720000000	721000000	745000000	904000000	926000000	912000000	804000000	850000000	833000000	SASQDSR;AILPCIK;ATQALVLAPTR;ATQALVLAPTR;DFTVSAMHGDMDQK;DFTVSAMHGDMDQK;DFTVSAMHGDMDQKER;DFTVSAMHGDMDQKER;DFTVSAMHGDMDQK;DFTVSAMHGDMDQK;DFTVSAMHGDMDQKER;DFTVSAMHGDMDQKER;DFTVSAMHGDMDQKER;DFTVSAMHGDMDQK;DFTVSAMHGDMDQK;DFTVSAMHGDMDQKER;DFTVSAMHGDMDQKER;DFTVSAMHGDMDQKER;DQIYDIFQK;EELTLEGIR;ELAQQIQK;ELAQQIQK;ERDVIMR;FMRDPIR;FMRDPIR;GFKDQIYDIFQK;GFKDQIYDIFQK;GIDVQQVSLVINYDLPTNR;GVAINMVTEEDKR;GVAINMVTEED…	SASQDSR;AILPCIK;ATQALVLAPTR;DFTVSAMHGDMDQK;DFTVSAMHGDMDQKER;DQIYDIFQK;EELTLEGIR;ELAQQIQK;ERDVIMR;FMRDPIR;GFKDQIYDIFQK;GIDVQQVSLVINYDLPTNR;GVAINMVTEEDKR;GYDVIAQAQSGTGK;KEELTLEGIR;LNSNTQVVLLSATMPSDVLEVTK;LNSNTQVVLLSATMPSDVLEVTKK;LQMEAPHIIVGTPGR;MFVLDEADEMLSR;QFYINVER;QFYINVEREEWK;VFDMLNR;VFDMLNRR;VLITTDLLAR;VVMALGDYMGASCHACIGGTNVR
Q9BXB5	OSB10_HUMAN	OSBPL10	Oxysterol-binding protein-related protein 10	1.7146e-06	2.66949e-05	2.14602	0.623508	0.714137	-0.0464954	0.0860819	0.207551	1.04976	28	22.2989	22.3266	22.2535	24.4676	24.4984	24.3511	22.1174	22.2155	22.4067	5160000	5260000	5000000	23200000	23700000	21400000	4550000	4870000	5560000	ATSAGSSPSCSLAGR;AVQGTDGGGGSNSSSR;EKQFWVTQLR;EMMNQVEGQQK;EMMNQVEGQQK;EPALEGVLSK;HLSVGAPGVVTITHHK;HLSVGAPGVVTITHHK;HNPTNTIVCK;LGDIDAATEQK;LGDIDAATEQKR;LGDIDAATEQKR;LGMDLTK;LLEHGEEYVFTLPSAYAR;QFWVTQLR;QGPMESR;RLCVNTHVWTK;SAAAGLGGGGSR;SIILHLISQLK;SIILHLISQLK;SILTIPWVELGGK;SLTLLPHGTPNSASPCSQR;SPASCHEHPMADDPSK;SPASCHEHPMADDPSK;SQYSGQLHEVR;SQYSGQLHEVR;SSPGSVAASPSGGGGR;TGYSATVIFHTKPFYGGK;VICFVEYYLTAFHEGR…	ATSAGSSPSCSLAGR;AVQGTDGGGGSNSSSR;EKQFWVTQLR;EMMNQVEGQQK;EPALEGVLSK;HLSVGAPGVVTITHHK;HNPTNTIVCK;LGDIDAATEQK;LGDIDAATEQKR;LGMDLTK;LLEHGEEYVFTLPSAYAR;QFWVTQLR;QGPMESR;RLCVNTHVWTK;SAAAGLGGGGSR;SIILHLISQLK;SILTIPWVELGGK;SLTLLPHGTPNSASPCSQR;SPASCHEHPMADDPSK;SQYSGQLHEVR;SSPGSVAASPSGGGGR;TGYSATVIFHTKPFYGGK;VICFVEYYLTAFHEGR;VICFVEYYLTAFHEGRK;VIDTTTLPVYPK;VSINCAK;YHMEMNSK;YTNLLQGWQNR
Q96HA9	PX11C_HUMAN	PEX11G	Peroxisomal membrane protein 11C	7.11916e-06	7.46457e-05	-5.10629	7.11916e-06	0.000470017	-5.10629	0.00109146	0.0171748	-5.10629	2	18.3709	18.1556	17.7923	13	13	13	13	13	13	339000	292000	227000	0	0	0	0	0	0	ASLSGLASALESYR;LLVVSTQLSHCR	ASLSGLASALESYR;LLVVSTQLSHCR
P49189	AL9A1_HUMAN	ALDH9A1	4-trimethylaminobutyraldehyde dehydrogenase	0.00695867	0.0143191	-0.151556	0.00048374	0.00572497	-0.248542	0.000294577	0.00769321	-0.200049	28	26.9428	26.9539	26.9869	26.8623	26.7895	26.7771	26.6998	26.6865	26.7517	129000000	130000000	133000000	122000000	116000000	115000000	109000000	108000000	113000000	STGTFVVSQPLNYR;AFEPATGR;ANDTTFGLAAGVFTR;ANDTTFGLAAGVFTR;DDMTCVK;DGYYMRPCVLTNCR;EDEIATMECINNGK;EILDKFTEEVVK;EILDKFTEEVVK;EREDEIATMECINNGK;EREDEIATMECINNGK;EREDEIATMECINNGK;EVNLAVQNAK;FTEEVVK;FTEEVVK;GALMANFLTQGQVCCNGTR;GGARVEPADASGTEK;GIKPVTLELGGK;GIKPVTLELGGK;IGDPLLEDTR;IKIGDPLLEDTR;IKIGDPLLEDTR;ILLEAAR;IMEMSAK;IMEMSAK;MGPLINRPHLER;MSTGTFVVSQPLNYR;MGPLINRPHLER;MSTGTFVVSQPLNYR;MSTGTFVVSQPLNYR;SPLI…	STGTFVVSQPLNYR;AFEPATGR;ANDTTFGLAAGVFTR;DDMTCVK;DGYYMRPCVLTNCR;EDEIATMECINNGK;EILDKFTEEVVK;EREDEIATMECINNGK;EVNLAVQNAK;FTEEVVK;GALMANFLTQGQVCCNGTR;GGARVEPADASGTEK;GIKPVTLELGGK;IGDPLLEDTR;IKIGDPLLEDTR;ILLEAAR;IMEMSAK;MGPLINRPHLER;MSTGTFVVSQPLNYR;SPLIIFSDCDMNNAVK;TVCVEMGDVESAF;VEPADASGTEK;VIATFTCSGEK;VLCGGDIYVPEDPK;VLCGGDIYVPEDPKLK;VSFTGSVPTGMK;VTIEYYSQLK;VVAELQAGTCFINNYNVSPVELPFGGYKK
O76075	DFFB_HUMAN	DFFB	DNA fragmentation factor subunit beta	0.00132271	0.00369647	-0.761531	0.00210164	0.0133784	-0.470924	0.000294617	0.00769321	-0.616227	12	23.0105	23.0935	22.9795	22.0918	22.3831	22.3239	22.5189	22.6693	22.4825	8450000	8950000	8270000	4470000	5470000	5250000	6010000	6670000	5860000	AEDPPWFEGLESR;EVSSYPSTVGAEAQEEFLR;FLSAFHEPQVGLIQAAQQLLCDEQAPQR;HSINPYSNR;ILFSTWNLDHIIEK;LCTPEGWFSCQGPFDMDSCLSR;LLADLLHNVSQNIAAETR;LVHIVCHK;SMQYNGSYFDR;TIIPTLVEAIK;TIIPTLVEAIKEQDGR;VLGSMCQR	AEDPPWFEGLESR;EVSSYPSTVGAEAQEEFLR;FLSAFHEPQVGLIQAAQQLLCDEQAPQR;HSINPYSNR;ILFSTWNLDHIIEK;LCTPEGWFSCQGPFDMDSCLSR;LLADLLHNVSQNIAAETR;LVHIVCHK;SMQYNGSYFDR;TIIPTLVEAIK;TIIPTLVEAIKEQDGR;VLGSMCQR
Q0ZGT2	NEXN_HUMAN	NEXN	Nexilin	4.07369e-09	2.92571e-07	-8.99476	0.000439064	0.00554408	-1.19334	0.0330308	0.127738	-5.09405	8	22.0723	21.9134	21.9985	13	13	13	20.7955	20.9812	20.6276	4410000	3950000	4190000	0	0	0	1820000	2070000	1620000	EAENFHEEDDVDVRPAR;EAENFHEEDDVDVRPAR;LKLTFEELER;LSFEEMER;LTFEELER;NMVVDDDSPEMYK;NTSVVDSEPVR;QMVNEDEENQDTAK;SGAPWFK	EAENFHEEDDVDVRPAR;LKLTFEELER;LSFEEMER;LTFEELER;NMVVDDDSPEMYK;NTSVVDSEPVR;QMVNEDEENQDTAK;SGAPWFK
Q6IA69	NADE_HUMAN	NADSYN1	Glutamine-dependent NAD(+) synthetase	0.000752175	0.00236653	-0.766253	0.000570411	0.0063293	-1.1835	0.000297468	0.00773135	-0.974879	14	22.7471	22.8034	22.7816	22.1395	22.0325	21.8614	21.5404	21.8191	21.4221	7040000	7320000	7210000	4620000	4290000	3810000	3050000	3700000	2810000	AFVQFCIQR;AVMGIFSLVTGK;CIENQVLQLER;ENLALQNVQAR;HTEEYFLPR;ILLIRPK;ILTTCYMASK;MALANEGNYR;SGNEEVLADVR;SPLFAAHGGSSR;SRHTEEYFLPR;TIVNQISYTPQDPR;VDLVTMVTSK;YDCSSADINPIGGISK	AFVQFCIQR;AVMGIFSLVTGK;CIENQVLQLER;ENLALQNVQAR;HTEEYFLPR;ILLIRPK;ILTTCYMASK;MALANEGNYR;SGNEEVLADVR;SPLFAAHGGSSR;SRHTEEYFLPR;TIVNQISYTPQDPR;VDLVTMVTSK;YDCSSADINPIGGISK
P29536	LMOD1_HUMAN	LMOD1	Leiomodin-1	5.63359e-08	2.1003e-06	-8.83066	0.00437014	0.0206827	-1.29814	0.029958	0.121339	-5.0644	6	21.68	21.8307	21.9812	13	13	13	20.8191	20.6453	20.1332	3360000	3730000	4140000	0	0	0	1850000	1640000	1150000	DQLLAAIR;GILAIFR;KGGAPAAPPPPPPPLAPPLIMENLK;LGYHFELAGPR;MTVTNLLSR;TEMEIAK	DQLLAAIR;GILAIFR;KGGAPAAPPPPPPPLAPPLIMENLK;LGYHFELAGPR;MTVTNLLSR;TEMEIAK
Q9NXV2	KCTD5_HUMAN	KCTD5	BTB/POZ domain-containing protein KCTD5	0.000735347	0.00232815	-0.560286	0.0172307	0.0522059	-0.602516	0.000299028	0.0077342	-0.581401	6	23.0658	22.9882	22.8839	22.4626	22.3645	22.4298	22.1111	22.4118	22.6074	8780000	8320000	7740000	5780000	5400000	5650000	4530000	5580000	6390000	AENHCELLSPAR;CSAGLGALAQRPGSVSK;CSAGLGALAQRPGSVSK;ELHNTPYGTASEPSEK;ELHNTPYGTASEPSEK;GGIGAGLGGGLCR;LNVGGTYFLTTR;VLQCQEEELTQMVSTMSDGWK	AENHCELLSPAR;CSAGLGALAQRPGSVSK;ELHNTPYGTASEPSEK;GGIGAGLGGGLCR;LNVGGTYFLTTR;VLQCQEEELTQMVSTMSDGWK
Q6L8Q7	PDE12_HUMAN	PDE12	2',5'-phosphodiesterase 12	0.0015423	0.00416866	0.157598	0.0100382	0.0359298	0.174929	0.000299425	0.0077342	0.166264	26	25.5667	25.5696	25.5783	25.7286	25.6944	25.7645	25.7517	25.8093	25.6784	49700000	49800000	50100000	55600000	54300000	57000000	56500000	58800000	53700000	AEAGSQTAAGAMER;CNMSLTHFFK;CNMSLTHFFK;CVPSEPK;DQSEPLGR;ELESVCVVEAGPGTCTFDHR;ELTGYNADVICLQEVDR;FSLLSQHDISFYEALESDPLHK;FSLLSQHDISFYEALESDPLHKELLEK;IATNALK;ICVANTHLYWHPK;ICVANTHLYWHPK;IKQHEGLATFYR;IKQHEGLATFYR;KVTEDALIR;LHCTPGDGQR;LIQMAVALAHIR;LIQMAVALAHIR;LIQMAVALAHIR;LKLHCTPGDGQR;LKLHCTPGDGQR;LSLEFGDPASSLFR;LSLSFALADGSHK;LSLSFALADGSHK;LVLYPSAQEK;NPPAFTELQLPR;NPPAFTELQLPR;QHEGLATFYR;QHEGLATFYR;SRPNA…	AEAGSQTAAGAMER;CNMSLTHFFK;CVPSEPK;DQSEPLGR;ELESVCVVEAGPGTCTFDHR;ELTGYNADVICLQEVDR;FSLLSQHDISFYEALESDPLHK;FSLLSQHDISFYEALESDPLHKELLEK;IATNALK;ICVANTHLYWHPK;IKQHEGLATFYR;KVTEDALIR;LHCTPGDGQR;LIQMAVALAHIR;LKLHCTPGDGQR;LSLEFGDPASSLFR;LSLSFALADGSHK;LVLYPSAQEK;NPPAFTELQLPR;QHEGLATFYR;SRPNASGGAACSGPGPEPAVFCEPVVK;SSVLQVSVLQSTK;TVLYPYCAPYALELDYR;VTEDALIR;VYTPSNADIGLR;YIMAGFPVCPK
P55327	TPD52_HUMAN	TPD52	Tumor protein D52	2.70447e-05	0.000198411	0.533142	0.0036129	0.0184393	0.307794	0.000300628	0.00773849	0.420468	12	25.4073	25.3712	25.4457	25.918	25.9584	25.9473	25.6431	25.705	25.7995	44500000	43400000	45700000	63400000	65200000	64700000	52400000	54700000	58400000	ASAAFSSVGSVITK;ASAAFSSVGSVITKK;EKHLAEIK;ELAKVEEEIQTLSQVLAAK;GWQDVTATSAYK;GWQDVTATSAYKK;GWQDVTATSAYKK;KLGINSLQELK;KLGINSLQELK;KTSETLSQAGQK;LGINSLQELK;SFEEKVENLK;SFEEKVENLK;TSETLSQAGQK;VEEEIQTLSQVLAAK;VEEEIQTLSQVLAAK	ASAAFSSVGSVITK;ASAAFSSVGSVITKK;EKHLAEIK;ELAKVEEEIQTLSQVLAAK;GWQDVTATSAYK;GWQDVTATSAYKK;KLGINSLQELK;KTSETLSQAGQK;LGINSLQELK;SFEEKVENLK;TSETLSQAGQK;VEEEIQTLSQVLAAK
Q8N0U4	F185A_HUMAN	FAM185A	Protein FAM185A	0.000123435	0.000599111	-0.648015	0.0072676	0.029017	-0.410009	0.000301206	0.00773849	-0.529012	6	21.8269	21.8269	21.7675	21.2243	21.0886	21.1642	21.5545	21.3101	21.3266	3720000	3720000	3570000	2450000	2230000	2350000	3080000	2600000	2630000	LPCHLAVRPLDPLTYPDGDR;LQGSSVTVSTEDGLLK;MGNITVDSSSGCLK;VLVAVCGVEGGVR;VPSSLQAHLQLSGK;VQSIEGDNCK	LPCHLAVRPLDPLTYPDGDR;LQGSSVTVSTEDGLLK;MGNITVDSSSGCLK;VLVAVCGVEGGVR;VPSSLQAHLQLSGK;VQSIEGDNCK
Q8N9F7	GDPD1_HUMAN	GDPD1	Lysophospholipase D GDPD1	0.00706871	0.0145111	-0.642347	0.000698336	0.00707754	-0.511279	0.00030267	0.00775531	-0.576813	16	23.8191	23.7594	23.9406	23.417	23.0309	23.1441	23.3376	23.3376	23.3101	14800000	14200000	16100000	11200000	8570000	9270000	10600000	10600000	10400000	AFDLGATGVMTDYPTK;ALFDHLTAR;ATGVNVNISDLK;CYKENSDIPILFSLQR;DEQVVVSHDENLKR;DFLHNFSA;DNRIPLLK;ENSDIPILFSLQR;EVFEAFPNTPINIDIK;GGAGENLENTMAAFQHAVK;GGAGENLENTMAAFQHAVK;IGTDMLELDCHITK;KALFDHLTAR;LDVSFQR;LRDFLHNFSA;LRDFLHNFSA;VNNNVLIK;YCELPPYLGK	AFDLGATGVMTDYPTK;ALFDHLTAR;ATGVNVNISDLK;CYKENSDIPILFSLQR;DEQVVVSHDENLKR;DFLHNFSA;DNRIPLLK;ENSDIPILFSLQR;EVFEAFPNTPINIDIK;GGAGENLENTMAAFQHAVK;IGTDMLELDCHITK;KALFDHLTAR;LDVSFQR;LRDFLHNFSA;VNNNVLIK;YCELPPYLGK
Q6P1L8	RM14_HUMAN	MRPL14	Large ribosomal subunit protein uL14m	0.000267324	0.00107696	-0.368397	0.00352341	0.0181229	-0.222537	0.000304106	0.00777134	-0.295467	8	25.275	25.2021	25.1908	24.8717	24.824	24.867	25.0484	24.9847	24.9672	40600000	38600000	38300000	30700000	29700000	30600000	34700000	33200000	32800000	ALIVGHCMPGPR;ALIVGHCMPGPR;ALIVGHCMPGPR;FDSNNVVLIEDNGNPVGTR;IKTPIPTSLR;KALIVGHCMPGPR;TPIPTSLR;VGDQILLAIK;VLAIAQNFV;VLAIAQNFV;VVDNSALGNSPYHR;VVDNSALGNSPYHR	ALIVGHCMPGPR;FDSNNVVLIEDNGNPVGTR;IKTPIPTSLR;KALIVGHCMPGPR;TPIPTSLR;VGDQILLAIK;VLAIAQNFV;VVDNSALGNSPYHR
Q5T440	CAF17_HUMAN	IBA57	Putative transferase CAF17, mitochondrial	0.000517337	0.00177309	-0.494809	0.00959635	0.0348806	-0.321058	0.000305581	0.00778093	-0.407934	12	23.9225	23.976	23.9847	23.5522	23.4425	23.4041	23.5983	23.7695	23.5522	15900000	16500000	16600000	12300000	11400000	11100000	12700000	14300000	12300000	AGAAAILIR;AGQGNVGLALLWSEK;AGQGNVGLALLWSEK;AGYAHFLNVQGR;AGYAHFLNVQGR;FLDPLPTSGITPGATVLTASGQTVGK;GCYIGQELTAR;IKGPLHIR;KVTVEPHPELR;LGDLWDYHQHR;LGDLWDYHQHR;LLTQDEGPALVPGGR;VTVEPHPELR;VWAVLPSSPEACGAASLQER;YLQGVPEGVR	AGAAAILIR;AGQGNVGLALLWSEK;AGYAHFLNVQGR;FLDPLPTSGITPGATVLTASGQTVGK;GCYIGQELTAR;IKGPLHIR;KVTVEPHPELR;LGDLWDYHQHR;LLTQDEGPALVPGGR;VTVEPHPELR;VWAVLPSSPEACGAASLQER;YLQGVPEGVR
Q8IYB8	SUV3_HUMAN	SUPV3L1	ATP-dependent RNA helicase SUPV3L1, mitochondrial	0.00135881	0.00376868	-0.640764	0.010453	0.0368625	-0.436639	0.000306446	0.00778093	-0.538701	35	24.317	24.1795	24.3239	23.7594	23.5404	23.5983	23.848	23.976	23.6865	20900000	19000000	21000000	14200000	12200000	12700000	15100000	16500000	13500000	ATEPPSPDAGELSLASR;DLQKELDGIIQDGVHNITK;ELDGIIQDGVHNITK;ELDGIIQDGVHNITK;ELEPITTSQALQIAGR;ELEPITTSQALQIAGR;EWMTQQTEHNK;EWMTQQTEHNKEK;EWMTQQTEHNKEK;FKEGEVTTMNHEDLSLLK;FKEGEVTTMNHEDLSLLK;FMDMFPDASLIR;FMDMFPDASLIR;FNDPNDPCK;FSAELIQHIPLSLR;FSAELIQHIPLSLR;GERELEPITTSQALQIAGR;GLESAVIYGSLPPGTK;IIFHSGPTNSGK;IIFHSGPTNSGK;IIFYSLIKPSINEK;IPPNWYPDAR;KFNDPNDPCK;KIIFHSGPTNSGK;KIIFHSGPTNSGK;KQPFVCSSLLQFAR;KQPFVCSS…	ATEPPSPDAGELSLASR;DLQKELDGIIQDGVHNITK;ELDGIIQDGVHNITK;ELEPITTSQALQIAGR;EWMTQQTEHNK;EWMTQQTEHNKEK;FKEGEVTTMNHEDLSLLK;FMDMFPDASLIR;FNDPNDPCK;FSAELIQHIPLSLR;GERELEPITTSQALQIAGR;GLESAVIYGSLPPGTK;IIFHSGPTNSGK;IIFYSLIKPSINEK;IPPNWYPDAR;KFNDPNDPCK;KIIFHSGPTNSGK;KQPFVCSSLLQFAR;LFHQAFISFR;LGADYGLDAR;LLAHEIFEK;LLNLEGFPSGSQSR;LVQQGLLTPDMLK;NDIYSVSR;NEPLTFAWLR;NEPLTFAWLRR;QIFPVLDCK;QIFPVLDCKDDLR;QPFVCSSLLQFA…
Q00059	TFAM_HUMAN	TFAM	Transcription factor A, mitochondrial	3.36428e-05	0.000232026	-0.691024	0.00260128	0.0150925	-0.386568	0.000306918	0.00778093	-0.538796	23	27.2077	27.1115	27.217	26.4892	26.4892	26.4846	26.7517	26.8858	26.7389	155000000	145000000	156000000	94200000	94200000	93900000	113000000	124000000	112000000	AEWQVYK;AEWQVYK;AEWQVYKEEISR;AEWQVYKEEISR;EDETRYHNEMK;ELTLLGKPK;ELYIQHAK;ELYIQHAKEDETR;ELYIQHAKEDETR;ELYIQHAKEDETR;EQLPIFK;EQLPIFK;EQLTPSQIMSLEK;EQLTPSQIMSLEKEIMDK;FKEQLTPSQIMSLEK;FKEQLTPSQIMSLEK;FKEQLTPSQIMSLEK;FQEAKGDSPQEK;IYQDAYR;KIYQDAYR;KPVSSYLR;KYGAEEC;NLSDSEKELYIQHAK;NLSDSEKELYIQHAK;NLSDSEKELYIQHAK;SAYNVYVAER;SGAELCTGCGSR;SWEEQMIEVGR;SWEEQMIEVGRK;SWEEQMIEVGRK;SWEEQMIEVGR;SWEEQMIEVGRK;SWEEQ…	AEWQVYK;AEWQVYKEEISR;EDETRYHNEMK;ELTLLGKPK;ELYIQHAK;ELYIQHAKEDETR;EQLPIFK;EQLTPSQIMSLEK;EQLTPSQIMSLEKEIMDK;FKEQLTPSQIMSLEK;FQEAKGDSPQEK;IYQDAYR;KIYQDAYR;KPVSSYLR;KYGAEEC;NLSDSEKELYIQHAK;SAYNVYVAER;SGAELCTGCGSR;SWEEQMIEVGR;SWEEQMIEVGRK;TTELIRR;TVKENWK;WRELPDSK
P08069	IGF1R_HUMAN	IGF1R	Insulin-like growth factor 1 receptor	0.000619305	0.00203285	1.15621	0.00141848	0.0106312	0.667941	0.000311494	0.00787611	0.912073	29	22.3101	22.0854	22.2792	23.5638	23.3376	23.2419	22.8802	22.9812	22.8171	5200000	4450000	5090000	12400000	10600000	9920000	7720000	8280000	7390000	AENGPGPGVLVLR;ASCESDVLHFTSTTTSK;ASCESDVLHFTSTTTSK;AVTLTMVENDHIR;DIYETDYYR;DIYETDYYRK;ECGDLCPGTMEEKPMCEK;EFNCHHVVR;ELGQGSFGMVYEGVAK;GNLLINIR;GVVKDEPETR;HSHALVSLSFLK;HYYYAGVCVPACPPNTYR;IDIHSCNHEAEK;IDIHSCNHEAEK;IEFLNEASVMK;IGDFGMTR;IGDFGMTR;LCVSEIYR;LGCSASNFVFAR;MEEVTGTK;MYFAFNPK;NCMVAEDFTVK;NDYQQLK;SEILYIR;SLRPEMENNPVLAPPSLSK;TTINNEYNYR;TVISNLRPFTLYR;TVNEAASMR;VFENFLHNSIFVPRPER;VFENFLHNSIFVPRPER;Y…	AENGPGPGVLVLR;ASCESDVLHFTSTTTSK;AVTLTMVENDHIR;DIYETDYYR;DIYETDYYRK;ECGDLCPGTMEEKPMCEK;EFNCHHVVR;ELGQGSFGMVYEGVAK;GNLLINIR;GVVKDEPETR;HSHALVSLSFLK;HYYYAGVCVPACPPNTYR;IDIHSCNHEAEK;IEFLNEASVMK;IGDFGMTR;LCVSEIYR;LGCSASNFVFAR;MEEVTGTK;MYFAFNPK;NCMVAEDFTVK;NDYQQLK;SEILYIR;SLRPEMENNPVLAPPSLSK;TTINNEYNYR;TVISNLRPFTLYR;TVNEAASMR;VFENFLHNSIFVPRPER;YGSQVEDQR;YGSQVEDQRECVSR
Q14966	ZN638_HUMAN	ZNF638	Zinc finger protein 638	0.000789426	0.00246264	0.212103	0.00181757	0.0122537	0.286575	0.000313788	0.00787747	0.249339	72	24.5696	24.5696	24.6375	24.7995	24.8142	24.7995	24.8191	24.9271	24.8904	24900000	24900000	26100000	29200000	29500000	29200000	29600000	31900000	31100000	AGFFCPICSLFYSGEK;AGFFCPICSLFYSGEK;AILQLDSPESAQSMYSFLK;ALEDVVQR;AVEIVTSTSAAK;AVIVSSPK;AYIEINR;AYIEINRK;DILILSSHKK;DILILSSHKK;DSNKPVTIPENSEIK;DSNKPVTIPENSEIK;DVTVLSVAEEQDLLK;DVTVLSVAEEQDLLKQER;DWIQHQNTSTHIESCR;DWIQHQNTSTHIESCR;EAISDAALEATENEPLNK;EAITAIMK;EAYLEMEFK;EFGLLKPTSAR;EFGLLKPTSAR;EKEQNEAEER;EKLDFHEAQQK;EKLDFHEAQQK;EKPAENTLFK;ENDPEANIDTIYDR;EQSLHYGSVLLITELPEDGCTEEDVRK;FKPTQSSLTR;GAEIINPK;GAE…	AGFFCPICSLFYSGEK;AILQLDSPESAQSMYSFLK;ALEDVVQR;AVEIVTSTSAAK;AVIVSSPK;AYIEINR;AYIEINRK;DILILSSHKK;DSNKPVTIPENSEIK;DVTVLSVAEEQDLLK;DVTVLSVAEEQDLLKQER;DWIQHQNTSTHIESCR;EAISDAALEATENEPLNK;EAITAIMK;EAYLEMEFK;EFGLLKPTSAR;EKEQNEAEER;EKLDFHEAQQK;EKPAENTLFK;ENDPEANIDTIYDR;EQSLHYGSVLLITELPEDGCTEEDVRK;FKPTQSSLTR;GAEIINPK;GVGQANKPDETSK;GYSVEEVYDLAK;GYSVEEVYDLAKPFGGLK;IDLPEVQIEHDPELEK;IDLPEVQIEHDPELEKESPGLK;IF…
P53396	ACLY_HUMAN	ACLY	ATP-citrate synthase	0.000236299	0.000979232	-0.542249	0.00592174	0.0253871	-0.328386	0.000313989	0.00787747	-0.435318	69	28.5014	28.5203	28.4473	27.8741	27.9977	27.9705	28.0965	28.2759	28.1115	380000000	385000000	366000000	246000000	268000000	263000000	287000000	325000000	290000000	ADEVAPAK;ADEVAPAK;ADEVAPAKK;ADEVAPAKK;AFDSGIIPMEFVNK;AFDSGIIPMEFVNK;AFDSGIIPMEFVNK;AGKDLVSSLTSGLLTIGDR;AGKDLVSSLTSGLLTIGDR;AISEQTGK;AISEQTGKELLYK;AISEQTGKELLYK;AIVWGMQTR;AIVWGMQTR;AKPAMPQDSVPSPR;AKPAMPQDSVPSPR;AKPAMPQDSVPSPR;AVQGMLDFDYVCSR;AVQGMLDFDYVCSR;AVQGMLDFDYVCSR;DEPSVAAMVYPFTGDHK;DEPSVAAMVYPFTGDHK;DEPSVAAMVYPFTGDHK;DEPSVAAMVYPFTGDHK;DGVYVLDLAAK;DLVSSLTSGLLTIGDR;DYQGPLK;DYQGPLKEHEVTIFVR;DYQ…	ADEVAPAK;ADEVAPAKK;AFDSGIIPMEFVNK;AGKDLVSSLTSGLLTIGDR;AISEQTGK;AISEQTGKELLYK;AIVWGMQTR;AKPAMPQDSVPSPR;AVQGMLDFDYVCSR;DEPSVAAMVYPFTGDHK;DGVYVLDLAAK;DLVSSLTSGLLTIGDR;DYQGPLK;DYQGPLKEHEVTIFVR;EAGVFVPR;EAYPEEAYIADLDAK;EGDYVLFHHEGGVDVGDVDAK;EHEVTIFVR;EILIPVFK;FGGALDAAAK;FICTTSAIQNR;FYWGHKEILIPVFK;GGPNYQEGLR;GKLGLVGVNLTLDGVK;GQELIYAGMPITEVFK;GVTIIGPATVGGIK;GVTIIGPATVGGIKPGCFK;HLLVHAPEDK;HLLVHAPEDKK;HPW…
Q8N4S0	CCD82_HUMAN	CCDC82	Coiled-coil domain-containing protein 82	0.091209	0.127131	-4.99408	0.0838239	0.163113	-5.04644	0.0157867	0.0820857	-5.02026	4	20.5165	20.2419	19.9742	19.7504	13	13	13	13	19.5933	1500000	1240000	1030000	882000	0	0	0	0	791000	DMLTSLHYLDNR;HLSQEDNDLNK;NPENCSCQACGLHR;NPENCSCQACGLHR;QTGQIIEDDLEEEDIKR	DMLTSLHYLDNR;HLSQEDNDLNK;NPENCSCQACGLHR;QTGQIIEDDLEEEDIKR
P51688	SPHM_HUMAN	SGSH	N-sulphoglucosamine sulphohydrolase	0.00229521	0.00573323	-0.783209	0.00295877	0.01635	-0.493038	0.00031683	0.00790372	-0.638124	12	23.1534	23.1673	23.3101	22.2273	22.4947	22.5592	22.8288	22.6364	22.6865	9330000	9420000	10400000	4910000	5910000	6180000	7450000	6520000	6750000	ADLAAQYTTVGR;FAQLLEMLR;LSPQCQPLHNEL;LVHNLNFK;MDQGVGLVLQELR;SLPLLLSQAGVR;SRDPHETQNLATDPR;TIHLTGR;TNLYWPGTAEPLLVSSPEHPK;TNLYWPGTAEPLLVSSPEHPKR;TNLYWPGTAEPLLVSSPEHPKR;TTAGQPTGWYK;WQWETHDPWVCAPDGVLEEK	ADLAAQYTTVGR;FAQLLEMLR;LSPQCQPLHNEL;LVHNLNFK;MDQGVGLVLQELR;SLPLLLSQAGVR;SRDPHETQNLATDPR;TIHLTGR;TNLYWPGTAEPLLVSSPEHPK;TNLYWPGTAEPLLVSSPEHPKR;TTAGQPTGWYK;WQWETHDPWVCAPDGVLEEK
P10415	BCL2_HUMAN	BCL2	Apoptosis regulator Bcl-2	0.00590719	0.0124615	0.670185	0.00590719	0.0253483	0.51258	0.000317006	0.00790372	0.591383	2	18.5507	18.6937	18.7207	19.5375	19.1482	19.29	19.2512	19.2442	19.0074	384000	424000	432000	761000	581000	641000	624000	621000	527000	FATVVEELFR;TSPLQTPAAPGAAAGPALSPVPPVVHLTLR	FATVVEELFR;TSPLQTPAAPGAAAGPALSPVPPVVHLTLR
P19447	ERCC3_HUMAN	ERCC3	General transcription and DNA repair factor IIH helicase/translocase subunit XPB	0.00140463	0.0038755	0.175532	0.00044256	0.00556582	0.308334	0.000317535	0.00790372	0.241933	29	23.9495	24.0105	23.9672	24.1253	24.1642	24.1642	24.3031	24.3101	24.239	16200000	16900000	16400000	18300000	18800000	18800000	20700000	20800000	19800000	ACQFLIK;CIHLEYPLLAEYDFR;CLVLGNSAVSVEQWK;DKPIGCSVAISTYSMLGHTTK;EDDKIVDLNFLIGPK;EEQQQLLQK;FLVDQGYSFK;HYEDEEDDEEDAPGNDPQEAVPSAAGK;IIVFADNVFALK;ILLYTMNPNK;INTIFISK;LAGMEEEDLAFSTKEEQQQLLQK;LCTVSYGK;LCTVSYGK;LGLTATLVR;LNKPYIYGPTSQGER;LNKPYIYGPTSQGER;LRNSEGEATELITETFTSK;MQILQNFK;MWSTIDDSQICR;NSEGEATELITETFTSK;NSEGEATELITETFTSK;QVDESGTKVDEYGAK;QVDESGTKVDEYGAK;RVLTIVQAHCK;SGVIVLPCGAGK;SLVGVTAACTVR;TAESSGG…	ACQFLIK;CIHLEYPLLAEYDFR;CLVLGNSAVSVEQWK;DKPIGCSVAISTYSMLGHTTK;EDDKIVDLNFLIGPK;EEQQQLLQK;FLVDQGYSFK;HYEDEEDDEEDAPGNDPQEAVPSAAGK;IIVFADNVFALK;ILLYTMNPNK;INTIFISK;LAGMEEEDLAFSTKEEQQQLLQK;LCTVSYGK;LGLTATLVR;LNKPYIYGPTSQGER;LRNSEGEATELITETFTSK;MQILQNFK;MWSTIDDSQICR;NSEGEATELITETFTSK;QVDESGTKVDEYGAK;RVLTIVQAHCK;SGVIVLPCGAGK;SLVGVTAACTVR;TAESSGGPSTSR;TGVPDGIMQFIK;VGDTSFDLPEANVLIQISSHGGSR;VLAATDLDAEEEVVA…
Q14157	UBP2L_HUMAN	UBAP2L	Ubiquitin-associated protein 2-like	0.000798307	0.00248062	0.251855	0.0289257	0.0750942	0.205009	0.000318662	0.00791125	0.228432	33	26.6865	26.7129	26.7389	26.976	26.9977	26.9203	26.8974	27.0296	26.8264	108000000	110000000	112000000	132000000	134000000	127000000	125000000	137000000	119000000	MMTSVGTNR;AINVLLEGNPDTHSWEMVGK;AINVLLEGNPDTHSWEMVGKK;AINVLLEGNPDTHSWEMVGK;AINVLLEGNPDTHSWEMVGKK;AINVLLEGNPDTHSWEMVGKK;DGGQTESNEEGKENR;DGSLASNPYSGDLTK;EFRGQENGLDGTK;FPLDYYSIPFPTPTTPLTGR;GFGDVGEAK;GFGDVGEAK;GGSTTGSQFLEQFK;GNWEQPQNQNQTQHK;GNWEQPQNQNQTQHK;GQENGLDGTK;IDLAVLLGK;IDLAVLLGK;IFTASNVSSVPLPAENVTITAGQR;LAQMISDHNDADFEEK;LAQMISDHNDADFEEK;LAQMISDHNDADFEEK;LAQMISDHNDADFEEK;LAQMISDHNDADFEEKVK;LAQM…	MMTSVGTNR;AINVLLEGNPDTHSWEMVGK;AINVLLEGNPDTHSWEMVGKK;DGGQTESNEEGKENR;DGSLASNPYSGDLTK;EFRGQENGLDGTK;FPLDYYSIPFPTPTTPLTGR;GFGDVGEAK;GGSTTGSQFLEQFK;GNWEQPQNQNQTQHK;GQENGLDGTK;IDLAVLLGK;IFTASNVSSVPLPAENVTITAGQR;LAQMISDHNDADFEEK;LAQMISDHNDADFEEKVK;NGFSSVQATQLQTTQSVEGATGSAVK;NPSDSAVHSPFTK;NPSDSAVHSPFTKR;NQDECVIALHDCNGDVNR;QAFTPSSTMMEVFLQEK;QLIDITGK;QRPQATAEQIR;QTAISQPASGNTFSHHSMVSMLGK;RQAFTPSSTMMEVFLQE…
Q9H4Z3	CAPAM_HUMAN	PCIF1	mRNA (2'-O-methyladenosine-N(6)-)-methyltransferase	0.000414691	0.00149703	0.455618	0.00195093	0.0127889	0.27729	0.000322864	0.00799485	0.366454	19	22.8365	22.823	22.7895	23.239	23.2258	23.3511	23.1079	23.1472	23.0258	7490000	7420000	7250000	9900000	9810000	10700000	9040000	9290000	8540000	AVHNTAVLFLQNDPGFAK;AVHNTAVLFLQNDPGFAK;DSVEGICSK;EEASLLSHSPGTSNQSQPCSPKPIR;EEASLLSHSPGTSNQSQPCSPKPIR;EIMNDIPIR;ENNISEEVEAPEVEPR;ENRPYYFNR;EPPTPALTR;HQLILPAFEHEYR;HRGPSEVLPPHPEVELLR;IEIPVTPTGQSVPSSPSIPGTPTLK;IYHISLEYVK;IYHISLEYVK;LQELSAAYR;LVQDLPEELVHAGWEK;LVYCYPVR;QYCSAFPDTDGYFGSR;RQCGPHVSAAAK;WAPTPER;WNVEDTFSWLR;YSCIDDSAFER	AVHNTAVLFLQNDPGFAK;DSVEGICSK;EEASLLSHSPGTSNQSQPCSPKPIR;EIMNDIPIR;ENNISEEVEAPEVEPR;ENRPYYFNR;EPPTPALTR;HQLILPAFEHEYR;HRGPSEVLPPHPEVELLR;IEIPVTPTGQSVPSSPSIPGTPTLK;IYHISLEYVK;LQELSAAYR;LVQDLPEELVHAGWEK;LVYCYPVR;QYCSAFPDTDGYFGSR;RQCGPHVSAAAK;WAPTPER;WNVEDTFSWLR;YSCIDDSAFER
Q9UGQ3	GTR6_HUMAN	SLC2A6	Solute carrier family 2, facilitated glucose transporter member 6	0.0821743	0.116269	-4.12146	3.13516e-07	4.75054e-05	-5.90462	0.00236494	0.026322	-5.01304	1	18.7987	19.0821	18.8331	13	13	18.3495	13	13	13	456000	555000	467000	0	0	334000	0	0	0	SLEQIESFFR	SLEQIESFFR
Q9NS86	LANC2_HUMAN	LANCL2	LanC-like protein 2	2.425e-05	0.000183547	0.518322	0.023366	0.0644604	0.377409	0.000326062	0.00803254	0.447865	14	26.8019	26.8019	26.7517	27.2714	27.3153	27.3239	27.2714	27.2625	26.9539	117000000	117000000	113000000	162000000	167000000	168000000	162000000	161000000	130000000	CPLLYQWHR;EAMECSDVIWQR;EAMECSDVIWQR;EVVNAIIESGK;FAEWCLDYGAHGCR;FAEWCLDYGAHGCR;IIHNFIR;IKDLLQQMEEGLK;KQYVGAAHGMAGIYYMLMQPAAK;LRSDCESQECVTK;LRSDCESQECVTK;SDCESQECVTK;SGNYPSSLSNETDR;SLDYVKR;SVVCQESDLPDELLYGR;VDQETLTEMVKPSIDYVR;VTCDQTYLLR	CPLLYQWHR;EAMECSDVIWQR;EVVNAIIESGK;FAEWCLDYGAHGCR;IIHNFIR;IKDLLQQMEEGLK;KQYVGAAHGMAGIYYMLMQPAAK;LRSDCESQECVTK;SDCESQECVTK;SGNYPSSLSNETDR;SLDYVKR;SVVCQESDLPDELLYGR;VDQETLTEMVKPSIDYVR;VTCDQTYLLR
Q96TC7	RMD3_HUMAN	RMDN3	Regulator of microtubule dynamics protein 3	0.000554978	0.00186792	0.340664	0.000261588	0.00421515	0.450215	0.000328758	0.00807073	0.395439	13	24.5345	24.48	24.5926	24.8904	24.8576	24.8811	25.0148	24.989	24.9539	24300000	23400000	25300000	31100000	30400000	30900000	33900000	33300000	32500000	AEELQPGFSK;AIALQPENPMAHFLLGR;AVPGGAGDASVLPSLPR;AYSDMCELTEEVSEK;AYSDMCELTEEVSEKK;AYSDMCELTEEVSEKK;CHMEENQR;EGFQLLLNNK;GLAGEIVGEVR;IQSGFSFK;LALELPDVTKEDLAIQK;RIQSGFSFK;WCYQVSHLSWLEK;WCYQVSHLSWLEKK	AEELQPGFSK;AIALQPENPMAHFLLGR;AVPGGAGDASVLPSLPR;AYSDMCELTEEVSEK;AYSDMCELTEEVSEKK;CHMEENQR;EGFQLLLNNK;GLAGEIVGEVR;IQSGFSFK;LALELPDVTKEDLAIQK;RIQSGFSFK;WCYQVSHLSWLEK;WCYQVSHLSWLEKK
P17174	AATC_HUMAN	GOT1	Aspartate aminotransferase, cytoplasmic	0.00131082	0.00367291	-0.355914	0.00848555	0.0319348	-0.235042	0.000329297	0.00807073	-0.295478	27	26.515	26.5359	26.4488	26.1015	26.2151	26.1155	26.2002	26.341	26.2535	95900000	97300000	91600000	72000000	77900000	72700000	77100000	85000000	80000000	APPSVFAEVPQAQPVLVFK;ARLEALK;EPESILQVLSQMEK;EPESILQVLSQMEK;EPESILQVLSQMEK;HIYLLPSGR;IANDNSLNHEYLPILGLAEFR;IGADFLAR;INVSGLTTK;INVSGLTTK;ITWSNPPAQGAR;IVASTLSNPELFEEWTGNVK;KVNLGVGAYR;LALGDDSPALK;LALGDDSPALKEK;LALGDDSPALKEK;LTADFREDPDPR;NFGLYNER;NLDYVATSIHEAVTK;NLDYVATSIHEAVTK;NTPVYVSSPTWENHNAVFSAAGFK;QIASVMK;QIASVMK;QVEYLVNEK;RVGGVQSLGGTGALR;RVGGVQSLGGTGALR;TDDCHPWVLPVVK;TDDCHPWVLPVVK;TPGTWNHITDQIGMF…	APPSVFAEVPQAQPVLVFK;ARLEALK;EPESILQVLSQMEK;HIYLLPSGR;IANDNSLNHEYLPILGLAEFR;IGADFLAR;INVSGLTTK;ITWSNPPAQGAR;IVASTLSNPELFEEWTGNVK;KVNLGVGAYR;LALGDDSPALK;LALGDDSPALKEK;LTADFREDPDPR;NFGLYNER;NLDYVATSIHEAVTK;NTPVYVSSPTWENHNAVFSAAGFK;QIASVMK;QVEYLVNEK;RVGGVQSLGGTGALR;TDDCHPWVLPVVK;TPGTWNHITDQIGMFSFTGLNPK;VGGVQSLGGTGALR;VGNLTVVGK;VGNLTVVGKEPESILQVLSQMEK;VNLGVGAYR;WYNGTNNK;YWDAEKR
Q9NUB1	ACS2L_HUMAN	ACSS1	Acetyl-coenzyme A synthetase 2-like, mitochondrial	0.000140344	0.000659728	-0.626427	7.36294e-05	0.00200754	-1.11368	0.000332238	0.00812204	-0.870055	19	23.9134	23.9225	24.0275	23.3645	23.3376	23.2821	22.7816	22.9513	22.7895	15800000	15900000	17100000	10800000	10600000	10200000	7210000	8110000	7250000	AYPGYYFTGDGAYR;DSAGDSDVVVQELK;DTLVWDTPYHTVWDCDFSTGK;ELLETTCR;EPAAFWGPLAR;FVDAYFK;GIVHTQAGYLLYAALTHK;GIVHTQAGYLLYAALTHK;HCPTVQHVLVAHR;HCPTVQHVLVAHR;INQFYGAPTAVR;LGTAEIEDAIADHPAVPESAVIGYPHDIK;LKINQFYGAPTAVR;MDDVINISGHR;MDDVINISGHR;PFFGIVPVLMDEK;PFFGIVPVLMDEK;PFFGIVPVLMDEK;TEGGYYQITGR;TIYGDHQR;TLGSVGEPINCEAWEWLHR;VVITFNQGLR;YAVPDEILVVK;YWETVER	AYPGYYFTGDGAYR;DSAGDSDVVVQELK;DTLVWDTPYHTVWDCDFSTGK;ELLETTCR;EPAAFWGPLAR;FVDAYFK;GIVHTQAGYLLYAALTHK;HCPTVQHVLVAHR;INQFYGAPTAVR;LGTAEIEDAIADHPAVPESAVIGYPHDIK;LKINQFYGAPTAVR;MDDVINISGHR;PFFGIVPVLMDEK;TEGGYYQITGR;TIYGDHQR;TLGSVGEPINCEAWEWLHR;VVITFNQGLR;YAVPDEILVVK;YWETVER
Q9BV79	MECR_HUMAN	MECR	Enoyl-[acyl-carrier-protein] reductase, mitochondrial	0.000952748	0.00284395	-0.382652	0.00369568	0.0187173	-0.262566	0.000338245	0.00823115	-0.322609	8	24.2891	24.1946	24.2821	23.8093	23.9043	23.9043	24.019	24.0275	23.9316	20500000	19200000	20400000	14700000	15700000	15700000	17000000	17100000	16000000	ALVYGHHGDPAK;ALVYGHHGDPAK;DHSPDQFK;GFWLSQWK;GGTMVTYGGMAK;GGTMVTYGGMAK;LALNCVGGK;LALNCVGGK;NLELAAVR;QPVVASVSLLIFK;SLGAEHVITEEELR;SLGAEHVITEEELR	ALVYGHHGDPAK;DHSPDQFK;GFWLSQWK;GGTMVTYGGMAK;LALNCVGGK;NLELAAVR;QPVVASVSLLIFK;SLGAEHVITEEELR
Q7Z2W9	RM21_HUMAN	MRPL21	Large ribosomal subunit protein bL21m	0.000638862	0.00208236	-0.462133	0.000590762	0.00646969	-0.505506	0.000338419	0.00823115	-0.483819	11	25.6403	25.6595	25.5463	25.2133	25.1449	25.1015	25.1565	25.1371	25.0359	52300000	53000000	49000000	38900000	37100000	36000000	37400000	36900000	34400000	HHAEVVK;INSIEIAPCLL;IVTTPQTVLR;KVNEMIVTGQYGR;KVNEMIVTGQYGR;LFAVVHFASR;LFAVVHFASR;TSLSSPPWPEVVLPDPVEETR;VEATVIEK;VEATVIEK;VLLVGADNFTLLGK;VLLVGADNFTLLGKPLLGK;VNEMIVTGQYGR;VTSEDLILIGNELDLACGER	HHAEVVK;INSIEIAPCLL;IVTTPQTVLR;KVNEMIVTGQYGR;LFAVVHFASR;TSLSSPPWPEVVLPDPVEETR;VEATVIEK;VLLVGADNFTLLGK;VLLVGADNFTLLGKPLLGK;VNEMIVTGQYGR;VTSEDLILIGNELDLACGER
Q7LFL8	CXXC5_HUMAN	CXXC5	CXXC-type zinc finger protein 5	0.269599	0.320939	2.27425	0.946787	0.965962	-0.173367	0.633955	0.744418	1.05044	2	13	18.0638	18.5204	18.8606	19.0453	18.5011	13	18.2466	17.8175	0	274000	376000	476000	541000	371000	0	311000	231000	SAVVAAAAPASVADDTPPPERR;SGAVASLLSK	SAVVAAAAPASVADDTPPPERR;SGAVASLLSK
Q93034	CUL5_HUMAN	CUL5	Cullin-5	0.000475623	0.00166782	-0.431629	0.000363503	0.00505242	-0.69143	0.000346851	0.00838844	-0.56153	40	24.558	24.5869	24.5696	24.0609	24.1642	24.1946	23.9225	23.9584	23.7594	24700000	25200000	24900000	17500000	18800000	19200000	15900000	16300000	14200000	ATSNLLK;AVVNDATIFK;AVVNDATIFKLELPLK;AYIVEWR;AYLDSTER;CPELLANYCDMLLR;EAFQDDPR;EDILEFIK;EQIEWLIEHK;EQIEWLIEHK;ESYVNLCSNPEDK;ESYVNLCSNPEDKLQIYR;ETILAECQGMIK;ETILAECQGMIKR;ETILAECQGMIKR;EVGMPADYVNK;IHQALKEDILEFIK;IHQALKEDILEFIK;ILNAGAWSR;ISFENLK;ISNAQLQTELVEILK;ISNAQLQTELVEILK;KLMLDTWNESIFSNIK;KLTSEEIEAK;LALPADSVNIK;LATELPDAELR;LATELPDAELRR;LATELPDAELRR;LKEVLLVLK;LMLDTWNESIFSNIK;LQDSAMK;LQLTTER;MIKEQ…	ATSNLLK;AVVNDATIFK;AVVNDATIFKLELPLK;AYIVEWR;AYLDSTER;CPELLANYCDMLLR;EAFQDDPR;EDILEFIK;EQIEWLIEHK;ESYVNLCSNPEDK;ESYVNLCSNPEDKLQIYR;ETILAECQGMIK;ETILAECQGMIKR;EVGMPADYVNK;IHQALKEDILEFIK;ILNAGAWSR;ISFENLK;ISNAQLQTELVEILK;KLMLDTWNESIFSNIK;KLTSEEIEAK;LALPADSVNIK;LATELPDAELR;LATELPDAELRR;LKEVLLVLK;LMLDTWNESIFSNIK;LQDSAMK;LQLTTER;MIKEQIEWLIEHK;MREEENEGIVQLR;NMFLPQKK;QVLLYEPQVNSPK;RDESDINTFIYMA;RQVLLYEPQ…
O43933	PEX1_HUMAN	PEX1	Peroxisomal ATPase PEX1	0.000941125	0.00281454	-0.350369	0.00136109	0.0103938	-0.569319	0.000347512	0.00838844	-0.459844	25	21.9566	21.9061	21.8913	21.5685	21.6276	21.5069	21.3266	21.4775	21.2419	4070000	3930000	3890000	3110000	3240000	2980000	2630000	2920000	2480000	AQAAKPCILFFDEFESIAPR;CEILCNVIK;CVYCPPPDQVSR;DFTVLVDR;DKNIFLLSPNLLQK;EKLVLTTLDFQK;GFLPASLR;IGGLHEVR;ITPVEVTPK;KQETSWGLTEINAFK;LVLTTLDFQK;MNFISVK;NFAELYESFQNPK;NIFLLSPNLLQK;NVEVLHLGK;QILMDTIQLPAK;SQPPSIYNASATSVFHK;SQSGEDESMNQPGPIK;TASQEGCQELTQEQR;TGILLYGPPGTGK;TLLAGVIAR;VVPLDNIFR;VWIPDDLRK;YIGASEQAVR;YPELFANLPIR	AQAAKPCILFFDEFESIAPR;CEILCNVIK;CVYCPPPDQVSR;DFTVLVDR;DKNIFLLSPNLLQK;EKLVLTTLDFQK;GFLPASLR;IGGLHEVR;ITPVEVTPK;KQETSWGLTEINAFK;LVLTTLDFQK;MNFISVK;NFAELYESFQNPK;NIFLLSPNLLQK;NVEVLHLGK;QILMDTIQLPAK;SQPPSIYNASATSVFHK;SQSGEDESMNQPGPIK;TASQEGCQELTQEQR;TGILLYGPPGTGK;TLLAGVIAR;VVPLDNIFR;VWIPDDLRK;YIGASEQAVR;YPELFANLPIR
P07195	LDHB_HUMAN	LDHB	L-lactate dehydrogenase B chain	0.0128745	0.0240896	-0.175432	0.00160069	0.0114557	-0.183123	0.00035012	0.00843014	-0.179278	23	30.846	30.8534	30.846	30.6964	30.7292	30.5933	30.7129	30.6458	30.6372	1930000000	1940000000	1930000000	1740000000	1780000000	1620000000	1760000000	1680000000	1670000000	DDEVAQLK;DDEVAQLKK;DYSVTANSK;EKLIAPVAEEEATVPNNK;EKLIAPVAEEEATVPNNK;FIIPQIVK;FIIPQIVK;GEMMDLQHGSLFLQTPK;GEMMDLQHGSLFLQTPK;GEMMDLQHGSLFLQTPK;GEMMDLQHGSLFLQTPK;GEMMDLQHGSLFLQTPK;GLTSVINQK;GLTSVINQK;HRVIGSGCNLDSAR;HRVIGSGCNLDSAR;HRVIGSGCNLDSAR;IHPVSTMVK;IHPVSTMVK;ITVVGVGQVGMACAISILGK;ITVVGVGQVGMACAISILGK;IVADKDYSVTANSK;IVADKDYSVTANSK;IVVVTAGVR;IVVVTAGVRQQEGESR;KSADTLWDIQK;KSADTLWDIQK;LIAPVAEEEATVPNNK…	DDEVAQLK;DDEVAQLKK;DYSVTANSK;EKLIAPVAEEEATVPNNK;FIIPQIVK;GEMMDLQHGSLFLQTPK;GLTSVINQK;HRVIGSGCNLDSAR;IHPVSTMVK;ITVVGVGQVGMACAISILGK;IVADKDYSVTANSK;IVVVTAGVR;IVVVTAGVRQQEGESR;KSADTLWDIQK;LIAPVAEEEATVPNNK;LKDDEVAQLK;LKGEMMDLQHGSLFLQTPK;MVVESAYEVIK;NVNVFKFIIPQIVK;SADTLWDIQK;SADTLWDIQKDLK;SLADELALVDVLEDK;SLADELALVDVLEDKLK
Q6UWZ7	ABRX1_HUMAN	ABRAXAS1	BRCA1-A complex subunit Abraxas 1	0.00904026	0.0178673	-0.29929	0.00109206	0.00909359	-0.448373	0.000354192	0.00846764	-0.373832	9	21.0625	20.9742	21.0886	20.8269	20.6453	20.7553	20.6096	20.654	20.5165	2190000	2060000	2230000	1860000	1640000	1770000	1600000	1650000	1500000	ALDLDDRWQFK;DPQENIFLCQALR;HSDQIMTFR;INEMYASLQEELK;KVEDSEQAVDK;LEHSLYKPQK;MSSPETDEEIEK;TFFPNSEFLHSCVMSLK;TVSGSCMSTGFSR	ALDLDDRWQFK;DPQENIFLCQALR;HSDQIMTFR;INEMYASLQEELK;KVEDSEQAVDK;LEHSLYKPQK;MSSPETDEEIEK;TFFPNSEFLHSCVMSLK;TVSGSCMSTGFSR
Q8N108	MIER1_HUMAN	MIER1	Mesoderm induction early response protein 1	0.00554973	0.0118779	-0.453326	0.0149279	0.0470202	-0.49682	0.000354234	0.00846764	-0.475073	13	23.8191	23.867	23.7695	23.211	23.4676	23.417	23.0951	23.4923	23.3778	14800000	15300000	14300000	9710000	11600000	11200000	8960000	11800000	10900000	AYGKDFHLIQANK;CNFDTEEALR;CNFDTEEALRR;DFHLIQANK;EELSVWTEEECR;EELSVWTEEECRNFEQGLK;EGDMPIHELLSLYGYGSTVR;EGDMPIHELLSLYGYGSTVR;GVEAIPEGSHIKDNEQALYELVK;GVEAIPEGSHIKDNEQALYELVK;LLDESESAASSR;NENDFDEK;VYENDDQLLWDPEYLPEDK;YDFFAQQTR;YNLHPGVTDYMDR;YNLHPGVTDYMDR	AYGKDFHLIQANK;CNFDTEEALR;CNFDTEEALRR;DFHLIQANK;EELSVWTEEECR;EELSVWTEEECRNFEQGLK;EGDMPIHELLSLYGYGSTVR;GVEAIPEGSHIKDNEQALYELVK;LLDESESAASSR;NENDFDEK;VYENDDQLLWDPEYLPEDK;YDFFAQQTR;YNLHPGVTDYMDR
Q9H857	NT5D2_HUMAN	NT5DC2	5'-nucleotidase domain-containing protein 2	7.10064e-05	0.000397336	-1.19384	0.00423214	0.0202998	-0.765786	0.000354328	0.00846764	-0.979815	21	24.9933	24.9716	25.0148	23.9316	23.7695	23.6971	24.2679	24.4298	23.9847	33400000	32900000	33900000	16000000	14300000	13600000	20200000	22600000	16600000	ALFNAQFGSIFR;DILIEHYK;DVTDAIRDVHVK;FSDLYMASLSCLLNYR;GDETFAVLSR;GLHYDIQK;GLHYDIQK;GSLQWDR;HMVGPDWR;IDAFHYVQLGTAYR;IDAFHYVQLGTAYR;IINTEQYMHSLTWQQALTGLLER;KYDYNPSFAIR;KYDYNPSFAIR;MQTYQDAESR;MQTYQDAESR;QGNLFDFLR;QLFDVVIVQADKPSFFTDR;QLFLITNSPFSFVDK;QLFLITNSPFSFVDK;RTPLQHEAPLWMDQLCTGCMK;RTPLQHEAPLWMDQLCTGCMK;TFHNPTYFSR;TFHNPTYFSR;TGAIIPELER;TPFLGDMAHIR;TPFLGDMAHIR;TPLQHEAPLWMDQLCTGCMK;VDFTFYPR	ALFNAQFGSIFR;DILIEHYK;DVTDAIRDVHVK;FSDLYMASLSCLLNYR;GDETFAVLSR;GLHYDIQK;GSLQWDR;HMVGPDWR;IDAFHYVQLGTAYR;IINTEQYMHSLTWQQALTGLLER;KYDYNPSFAIR;MQTYQDAESR;QGNLFDFLR;QLFDVVIVQADKPSFFTDR;QLFLITNSPFSFVDK;RTPLQHEAPLWMDQLCTGCMK;TFHNPTYFSR;TGAIIPELER;TPFLGDMAHIR;TPLQHEAPLWMDQLCTGCMK;VDFTFYPR
Q15365	PCBP1_HUMAN	PCBP1	Poly(rC)-binding protein 1	0.00033253	0.00126749	0.572722	0.00127069	0.00998675	0.318004	0.00035913	0.00856106	0.445363	11	28.8234	28.8653	28.7549	29.4629	29.3599	29.3388	29.094	29.1312	29.1724	475000000	489000000	453000000	740000000	689000000	679000000	573000000	588000000	605000000	AITIAGVPQSVTECVK;AITIAGVPQSVTECVK;IANPVEGSSGR;IITLTGPTNAIFK;IREESGAR;LEEDINSSMTNSTAASRPPVTLR;LEEDINSSMTNSTAASRPPVTLR;LVVPATQCGSLIGK;QGANINEIR;QICLVMLETLSQSPQGR;QICLVMLETLSQSPQGR;QICLVMLETLSQSPQGR;QQSHFAMMHGGTGFAGIDSSSPEVK;QQSHFAMMHGGTGFAGIDSSSPEVK;QQSHFAMMHGGTGFAGIDSSSPEVK;QQSHFAMMHGGTGFAGIDSSSPEVK;QQSHFAMMHGGTGFAGIDSSSPEVK;QVTITGSAASISLAQYLINAR;VMTIPYQPMPASSPVICAGGQDR;VMTIPYQPMPASSPVICAGGQDR;VMT…	AITIAGVPQSVTECVK;IANPVEGSSGR;IITLTGPTNAIFK;IREESGAR;LEEDINSSMTNSTAASRPPVTLR;LVVPATQCGSLIGK;QGANINEIR;QICLVMLETLSQSPQGR;QQSHFAMMHGGTGFAGIDSSSPEVK;QVTITGSAASISLAQYLINAR;VMTIPYQPMPASSPVICAGGQDR
Q9UNH7	SNX6_HUMAN	SNX6	Sorting nexin-6	0.000920401	0.0027734	-0.455022	0.0192989	0.0564494	-0.347319	0.000362519	0.00861608	-0.40117	30	25.8019	25.7995	25.7543	25.2317	25.3844	25.3745	25.4298	25.5983	25.2856	58500000	58400000	56600000	39400000	43800000	43500000	45200000	50800000	40900000	MEGLDDGPDFLSEEDR;DVDDFFEHER;DVDDFFEHER;DVLQAETSQQLCCQK;DVLQAETSQQLCCQK;DVLQAETSQQLCCQKFEK;EKLEDFFK;GNLQLLQNCLAVLNGDT;IGSSLYALGTQDSTDICK;IGSSLYALGTQDSTDICK;ISESAKQELIDFK;ISESAKQELIDFK;KNLVELAELELK;KNLVELAELELK;KTVAMHEVFLCR;LGEGEGSMTKEEFTK;LGEGEGSMTKEEFTK;LGEGEGSMTKEEFTK;MKQELEAEYLAIFK;MKQELEAEYLAIFK;NKDVLQAETSQQLCCQK;NLVELAELELK;QELEAEYLAIFK;QELEAEYLAIFKK;QELIDFK;QELIDFK;QNEFSVVR;SAADDYNR;SAADDYNR…	MEGLDDGPDFLSEEDR;DVDDFFEHER;DVLQAETSQQLCCQK;DVLQAETSQQLCCQKFEK;EKLEDFFK;GNLQLLQNCLAVLNGDT;IGSSLYALGTQDSTDICK;ISESAKQELIDFK;KNLVELAELELK;KTVAMHEVFLCR;LGEGEGSMTKEEFTK;MKQELEAEYLAIFK;NKDVLQAETSQQLCCQK;NLVELAELELK;QELEAEYLAIFK;QELEAEYLAIFKK;QELIDFK;QNEFSVVR;SAADDYNR;SADGVIVSGVK;SADGVIVSGVKDVDDFFEHER;SLVDYENANK;SSLPNFK;TFLLEYHNR;TVAMHEVFLCR;VAAHPILR;VSADEDLK;VSADEDLKLSDLLK;VSELFDK;VSELFDKTR
O94966	UBP19_HUMAN	USP19	Ubiquitin carboxyl-terminal hydrolase 19	0.000131997	0.000630254	0.554379	0.000839936	0.00784195	0.311705	0.000363237	0.00861608	0.433042	39	23.7796	23.8288	23.7594	24.391	24.2821	24.3578	24.0526	24.1015	24.1488	14400000	14900000	14200000	22000000	20400000	21500000	17400000	18000000	18600000	SGGASATGPR;ARSEDTGLDSVATR;ARSEDTGLDSVATR;AVPPGNDPVSPAMVR;DKINDLVEFPVR;DKINDLVEFPVR;EGACEDPHDLLATPTPELLLDWR;ELECAEDPGSAGEAAR;ELRDFFHDR;ENSTASEVLDSLSQSVHVKPENLR;ENSTASEVLDSLSQSVHVKPENLR;EQDFTLIFQTR;FLVSVSK;GLCRPENIGYPFLVSVPASR;GPVPSTSGISSEMLASGPIEVGSLPAGER;GTHHAFQPSK;KGSLLHLTLPK;LAQLLEGYAR;LEDKGDTPLELGDDCSLALVWR;LFDDSTVTTVDESQVVTR;LHPGCGPHTTFR;LHPGCGPHTTFR;LPNVLIVQLK;LQEFVLVASK;LVCPVCAK;MRNDSFIVDLF…	SGGASATGPR;ARSEDTGLDSVATR;AVPPGNDPVSPAMVR;DKINDLVEFPVR;EGACEDPHDLLATPTPELLLDWR;ELECAEDPGSAGEAAR;ELRDFFHDR;ENSTASEVLDSLSQSVHVKPENLR;EQDFTLIFQTR;FLVSVSK;GLCRPENIGYPFLVSVPASR;GPVPSTSGISSEMLASGPIEVGSLPAGER;GTHHAFQPSK;KGSLLHLTLPK;LAQLLEGYAR;LEDKGDTPLELGDDCSLALVWR;LFDDSTVTTVDESQVVTR;LHPGCGPHTTFR;LPNVLIVQLK;LQEFVLVASK;LVCPVCAK;MRNDSFIVDLFQGQYK;NDSFIVDLFQGQYK;QSAEEVIVK;RGPPGLEDTTSK;SEDTGLDSVATR;SFEAEINYN…
Q9Y230	RUVB2_HUMAN	RUVBL2	RuvB-like 2	0.000925833	0.00278372	0.185793	0.000891273	0.00813231	0.135487	0.000365777	0.00864378	0.16064	38	27.9923	27.9484	27.9923	28.1361	28.189	28.1652	28.1115	28.1214	28.1065	267000000	259000000	267000000	295000000	306000000	301000000	290000000	292000000	289000000	ATVTATTK;ATVTATTK;ATVTATTKVPEIR;AAGVVLEMIR;AAGVVLEMIR;ALESDMAPVLIMATNR;ALESDMAPVLIMATNR;ALESDMAPVLIMATNR;ALESDMAPVLIMATNR;ALESDMAPVLIMATNR;ALESDMAPVLIMATNR;ARDYDAMGSQTK;ARDYDAMGSQTK;AVLIAGQPGTGK;DKVQAGDVITIDK;DKVQAGDVITIDK;DYDAMGSQTK;DYDAMGSQTK;EVVHTVSLHEIDVINSR;EVVHTVSLHEIDVINSR;EVVHTVSLHEIDVINSR;EYQDAFLFNELK;EYQDAFLFNELKGETMDTS;FVQCPDGELQK;FVQCPDGELQKR;FVQCPDGELQKR;GLGLDDALEPR;GTEVQVDDIK;GTEVQV…	ATVTATTK;ATVTATTKVPEIR;AAGVVLEMIR;ALESDMAPVLIMATNR;ARDYDAMGSQTK;AVLIAGQPGTGK;DKVQAGDVITIDK;DYDAMGSQTK;EVVHTVSLHEIDVINSR;EYQDAFLFNELK;EYQDAFLFNELKGETMDTS;FVQCPDGELQK;FVQCPDGELQKR;GLGLDDALEPR;GTEVQVDDIK;GTEVQVDDIKR;GTSYQSPHGIPIDLLDR;IGAHSHIR;IGLETSLR;IRCEEEDVEMSEDAYTVLTR;IRGTSYQSPHGIPIDLLDR;KEVVHTVSLHEIDVINSR;KGTEVQVDDIK;LLIVSTTPYSEK;LLIVSTTPYSEKDTK;MIESLTK;QASQGMVGQLAAR;RAAGVVLEMIR;RVYSLFLDESR;TEA…
Q6B0I6	KDM4D_HUMAN	KDM4D	Lysine-specific demethylase 4D	1.6384e-09	1.46261e-07	-9.69602	0.00980939	0.0353758	-0.324015	0.062346	0.186532	-5.01002	4	22.6387	22.6779	22.7715	13	13	13	22.2564	22.4273	22.4324	6530000	6710000	7160000	0	0	0	5010000	5640000	5660000	AQELTLQTPAK;ARETYDNISEILIATPLQQVASGR;ETYDNISEILIATPLQQVASGR;VPASQELSTQK	AQELTLQTPAK;ARETYDNISEILIATPLQQVASGR;ETYDNISEILIATPLQQVASGR;VPASQELSTQK
P36507	MP2K2_HUMAN	MAP2K2	Dual specificity mitogen-activated protein kinase kinase 2	7.07348e-05	0.000396979	-0.388081	0.0337651	0.0839857	-0.359451	0.000368674	0.00868059	-0.373766	14	25.8069	25.8215	25.7543	25.3877	25.4073	25.4234	25.3066	25.6568	25.341	58700000	59300000	56600000	43900000	44500000	45000000	41500000	52900000	42500000	ELEAIFGR;ELEAIFGRPVVDGEEGEPHSISPR;ELEAIFGRPVVDGEEGEPHSISPR;ISELGAGNGGVVTK;KLEELELDEQQK;KLEELELDEQQK;LNQPGTPTR;LPNGVFTPDFQEFVNK;MLTNHTFIK;PVVDGEEGEPHSISPR;RIPEEILGK;RSEVEEVDFAGWLCK;RSEVEEVDFAGWLCK;SEVEEVDFAGWLCK;SYMAPER;VGELKDDDFER;VGELKDDDFER;VQHRPSGLIMAR;VQHRPSGLIMAR	ELEAIFGR;ELEAIFGRPVVDGEEGEPHSISPR;ISELGAGNGGVVTK;KLEELELDEQQK;LNQPGTPTR;LPNGVFTPDFQEFVNK;MLTNHTFIK;PVVDGEEGEPHSISPR;RIPEEILGK;RSEVEEVDFAGWLCK;SEVEEVDFAGWLCK;SYMAPER;VGELKDDDFER;VQHRPSGLIMAR
P50542	PEX5_HUMAN	PEX5	Peroxisomal targeting signal 1 receptor	0.00320496	0.00754963	0.304991	0.00275106	0.0156867	0.488038	0.000375295	0.00879948	0.396514	24	26.2151	26.2517	26.1585	26.4953	26.5898	26.4551	26.5754	26.8142	26.6998	77900000	79900000	74900000	94600000	101000000	92000000	100000000	118000000	109000000	ALELQPGYIR;DAEAHPWLSDYDDLTSATYDK;DHPQPFEEGLRR;EAVEHFLEALNMQR;EAVEHFLEALNMQR;EAVEHFLEALNMQR;ELFLAAVR;ELVEAECGGANPLMK;ELVEAECGGANPLMK;GEGGAMSENIWSTLR;GYQFEEENPLR;HMEAWQYLGTTQAENEQELLAISALRR;LAGHFTQDK;LALSMLGQSDAYGAADAR;LALSMLGQSDAYGAADAR;LGATLANGNQSEEAVAAYR;LWLGEPEGTATDR;MDDLLAEMQQIEQSNFR;MDDLLAEMQQIEQSNFR;QACETLR;QACETLRDWLR;QIGEGQVSLESGAGSGR;RLQEGDLPNAVLLFEAAVQQDPK;SRYNLGISCINLGAHR;WAEEYLEQSEEK;W…	ALELQPGYIR;DAEAHPWLSDYDDLTSATYDK;DHPQPFEEGLRR;EAVEHFLEALNMQR;ELFLAAVR;ELVEAECGGANPLMK;GEGGAMSENIWSTLR;GYQFEEENPLR;HMEAWQYLGTTQAENEQELLAISALRR;LAGHFTQDK;LALSMLGQSDAYGAADAR;LGATLANGNQSEEAVAAYR;LWLGEPEGTATDR;MDDLLAEMQQIEQSNFR;QACETLR;QACETLRDWLR;QIGEGQVSLESGAGSGR;RLQEGDLPNAVLLFEAAVQQDPK;SRYNLGISCINLGAHR;WAEEYLEQSEEK;WYDEYHPEEDLQHTASDFVAK;YNLGISCINLGAHR;YTPAYAHLVTPAEEGAGGAGLGPSK;YTPAYAHLVTPAEEGAGGAGL…
Q9BZE1	RM37_HUMAN	MRPL37	Large ribosomal subunit protein mL37	0.00910735	0.0179738	-0.292569	0.0111567	0.0385932	-0.244852	0.00037556	0.00879948	-0.268711	30	25.1946	25.1449	25.2021	24.9977	24.8717	24.7945	24.9088	25.0359	24.8623	38400000	37100000	38600000	33500000	30700000	29100000	31500000	34400000	30500000	DPLPTIASR;DQACYIFHHR;DQACYIFHHR;EEIEATK;ESLLLQVR;ETYCPVIVDNLIQLCK;FLALYLHGAA;ICVQNSTFSATWNR;KSEPPPLDR;LIEGLPEK;LLYGNDAK;LLYGNDAK;LQPDQLR;LSTKDPLPTIASR;LSTKDPLPTIASR;LWQTTEEIPK;LWQTTEEIPKR;LWQTTEEIPKR;MHFVPWLAR;MILFAFGSALAQAR;MILFAFGSALAQAR;MHFVPWLAR;MHFVPWLAR;NDTGFQEGYPYPYPHTLYLLDK;NHIENQDECVLNVISHAR;NHIENQDECVLNVISHAR;NHVLETFYPISPIIDLHECNIYDVK;PIFPPWDR;QALWLTK;RICVQNSTFSATWNR;SPPLHEHPLYK;SPPLHEH…	DPLPTIASR;DQACYIFHHR;EEIEATK;ESLLLQVR;ETYCPVIVDNLIQLCK;FLALYLHGAA;ICVQNSTFSATWNR;KSEPPPLDR;LIEGLPEK;LLYGNDAK;LQPDQLR;LSTKDPLPTIASR;LWQTTEEIPK;LWQTTEEIPKR;MHFVPWLAR;MILFAFGSALAQAR;NDTGFQEGYPYPYPHTLYLLDK;NHIENQDECVLNVISHAR;NHVLETFYPISPIIDLHECNIYDVK;PIFPPWDR;QALWLTK;RICVQNSTFSATWNR;SPPLHEHPLYK;SPPLHEHPLYKDQACYIFHHR;TKLIEGLPEK;VFHFLVFQLNTTDLDCNEGVK;VLEQPVVVQSVGTDGR;VLSLVDDPR;VVVEPVGPVGFKPETFR;VYEIPGL…
P23588	IF4B_HUMAN	EIF4B	Eukaryotic translation initiation factor 4B	0.000231768	0.000964638	0.354652	0.00232608	0.0140435	0.225986	0.000377913	0.00883302	0.290319	40	27.3745	27.3745	27.3828	27.6865	27.726	27.7833	27.604	27.6595	27.5463	174000000	174000000	175000000	216000000	222000000	231000000	204000000	212000000	196000000	AAREPNIDR;AASIFGGAK;AASIFGGAKPVDTAAR;AASIFGGAKPVDTAAR;ARPATDSFDDYPPR;ARPATDSFDDYPPR;DDYSRDDYR;DDYSRDDYR;DENKVDGMNAPK;DENKVDGMNAPK;DGYRDGYR;DRYDSDR;DSDKTDTDWR;DSDKTDTDWR;DYDRGYDSR;DYDRGYDSR;EDDSSASTSQSTR;ENAWVKR;EREVEER;GDDSFGDKYR;GDDSFGDKYR;GGGDRYEDR;GLNISAVR;GPGDGGNRDHWK;IRVDVADQAQDK;KPEENPASK;LPREPSNPER;PEENPASK;QLDEPKLER;RAFGSGYR;RGDDSFGDK;SEETQER;SILPTAPR;SPPYTAFLGNLPYDVTEESIK;SQSSDTEQQSPTSGG…	AAREPNIDR;AASIFGGAK;AASIFGGAKPVDTAAR;ARPATDSFDDYPPR;DDYSRDDYR;DENKVDGMNAPK;DGYRDGYR;DRYDSDR;DSDKTDTDWR;DYDRGYDSR;EDDSSASTSQSTR;ENAWVKR;EREVEER;GDDSFGDKYR;GGGDRYEDR;GLNISAVR;GPGDGGNRDHWK;IRVDVADQAQDK;KPEENPASK;LPREPSNPER;PEENPASK;QLDEPKLER;RAFGSGYR;RGDDSFGDK;SEETQER;SILPTAPR;SPPYTAFLGNLPYDVTEESIK;SQSSDTEQQSPTSGGGK;SRTGSESSQTGTSTTSSR;STPKEDDSSASTSQSTR;TGSESSQTGTSTTSSR;VAPAQPSEEGPGR;VAPAQPSEEGPGRK;V…
Q14149	MORC3_HUMAN	MORC3	MORC family CW-type zinc finger protein 3	0.00220331	0.00554719	-0.437508	0.000995482	0.00862346	-0.265973	0.00038129	0.00889026	-0.35174	35	23.7182	23.6649	23.7286	23.1519	23.3511	23.2961	23.4551	23.4676	23.391	13800000	13300000	13900000	9320000	10700000	10300000	11500000	11600000	11000000	AEHVVVPIVAFNK;AEHVVVPIVAFNK;ANNMGVGVVGIIECNFLKPTHNK;ANNMGVGVVGIIECNFLKPTHNK;ASLAAILEHSLFSTEQK;ASLAAILEHSLFSTEQK;AYCSILYLKPR;AYCSILYLKPR;CDQGNTAATQTEVPSLVVK;HLSEGTNSYATR;IHETQETTDKSADDAGCQLQELR;IHETQETTDKSADDAGCQLQELR;IIIWNLR;ILEMNDK;INAELLFRPTALSTPSFSSPK;IPEDLDEITGK;IPEDLDEITGKK;IRQPEMIPR;ITFGFNCR;KEETVEDEIDVR;KEETVEDEIDVR;KLPDGMDQLPEK;LLAELDAIIGK;LLAELDAIIGKK;LNDYWNEMK;LTITALGEK;MDQIAPESDYSLR;MD…	AEHVVVPIVAFNK;ANNMGVGVVGIIECNFLKPTHNK;ASLAAILEHSLFSTEQK;AYCSILYLKPR;CDQGNTAATQTEVPSLVVK;HLSEGTNSYATR;IHETQETTDKSADDAGCQLQELR;IIIWNLR;ILEMNDK;INAELLFRPTALSTPSFSSPK;IPEDLDEITGK;IPEDLDEITGKK;IRQPEMIPR;ITFGFNCR;KEETVEDEIDVR;KLPDGMDQLPEK;LLAELDAIIGK;LLAELDAIIGKK;LNDYWNEMK;LTITALGEK;MDQIAPESDYSLR;MLSFGFSDK;NCEVPEEPEDEDLVHPTYEK;NDAVILPSCVEAEAK;NTEYPLNLPVEDIQK;QCHMFTDQIK;QCSALQHVK;QDFDYTNEYR;RHLSEGTNSYAT…
cRAP-P02662	cRAP-CASA1_BOVIN	cRAP-CSN1S1	Alpha-S1-casein	0.0722647	0.104239	0.945775	0.113625	0.203473	1.15961	0.0409063	0.144173	1.05269	6	24.1488	23.1596	23.8093	25.1642	24.4738	24.317	23.8764	25.417	25.3031	18600000	9370000	14700000	37600000	23300000	20900000	15400000	44800000	41400000	EGIHAQQKEPMIGVNQELAYFYPELFR;EGIHAQQKEPMIGVNQELAYFYPELFR;FFVAPFPEVFGK;FFVAPFPEVFGKEK;HIQKEDVPSER;HIQKEDVPSER;HQGLPQEVLNENLLR;HQGLPQEVLNENLLR;YLGYLEQLLR	EGIHAQQKEPMIGVNQELAYFYPELFR;FFVAPFPEVFGK;FFVAPFPEVFGKEK;HIQKEDVPSER;HQGLPQEVLNENLLR;YLGYLEQLLR
Q8IVD9	NUDC3_HUMAN	NUDCD3	NudC domain-containing protein 3	0.00100906	0.00297302	0.388154	0.00884391	0.0329109	0.250774	0.000386011	0.00893552	0.319464	23	24.4551	24.5522	24.4738	24.8191	24.9361	24.8904	24.6649	24.7543	24.8142	23000000	24600000	23300000	29600000	32100000	31100000	26600000	28300000	29500000	CVLVNLSK;CVLVNLSK;EMAHGSQEAEAPGAVAGAAEVPREPPILPR;EMAHGSQEAEAPGAVAGAAEVPR;EMAHGSQEAEAPGAVAGAAEVPREPPILPR;ENYTWSQDYTDLEVR;FDPAMFNISPGAVQF;FDPAMFNISPGAVQF;GKQVSVALSSSSIR;GWDAEGSPFR;INTESSLWSLEPGK;IQEQFQK;IQEQFQK;IQEQFQKNPDSYNGAVR;KGWDAEGSPFR;KGWDAEGSPFR;LQGKPQSHELK;LTFDYHQK;MGFPPGAAQALVLQVFK;NPDSYNGAVR;QVSVALSSSSIR;SMATVDEEEQAVLDR;SMATVDEEEQAVLDR;SMATVDEEEQAVLDRLTFDYHQK;TFDHMAR;VAMLEENGER;VLFGFLYR;V…	CVLVNLSK;EMAHGSQEAEAPGAVAGAAEVPREPPILPR;EMAHGSQEAEAPGAVAGAAEVPR;ENYTWSQDYTDLEVR;FDPAMFNISPGAVQF;GKQVSVALSSSSIR;GWDAEGSPFR;INTESSLWSLEPGK;IQEQFQK;IQEQFQKNPDSYNGAVR;KGWDAEGSPFR;LQGKPQSHELK;LTFDYHQK;MGFPPGAAQALVLQVFK;NPDSYNGAVR;QVSVALSSSSIR;SMATVDEEEQAVLDR;SMATVDEEEQAVLDRLTFDYHQK;TFDHMAR;VAMLEENGER;VLFGFLYR;VLFGFLYRK;VQPPGPVK
Q8IUZ0	LRC49_HUMAN	LRRC49	Leucine-rich repeat-containing protein 49	0.0633949	0.0932185	-4.12616	3.41551e-08	1.12748e-05	-5.74433	0.00168384	0.0217469	-4.93524	2	18.7569	18.8238	18.6523	13	17.8545	13	13	13	13	443000	464000	412000	0	237000	0	0	0	0	LFGILAHVASSELPQYR;LISILGDAR	LFGILAHVASSELPQYR;LISILGDAR
O75935	DCTN3_HUMAN	DCTN3	Dynactin subunit 3	0.000396282	0.0014503	-0.400946	0.00392257	0.0193884	-0.227873	0.000391587	0.00902551	-0.31441	10	26.3101	26.3828	26.341	25.8974	25.9338	25.9998	26.0772	26.0935	26.1795	83200000	87500000	85000000	62500000	64100000	67100000	70800000	71600000	76000000	AGLTDLQR;ALLEEYNK;ALLEEYNK;IAIPDASK;IAIPDASK;KVADGLVK;LAQIHIQQQDQCVEITEESK;TTMLLSK;TTMLLSK;VQVALGNISSK;VQVALGNISSKR;VQVALGNISSKR;WVYGPGGAR;YLDPEYIDR	AGLTDLQR;ALLEEYNK;IAIPDASK;KVADGLVK;LAQIHIQQQDQCVEITEESK;TTMLLSK;VQVALGNISSK;VQVALGNISSKR;WVYGPGGAR;YLDPEYIDR
Q12772	SRBP2_HUMAN	SREBF2	Sterol regulatory element-binding protein 2	0.0065724	0.0136507	0.886531	0.00110025	0.00912072	0.597853	0.000392708	0.00902551	0.742192	17	21.343	21.2361	21.1143	22.4247	21.9024	22.0258	21.8802	21.8152	21.7915	2660000	2470000	2270000	5630000	3920000	4270000	3860000	3690000	3630000	ADGQQSSFCHCER;AIESLVK;ALEVTESPLVK;AQSLCGPEHSAVPDSLR;ATAILLACR;ATPATEAGFEDEAK;DAALAYHR;GSSSGAVDPSVQR;KVFLHEATVR;LLHSFVDSVGVMSPPLSR;NPADPIAQVHQAFCK;QASASQAVGETYHASGAELAGFQR;SCNDCQQMIVK;SFTQVTLPSFSPSAASPQAPTLQVK;SSVTFWR;TDSLVLTTLK;THQLLEHSLR	ADGQQSSFCHCER;AIESLVK;ALEVTESPLVK;AQSLCGPEHSAVPDSLR;ATAILLACR;ATPATEAGFEDEAK;DAALAYHR;GSSSGAVDPSVQR;KVFLHEATVR;LLHSFVDSVGVMSPPLSR;NPADPIAQVHQAFCK;QASASQAVGETYHASGAELAGFQR;SCNDCQQMIVK;SFTQVTLPSFSPSAASPQAPTLQVK;SSVTFWR;TDSLVLTTLK;THQLLEHSLR
P41208	CETN2_HUMAN	CETN2	Centrin-2	0.00106687	0.00310788	-0.661714	0.00216219	0.0135808	-0.691551	0.000392741	0.00902551	-0.676632	8	25.1719	25.0105	25.1871	24.558	24.3712	24.4551	24.3578	24.5926	24.3444	37800000	33800000	38200000	24700000	21700000	23000000	21500000	25300000	21300000	ALGFEPK;DTKEEILK;EAFDLFDADGTGTIDVK;KANMASSSQR;LFDDDETGK;LFDDDETGKISFK;LFDDDETGKISFK;MISEIDKEGTGK;MISEIDKEGTGK;MISEIDKEGTGK;MNFGDFLTVMTQK;MNFGDFLTVMTQK;MNFGDFLTVMTQK	ALGFEPK;DTKEEILK;EAFDLFDADGTGTIDVK;KANMASSSQR;LFDDDETGK;LFDDDETGKISFK;MISEIDKEGTGK;MNFGDFLTVMTQK
Q9HD47	MOG1_HUMAN	RANGRF	Ran guanine nucleotide release factor	0.00398856	0.00905387	-0.365741	0.00022886	0.00395394	-0.610596	0.000395512	0.00906745	-0.488169	5	24.3031	24.3444	24.2821	23.8764	23.895	24.0609	23.7389	23.6096	23.7492	20700000	21300000	20400000	15400000	15600000	17500000	14000000	12800000	14100000	AVHVESVQPLSLENLALR;CQEAWVLSGK;DVTLHQALLR;DVTLHQALLR;LPQYQTDLLLTFNQPPPDNR;YHFEDVGGVQGAR;YHFEDVGGVQGAR	AVHVESVQPLSLENLALR;CQEAWVLSGK;DVTLHQALLR;LPQYQTDLLLTFNQPPPDNR;YHFEDVGGVQGAR
O14734	ACOT8_HUMAN	ACOT8	Acyl-coenzyme A thioesterase 8	0.00146427	0.00400434	-3.16783	0.0722575	0.14625	-6.68788	0.0204345	0.0963224	-4.92785	12	25.2535	25.2317	25.1135	21.4324	21.8614	22.8014	21.2989	13	21.2361	40000000	39400000	36300000	2830000	3810000	7310000	2580000	0	2470000	SSPQAPEDGQGCGDRGDPPGDLR;ADHWMLYECESPWAGGSR;GYIGEGDMK;HYWVPAK;IAAQEVPIEIKPVNPSPLSQLQR;LFGGQIVGQALVAAAK;LFGGQIVGQALVAAAK;LPVLYQVER;QDGVLAVTCAQEGVIR;RLFGGQIVGQALVAAAK;SVSEDVHVHSLHCYFVR;TGSSFSVR;YPLALNR	SSPQAPEDGQGCGDRGDPPGDLR;ADHWMLYECESPWAGGSR;GYIGEGDMK;HYWVPAK;IAAQEVPIEIKPVNPSPLSQLQR;LFGGQIVGQALVAAAK;LPVLYQVER;QDGVLAVTCAQEGVIR;RLFGGQIVGQALVAAAK;SVSEDVHVHSLHCYFVR;TGSSFSVR;YPLALNR
Q5H9R7	PP6R3_HUMAN	PPP6R3	Serine/threonine-protein phosphatase 6 regulatory subunit 3	0.00026024	0.00105555	-0.380554	0.000804357	0.00768045	-0.600558	0.000400602	0.00914041	-0.490556	42	27.0505	27.0609	27.0609	26.6458	26.6458	26.7389	26.4769	26.5595	26.3342	139000000	140000000	140000000	105000000	105000000	112000000	93400000	98900000	84600000	CAAPRPPSSSPEQR;CAAPRPPSSSPEQR;DAEECPETAEAK;DLPDEVR;DLPDEVRER;DQMLQIQNSTEPDPLLATLEK;DQMLQIQNSTEPDPLLATLEK;EDVTLKELMDEEDVLQECK;ELMDEEDVLQECK;ETGWASFSEFTSSLSTK;FADQDDIGNVSFDR;FDLHSSSHIDTLLER;FDLHSSSHIDTLLEREDVTLK;GPNSALVQQLIK;HDFVDLIIK;HGYMGHLTR;HIAFTPESQR;HIAFTPESQR;HIAFTPESQRR;HIGTSAIMDLLLR;HIGTSAIMDLLLR;HSNASQSLCEIVR;HSNASQSLCEIVR;IANCIVHSTDK;IANCIVHSTDK;IANCIVHSTDKGPNSALVQQLIK;IANCIVHSTDKGPNSALV…	CAAPRPPSSSPEQR;DAEECPETAEAK;DLPDEVR;DLPDEVRER;DQMLQIQNSTEPDPLLATLEK;EDVTLKELMDEEDVLQECK;ELMDEEDVLQECK;ETGWASFSEFTSSLSTK;FADQDDIGNVSFDR;FDLHSSSHIDTLLER;FDLHSSSHIDTLLEREDVTLK;GPNSALVQQLIK;HDFVDLIIK;HGYMGHLTR;HIAFTPESQR;HIAFTPESQRR;HIGTSAIMDLLLR;HSNASQSLCEIVR;IANCIVHSTDK;IANCIVHSTDKGPNSALVQQLIK;ILEAWEMNEK;ILEAWEMNEKK;IQQFDDGGSDEEDIWEEKHIAFTPESQR;KHDFVDLIIK;KLIEFLLK;KPEQIVDFLK;LGEDESLLMK;LGSFHELLLEPP…
Q8IY26	PLPP6_HUMAN	PLPP6	Polyisoprenoid diphosphate/phosphate phosphohydrolase PLPP6	0.00562593	0.0119926	0.818011	0.00108525	0.00904508	0.577935	0.000402742	0.00915274	0.697973	3	22.9725	23.0476	23.0325	24.1174	23.6096	23.7796	23.6431	23.6757	23.4676	8230000	8670000	8580000	18200000	12800000	14400000	13100000	13400000	11600000	ASESPVHR;ATAVDPTCAR;FEFQSLLSSR	ASESPVHR;ATAVDPTCAR;FEFQSLLSSR
Q86U86	PB1_HUMAN	PBRM1	Protein polybromo-1	0.000460995	0.00163029	0.234182	0.0179893	0.0539153	0.146441	0.000403445	0.00915274	0.190312	70	24.317	24.2821	24.3307	24.5105	24.558	24.5638	24.391	24.5105	24.4676	20900000	20400000	21100000	23900000	24700000	24800000	22000000	23900000	23200000	AQHPDYSFGELSR;AQHPDYSFGELSR;ATSPSSSVSGDFDDGHHSVSTPGPSR;ATSPSSSVSGDFDDGHHSVSTPGPSR;CAVLSFK;CVVMFVK;DALVLHK;DEDVFVCESR;DFLSCRPTEIPENDILLCESR;DGAAYFYGPIFIHPEETEHEPTK;DGAAYFYGPIFIHPEETEHEPTK;DIDLLAK;DVPLPVVR;DYKDEQGR;DYPDYYK;DYPDYYK;EAEKSEDSSGAAGLSGLHR;EAEKSEDSSGAAGLSGLHR;EAEKSEDSSGAAGLSGLHR;ELGPLPDDDDMASPK;ELGPLPDDDDMASPK;EVFLSNLEETCPMTCILGK;GAHTTMADALWR;GAHTTMADALWR;GSLGEERNPTSK;HLHNDVEKER;HYNEEGSQ…	AQHPDYSFGELSR;ATSPSSSVSGDFDDGHHSVSTPGPSR;CAVLSFK;CVVMFVK;DALVLHK;DEDVFVCESR;DFLSCRPTEIPENDILLCESR;DGAAYFYGPIFIHPEETEHEPTK;DIDLLAK;DVPLPVVR;DYKDEQGR;DYPDYYK;EAEKSEDSSGAAGLSGLHR;ELGPLPDDDDMASPK;EVFLSNLEETCPMTCILGK;GAHTTMADALWR;GSLGEERNPTSK;HLHNDVEKER;HYNEEGSQVYNDAHILEK;IIEHNIR;IILEPMDLK;IKLWTMPISSVR;IQLLEAK;IRDELCK;KAEIEHHEMAK;LCDLFMVKPSK;LCPENFR;LCPENFRDEDVFVCESR;LISELFQK;LLCELFIR;LLHSEAYLK;LNEVYE…
Q9BX10	GTPB2_HUMAN	GTPBP2	GTP-binding protein 2	0.00024635	0.00101235	0.684483	0.0120365	0.0404999	0.412971	0.000404008	0.00915274	0.548727	12	23.8385	23.9933	23.976	24.6209	24.6649	24.5754	24.4234	24.1871	24.4362	15000000	16700000	16500000	25800000	26600000	25000000	22500000	19100000	22700000	AGQAATLALGDFDR;GAGSSSGCGGPK;GEVVNYSDSR;KITEVLVR;KVPDNQQFLDLR;MITFIDLAGHHK;STLLGVLTQGELDNGR;TAEEICESSSK;VFLNILPPLTNSK;VGADITVLR;VPFFIVVSK;VSELFGGCCRPGGGPAVGGTLK	AGQAATLALGDFDR;GAGSSSGCGGPK;GEVVNYSDSR;KITEVLVR;KVPDNQQFLDLR;MITFIDLAGHHK;STLLGVLTQGELDNGR;TAEEICESSSK;VFLNILPPLTNSK;VGADITVLR;VPFFIVVSK;VSELFGGCCRPGGGPAVGGTLK
Q96GY0	ZC21A_HUMAN	ZC2HC1A	Zinc finger C2HC domain-containing protein 1A	0.000224707	0.000944718	0.822541	0.00305503	0.0165863	0.463225	0.00040592	0.0091656	0.642883	18	22.3321	22.5261	22.4701	23.2243	23.3239	23.2477	22.9777	22.8269	22.9134	5280000	6040000	5810000	9800000	10500000	9960000	8260000	7440000	7900000	EGGKLPPPPPPSYDPDYIQCPYCQR;FCCECGIR;FCCECGIRR;FNENAADR;GIAAPHAGANVKPR;GIEGHSPGNLPK;GIEGHSPGNLPK;KHEEFIATIR;LPQPSGAGK;LQTLSPSHK;NPAPGVLTNK;NSTPPSLAR;SNSPGTASSGSSR;TFFPVALK;TFFPVALKK;TVVGVPSGK;TVVGVPSGK;TYTESYIARPDGDCASSLNGGNIK;VSSSSSSLGNK;YPVEWAK	EGGKLPPPPPPSYDPDYIQCPYCQR;FCCECGIR;FCCECGIRR;FNENAADR;GIAAPHAGANVKPR;GIEGHSPGNLPK;KHEEFIATIR;LPQPSGAGK;LQTLSPSHK;NPAPGVLTNK;NSTPPSLAR;SNSPGTASSGSSR;TFFPVALK;TFFPVALKK;TVVGVPSGK;TYTESYIARPDGDCASSLNGGNIK;VSSSSSSLGNK;YPVEWAK
Q86UY6	NAA40_HUMAN	NAA40	N-alpha-acetyltransferase 40	0.018798	0.0332331	-0.374467	0.000550381	0.00619478	-0.548717	0.000406489	0.0091656	-0.461592	9	23.9672	24.0691	23.9225	23.7594	23.4551	23.6209	23.3778	23.4923	23.4425	16400000	17600000	15900000	14200000	11500000	12900000	10900000	11800000	11400000	AAMDAVCAK;AAMDAVCAK;FGDSHHSHAGGHCGGCCH;FGDSHHSHAGGHCGGCCH;HNHGAYQFFR;LGDPLEAFPVFK;LGDPLEAFPVFKK;NGLNVSIECK;RVSGLEPATVDWAFDLTK;TNMQTMYEQSEWGWK;VSGLEPATVDWAFDLTK	AAMDAVCAK;FGDSHHSHAGGHCGGCCH;HNHGAYQFFR;LGDPLEAFPVFK;LGDPLEAFPVFKK;NGLNVSIECK;RVSGLEPATVDWAFDLTK;TNMQTMYEQSEWGWK;VSGLEPATVDWAFDLTK
P55769	NH2L1_HUMAN	SNU13	NHP2-like protein 1	0.00431704	0.00965002	0.145539	0.00277254	0.0157702	0.231503	0.000412513	0.00927096	0.188521	10	27.9977	27.9428	27.9814	28.1556	28.1115	28.0914	28.1842	28.1652	28.267	268000000	258000000	265000000	299000000	290000000	286000000	305000000	301000000	323000000	MTEADVNPK;TEADVNPK;TEADVNPK;ACGVSRPVIACSVTIK;ACGVSRPVIACSVTIK;AYPLADAHLTK;AYPLADAHLTK;AYPLADAHLTKK;AYPLADAHLTKK;KLLDLVQQSCNYK;KLLDLVQQSCNYK;LLDLVQQSCNYK;LLDLVQQSCNYK;NVPYVFVR;PVIACSVTIK;QQIQSIQQSIER;QQIQSIQQSIER	MTEADVNPK;TEADVNPK;ACGVSRPVIACSVTIK;AYPLADAHLTK;AYPLADAHLTKK;KLLDLVQQSCNYK;LLDLVQQSCNYK;NVPYVFVR;PVIACSVTIK;QQIQSIQQSIER
Q8NHV4	NEDD1_HUMAN	NEDD1	Protein NEDD1	4.63076e-05	0.000294887	0.609674	0.00173889	0.0120394	0.340822	0.000413705	0.00927096	0.475248	23	23.2155	23.2821	23.2258	23.848	23.895	23.8093	23.5045	23.5983	23.6431	9740000	10200000	9810000	15100000	15600000	14700000	11900000	12700000	13100000	CKPVPLLELAEGQK;EAPATSIATVLPQPMTSAMGK;ETDSGKNQDFSSFDDTGK;FASSGDDIK;FASSGDDIK;FIQNMIQETLDDFR;FIQNMIQETLDDFREACHR;GSDESIGKGDGFDFLPQLNSVFPPR;GTVAVQEK;IADSIGNNR;IASSVTAGVASSLSEK;IILYDTSSK;IVVSSCK;IVVSSCK;IWDASSMTLVDK;LVTSGAESGNLNTSPSSNQTR;NQDFSSFDDTGK;QFHMQLNEMHSLLER;QNAPLTSIQIR;SINTDTLSK;SINTDTLSK;SSLGDMFSPIRDDAVVNK;SVNVNAASGGVQNSGIVR;TLVADTPLTAVDFMPDGATLAIGSSR;TSVQCIAFQYSTVLTK;TSVQCIAFQYSTVLTK;YSVNE…	CKPVPLLELAEGQK;EAPATSIATVLPQPMTSAMGK;ETDSGKNQDFSSFDDTGK;FASSGDDIK;FIQNMIQETLDDFR;FIQNMIQETLDDFREACHR;GSDESIGKGDGFDFLPQLNSVFPPR;GTVAVQEK;IADSIGNNR;IASSVTAGVASSLSEK;IILYDTSSK;IVVSSCK;IWDASSMTLVDK;LVTSGAESGNLNTSPSSNQTR;NQDFSSFDDTGK;QFHMQLNEMHSLLER;QNAPLTSIQIR;SINTDTLSK;SSLGDMFSPIRDDAVVNK;SVNVNAASGGVQNSGIVR;TLVADTPLTAVDFMPDGATLAIGSSR;TSVQCIAFQYSTVLTK;YSVNEGLVAEIER
Q92560	BAP1_HUMAN	BAP1	Ubiquitin carboxyl-terminal hydrolase BAP1	0.000698525	0.00223079	0.266209	0.00527927	0.0235617	0.190742	0.000414064	0.00927096	0.228476	14	22.3988	22.3538	22.4298	22.6475	22.695	22.6387	22.5708	22.5475	22.6364	5530000	5360000	5650000	6570000	6790000	6530000	6230000	6130000	6520000	DLSIPLSIK;ELLALLK;FNLMAVVPDRR;GTGKPGALSGSADGQLSVLQPNTINVLAEK;GVQVEEIYDLQSK;GYAIGNAPELAK;IGLATAGEPYHDIR;IGLATAGEPYHDIR;LFELDGLK;LPAFLDNHNYAK;LPAFLDNHNYAK;SPMQEEEDLAAGVGR;SQESQLPEESK;TMEAFHFVSYVPITGR;VLFGEDDSLLR;VTQPELIQTHK	DLSIPLSIK;ELLALLK;FNLMAVVPDRR;GTGKPGALSGSADGQLSVLQPNTINVLAEK;GVQVEEIYDLQSK;GYAIGNAPELAK;IGLATAGEPYHDIR;LFELDGLK;LPAFLDNHNYAK;SPMQEEEDLAAGVGR;SQESQLPEESK;TMEAFHFVSYVPITGR;VLFGEDDSLLR;VTQPELIQTHK
Q8NFD5	ARI1B_HUMAN	ARID1B	AT-rich interactive domain-containing protein 1B	0.0022227	0.00558129	0.264027	0.0139653	0.0450703	0.315144	0.000420201	0.00936066	0.289586	45	26.329	26.3762	26.425	26.5898	26.6595	26.673	26.6595	26.8264	26.5898	84300000	87100000	90100000	101000000	106000000	107000000	106000000	119000000	101000000	AAAAAAAAAAR;AAAGSAAGGFQR;AQEAAAAVMQAAANSAQSR;CICVSNIVR;DIVTPEAWR;DSAAGGQADPPGPPLLSKPGDEDDAPPK;EIGGLAQVNK;EMSMALLSNLAQGDALAAR;FAGQNQHPSGATPTLNQLLTSPSPMMR;FPFGIQQAK;FYATLVR;GFMAGTQR;GSPVSSLPAVGK;HELNMAHNAGAAAAAGTHSAK;HELNMAHNAGAAAAAGTHSAK;HMDGMYGPPAK;HPGLVLILGK;IERGEEPPPEVFSTGDTK;INHESQWPSHVSQR;INHESQWPSHVSQR;INHESQWPSHVSQR;KAQEAAAAVMQAAANSAQSR;KNNLFVVDR;LILLHHEHPER;LILLHHEHPERK;LVLETLCK;MPYEPNKDPF…	AAAAAAAAAAR;AAAGSAAGGFQR;AQEAAAAVMQAAANSAQSR;CICVSNIVR;DIVTPEAWR;DSAAGGQADPPGPPLLSKPGDEDDAPPK;EIGGLAQVNK;EMSMALLSNLAQGDALAAR;FAGQNQHPSGATPTLNQLLTSPSPMMR;FPFGIQQAK;FYATLVR;GFMAGTQR;GSPVSSLPAVGK;HELNMAHNAGAAAAAGTHSAK;HMDGMYGPPAK;HPGLVLILGK;IERGEEPPPEVFSTGDTK;INHESQWPSHVSQR;KAQEAAAAVMQAAANSAQSR;KNNLFVVDR;LILLHHEHPER;LILLHHEHPERK;LVLETLCK;MPYEPNKDPFGGMR;NDMPYPYQNR;NNLFVVDR;PGALPEDANPGPQTESSK;QGPGGPTQ…
P10620	MGST1_HUMAN	MGST1	Microsomal glutathione S-transferase 1	0.0176709	0.0315147	0.645629	0.00447062	0.0210826	0.589847	0.000420267	0.00936066	0.617738	5	23.5983	23.4425	23.6209	24.5105	24.019	24.0691	24.1488	24.2891	23.9933	12700000	11400000	12900000	23900000	17000000	17600000	18600000	20500000	16700000	IYHTIAYLTPLPQPNR;IYHTIAYLTPLPQPNR;KVFANPEDCVAFGK;KVFANPEDCVAFGK;MMLMSTATAFYR;VFANPEDCVAFGK;VFANPEDCVAFGKGENAK	IYHTIAYLTPLPQPNR;KVFANPEDCVAFGK;MMLMSTATAFYR;VFANPEDCVAFGK;VFANPEDCVAFGKGENAK
Q9UQ13	SHOC2_HUMAN	SHOC2	Leucine-rich repeat protein SHOC-2	0.000501443	0.00173166	-0.204915	0.0259163	0.0693127	-0.233997	0.000421332	0.00936066	-0.219456	14	23.6431	23.6096	23.5869	23.4041	23.391	23.4298	23.2821	23.3511	23.5045	13100000	12800000	12600000	11100000	11000000	11300000	10200000	10700000	11900000	DSSAAQPGVAFSVDNTIK;EIPSVVYR;ELDLEENKLESLPNEIAYLK;ELTQLTELYLYSNK;INKIPFGIFSR;IPFGIFSR;KLPHGLGNLR;LDSLTTLYLR;LNSLTLAR;LSMLSIR;LVLTNNQLTTLPR;LVLTNNQLTTLPR;QLPAEIGELCNLITLDVAHNQLEHLPK;SIHILPSSIK;SSNAEVIK	DSSAAQPGVAFSVDNTIK;EIPSVVYR;ELDLEENKLESLPNEIAYLK;ELTQLTELYLYSNK;INKIPFGIFSR;IPFGIFSR;KLPHGLGNLR;LDSLTTLYLR;LNSLTLAR;LSMLSIR;LVLTNNQLTTLPR;QLPAEIGELCNLITLDVAHNQLEHLPK;SIHILPSSIK;SSNAEVIK
P51114	FXR1_HUMAN	FXR1	RNA-binding protein FXR1	0.000101512	0.000517694	0.445868	0.0036303	0.0184773	0.24339	0.000421977	0.00936066	0.344629	30	26.6865	26.7389	26.6595	27.1115	27.17	27.141	26.976	26.965	26.8741	108000000	112000000	106000000	145000000	151000000	148000000	132000000	131000000	123000000	AINGPTSASGDDISK;ANDQEPCGWWLAK;CTVDVPEDLR;CTVDVPEDLREACANENAHK;CTVDVPEDLREACANENAHK;DELSDWSLAGEDDRDSR;DVIEEHGPSEK;DVIEEHGPSEK;EACANENAHKDFK;EDGMVPFVFVGTK;EDLMGLAIGTHGSNIQQAR;EDLMGLAIGTHGSNIQQAR;EISEGDEVEVYSR;EMAKDVIEEHGPSEK;GSNGAFYK;IEGDNENKLPR;IEGDNENKLPR;IFYHPETTQLMILSASEATVK;IFYHPETTQLMILSASEATVK;IFYHPETTQLMILSASEATVKR;IYGESADAVK;IYGESADAVKK;IYGESADAVKK;KEISEGDEVEVYSR;KEISEGDEVEVYSR;KVPGVTAIELD…	AINGPTSASGDDISK;ANDQEPCGWWLAK;CTVDVPEDLR;CTVDVPEDLREACANENAHK;DELSDWSLAGEDDRDSR;DVIEEHGPSEK;EACANENAHKDFK;EDGMVPFVFVGTK;EDLMGLAIGTHGSNIQQAR;EISEGDEVEVYSR;EMAKDVIEEHGPSEK;GSNGAFYK;IEGDNENKLPR;IFYHPETTQLMILSASEATVK;IFYHPETTQLMILSASEATVKR;IYGESADAVK;IYGESADAVKK;KEISEGDEVEVYSR;KVPGVTAIELDEDTGTFR;LPPPPDIK;LPPPPDIKK;LQIDEQLR;QVPFNEVR;RGPNYTSGYGTNSELSNPSETESER;RVNILSDMHLR;SSISSVLK;VIQEIVDK;VNILSDMHLR;VP…
Q9H7X3	ZN696_HUMAN	ZNF696	Zinc finger protein 696	0.000261237	0.00105824	0.826128	0.0320428	0.0810737	0.581944	0.000426219	0.00943293	0.704036	9	20.7955	20.8113	20.6186	21.5498	21.5309	21.6231	20.9951	21.417	21.5592	1820000	1840000	1610000	3070000	3030000	3230000	2090000	2800000	3090000	AAFLAQAPSGSR;AFGQSFNLLR;ALGSLGLCENQEAR;ECGQAFSQSSNLLQHQR;LSFHLIQHR;SAEVQAAQSTEPAAEAGAPEGEGHR;SIHSGEKPYECSDCGK;VHTGEKPYACADCGK;VHTGERPFACQDCGR	AAFLAQAPSGSR;AFGQSFNLLR;ALGSLGLCENQEAR;ECGQAFSQSSNLLQHQR;LSFHLIQHR;SAEVQAAQSTEPAAEAGAPEGEGHR;SIHSGEKPYECSDCGK;VHTGEKPYACADCGK;VHTGERPFACQDCGR
Q9UIF7	MUTYH_HUMAN	MUTYH	Adenine DNA glycosylase	0.00683988	0.0141203	-0.237689	0.00222445	0.0137071	-0.369501	0.000430019	0.00949509	-0.303595	8	21.4118	21.4676	21.4375	21.1332	21.2821	21.1886	21.0156	21.1704	21.0224	2790000	2900000	2840000	2300000	2550000	2390000	2120000	2360000	2130000	ALLQELQR;DVAEVTAFR;GSLLSWYDQEKR;MGQQVLDNFFR;SHISTDAHSLNSAAQ;TAETLQQLLPGVGR;VYQGQQPGTCMGSK;WAGPLPATHLR	ALLQELQR;DVAEVTAFR;GSLLSWYDQEKR;MGQQVLDNFFR;SHISTDAHSLNSAAQ;TAETLQQLLPGVGR;VYQGQQPGTCMGSK;WAGPLPATHLR
Q99575	POP1_HUMAN	POP1	Ribonucleases P/MRP protein subunit POP1	0.000240472	0.000990937	0.427365	0.00351886	0.0181197	0.267506	0.000432362	0.00950222	0.347435	51	25.6622	25.6649	25.5609	26.0547	26.0629	26.0526	25.8528	25.945	25.8927	53100000	53200000	49500000	69700000	70100000	69600000	60600000	64600000	62300000	AACQCVEPIK;AAEISAMLK;AAEISAMLK;AASVHTVGEDTEETPHR;AASVHTVGEDTEETPHR;AASVHTVGEDTEETPHR;AGPEGTSQEIPK;ALPNPEK;ALSGMCNIDTGLTFAAVHCLSGK;ALSGMCNIDTGLTFAAVHCLSGKR;ASSDGPAGEEPVAGQEALTLGLWSGPLPR;EACLSILGHFPR;EACLSILGHFPR;EAEEVMDAGCQESAGPER;EMLGPVTFIWK;EMLGPVTFIWK;ESAVHSQYKR;GKEEEILK;GLVLLRPPASLQYR;HHSGGEKPFQAQK;INLPQKK;IPILLIQQPGK;ISDQDLNR;ITDQEASENHVAATGSHLCVLR;ITDQEASENHVAATGSHLCVLR;KPDSVSLHCR;KPDSVSLHCR…	AACQCVEPIK;AAEISAMLK;AASVHTVGEDTEETPHR;AGPEGTSQEIPK;ALPNPEK;ALSGMCNIDTGLTFAAVHCLSGK;ALSGMCNIDTGLTFAAVHCLSGKR;ASSDGPAGEEPVAGQEALTLGLWSGPLPR;EACLSILGHFPR;EAEEVMDAGCQESAGPER;EMLGPVTFIWK;ESAVHSQYKR;GKEEEILK;GLVLLRPPASLQYR;HHSGGEKPFQAQK;INLPQKK;IPILLIQQPGK;ISDQDLNR;ITDQEASENHVAATGSHLCVLR;KPDSVSLHCR;KTHQPSDEVGTSIEHPR;LGTLAPFCCPWEQLTQDWESR;LGWGSGWDVLLPK;LIGPLSHSILTEAIK;LQEIAQK;MRSELLVPGSQLILGPHESK;NIWLE…
O14874	BCKD_HUMAN	BCKDK	Branched-chain alpha-ketoacid dehydrogenase kinase	0.000147979	0.000687163	-0.555574	0.00814404	0.0311434	-0.32546	0.000432484	0.00950222	-0.440517	12	24.2821	24.2891	24.3511	23.6865	23.7895	23.7796	24.0275	24.0609	23.8576	20400000	20500000	21400000	13500000	14500000	14400000	17100000	17500000	15200000	CLPFIIGCNPTILHVHELYIR;DQADEAQYCQLVR;HIDGREESFR;LTDFPPIKDQADEAQYCQLVR;LTPTMMLYAGR;MLATHHLALHEDKPDFVGIICTR;QLLDDHKDVVTLLAEGLR;QLLDDHKDVVTLLAEGLR;SQDGSHLLK;STSATDTHHVEMAR;TVTSFYNQSAIDAAAEKPSVR;VMDYHFTTAEASTQDPR;YLQQELPVR	CLPFIIGCNPTILHVHELYIR;DQADEAQYCQLVR;HIDGREESFR;LTDFPPIKDQADEAQYCQLVR;LTPTMMLYAGR;MLATHHLALHEDKPDFVGIICTR;QLLDDHKDVVTLLAEGLR;SQDGSHLLK;STSATDTHHVEMAR;TVTSFYNQSAIDAAAEKPSVR;VMDYHFTTAEASTQDPR;YLQQELPVR
Q9H7B2	RPF2_HUMAN	RPF2	Ribosome production factor 2 homolog	0.00972292	0.0190236	0.276622	0.00502393	0.0227238	0.311864	0.000434068	0.00950222	0.294243	16	25.9066	25.9134	25.8927	26.0752	26.2803	26.1871	26.2643	26.2785	26.1055	62900000	63200000	62300000	70700000	81500000	76400000	80600000	81400000	72200000	GGNANATVTK;GPTVSNIR;IELEEMGPSLDLVLR;IELEEMGPSLDLVLR;ITEDHEK;KNISHDTFGTTYGR;KNISHDTFGTTYGR;KPYGVLYK;KSDCSLFMFGSHNK;KSDCSLFMFGSHNK;KSDCSLFMFGSHNK;KSDCSLFMFGSHNK;LAGLEYVLHFTALNGK;LKSLLIDFFR;NISHDTFGTTYGR;NISHDTFGTTYGR;NITRPFEDQTSLEFFSK;RTHLASDDLYK;RTHLASDDLYK;SDCSLFMFGSHNK;SDCSLFMFGSHNK;SLLIDFFR;THLASDDLYK;THLASDDLYK;VLKDVYALK	GGNANATVTK;GPTVSNIR;IELEEMGPSLDLVLR;ITEDHEK;KNISHDTFGTTYGR;KPYGVLYK;KSDCSLFMFGSHNK;LAGLEYVLHFTALNGK;LKSLLIDFFR;NISHDTFGTTYGR;NITRPFEDQTSLEFFSK;RTHLASDDLYK;SDCSLFMFGSHNK;SLLIDFFR;THLASDDLYK;VLKDVYALK
Q16822	PCKGM_HUMAN	PCK2	Phosphoenolpyruvate carboxykinase [GTP], mitochondrial	0.00325316	0.0076462	-0.303422	0.00626065	0.0262555	-0.421422	0.000434525	0.00950222	-0.362422	33	24.8093	24.7895	24.7594	24.5345	24.5225	24.391	24.3578	24.5045	24.2317	29400000	29000000	28400000	24300000	24100000	22000000	21500000	23800000	19700000	AIDTTQLFSLPK;CLHSVGQPLTGQGEPVSQWPCNPEK;DEAGHFLWPGFGENAR;DEAGHFLWPGFGENAR;DEGWLAEHMLILGITSPAGK;DFVEHSAR;DFWEQEVR;DTVPLPPGGAR;EGALDLSGLR;EIISFGSGYGGNSLLGK;ETPIGLVPK;EVLAELEALER;EVLAELEALERR;GQLGNWMSPADFQR;GQLGNWMSPADFQR;GVPLVYEAFNWR;GVPLVYEAFNWR;HGVFVGSAMR;IFHVNWFR;IIMHDPFAMR;LARDEGWLAEHMLILGITSPAGK;LARDEGWLAEHMLILGITSPAGK;LGTPVLQALGDGDFVK;LGTPVLQALGDGDFVK;PALPGWK;RDEAGHFLWPGFGENAR;RDEAGHFLWPGFGENA…	AIDTTQLFSLPK;CLHSVGQPLTGQGEPVSQWPCNPEK;DEAGHFLWPGFGENAR;DEGWLAEHMLILGITSPAGK;DFVEHSAR;DFWEQEVR;DTVPLPPGGAR;EGALDLSGLR;EIISFGSGYGGNSLLGK;ETPIGLVPK;EVLAELEALER;EVLAELEALERR;GQLGNWMSPADFQR;GVPLVYEAFNWR;HGVFVGSAMR;IFHVNWFR;IIMHDPFAMR;LARDEGWLAEHMLILGITSPAGK;LGTPVLQALGDGDFVK;PALPGWK;RDEAGHFLWPGFGENAR;RLEGEDSAR;SYLTEQVNQDLPK;TLIGHVPDQR;TMYVLPFSMGPVGSPLSR;TNLAMMRPALPGWK;TVIVTPSQR;VECVGDDIAWMR;VLDWICR;VL…
P42126	ECI1_HUMAN	ECI1	Enoyl-CoA delta isomerase 1, mitochondrial	0.000342542	0.00129429	-0.674421	0.00133435	0.0103108	-0.368457	0.000435299	0.00950222	-0.521439	9	29.8564	29.8264	29.94	29.2825	29.203	29.114	29.4727	29.5682	29.4765	972000000	952000000	1030000000	653000000	618000000	581000000	745000000	796000000	747000000	AVQELWLR;DADVQNFVSFISK;DADVQNFVSFISK;DTLENTIGHR;DTLENTIGHR;GVILTSDRPGVFSAGLDLTEMCGR;GVILTSDRPGVFSAGLDLTEMCGR;ILADNPR;LENDKSFR;SLQMYLER;SPAHYAGYWK;SPAHYAGYWK;VLVEPDAGAGVAVMK;VLVEPDAGAGVAVMK	AVQELWLR;DADVQNFVSFISK;DTLENTIGHR;GVILTSDRPGVFSAGLDLTEMCGR;ILADNPR;LENDKSFR;SLQMYLER;SPAHYAGYWK;VLVEPDAGAGVAVMK
Q99766	ATP5S_HUMAN	DMAC2L	ATP synthase subunit s, mitochondrial	0.00556006	0.0118893	-0.405364	0.00248252	0.0146807	-0.370061	0.000438644	0.00955347	-0.387712	6	21.2821	21.3962	21.2877	20.9742	20.9882	20.7876	20.9812	20.8727	21.002	2550000	2760000	2560000	2060000	2080000	1810000	2070000	1920000	2100000	AASEWLLR;CHYIEDDCLLR;IQAIDATDSCIMSIGFDHMEGLEHVEK;LSQLENLQK;TALPSLELK;YLLLSDLPGVR	AASEWLLR;CHYIEDDCLLR;IQAIDATDSCIMSIGFDHMEGLEHVEK;LSQLENLQK;TALPSLELK;YLLLSDLPGVR
Q15042	RB3GP_HUMAN	RAB3GAP1	Rab3 GTPase-activating protein catalytic subunit	9.72157e-05	0.000502764	-0.31374	0.00379354	0.0190062	-0.176548	0.000442717	0.00962031	-0.245144	43	24.9088	24.9225	24.9495	24.632	24.6264	24.5812	24.7796	24.7745	24.6971	31500000	31800000	32400000	26000000	25900000	25100000	28800000	28700000	27200000	AAAMTPPEEELKR;AAAMTPPEEELKR;AANPGCSLEDFVR;AGDQLVPDNLK;CCLLHQK;CEQEEEKEDLER;CEQEEEKEDLER;DYIEEEVIDEK;EFVVIAPAAHSDAVLSESK;EMANLRPEGR;ESTDEILGR;FISKVEEVLNDWK;FRWENNFLIPGLASGPPDLR;FVSCLLEQPEVLVTGAGR;GIFTSGTWEEK;GIFTSGTWEEKSDEISFADFK;HLLPCVIHAAVLK;IGCPLTPLPPVSIAIR;IGCPLTPLPPVSIAIR;IPSNMWVEAWETAKPIPAR;KLEEIIHQITNVEALIAR;KLEEIIHQITNVEALIAR;KTSASDVTNIYPGDAGK;KVPNQYTHLSGLLDIFK;KVPNQYTHLSGLLDIFK;LFDDTREAEK…	AAAMTPPEEELKR;AANPGCSLEDFVR;AGDQLVPDNLK;CCLLHQK;CEQEEEKEDLER;DYIEEEVIDEK;EFVVIAPAAHSDAVLSESK;EMANLRPEGR;ESTDEILGR;FISKVEEVLNDWK;FRWENNFLIPGLASGPPDLR;FVSCLLEQPEVLVTGAGR;GIFTSGTWEEK;GIFTSGTWEEKSDEISFADFK;HLLPCVIHAAVLK;IGCPLTPLPPVSIAIR;IPSNMWVEAWETAKPIPAR;KLEEIIHQITNVEALIAR;KTSASDVTNIYPGDAGK;KVPNQYTHLSGLLDIFK;LFDDTREAEK;LFVNAQR;LGTSAEGAHLR;LIGNSLGKPLEK;LQMLNCCIER;LSVSNMVHTAK;LTEPASVPIHK;MQSACLLSDMES…
Q7Z6K5	ARPIN_HUMAN	ARPIN	Arpin	0.000262247	0.00106009	-0.587789	2.54583e-05	0.00109808	-1.09541	0.000444282	0.0096281	-0.841599	15	24.3975	24.4425	24.3101	23.7895	23.848	23.7492	23.2302	23.2961	23.3376	22100000	22800000	20800000	14500000	15100000	14100000	9840000	10300000	10600000	CNFTGDGK;CNFTGDGK;EQGDGAEDEEWDD;GDTDRLTPEALK;GDTDRLTPEALK;GNEIEPNFSATR;GNEIEPNFSATRK;HSILDTHGR;IYHDGALR;KVNTGFLMSSYK;KVNTGFLMSSYK;LEAGTVTK;LPGAWDPAAHQGGNGVLLEGELIDVSR;TGASWTDNIMAQK;TRGDGPFLDSLAK;VNTGFLMSSYK;YYVLYIR;YYVLYIRPSHIHR;YYVLYIRPSHIHR	CNFTGDGK;EQGDGAEDEEWDD;GDTDRLTPEALK;GNEIEPNFSATR;GNEIEPNFSATRK;HSILDTHGR;IYHDGALR;KVNTGFLMSSYK;LEAGTVTK;LPGAWDPAAHQGGNGVLLEGELIDVSR;TGASWTDNIMAQK;TRGDGPFLDSLAK;VNTGFLMSSYK;YYVLYIR;YYVLYIRPSHIHR
O60870	KIN17_HUMAN	KIN	DNA/RNA-binding protein KIN17	6.57159e-06	7.02932e-05	-0.861682	6.38671e-07	8.24915e-05	-0.494316	0.000445085	0.0096281	-0.677999	27	25.0935	25.1015	25.1055	24.2463	24.2821	24.1871	24.604	24.5926	24.6209	35800000	36000000	36100000	19900000	20400000	19100000	25500000	25300000	25800000	CHCMSESHQR;EHIHMNATQWETLTDFTK;EHIHMNATQWETLTDFTK;ENDEEKVTFNLSK;ENDEEKVTFNLSK;EQEVPTFTELSR;EVIDKYTAVVK;EVIDKYTAVVK;FIEEQVR;FIEEQVRR;GACSSSGATSSK;GKSDFLTPK;GLEGKEQEVPTFTELSR;GNEGTLESINEK;ILVLNGGYR;LDQTHLETVIPAPGK;LDQTHLETVIPAPGKR;LDQTHLETVIPAPGKR;MIDSGDKLK;NDFLELLR;QDLDDEEKTAK;QLELEKK;RVEGIQYEDISK;RVEGIQYEDISK;RVHNNIVYNEYISHR;RVHNNIVYNEYISHR;SALDEIMEIEEEK;SSTLGPSALK;TDYWLQPEIIVK;TIGSSASVK;VHNNIVYNE…	CHCMSESHQR;EHIHMNATQWETLTDFTK;ENDEEKVTFNLSK;EQEVPTFTELSR;EVIDKYTAVVK;FIEEQVR;FIEEQVRR;GACSSSGATSSK;GKSDFLTPK;GLEGKEQEVPTFTELSR;GNEGTLESINEK;ILVLNGGYR;LDQTHLETVIPAPGK;LDQTHLETVIPAPGKR;MIDSGDKLK;NDFLELLR;QDLDDEEKTAK;QLELEKK;RVEGIQYEDISK;RVHNNIVYNEYISHR;SALDEIMEIEEEK;SSTLGPSALK;TDYWLQPEIIVK;TIGSSASVK;VHNNIVYNEYISHR;VTFNLSK;WYCQMCQK
O75143	ATG13_HUMAN	ATG13	Autophagy-related protein 13	3.32678e-06	4.28209e-05	0.728289	2.13404e-06	0.000189663	0.409033	0.000456055	0.00984318	0.568661	12	22.8269	22.7935	22.8034	23.5638	23.5404	23.5045	23.2155	23.2155	23.2199	7440000	7270000	7320000	12400000	12200000	11900000	9740000	9740000	9770000	METDLNSQDRK;ALAGQLPAVGR;ASPHDVLETIFVR;ASPHDVLETIFVR;DDILPMDLGTFYR;EGGVPLAPNQPVHGTQADQER;INLAFMSTR;KQGHEYVILYR;LATCTPSDR;SSSSPTGSDWFNLAIK;THCAATPSSSEDTETVSNSSEGR;VGTVGTPVGTITLSCAYR;VSYTVYNR	METDLNSQDRK;ALAGQLPAVGR;ASPHDVLETIFVR;DDILPMDLGTFYR;EGGVPLAPNQPVHGTQADQER;INLAFMSTR;KQGHEYVILYR;LATCTPSDR;SSSSPTGSDWFNLAIK;THCAATPSSSEDTETVSNSSEGR;VGTVGTPVGTITLSCAYR;VSYTVYNR
Q8WVC6	DCAKD_HUMAN	DCAKD	Dephospho-CoA kinase domain-containing protein	0.000894227	0.00270992	-1.05915	0.000427092	0.00546004	-0.641971	0.000459212	0.00986412	-0.850561	11	24.8717	24.945	24.9134	24.0854	23.7492	23.7182	24.3307	24.317	24.1565	30700000	32300000	31600000	17800000	14100000	13800000	21100000	20900000	18700000	HTVVVYCDR;HTVVVYCDRDTQLAR;HVLDNSGEWSVTK;HVLDNSGEWSVTK;HVLDNSGEWSVTKR;HVVQPGYPAHR;HVVQPGYPAHR;INAQLPLTDK;MFLVGLTGGIASGK;QLLNAITHPEIR;QVILLHTELER;VLGDLIFNQPDR;VLGDLIFNQPDRR;VLGDLIFNQPDRR	HTVVVYCDR;HTVVVYCDRDTQLAR;HVLDNSGEWSVTK;HVLDNSGEWSVTKR;HVVQPGYPAHR;INAQLPLTDK;MFLVGLTGGIASGK;QLLNAITHPEIR;QVILLHTELER;VLGDLIFNQPDR;VLGDLIFNQPDRR
P31040	SDHA_HUMAN	SDHA	Succinate dehydrogenase [ubiquinone] flavoprotein subunit, mitochondrial	0.00957645	0.0187678	-0.337903	0.0144642	0.0461009	-0.334551	0.00046133	0.00986412	-0.336227	29	28.1842	28.0965	28.0864	27.9146	27.7064	27.7325	27.6389	27.8504	27.8741	305000000	287000000	285000000	253000000	219000000	223000000	209000000	242000000	246000000	AAFGLSEAGFNTACVTK;AAFGLSEAGFNTACVTK;ACALSIEESCRPGDK;ACALSIEESCRPGDK;AFGGQSLK;AFGGQSLK;AGLPCQDLEFVQFHPTGIYGAGCLITEGCR;AKNTVVATGGYGR;AKNTVVATGGYGR;CCCVADR;EPIPVLPTVHYNMGGIPTNYK;FADGSIR;GCGPEKDHVYLQLHHLPPEQLATR;GCGPEKDHVYLQLHHLPPEQLATR;GEGGILINSQGER;GVIALCIEDGSIHR;GVIALCIEDGSIHR;HTLSYVDVGTGK;HTLSYVDVGTGK;HVNGQDQIVPGLYACGEAACASVHGANR;IDEYDYSKPIQGQQK;IDEYDYSKPIQGQQK;KHTLSYVDVGTGK;KHTLSYVDVGTGK;KPFEEHW…	AAFGLSEAGFNTACVTK;ACALSIEESCRPGDK;AFGGQSLK;AGLPCQDLEFVQFHPTGIYGAGCLITEGCR;AKNTVVATGGYGR;CCCVADR;EPIPVLPTVHYNMGGIPTNYK;FADGSIR;GCGPEKDHVYLQLHHLPPEQLATR;GEGGILINSQGER;GVIALCIEDGSIHR;HTLSYVDVGTGK;HVNGQDQIVPGLYACGEAACASVHGANR;IDEYDYSKPIQGQQK;KHTLSYVDVGTGK;KPFEEHWR;LGANSLLDLVVFGR;NTVVATGGYGR;SMQNHAAVFR;SMTLEIR;TEDGKIYQR;TGHSLLHTLYGR;TLNEADCATVPPAIR;TYFSCTSAHTSTGDGTAMITR;VGSVLQEGCGK;VPPIKPNAGEESVMNLDK;…
A6NK58	LIPT2_HUMAN	LIPT2	Octanoyl-[acyl-carrier-protein]:protein N-octanoyltransferase LIPT2, mitochondrial	0.000305633	0.00118723	-1.22192	0.000274287	0.00433373	-0.690304	0.000461791	0.00986412	-0.956111	6	21.4923	21.5685	21.4476	20.1825	20.4775	20.1825	20.7223	20.85	20.8651	2950000	3110000	2860000	1190000	1460000	1190000	1730000	1890000	1910000	GGLATFHGPGQLLCHPVLDLR;GGLTPEETAR;HVTVEEVMPPFLVAFK;ICAIGVR;LCELQGLQDAR;VPYAELLGLQDR	GGLATFHGPGQLLCHPVLDLR;GGLTPEETAR;HVTVEEVMPPFLVAFK;ICAIGVR;LCELQGLQDAR;VPYAELLGLQDR
O43665	RGS10_HUMAN	RGS10	Regulator of G-protein signaling 10	0.000157974	0.000724418	-0.658525	0.000345458	0.00490739	-0.555435	0.000463096	0.00986412	-0.60698	9	25.8788	25.7645	25.7389	25.1757	25.1214	25.1095	25.2463	25.275	25.1946	61700000	57000000	56000000	37900000	36500000	36200000	39800000	40600000	38400000	AKEIYMTFLSSK;ASSQVNVEGQSR;EFSEENVLFWLACEDFKK;ILEEPHPLMFQK;ILEEPHPLMFQK;LQDQIFNLMK;LQDQIFNLMK;RTEEEEEDLPDAQTAAK;RTEEEEEDLPDAQTAAK;TEEEEEDLPDAQTAAK;TEEEEEDLPDAQTAAKR;TEEEEEDLPDAQTAAKR;WAASLENLLEDPEGVKR	AKEIYMTFLSSK;ASSQVNVEGQSR;EFSEENVLFWLACEDFKK;ILEEPHPLMFQK;LQDQIFNLMK;RTEEEEEDLPDAQTAAK;TEEEEEDLPDAQTAAK;TEEEEEDLPDAQTAAKR;WAASLENLLEDPEGVKR
Q96C36	P5CR2_HUMAN	PYCR2	Pyrroline-5-carboxylate reductase 2	0.000379385	0.00140298	-0.725543	0.00444274	0.0209618	-0.455692	0.000463427	0.00986412	-0.590617	17	27.3828	27.341	27.189	26.5711	26.632	26.533	26.7517	26.9316	26.8623	175000000	170000000	153000000	99700000	104000000	97100000	113000000	128000000	122000000	DNVCSPGGATIHALHFLESGGFR;DNVCSPGGATIHALHFLESGGFR;ELQSMADQEK;ELQSMADQEK;GFTAAGILSAHK;GFTAAGILSAHK;HIVVSCAAGVTISSVEK;HIVVSCAAGVTISSVEKK;IIASSPEMNLPTVSALR;IIASSPEMNLPTVSALRK;IIASSPEMNLPTVSALR;IIASSPEMNLPTVSALR;IIASSPEMNLPTVSALRK;IIASSPEMNLPTVSALRK;ISPAALKK;KLMAFQPAPK;LESPTVSTLTPSSPGK;LMAFQPAPK;LMAFQPAPK;MLLDSEQHPCQLK;MLLDSEQHPCQLK;MGVNLTR;MLLDSEQHPCQLK;MLLDSEQHPCQLK;RLAIQLGAQALLGAAK;SLLINAVEASCIR;SLL…	DNVCSPGGATIHALHFLESGGFR;ELQSMADQEK;GFTAAGILSAHK;HIVVSCAAGVTISSVEK;HIVVSCAAGVTISSVEKK;IIASSPEMNLPTVSALR;IIASSPEMNLPTVSALRK;ISPAALKK;KLMAFQPAPK;LESPTVSTLTPSSPGK;LMAFQPAPK;MLLDSEQHPCQLK;MGVNLTR;RLAIQLGAQALLGAAK;SLLINAVEASCIR;TRELQSMADQEK;VKLESPTVSTLTPSSPGK
Q68CQ4	UTP25_HUMAN	UTP25	U3 small nucleolar RNA-associated protein 25 homolog	0.000403125	0.00146972	0.228607	0.00737367	0.0292775	0.317803	0.000464095	0.00986412	0.273205	35	24.9672	24.9672	24.989	25.228	25.1642	25.217	25.3376	25.3712	25.1681	32800000	32800000	33300000	39300000	37600000	39000000	42400000	43400000	37700000	AAQMLQSNK;AIQAVATNPK;ANAQVLGNNSR;ASQDPFLQHVNK;ASQDPFLQHVNK;ATNRGEEATWTCTVLYSK;DAVMSHTLIYIPSYFDFVR;DFGEEHPFYDR;DFGEEHPFYDR;DLFYPER;EELNFTHICEYTQK;ELFLIMNSYR;ELFLIMNSYR;FNFFVNK;FQGEYGSDPEERPPNLK;GEEATWTCTVLYSK;HESLFSLETNFLEEESGDNSSLK;HFFLQGEK;HLRDFGEEHPFYDR;HVYCLHVINHILK;HVYCLHVINHILK;IGVAILQR;KEELNFTHICEYTQK;KIIVSNK;LAAVVGVER;MEAENLASVIDAR;MEAENLASVIDAR;MWSLNNWSK;NVHLFITGEK;NVHLFITGEK;NVPMTGSISHVL…	AAQMLQSNK;AIQAVATNPK;ANAQVLGNNSR;ASQDPFLQHVNK;ATNRGEEATWTCTVLYSK;DAVMSHTLIYIPSYFDFVR;DFGEEHPFYDR;DLFYPER;EELNFTHICEYTQK;ELFLIMNSYR;FNFFVNK;FQGEYGSDPEERPPNLK;GEEATWTCTVLYSK;HESLFSLETNFLEEESGDNSSLK;HFFLQGEK;HLRDFGEEHPFYDR;HVYCLHVINHILK;IGVAILQR;KEELNFTHICEYTQK;KIIVSNK;LAAVVGVER;MEAENLASVIDAR;MWSLNNWSK;NVHLFITGEK;NVPMTGSISHVLVQLPHVFQR;QFLLFTER;QTLLFGALQDAQINSVFNK;RPEDYEAVFVGNIDDHFR;SLHLQKPLESTWTK;SQ…
Q13085	ACACA_HUMAN	ACACA	Acetyl-CoA carboxylase 1	0.000158282	0.000724789	0.327825	0.00786805	0.0304418	0.214768	0.000465629	0.00986412	0.271297	121	24.8623	24.867	24.8623	25.239	25.1681	25.1681	25.0813	25.1527	25.002	30500000	30600000	30500000	39600000	37700000	37700000	35500000	37300000	33600000	MDEPSPLAQPLELNQHSR;AIGIGAYLVR;ANAEYIK;ANAEYIK;ATLVDHGIR;ATLVDHGIRR;AVVMDLLR;AYIAYELNSVQHR;AYIAYELNSVQHR;AYVWDNNKDLAEWLEK;DEPIHILNVAIK;DEPIHILNVAIK;DFTVASPAEFVTR;DIIVIGNDITYR;DKFEEDR;DLAEWLEK;DMYDQVLK;DNTCVVEFQFMLPTSHPNR;DVDDGLQAAEEVGYPVMIK;EASFEYLQNEGER;ECCQPVLVYIPPQAELR;EEAISNMVVALK;EEFLIPIYHQVAVQFADLHDTPGR;EEFLIPIYHQVAVQFADLHDTPGR;EEGIGPENLR;EENKSDMNTVLNYIFSHAQVTK;EFTQQNK;EGLPLMVFANWR;EGLPLMVFA…	MDEPSPLAQPLELNQHSR;AIGIGAYLVR;ANAEYIK;ATLVDHGIR;ATLVDHGIRR;AVVMDLLR;AYIAYELNSVQHR;AYVWDNNKDLAEWLEK;DEPIHILNVAIK;DFTVASPAEFVTR;DIIVIGNDITYR;DKFEEDR;DLAEWLEK;DMYDQVLK;DNTCVVEFQFMLPTSHPNR;DVDDGLQAAEEVGYPVMIK;EASFEYLQNEGER;ECCQPVLVYIPPQAELR;EEAISNMVVALK;EEFLIPIYHQVAVQFADLHDTPGR;EEGIGPENLR;EENKSDMNTVLNYIFSHAQVTK;EFTQQNK;EGLPLMVFANWR;ENDPSVMR;EREEFLIPIYHQVAVQFADLHDTPGR;EVFFMNTQSIVQLVQR;FGAYIVDGLR;FIIGS…
Q16222	UAP1_HUMAN	UAP1	UDP-N-acetylhexosamine pyrophosphorylase	3.08138e-06	4.07664e-05	0.458281	0.00975839	0.035257	0.294176	0.000466183	0.00986412	0.376229	30	25.5638	25.5667	25.5725	26.002	26.038	26.038	25.7543	25.9738	25.8576	49600000	49700000	49900000	67200000	68900000	68900000	56600000	65900000	60800000	MNINDLK;MNINDLK;AGQEHLLR;AIEGFNQSSHQK;AIEGFNQSSHQK;ALAAQNIVEDMEQR;ALAAQNIVEDMEQR;ALAAQNIVEDMEQR;CIIPWYIMTSGR;CIIPWYIMTSGR;DQDQLQAWESEGLFQISQNK;DVVNVYEPQLQHHVAQK;DVVNVYEPQLQHHVAQK;EDEFSPLK;ENVIFFQQGMLPAMSFDGK;EVLGSATR;FIGFCIQK;FVVYEVLR;FVVYEVLREDEFSPLK;GMYDVGLPSR;GMYDVGLPSR;GMYDVGLPSRK;GMYDVGLPSRK;KENVIFFQQGMLPAMSFDGK;KFVVYEVLR;KTLFQIQAER;LGVAYPK;LQQVAEK;LQQVAEK;NADSQNGKDNPTTAR;SATNGKSETITADVNHNLK…	MNINDLK;AGQEHLLR;AIEGFNQSSHQK;ALAAQNIVEDMEQR;CIIPWYIMTSGR;DQDQLQAWESEGLFQISQNK;DVVNVYEPQLQHHVAQK;EDEFSPLK;ENVIFFQQGMLPAMSFDGK;EVLGSATR;FIGFCIQK;FVVYEVLR;FVVYEVLREDEFSPLK;GMYDVGLPSR;GMYDVGLPSRK;KENVIFFQQGMLPAMSFDGK;KFVVYEVLR;KTLFQIQAER;LGVAYPK;LQQVAEK;NADSQNGKDNPTTAR;SATNGKSETITADVNHNLK;SETITADVNHNLK;TLFQIQAER;TMESTKEFFTK;TNPTEPVGVVCR;VAVLLLAGGQGTR;VDGVYQVVEYSEISLATAQK;VDGVYQVVEYSEISLATAQKR;VSMAPD…
P53539	FOSB_HUMAN	FOSB	Protein FosB	0.478852	0.526897	-2.97333	0.137499	0.23251	-6.87467	0.109319	0.239762	-4.924	1	23.4551	24.0105	23.2679	24.6264	24.1871	13	13	13	24.1095	11500000	16900000	10100000	25900000	19100000	0	0	0	18100000	LQAETDQLEEEKAELESEIAELQK	LQAETDQLEEEKAELESEIAELQK
Q9BR61	ACBD6_HUMAN	ACBD6	Acyl-CoA-binding domain-containing protein 6	0.00171386	0.00452983	-0.391601	0.0285095	0.0742082	-0.298183	0.000467318	0.00986412	-0.344892	12	23.4425	23.5165	23.48	23.0275	23.1825	23.0542	23.2679	23.2679	23.0088	11400000	12000000	11700000	8550000	9520000	8710000	10100000	10100000	8440000	AAAHLQGLIQVASR;AAAHLQGLIQVASR;ALGDSSPSQAMQEYIAVVK;ALLHWACDR;ALLHWACDR;DQDGCLPEEVTGCK;ELVTVLLQHR;ELVTVLLQHR;ENNIDHITK;EQLLYLYAR;GHKELVTVLLQHR;NVDVNVKDEEGR;NVDVNVKDEEGR;PSFFDFEGK;TVSLVLQR;VGNCNTPKPSFFDFEGK	AAAHLQGLIQVASR;ALGDSSPSQAMQEYIAVVK;ALLHWACDR;DQDGCLPEEVTGCK;ELVTVLLQHR;ENNIDHITK;EQLLYLYAR;GHKELVTVLLQHR;NVDVNVKDEEGR;PSFFDFEGK;TVSLVLQR;VGNCNTPKPSFFDFEGK
P41440	S19A1_HUMAN	SLC19A1	Reduced folate transporter	0.0049134	0.0107324	-0.666375	0.00415968	0.0200638	-0.428164	0.000470758	0.00991489	-0.54727	7	23.2961	23.1534	23.1825	22.7634	22.4551	22.4144	22.7735	22.8876	22.6865	10300000	9330000	9520000	7120000	5750000	5590000	7170000	7760000	6750000	AAQALSVQDK;CETSASELER;GLGGLQPAQSPPLSPEDSLGAVGPASLEQR;IAYSSYIFSLVRPAR;LGLQCLPSDGVQNVNQ;QVPVEPGPDPELR;VACGDSVLAR	AAQALSVQDK;CETSASELER;GLGGLQPAQSPPLSPEDSLGAVGPASLEQR;IAYSSYIFSLVRPAR;LGLQCLPSDGVQNVNQ;QVPVEPGPDPELR;VACGDSVLAR
Q99961	SH3G1_HUMAN	SH3GL1	Endophilin-A2	3.03634e-05	0.000214823	0.519225	0.0019292	0.0127187	0.301273	0.000481863	0.0101265	0.410249	22	25.8457	25.8576	25.8764	26.3595	26.425	26.3528	26.1075	26.1352	26.2408	60300000	60800000	61600000	86100000	90100000	85700000	72300000	73700000	79300000	AKLTMLNTVSK;ASQLVSEK;ASQLVSEK;AVTEVLAR;DLKEIQHHLK;DSLDIEVK;ELGGESNFGDALLDAGESMKR;ELGGESNFGDALLDAGESMK;ELGGESNFGDALLDAGESMKR;EPFDLGEPEQSNGGFPCTTAPK;HGKELGGESNFGDALLDAGESMK;IAASSSFR;IPDEELR;KVDVTSK;LDDDFKEMEK;LDDDFKEMEK;LTMLNTVSK;NPGYPQSEGLLGECMIR;NPGYPQSEGLLGECMIR;NPGYPQSEGLLGECMIR;PREPFDLGEPEQSNGGFPCTTAPK;QAVQILDELAEK;QGKIPDEELR;QNFIDPLQNLCEK;RLDFDYK;SMPPLDQPSCK;SMPPLDQPSCK;TIEYLQPNPASR	AKLTMLNTVSK;ASQLVSEK;AVTEVLAR;DLKEIQHHLK;DSLDIEVK;ELGGESNFGDALLDAGESMKR;ELGGESNFGDALLDAGESMK;EPFDLGEPEQSNGGFPCTTAPK;HGKELGGESNFGDALLDAGESMK;IAASSSFR;IPDEELR;KVDVTSK;LDDDFKEMEK;LTMLNTVSK;NPGYPQSEGLLGECMIR;PREPFDLGEPEQSNGGFPCTTAPK;QAVQILDELAEK;QGKIPDEELR;QNFIDPLQNLCEK;RLDFDYK;SMPPLDQPSCK;TIEYLQPNPASR
Q13541	4EBP1_HUMAN	EIF4EBP1	Eukaryotic translation initiation factor 4E-binding protein 1	0.00033611	0.00127554	0.880077	0.00139064	0.0104842	0.593985	0.000484711	0.0101567	0.737031	6	25.5522	25.5869	25.7821	26.5075	26.4785	26.5754	26.2058	26.217	26.2803	49200000	50400000	57700000	95400000	93500000	100000000	77400000	78000000	81500000	SGGSSCSQTPSR;AGGEESQFEMDI;DLPTIPGVTSPSSDEPPMEASQSHLR;DLPTIPGVTSPSSDEPPMEASQSHLR;KFLMECR;RAGGEESQFEMDI;RAGGEESQFEMDI;TPPRDLPTIPGVTSPSSDEPPMEASQSHLR	SGGSSCSQTPSR;AGGEESQFEMDI;DLPTIPGVTSPSSDEPPMEASQSHLR;KFLMECR;RAGGEESQFEMDI;TPPRDLPTIPGVTSPSSDEPPMEASQSHLR
Q6GYQ0	RGPA1_HUMAN	RALGAPA1	Ral GTPase-activating protein subunit alpha-1	0.000738474	0.00233341	-0.343782	0.00712337	0.0285607	-0.197755	0.000485932	0.0101567	-0.270769	27	22.2989	22.3484	22.3778	22.0493	21.9495	21.9951	22.1395	22.2006	22.0918	5160000	5340000	5450000	4340000	4050000	4180000	4620000	4820000	4470000	AVEQDEPIPQKPQSAFYYCR;DAETNEAIYCTK;DGLSLQFK;DNLGISTDNLTSPSPPVLIPPLR;GFSFLFSHFK;GFSFLFSHFKK;HLGNDEVHIVWSEHTR;IAVFYVAEGQEDK;ILQLLPER;ILTPWLFK;IRDNLGISTDNLTSPSPPVLIPPLR;LICNTMK;LQPVTEVK;MPSDSDDSLTK;MPSDSDDSLTKK;NLLDEHTDMCKR;NLYSLDLSDLPLDK;QAFLLPICEAAAMR;RSNVNFVTEIFR;SLIPLYQNFYEER;SNVNFVTEIFR;SSSTSDILEPFTVER;TGISLNIPAPQPVCISEK;TQMQHGLISIAAR;VLHGCVYGAQCFSNPR;VLHGCVYGAQCFSNPR;VLPIMVR;YYLPYIFPNICK	AVEQDEPIPQKPQSAFYYCR;DAETNEAIYCTK;DGLSLQFK;DNLGISTDNLTSPSPPVLIPPLR;GFSFLFSHFK;GFSFLFSHFKK;HLGNDEVHIVWSEHTR;IAVFYVAEGQEDK;ILQLLPER;ILTPWLFK;IRDNLGISTDNLTSPSPPVLIPPLR;LICNTMK;LQPVTEVK;MPSDSDDSLTK;MPSDSDDSLTKK;NLLDEHTDMCKR;NLYSLDLSDLPLDK;QAFLLPICEAAAMR;RSNVNFVTEIFR;SLIPLYQNFYEER;SNVNFVTEIFR;SSSTSDILEPFTVER;TGISLNIPAPQPVCISEK;TQMQHGLISIAAR;VLHGCVYGAQCFSNPR;VLPIMVR;YYLPYIFPNICK
Q8NG08	HELB_HUMAN	HELB	DNA helicase B	0.00248609	0.00611252	0.257502	0.0188619	0.0556466	0.180471	0.000486575	0.0101567	0.218987	23	24.141	24.1642	24.2096	24.4614	24.4614	24.3645	24.3239	24.4362	24.2961	18500000	18800000	19400000	23100000	23100000	21600000	21000000	22700000	20600000	AESQLIVDNATR;AIAFSICDLMK;DLFETLK;ECEVSSDDVNK;FPITGAWWR;HICALFLK;HIEQLEER;IMEFLPVLLPR;IMEFLPVLLPR;KPPWHLCVDVEK;LIILGDIR;LPEEDASSQSSK;LVFGIGDK;NALIMYSR;NVMTALQFPK;QLPSIEPGNLLK;RQDCDLINDCCCK;RQDCDLINDCCCK;SVLNLLCEHSK;TCGVNDDESPSK;TLLQENNLQNAK;TNHHSCLYSAVK;TSQFIAFR;VQVKPVVGSR;VSICDENTQETCK	AESQLIVDNATR;AIAFSICDLMK;DLFETLK;ECEVSSDDVNK;FPITGAWWR;HICALFLK;HIEQLEER;IMEFLPVLLPR;KPPWHLCVDVEK;LIILGDIR;LPEEDASSQSSK;LVFGIGDK;NALIMYSR;NVMTALQFPK;QLPSIEPGNLLK;RQDCDLINDCCCK;SVLNLLCEHSK;TCGVNDDESPSK;TLLQENNLQNAK;TNHHSCLYSAVK;TSQFIAFR;VQVKPVVGSR;VSICDENTQETCK
P48163	MAOX_HUMAN	ME1	NADP-dependent malic enzyme	1.43751e-06	2.35929e-05	1.20342	0.000215848	0.00379294	0.670234	0.000487707	0.0101567	0.936828	21	24.1332	24.1095	24.1795	25.3239	25.3778	25.3307	24.7995	24.8997	24.7338	18400000	18100000	19000000	42000000	43600000	42200000	29200000	31300000	27900000	MEPEAPR;AECSAEQCYK;AIVVTDGER;ASLTQEKEK;DLAFTLEER;DMAAFNERPIIFALSNPTSK;DMAAFNERPIIFALSNPTSK;FMPIVYTPTVGLACQQYSLVFR;FMPIVYTPTVGLACQQYSLVFR;GHIASVLNAWPEDVIK;GHIASVLNAWPEDVIK;GLFITIHDR;ILGLGDLGCNGMGIPVGK;IWLVDSK;IWLVDSK;LYPPLNTIR;NFEHLNSDFDR;NFEHLNSDFDR;QITDNIFLTTAEVIAQQVSDKHLEEGR;QQLNIHGLLPPSFNSQEIQVLR;TATVYPEPQNK;VLTSDIEK;VLTSDIEK;VRGSEYDDFLDEFMEAVSSK;YGMNCLIQFEDFANVNAFR;YLLLMDLQDR;YLLLMDLQDRNEK;YL…	MEPEAPR;AECSAEQCYK;AIVVTDGER;ASLTQEKEK;DLAFTLEER;DMAAFNERPIIFALSNPTSK;FMPIVYTPTVGLACQQYSLVFR;GHIASVLNAWPEDVIK;GLFITIHDR;ILGLGDLGCNGMGIPVGK;IWLVDSK;LYPPLNTIR;NFEHLNSDFDR;QITDNIFLTTAEVIAQQVSDKHLEEGR;QQLNIHGLLPPSFNSQEIQVLR;TATVYPEPQNK;VLTSDIEK;VRGSEYDDFLDEFMEAVSSK;YGMNCLIQFEDFANVNAFR;YLLLMDLQDR;YLLLMDLQDRNEK
Q9HBH0	RHOF_HUMAN	RHOF	Rho-related GTP-binding protein RhoF	0.33764	0.390015	0.394459	2.82131e-08	1.07571e-05	-10.1766	0.093896	0.218103	-4.89109	4	23.1991	23.0207	23.3101	24.1795	22.9584	23.5754	13	13	13	9630000	8510000	10400000	19000000	8150000	12500000	0	0	0	AALYLECSAK;GIPMVLIGCK;IVIVGDGGCGK;WFPEVTHFCR	AALYLECSAK;GIPMVLIGCK;IVIVGDGGCGK;WFPEVTHFCR
O95816	BAG2_HUMAN	BAG2	BAG family molecular chaperone regulator 2	0.000341892	0.00129286	0.492268	0.0198418	0.0575417	0.349931	0.000490029	0.0101644	0.4211	12	24.9847	24.9977	25.0233	25.5345	25.5374	25.4105	25.2353	25.2856	25.5345	33200000	33500000	34100000	48600000	48700000	44600000	39500000	40900000	48600000	EAATAVEQEK;EAATAVEQEKEILLEMIHSIQNSQDMR;FLDDLGNAK;FQSIVIGCALEDQK;FQSIVIGCALEDQKK;FQSIVIGCALEDQKK;IIDEVVNK;IIDEVVNK;LLESLDQLELR;NPQQQESLK;QISDGEREELNLTANR;QISDGEREELNLTANR;RLETLLR;SHLMSLYSACSSEVPHGPVDQK;SHLMSLYSACSSEVPHGPVDQK;SHLMSLYSACSSEVPHGPVDQK;TLQQNAESR	EAATAVEQEK;EAATAVEQEKEILLEMIHSIQNSQDMR;FLDDLGNAK;FQSIVIGCALEDQK;FQSIVIGCALEDQKK;IIDEVVNK;LLESLDQLELR;NPQQQESLK;QISDGEREELNLTANR;RLETLLR;SHLMSLYSACSSEVPHGPVDQK;TLQQNAESR
P08133	ANXA6_HUMAN	ANXA6	Annexin A6	9.95186e-05	0.000511351	-0.64295	0.00252373	0.0147732	-0.374588	0.000491619	0.0101754	-0.508769	61	27.5315	27.5682	27.5754	26.8385	26.965	26.9428	27.1115	27.2891	27.1507	194000000	199000000	200000000	120000000	131000000	129000000	145000000	164000000	149000000	AINEAYK;AINEAYK;AINEAYKEDYHK;AINEAYKEDYHK;ALIEILATR;ALLALCGGED;AMEGAGTDEK;CLIEILASR;DAFVAIVQSVK;DAISGIGTDEK;DAYERDLEADIIGDTSGHFQK;DAYERDLEADIIGDTSGHFQK;DLEADIIGDTSGHFQK;DLEADIIGDTSGHFQK;DLIADLK;DLIADLK;DLMTDLKSEISGDLAR;DLMTDLK;DLMTDLK;DLMTDLKSEISGDLAR;DLMTDLKSEISGDLAR;EDAQVAAEILEIADTPSGDK;EDAQVAAEILEIADTPSGDKTSLETR;EDAQVAAEILEIADTPSGDKTSLETR;EEDDVVSEDLVQQDVQDLYEAGELK;EEGGENLDQAR;EFIEKYDK;EIKDAISG…	AINEAYK;AINEAYKEDYHK;ALIEILATR;ALLALCGGED;AMEGAGTDEK;CLIEILASR;DAFVAIVQSVK;DAISGIGTDEK;DAYERDLEADIIGDTSGHFQK;DLEADIIGDTSGHFQK;DLIADLK;DLMTDLKSEISGDLAR;DLMTDLK;EDAQVAAEILEIADTPSGDK;EDAQVAAEILEIADTPSGDKTSLETR;EEDDVVSEDLVQQDVQDLYEAGELK;EEGGENLDQAR;EFIEKYDK;EIKDAISGIGTDEK;EMSGDVR;FMTILCTR;GELSGDFEK;GFGSDKEAILDIITSR;GLGTDEDTIIDIITHR;GSIHDFPGFDPNQDAEALYTAMK;GTVRPANDFNPDADAK;ILISLATGHR;ILISLATGHREEGGENL…
Q9UHP3	UBP25_HUMAN	USP25	Ubiquitin carboxyl-terminal hydrolase 25	0.00309418	0.00732118	-0.354942	0.0155384	0.0483085	-0.380788	0.000492965	0.0101812	-0.367865	15	21.1015	21.1765	21.0493	20.7876	20.8034	20.6714	20.5638	20.8576	20.7634	2250000	2370000	2170000	1810000	1830000	1670000	1550000	1900000	1780000	DFVEEDNQR;ESETSVTTAQAAGDPEYLEQPSR;ETGITDEEQAISR;FEFNQALGRPEK;FLAVGVLEGK;HITEEELSVLESCLHR;IHNKLEFPQVLYLDR;LAQEDTPPETDYR;LRESETSVTTAQAAGDPEYLEQPSR;SMIQVPYR;SSWEELVR;SVIHKPFTQSR;TLLEQFGDR;TVEQNVLQQSAAQK;YISVGSQADTNVIDLTGDDKDDLQR	DFVEEDNQR;ESETSVTTAQAAGDPEYLEQPSR;ETGITDEEQAISR;FEFNQALGRPEK;FLAVGVLEGK;HITEEELSVLESCLHR;IHNKLEFPQVLYLDR;LAQEDTPPETDYR;LRESETSVTTAQAAGDPEYLEQPSR;SMIQVPYR;SSWEELVR;SVIHKPFTQSR;TLLEQFGDR;TVEQNVLQQSAAQK;YISVGSQADTNVIDLTGDDKDDLQR
Q9UMS4	PRP19_HUMAN	PRPF19	Pre-mRNA-processing factor 19	0.0111381	0.0212909	-0.19017	0.00137827	0.0104335	-0.30327	0.000495415	0.0102098	-0.24672	21	28.066	28.0453	28.019	27.9146	27.8682	27.7771	27.6865	27.726	27.8081	281000000	277000000	272000000	253000000	245000000	230000000	216000000	222000000	235000000	SLICSISNEVPEHPCVSPVSNHVYER;ALQDEWDAVMLHSFTLR;ALQDEWDAVMLHSFTLR;ATVLTTER;ATVLTTER;ATVLTTERK;FIASTGMDR;FIASTGMDR;ILTGGADK;ILTGGADK;ILTGGADKNVVVFDK;ILTGGADKNVVVFDK;IWDLKER;IWSVPNASCVQVVR;IWSVPNASCVQVVR;KVTSVVFHPSQDLVFSASPDATIR;KVTSVVFHPSQDLVFSASPDATIR;NVVVFDK;NVVVFDK;PKPPSATSIPAILK;QELSHALYQHDAACR;QELSHALYQHDAACR;QELSHALYQHDAACR;QQLQTTR;QQLQTTRQELSHALYQHDAACR;QVASHVGLHSASIPGILALDLCPSDTNK;QVASHVGLHSA…	SLICSISNEVPEHPCVSPVSNHVYER;ALQDEWDAVMLHSFTLR;ATVLTTER;ATVLTTERK;FIASTGMDR;ILTGGADK;ILTGGADKNVVVFDK;IWDLKER;IWSVPNASCVQVVR;KVTSVVFHPSQDLVFSASPDATIR;NVVVFDK;PKPPSATSIPAILK;QELSHALYQHDAACR;QQLQTTR;QQLQTTRQELSHALYQHDAACR;QVASHVGLHSASIPGILALDLCPSDTNK;SSEQILATLK;TLQLDNNFEVK;TVPEELVKPEELSK;VTSVVFHPSQDLVFSASPDATIR;YIAENGTDPINNQPLSEEQLIDIK
P01023	A2MG_HUMAN	A2M	Alpha-2-macroglobulin	0.0114007	0.021719	0.476138	0.000400667	0.00534396	0.613576	0.000498244	0.0102461	0.544857	33	24.4923	24.317	24.4614	25.0854	24.8044	24.8093	25.0062	25.0484	25.0567	23600000	20900000	23100000	35600000	29300000	29400000	33700000	34700000	34900000	AIGYLNTGYQR;ALLAYAFALAGNQDK;ATVLNYLPK;DLKPAIVK;DTVIKPLLVEPEGLEK;GEAFTLK;GEAFTLK;GHFSISIPVK;GPTQEFK;HYDGSYSTFGER;IAQWQSFQLEGGLK;KYSDASDCHGEDSQAFCEK;KYSDASDCHGEDSQAFCEK;LLIYAVLPTGDVIGDSAK;LLLQQVSLPELPGEYSMK;LPPNVVEESAR;LVHVEEPHTETVR;MVSGFIPLKPTVK;NALFCLESAWK;NEDSLVFVQTDK;NQGNTWLTAFVLK;QFSFPLSSEPFQGSYK;QGIPFFGQVR;QQNAQGGFSSTQDTVVALHALSK;QTVSWAVTPK;SDIAPVAR;SIYKPGQTVK;SSGSLLNNAIK;TEHPFTVEEFVLPK;VGFYE…	AIGYLNTGYQR;ALLAYAFALAGNQDK;ATVLNYLPK;DLKPAIVK;DTVIKPLLVEPEGLEK;GEAFTLK;GHFSISIPVK;GPTQEFK;HYDGSYSTFGER;IAQWQSFQLEGGLK;KYSDASDCHGEDSQAFCEK;LLIYAVLPTGDVIGDSAK;LLLQQVSLPELPGEYSMK;LPPNVVEESAR;LVHVEEPHTETVR;MVSGFIPLKPTVK;NALFCLESAWK;NEDSLVFVQTDK;NQGNTWLTAFVLK;QFSFPLSSEPFQGSYK;QGIPFFGQVR;QQNAQGGFSSTQDTVVALHALSK;QTVSWAVTPK;SDIAPVAR;SIYKPGQTVK;SSGSLLNNAIK;TEHPFTVEEFVLPK;VGFYESDVMGR;VSVQLEASPAFLAVPVEK;VT…
Q13310	PABP4_HUMAN	PABPC4	Polyadenylate-binding protein 4	0.000782624	0.00244381	0.270173	0.0101497	0.0361794	0.157525	0.000499323	0.0102463	0.213849	46	27.9259	27.8682	27.9088	28.1361	28.217	28.1604	28.0084	28.1115	28.0557	255000000	245000000	252000000	295000000	312000000	300000000	270000000	290000000	279000000	AHLTNQYMQR;AHLTNQYMQR;AKEFTNVYIK;AKEFTNVYIK;ALDTMNFDVIK;ALDTMNFDVIK;ALYDTFSAFGNILSCK;ALYDTFSAFGNILSCK;AVEEMNGK;AVEEMNGKEISGK;AVTEMNGR;EFSPFGSITSAK;EFTNVYIK;ELFSQFGK;EREAELGAK;FEQLKQER;FSPAGPVLSIR;GFGFVCFSSPEEATK;GFGFVSYEK;GFGFVSYEKHEDANK;GFGFVSYEKHEDANK;GFGFVSYEKHEDANK;GYAFVHFETQEAADK;GYAFVHFETQEAADK;GYAFVHFETQEAADKAIEK;GYAFVHFETQEAADKAIEK;HEDANKAVEEMNGK;HLAPTGSECPDR;ITGMLLEIDNSELLHMLESPESLR;ITGM…	AHLTNQYMQR;AKEFTNVYIK;ALDTMNFDVIK;ALYDTFSAFGNILSCK;AVEEMNGK;AVEEMNGKEISGK;AVTEMNGR;EFSPFGSITSAK;EFTNVYIK;ELFSQFGK;EREAELGAK;FEQLKQER;FSPAGPVLSIR;GFGFVCFSSPEEATK;GFGFVSYEK;GFGFVSYEKHEDANK;GYAFVHFETQEAADK;GYAFVHFETQEAADKAIEK;HEDANKAVEEMNGK;HLAPTGSECPDR;ITGMLLEIDNSELLHMLESPESLR;IVGSKPLYVALAQR;KAHLTNQYMQR;KEFSPFGSITSAK;KSGVGNVFIK;LFPLIQTMHSNLAGK;MNGMLLNDR;MNGMLLNDRK;NFGEEVDDESLK;NFGEEVDDESLKELFSQFGK;…
Q8IX12	CCAR1_HUMAN	CCAR1	Cell division cycle and apoptosis regulator protein 1	0.000573179	0.00191568	-0.366	0.0147748	0.0467522	-0.459645	0.00050168	0.0102726	-0.412823	41	26.3393	26.3273	26.2909	25.8858	25.9912	25.9825	25.9694	25.9716	25.6375	84900000	84200000	82100000	62000000	66700000	66300000	65700000	65800000	52200000	AQFGGQK;AGLLQPPVR;DDETDEPKPK;DGFQHPAR;DLSQLQENLK;EADGEQDEEEKDDGEAK;EISTPTHWSK;EISTPTHWSK;EVESLEK;EVESLEK;FSLDCPSCDMMELR;FSLDCPSCDMMELR;GYKQQLVEK;IQTLPNQNQSQTQPLLK;IQTLPNQNQSQTQPLLK;ISENMNLQFENQMNK;ISENMNLQFENQMNK;IVSQPQPAR;KDLSQLQENLK;KDLSQLQENLK;LLLPTPTVK;LQLLEEKTDEDEK;LTDTSKDEENHEESESLQEDMLGNR;LTDTSKDEENHEESESLQEDMLGNR;NDRGDQVPNR;NLSTVMDEIHTVLK;NLSTVMDEIHTVLK;NLSTVMDEIHTVLKK;NLSTVMDEIHTVLKK;NMA…	AQFGGQK;AGLLQPPVR;DDETDEPKPK;DGFQHPAR;DLSQLQENLK;EADGEQDEEEKDDGEAK;EISTPTHWSK;EVESLEK;FSLDCPSCDMMELR;GYKQQLVEK;IQTLPNQNQSQTQPLLK;ISENMNLQFENQMNK;IVSQPQPAR;KDLSQLQENLK;LLLPTPTVK;LQLLEEKTDEDEK;LTDTSKDEENHEESESLQEDMLGNR;NDRGDQVPNR;NLSTVMDEIHTVLK;NLSTVMDEIHTVLKK;NMAILDPPDADHLYSAK;PFQLGNYCNFYVMHR;RLDPPSR;RQEEIER;RYILPDEPAIIVHPNWAAK;SCALAEDPQELR;SCALAEDPQELRDGFQHPAR;SEWETLSR;SLLSLPEK;SLLSLPEKEDK;SLSGEL…
Q9UDV6	ZN212_HUMAN	ZNF212	Zinc finger protein 212	3.40098e-05	0.000233714	-5.79459	0.127545	0.219417	-3.82223	0.00374954	0.0343188	-4.80841	2	19.197	18.2466	18.9402	13	13	13	13	13	18.9171	601000	311000	503000	0	0	0	0	0	495000	QVQLDQECGQGLK;STPLTSSTLPSQATEK	QVQLDQECGQGLK;STPLTSSTLPSQATEK
Q9NZV1	CRIM1_HUMAN	CRIM1	Cysteine-rich motor neuron 1 protein	0.0112984	0.0215671	0.959778	0.00485694	0.0222267	0.900881	0.000504786	0.0102923	0.930329	3	16.0722	16.3391	16.3684	17.5049	17.3056	16.8484	16.9083	17.3321	17.2419	68900	82900	84600	186000	162000	118000	123000	165000	155000	LTADGCCTLPTR;TCQCINTEELCSER;TQDSCCPQCTDQPFRPSLSR	LTADGCCTLPTR;TCQCINTEELCSER;TQDSCCPQCTDQPFRPSLSR
Q969G3	SMCE1_HUMAN	SMARCE1	SWI/SNF-related matrix-associated actin-dependent regulator of chromatin subfamily E member 1	0.000572609	0.00191444	0.403216	0.0153502	0.0478782	0.240831	0.000512911	0.0104242	0.322024	20	25.317	25.2643	25.3376	25.7695	25.6513	25.7077	25.5463	25.452	25.6431	41800000	40300000	42400000	57200000	52700000	54800000	49000000	45900000	52400000	AEAALEEESR;ASNPDLK;AYHNSPAYLAYINAK;AYHNSPAYLAYINAK;DLTDEEKQEYLNEYEAEK;EKEAAEQAER;FLESTDSFNNELK;FLESTDSFNNELKR;FLESTDSFNNELKR;IAAEIAQAEEQAR;IAAEIAQAEEQAR;IEYNESMK;IIGGMWR;KLEAELLQIEER;KLEAELLQIEER;KVWDQVK;LGGNPGTNSR;LISEILSESVVPDVR;LISEILSESVVPDVR;QEYLNEYEAEKIEYNESMK;QVQSLMVHQR;QVQSLMVHQR;RQVQSLMVHQR;SQSSIVPEEEQAANK;SQSSIVPEEEQAANKGEEK;SRAEAALEEESR;SRAEAALEEESR	AEAALEEESR;ASNPDLK;AYHNSPAYLAYINAK;DLTDEEKQEYLNEYEAEK;EKEAAEQAER;FLESTDSFNNELK;FLESTDSFNNELKR;IAAEIAQAEEQAR;IEYNESMK;IIGGMWR;KLEAELLQIEER;KVWDQVK;LGGNPGTNSR;LISEILSESVVPDVR;QEYLNEYEAEKIEYNESMK;QVQSLMVHQR;RQVQSLMVHQR;SQSSIVPEEEQAANK;SQSSIVPEEEQAANKGEEK;SRAEAALEEESR
Q8N465	D2HDH_HUMAN	D2HGDH	D-2-hydroxyglutarate dehydrogenase, mitochondrial	0.00650227	0.0135315	-0.638932	0.00319566	0.0170835	-0.459208	0.000514425	0.0104242	-0.54907	9	22.4067	22.4067	22.4626	22.0258	21.7013	21.632	21.8538	22.0951	21.9495	5560000	5560000	5780000	4270000	3410000	3250000	3790000	4480000	4050000	DFIMPLDLGAK;DVLGYSKPPGALQLMQQLK;GSCHIGGNVATNAGGLR;GSCHIGGNVATNAGGLR;IVPGGVVTDPEALQAPNVDWLR;LYDIVTDLR;QDLAAFER;RLPFSTVSK;TSEEVSHILR;YDLSLPVER	DFIMPLDLGAK;DVLGYSKPPGALQLMQQLK;GSCHIGGNVATNAGGLR;IVPGGVVTDPEALQAPNVDWLR;LYDIVTDLR;QDLAAFER;RLPFSTVSK;TSEEVSHILR;YDLSLPVER
Q9H9Y2	RPF1_HUMAN	RPF1	Ribosome production factor 1	0.00317856	0.0075004	-0.199721	0.00516228	0.0231609	-0.307163	0.000514521	0.0104242	-0.253442	16	24.48	24.4984	24.5285	24.2535	24.3031	24.3511	24.0935	24.275	24.217	23400000	23700000	24200000	20000000	20700000	21400000	17900000	20300000	19500000	AAAEELQEAAGAGDGATENGVQPPK;AAAFPPGFSISEIK;DFTDLIVINEDR;DFTDLIVINEDRK;DFTDLIVINEDRK;DPTEHIPEIILNNFTTR;GKDPTEHIPEIILNNFTTR;GKDPTEHIPEIILNNFTTR;IIPQCIAR;ILITTSDRPHGR;KAAAEELQEAAGAGDGATENGVQPPK;KIIPQCIAR;KVGIQELGPR;LCEQLSTVIPNSHVYYR;MFASLFPHNPQFIGR;MFASLFPHNPQFIGR;QVATFHNQR;VGIQELGPR;YGEYEWVHKPR;YGEYEWVHKPR	AAAEELQEAAGAGDGATENGVQPPK;AAAFPPGFSISEIK;DFTDLIVINEDR;DFTDLIVINEDRK;DPTEHIPEIILNNFTTR;GKDPTEHIPEIILNNFTTR;IIPQCIAR;ILITTSDRPHGR;KAAAEELQEAAGAGDGATENGVQPPK;KIIPQCIAR;KVGIQELGPR;LCEQLSTVIPNSHVYYR;MFASLFPHNPQFIGR;QVATFHNQR;VGIQELGPR;YGEYEWVHKPR
Q9NYH9	UTP6_HUMAN	UTP6	U3 small nucleolar RNA-associated protein 6 homolog	0.00205348	0.00525023	0.190286	0.00984421	0.0354737	0.278602	0.000517867	0.01045	0.234444	40	26.2445	26.2002	26.1908	26.4346	26.3629	26.4089	26.4536	26.604	26.4138	79500000	77100000	76600000	90700000	86300000	89100000	91900000	102000000	89400000	AEIIQER;ALLAVIGADSVTLK;ASDLEYK;ASDLEYK;ASMDVENPDYSEEILK;CCAVYEEAVK;CYITFCLER;DEIENSIVHR;DSGTMWQLK;EALEVAVAGTELFR;EELNHPLGRPENCGQIYWR;EIYDDLQALHTDDPLTWDYVAR;EKEEFEK;ELEIESQTEEQPTTK;EQESCNMANIR;EQESCNMANIR;GELAWIIYK;HAMHQTGHL;IEDRLPELEQLER;IGLFSHAEIK;KALLAVIGADSVTLK;KASDLEYK;KDEIENSIVHR;KDEIENSIVHR;KMIQFEK;KSNSGFLR;LLSECQYK;LPELEQLER;LQVLIESK;MLQGESAEAFVAK;MELMHAEK;MIQFEKEQESCNMANIR;NSVSIIK;NSVSIIK…	AEIIQER;ALLAVIGADSVTLK;ASDLEYK;ASMDVENPDYSEEILK;CCAVYEEAVK;CYITFCLER;DEIENSIVHR;DSGTMWQLK;EALEVAVAGTELFR;EELNHPLGRPENCGQIYWR;EIYDDLQALHTDDPLTWDYVAR;EKEEFEK;ELEIESQTEEQPTTK;EQESCNMANIR;GELAWIIYK;HAMHQTGHL;IEDRLPELEQLER;IGLFSHAEIK;KALLAVIGADSVTLK;KASDLEYK;KDEIENSIVHR;KMIQFEK;KSNSGFLR;LLSECQYK;LPELEQLER;LQVLIESK;MLQGESAEAFVAK;MELMHAEK;MIQFEKEQESCNMANIR;NSVSIIK;PFSVDFFR;PFSVDFFRK;QLSVSLLCYNFLR;RELEIE…
A4D2B0	MBLC1_HUMAN	MBLAC1	Metallo-beta-lactamase domain-containing protein 1	0.00155451	0.00419574	-0.915466	0.0140182	0.0451369	-0.683624	0.000518204	0.01045	-0.799545	3	20.5638	20.6096	20.6096	19.4716	19.8817	19.6835	20.1946	19.9083	19.6293	1550000	1600000	1600000	727000	966000	842000	1200000	984000	811000	ADGSVTLVLPQTR;EASQPETEGGGNSQQEPVVGDEEPALH;LGPGLEVWATPGHGGQR	ADGSVTLVLPQTR;EASQPETEGGGNSQQEPVVGDEEPALH;LGPGLEVWATPGHGGQR
Q14153	FA53B_HUMAN	FAM53B	Protein FAM53B	7.09897e-06	7.45977e-05	-7.10707	0.354643	0.475611	-2.4496	0.0223387	0.102378	-4.77833	1	19.8238	19.9243	20.5731	13	13	13	19.8392	13	20.1332	928000	995000	1560000	0	0	0	938000	0	1150000	EAVTACAVTSLIK	EAVTACAVTSLIK
P42568	AF9_HUMAN	MLLT3	Protein AF-9	0.00182485	0.00476648	-0.449157	0.03611	0.0880878	-0.389426	0.000525042	0.0105482	-0.419291	9	21.9707	21.8839	21.9985	21.4972	21.417	21.5915	21.3376	21.5961	21.7512	4110000	3870000	4190000	2960000	2800000	3160000	2650000	3170000	3530000	AYLDELVELHR;EPKPDSNLLTITSGQDK;EPKPDSNLLTITSGQDK;GPEHSNIQHFVEK;LTFNNPTEDFR;LTFNNPTEDFRR;RPPISDSEELSAK;SFSSAPPLILTCSADKK;VKIESETSEK;VVFHLHESFPRPK	AYLDELVELHR;EPKPDSNLLTITSGQDK;GPEHSNIQHFVEK;LTFNNPTEDFR;LTFNNPTEDFRR;RPPISDSEELSAK;SFSSAPPLILTCSADKK;VKIESETSEK;VVFHLHESFPRPK
P17900	SAP3_HUMAN	GM2A	Ganglioside GM2 activator	6.40378e-05	0.000369824	-1.265	0.0005394	0.00611689	-0.696846	0.000528744	0.0105744	-0.980925	7	24.9584	25.0691	25.0062	23.867	23.7286	23.6431	24.2463	24.2607	24.4362	32600000	35200000	33700000	15300000	13900000	13100000	19900000	20100000	22700000	EGTYSLPK;EVAGLWIK;IESVLSSSGK;IESVLSSSGKR;IESVLSSSGKR;TYGLPCHCPFK;TYGLPCHCPFK;VDLVLEK;VDLVLEK;VDLVLEKEVAGLWIK	EGTYSLPK;EVAGLWIK;IESVLSSSGK;IESVLSSSGKR;TYGLPCHCPFK;VDLVLEK;VDLVLEKEVAGLWIK
Q13637	RAB32_HUMAN	RAB32	Ras-related protein Rab-32	0.0233715	0.0399022	0.563632	0.00478989	0.0220045	0.605304	0.000529468	0.0105744	0.584468	11	23.1158	23.0258	23.1222	23.9495	23.4298	23.5754	23.6209	23.895	23.5638	9090000	8540000	9130000	16200000	11300000	12500000	12900000	15600000	12400000	AGGGAGDPGLGAAAAPAPETR;AGGGAGDPGLGAAAAPAPETR;CDQNKDSSQSPSQVDQFCK;DNINIEEAAR;DSSQSPSQVDQFCK;EHGFAGWFETSAK;EHGFAGWFETSAK;LQLWDIAGQER;SSTFEAVLK;VHLPNGSPIPAVLLANK;VLNWDSR;VLVIGELGVGK;YVHQLFSQHYR	AGGGAGDPGLGAAAAPAPETR;CDQNKDSSQSPSQVDQFCK;DNINIEEAAR;DSSQSPSQVDQFCK;EHGFAGWFETSAK;LQLWDIAGQER;SSTFEAVLK;VHLPNGSPIPAVLLANK;VLNWDSR;VLVIGELGVGK;YVHQLFSQHYR
Q8IZ07	AN13A_HUMAN	ANKRD13A	Ankyrin repeat domain-containing protein 13A	0.0298814	0.0490846	-0.297831	0.000444563	0.00556582	-0.416352	0.000529657	0.0105744	-0.357091	15	22.239	22.2961	22.265	21.7915	22.0559	22.0592	21.7796	21.8802	21.8913	4950000	5150000	5040000	3630000	4360000	4370000	3600000	3860000	3890000	SSACDAGDHYPLHLLVWK;AIQESLLTSTEGLCPSALSETSR;DYHNTSMALEGVPELLQK;ELQGQNVEAVDPR;FDLSQEMER;ICPNDVCR;IEIPLFHVLNAR;ILEAPDFYVQMK;IRTEHLTEEEK;LTSPVINTSLDTK;QGWTVLHEAVSTGDPEMVYTVLQHR;SGFWGWR;TDKAEVVNGYEAK;VYTVNNVNVITK;WEFTSWVPLVSR	SSACDAGDHYPLHLLVWK;AIQESLLTSTEGLCPSALSETSR;DYHNTSMALEGVPELLQK;ELQGQNVEAVDPR;FDLSQEMER;ICPNDVCR;IEIPLFHVLNAR;ILEAPDFYVQMK;IRTEHLTEEEK;LTSPVINTSLDTK;QGWTVLHEAVSTGDPEMVYTVLQHR;SGFWGWR;TDKAEVVNGYEAK;VYTVNNVNVITK;WEFTSWVPLVSR
Q70CQ2	UBP34_HUMAN	USP34	Ubiquitin carboxyl-terminal hydrolase 34	4.84463e-06	5.63569e-05	0.723267	0.000658906	0.00682851	0.388194	0.000531369	0.0105865	0.555731	88	23.0139	22.9441	22.9951	23.7182	23.7077	23.6971	23.3778	23.4298	23.3101	8470000	8070000	8360000	13800000	13700000	13600000	10900000	11300000	10400000	AAAYDLLVEMVK;AAIQYINSYYINGK;AEVTHWYENLQK;ALALLLSVHTPK;ALHELGFK;ALWNNALAAK;AYNPRPFCK;CILMDER;CPNQIVR;DASQTTLLDLDALAR;DLVFNTESLPSVDNR;DMQMVFVSLGAPR;EILDHQDGNVEDDGLTGLLR;EQINQQAQLQEFGQSNR;EVLTPTSTSDNETR;EYFWLLCK;FIEGCLENLGNNR;FLPDAQALKPIR;FMDFSFEK;GFPFLFQHIR;GLFSHMQQHDILDTLCR;GMLPAYYGILR;GSVENYR;HESCSGLYK;HLADCIR;HLTLSQTDMAALTGGK;HQFNSNAVTDINLDNVCK;HQFNSNAVTDINLDNVCKK;ICNLTEEESSK;IDDYEEEPILKPGCK;IDD…	AAAYDLLVEMVK;AAIQYINSYYINGK;AEVTHWYENLQK;ALALLLSVHTPK;ALHELGFK;ALWNNALAAK;AYNPRPFCK;CILMDER;CPNQIVR;DASQTTLLDLDALAR;DLVFNTESLPSVDNR;DMQMVFVSLGAPR;EILDHQDGNVEDDGLTGLLR;EQINQQAQLQEFGQSNR;EVLTPTSTSDNETR;EYFWLLCK;FIEGCLENLGNNR;FLPDAQALKPIR;FMDFSFEK;GFPFLFQHIR;GLFSHMQQHDILDTLCR;GMLPAYYGILR;GSVENYR;HESCSGLYK;HLADCIR;HLTLSQTDMAALTGGK;HQFNSNAVTDINLDNVCK;HQFNSNAVTDINLDNVCKK;ICNLTEEESSK;IDDYEEEPILKPGCK;IEE…
Q96FN4	CPNE2_HUMAN	CPNE2	Copine-2	3.20668e-05	0.000223741	-0.833638	0.0128755	0.0425332	-0.476348	0.000533284	0.0106026	-0.654993	12	22.1734	22.2066	22.2877	21.3484	21.4221	21.3962	21.5545	21.7634	21.9207	4730000	4840000	5120000	2670000	2810000	2760000	3080000	3560000	3970000	AHIPSGGAPAAGAAPMGPQYCVCK;AVLAELPQQVVQYFK;DSVPLEFECINPK;FAAQATQQR;FALFDQDK;FYGPTNFSPIVNHVAR;GLITIAAQELSDNR;LDEHDFLGQFSCSLGTIVSSK;NSGIIILR;SDPFLEFYKPGDDGK;SDPFLEFYKPGDDGK;VITLSLAGR;WIEYDRTETAINNLNPAFSK	AHIPSGGAPAAGAAPMGPQYCVCK;AVLAELPQQVVQYFK;DSVPLEFECINPK;FAAQATQQR;FALFDQDK;FYGPTNFSPIVNHVAR;GLITIAAQELSDNR;LDEHDFLGQFSCSLGTIVSSK;NSGIIILR;SDPFLEFYKPGDDGK;VITLSLAGR;WIEYDRTETAINNLNPAFSK
Q8IXJ6	SIR2_HUMAN	SIRT2	NAD-dependent protein deacetylase sirtuin-2	1.88043e-05	0.00015222	-0.559043	0.0245652	0.0667224	-0.352453	0.000536578	0.010646	-0.455748	12	23.5404	23.5404	23.48	22.9388	22.9812	22.9637	22.9864	23.1931	23.3239	12200000	12200000	11700000	8040000	8280000	8180000	8310000	9590000	10500000	AEPDPSHPLETQAGK;CEDCQSLVKPDIVFFGESLPAR;CYTQNIDTLER;EHASIDAQSGAGVPNPSTSASPK;ELYPGQFKPTICHYFMR;HEYPLSWMK;HPEPFFALAK;IFSEVTPK;KHPEPFFALAK;LLDELTLEGVAR;NLFSQTLSLGSQK;NLFSQTLSLGSQK;VICLVGAGISTSAGIPDFR	AEPDPSHPLETQAGK;CEDCQSLVKPDIVFFGESLPAR;CYTQNIDTLER;EHASIDAQSGAGVPNPSTSASPK;ELYPGQFKPTICHYFMR;HEYPLSWMK;HPEPFFALAK;IFSEVTPK;KHPEPFFALAK;LLDELTLEGVAR;NLFSQTLSLGSQK;VICLVGAGISTSAGIPDFR
Q9UBT2	SAE2_HUMAN	UBA2	SUMO-activating enzyme subunit 2	0.00487833	0.0106655	0.242694	0.00337009	0.0176186	0.204443	0.000546763	0.0108257	0.223569	33	27.6389	27.7064	27.6389	27.9259	27.8324	27.9539	27.8264	27.9088	27.8623	209000000	219000000	209000000	255000000	239000000	260000000	238000000	252000000	244000000	ADPEAAWEPTEAEAR;ANIVAYHDSIMNPDYNVEFFR;ANIVAYHDSIMNPDYNVEFFR;ASNEDGDIKR;DQQVLDVK;DQQVLDVK;DVEFEVVGDAPEK;ELAEAVAGGR;ESVLQFYPK;FAMVAPDVQIEDGK;FAMVAPDVQIEDGK;GDGAELIWDKDDPSAMDFVTSAANLR;GDGAELIWDKDDPSAMDFVTSAANLR;GTILISSEEGETEANNHK;GTILISSEEGETEANNHK;GTILISSEEGETEANNHKK;GTILISSEEGETEANNHKK;GVTECYECHPK;GVTECYECHPK;GVTECYECHPKPTQR;GVTECYECHPKPTQR;GVTECYECHPKPTQR;IEQKEELDDVIALD;KLSEFGIR;LDEKENLSAK;LDEKEN…	ADPEAAWEPTEAEAR;ANIVAYHDSIMNPDYNVEFFR;ASNEDGDIKR;DQQVLDVK;DVEFEVVGDAPEK;ELAEAVAGGR;ESVLQFYPK;FAMVAPDVQIEDGK;GDGAELIWDKDDPSAMDFVTSAANLR;GTILISSEEGETEANNHK;GTILISSEEGETEANNHKK;GVTECYECHPK;GVTECYECHPKPTQR;IEQKEELDDVIALD;KLSEFGIR;LDEKENLSAK;LFKDDIR;LLVPCALDPPNPNCYVCASKPEVTVR;LSEFGIR;MCLAADVPLIESGTAGYLGQVTTIK;MCLAADVPLIESGTAGYLGQVTTIKK;MHIFSMNMK;NTPSEPIHCIVWAK;QFILVMNALDNR;STGYDPVK;STGYDPVKLFTK;TFPGCT…
Q8IWX8	CHERP_HUMAN	CHERP	Calcium homeostasis endoplasmic reticulum protein	5.70952e-05	0.000341927	-0.302861	0.0336696	0.0838385	-0.243144	0.000550774	0.0108663	-0.273003	28	25.9473	25.9361	25.965	25.6348	25.6757	25.6292	25.7103	25.8361	25.5725	64700000	64200000	65500000	52100000	53600000	51900000	54900000	59900000	49900000	CKLALEQQQLICK;CKLALEQQQLICK;DKWDQYK;ELLAALQK;EQGIQDPIK;EQGIQDPIKGGDVR;EQGIQDPIKGGDVR;GDPGWNGQR;GHQMLVK;GVGVALDDPYENYR;GVGVALDDPYENYRR;GVGVALDDPYENYRR;ITADGAHFELR;ITADGAHFELR;LALEQQQLICK;LAQFVAR;LEDHEYKPLDPK;LEDHEYKPLDPK;LGEENKGHQMLVK;LGEENKGHQMLVK;LHLIYLINDVLHHCQR;LLAAVEAFYSPPSHDRPR;LLAAVEAFYSPPSHDRPR;LLQLWEK;LLQLWEK;LPPPMPPSER;MGWSGSGGLGAK;NGPEFEK;NGPEFEK;NSEGWEQNGLYEFFR;NSEGWEQNGLYEFFR;NVIDKLAQ…	CKLALEQQQLICK;DKWDQYK;ELLAALQK;EQGIQDPIK;EQGIQDPIKGGDVR;GDPGWNGQR;GHQMLVK;GVGVALDDPYENYR;GVGVALDDPYENYRR;ITADGAHFELR;LALEQQQLICK;LAQFVAR;LEDHEYKPLDPK;LGEENKGHQMLVK;LHLIYLINDVLHHCQR;LLAAVEAFYSPPSHDRPR;LLQLWEK;LPPPMPPSER;MGWSGSGGLGAK;NGPEFEK;NSEGWEQNGLYEFFR;NVIDKLAQFVAR;NWMFSNAK;QEQVTAAVAHAVEQQMQK;SPPHCELMAGHLR;SYSFIAR;VVVPIYCTSFLAVEEDK;VVVPIYCTSFLAVEEDKQQK
O60662	KLH41_HUMAN	KLHL41	Kelch-like protein 41	2.02668e-11	8.79949e-09	-6.95535	0.309721	0.430425	-2.55737	0.0188566	0.0914952	-4.75636	3	19.9742	19.9459	19.9459	13	13	13	13	19.4716	19.7223	1030000	1010000	1010000	0	0	0	0	727000	865000	LGLLLDCPR;LYQSTLLQDGLKDLLDEK;NLSEVFDCIR	LGLLLDCPR;LYQSTLLQDGLKDLLDEK;NLSEVFDCIR
Q9P0M2	AKA7G_HUMAN	AKAP7	A-kinase anchor protein 7 isoform gamma	0.00981882	0.0191877	-0.345381	0.00548199	0.0240941	-0.436627	0.000558719	0.0109943	-0.391004	6	20.7471	20.6364	20.6186	20.4476	20.265	20.2535	20.1332	20.1946	20.3645	1760000	1630000	1610000	1430000	1260000	1250000	1150000	1200000	1350000	DYQPNYFLSIPITNK;FGEEILYR;HLTLPFQGIGTFGNQVGFVK;IDLCSMLK;ILQNAIIQQDER;LAEGDHVNSLLEIAETANR	DYQPNYFLSIPITNK;FGEEILYR;HLTLPFQGIGTFGNQVGFVK;IDLCSMLK;ILQNAIIQQDER;LAEGDHVNSLLEIAETANR
Q6ZW49	PAXI1_HUMAN	PAXIP1	PAX-interacting protein 1	0.0163356	0.0294639	-0.158706	0.00242645	0.0144044	-0.225477	0.000567846	0.0111509	-0.192092	25	24.6209	24.6096	24.558	24.4362	24.4984	24.3778	24.317	24.3975	24.3975	25800000	25600000	24700000	22700000	23700000	21800000	20900000	22100000	22100000	AHVSPLFK;AIVECAGGK;AIVECAGGK;CTHLIVPEPK;CTHLLCESQVSSAYAQAIR;CVTAHWLNTVLK;EPGLINLCANVPPVPGNILPPEVR;EVSYNALASHIISEDGDNPEVGEAR;FIDEQNYILR;FLTAISVVK;GNLMAAGQNLQSSER;HIVTPEWLEECFR;IIQAHGGTVDPTFTSR;IIQAHGGTVDPTFTSR;IVTPDWVLDCVSEK;KLYILGGEVAESAQK;LMAYLAGAK;LYILGGEVAESAQK;NITNNADIQQMNRPSNVAHILQTLSAPTK;NLEQQVNHSQQGHTNANAVLFSQVK;NLNWTPAEVPQLAAAK;QNEVANVQPSSK;SNTVLICK;SNTVLICK;VPEEMFR;YFYITPGICPSLSTMK;YTGYL…	AHVSPLFK;AIVECAGGK;CTHLIVPEPK;CTHLLCESQVSSAYAQAIR;CVTAHWLNTVLK;EPGLINLCANVPPVPGNILPPEVR;EVSYNALASHIISEDGDNPEVGEAR;FIDEQNYILR;FLTAISVVK;GNLMAAGQNLQSSER;HIVTPEWLEECFR;IIQAHGGTVDPTFTSR;IVTPDWVLDCVSEK;KLYILGGEVAESAQK;LMAYLAGAK;LYILGGEVAESAQK;NITNNADIQQMNRPSNVAHILQTLSAPTK;NLEQQVNHSQQGHTNANAVLFSQVK;NLNWTPAEVPQLAAAK;QNEVANVQPSSK;SNTVLICK;VPEEMFR;YFYITPGICPSLSTMK;YTGYLCR;YYAVGDIDPQVIQLLK
Q3KQU3	MA7D1_HUMAN	MAP7D1	MAP7 domain-containing protein 1	0.0139568	0.0257714	0.19688	0.000747396	0.00731799	0.312902	0.000574247	0.0112536	0.254891	32	23.9225	23.9584	23.9316	24.0443	24.1642	24.1946	24.275	24.2891	24.1871	15900000	16300000	16000000	17300000	18800000	19200000	20300000	20500000	19100000	AELGAGAPPAVVAR;AQAEQEEQER;ASNEKESAAPASPAPSPAPSPTPAPPQK;AVVQSPQVTEVL;AVWLEKEEK;CSVSAVNLPK;EANANGSSPEPVK;EAVQKEEPIPQEPQWSLPSK;EEPIPQEPQWSLPSK;EKAQAEQEEQER;EKHFQQQEQER;ESPSAAGPEDK;GCDPGRGPTWGR;HVDSIINK;HVDSIINKR;KAVVQSPQVTEVL;LMTPTLSFLAR;LMTPTLSFLAR;LSASTASELSPK;PAPPQEESPSSEAK;QLPLEPESPSGQVGPR;QSLPASPR;RSSQPSPTAVPASDSPPTK;SASASPLTPCSVTR;SLQLSAWESSIVDR;SRGPTPPAMGPR;SSATLWNSPSR;SSQPSPTAVPASDSPPTK;SSQP…	AELGAGAPPAVVAR;AQAEQEEQER;ASNEKESAAPASPAPSPAPSPTPAPPQK;AVVQSPQVTEVL;AVWLEKEEK;CSVSAVNLPK;EANANGSSPEPVK;EAVQKEEPIPQEPQWSLPSK;EEPIPQEPQWSLPSK;EKAQAEQEEQER;EKHFQQQEQER;ESPSAAGPEDK;GCDPGRGPTWGR;HVDSIINK;HVDSIINKR;KAVVQSPQVTEVL;LMTPTLSFLAR;LSASTASELSPK;PAPPQEESPSSEAK;QLPLEPESPSGQVGPR;QSLPASPR;RSSQPSPTAVPASDSPPTK;SASASPLTPCSVTR;SLQLSAWESSIVDR;SRGPTPPAMGPR;SSATLWNSPSR;SSQPSPTAVPASDSPPTK;SSQPSPTAVPASDSPP…
Q96NE9	FRMD6_HUMAN	FRMD6	FERM domain-containing protein 6	2.2237e-05	0.000172549	1.81102	0.0344238	0.0851429	0.294959	0.0260431	0.1113	1.05299	19	20.3538	20.0821	20.1946	22.0258	22.0393	21.9985	20.5356	20.4067	20.5731	1340000	1110000	1200000	4270000	4310000	4190000	1520000	1390000	1560000	DQFALTASEAHLK;DQFALTASEAHLK;DTGPEDSYSSSAIHR;DTGPEDSYSSSAIHR;EAVRLDDVAVHYYR;EIGSSTSSSSETVVK;FEILPDGLPSAR;GQSTDSLPQTICR;HLLQLLSNSHR;HSLSLDDIR;HSTASHSSSHTSGIEADTKPR;ILCHQLLVQVCDLLR;KFEILPDGLPSAR;KFEILPDGLPSAR;KLIYYTGCPMR;LDDVAVHYYR;LYMNLQPVLR;QLLYDFPWTNVGK;VQYYVENGR;YFEPEAYFPSWVVSK;YFSLDLTHDEVPEFVV;YYYYWHLR	DQFALTASEAHLK;DTGPEDSYSSSAIHR;EAVRLDDVAVHYYR;EIGSSTSSSSETVVK;FEILPDGLPSAR;GQSTDSLPQTICR;HLLQLLSNSHR;HSLSLDDIR;HSTASHSSSHTSGIEADTKPR;ILCHQLLVQVCDLLR;KFEILPDGLPSAR;KLIYYTGCPMR;LDDVAVHYYR;LYMNLQPVLR;QLLYDFPWTNVGK;VQYYVENGR;YFEPEAYFPSWVVSK;YFSLDLTHDEVPEFVV;YYYYWHLR
O00213	APBB1_HUMAN	APBB1	Amyloid beta precursor protein binding family B member 1	3.0526e-05	0.00021535	-0.663474	0.0154483	0.0480932	-0.38065	0.000579018	0.0113001	-0.522062	15	22.7533	22.7836	22.6929	22.0756	22.1111	22.0526	22.1825	22.4476	22.4576	7070000	7220000	6780000	4420000	4530000	4350000	4760000	5720000	5760000	DFAYVAR;DLLLQLEDETLK;EQWTPSHVSVAPATLTILHQQTEAVLGECR;FLSFLAVGR;LQATAVGPK;LVDVPFQVEFPAPK;LVEPQSQALLHAQPIISIR;NIATSLHEICSK;NIATSLHEICSK;NVTLTLAEEASQEPEMAPLGPK;SAMGEGGGPEPGPANAK;SAMGEGGGPEPGPANAK;SASLLFGMR;SLGWVEMTEEELAPGR;SQASTSCLPAPPAESVAR;SSVAVNNCIR;VQDTSGTYYWHIPTGTTQWEPPGR	DFAYVAR;DLLLQLEDETLK;EQWTPSHVSVAPATLTILHQQTEAVLGECR;FLSFLAVGR;LQATAVGPK;LVDVPFQVEFPAPK;LVEPQSQALLHAQPIISIR;NIATSLHEICSK;NVTLTLAEEASQEPEMAPLGPK;SAMGEGGGPEPGPANAK;SASLLFGMR;SLGWVEMTEEELAPGR;SQASTSCLPAPPAESVAR;SSVAVNNCIR;VQDTSGTYYWHIPTGTTQWEPPGR
P39060	COIA1_HUMAN	COL18A1	Collagen alpha-1(XVIII) chain	0.0242157	0.0411215	-0.352256	0.00141934	0.0106312	-0.545745	0.000580988	0.0113001	-0.449	6	20.6186	20.5069	20.5915	20.4067	20.1457	20.1079	19.9459	20.1457	19.9882	1610000	1490000	1580000	1390000	1160000	1130000	1010000	1160000	1040000	DFQPVLHLVALNSPLSGGMR;GADFQCFQQAR;IFSFDGKDVLR;LQDLYSIVR;TEAPSATGQASSLLGGR;YHFPSLFFR	DFQPVLHLVALNSPLSGGMR;GADFQCFQQAR;IFSFDGKDVLR;LQDLYSIVR;TEAPSATGQASSLLGGR;YHFPSLFFR
Q6VMQ6	MCAF1_HUMAN	ATF7IP	Activating transcription factor 7-interacting protein 1	6.50999e-06	6.9869e-05	0.959056	0.000286129	0.00445234	0.533418	0.000581867	0.0113001	0.746237	21	22.5356	22.5045	22.5333	23.4676	23.5404	23.4425	22.9899	23.0443	23.1395	6080000	5950000	6070000	11600000	12200000	11400000	8330000	8650000	9240000	ALPLPMACTLTQFVSGSK;ALPLPMACTLTQFVSGSK;APANHQVVYTTLPAPPAQAPLR;ETPCILSVNVK;HKTVLTELQAK;IPISAFSTSSAAEQNSNTTPR;LAPSEDELTCFSK;LCALQCAVFDK;NGADEKLEQIQSK;NPTASAAPLGTTLAVQAVPTAHSIVQATR;NPVSLPSLPNPTKPNNVPSVPSPSIQR;QQLEAVYK;SCATVDSYHLYAYHEEPSATVPSQWK;SCATVDSYHLYAYHEEPSATVPSQWKK;TIDASVSK;TIDASVSKK;TSLLPIDETNPDLEEK;TSLPTVGPSGLYSPSTNR;TSLPTVGPSGLYSPSTNR;TVLTELQAK;TVNDVNSNNNMSYR;VIQWLLEEK;VKEELLK	ALPLPMACTLTQFVSGSK;APANHQVVYTTLPAPPAQAPLR;ETPCILSVNVK;HKTVLTELQAK;IPISAFSTSSAAEQNSNTTPR;LAPSEDELTCFSK;LCALQCAVFDK;NGADEKLEQIQSK;NPTASAAPLGTTLAVQAVPTAHSIVQATR;NPVSLPSLPNPTKPNNVPSVPSPSIQR;QQLEAVYK;SCATVDSYHLYAYHEEPSATVPSQWK;SCATVDSYHLYAYHEEPSATVPSQWKK;TIDASVSK;TIDASVSKK;TSLLPIDETNPDLEEK;TSLPTVGPSGLYSPSTNR;TVLTELQAK;TVNDVNSNNNMSYR;VIQWLLEEK;VKEELLK
O14757	CHK1_HUMAN	CHEK1	Serine/threonine-protein kinase Chk1	0.00152508	0.00413615	-0.473824	0.000431549	0.005483	-0.449488	0.000582517	0.0113001	-0.461656	16	23.2521	23.2961	23.3778	22.9261	22.7574	22.821	22.8895	22.867	22.821	9990000	10300000	10900000	7970000	7090000	7410000	7770000	7650000	7410000	DIKPENLLLDER;HIQSNLDFSPVNSASSEENVK;IDSAPLALLHK;ILVENPSAR;ISDFGLATVFR;KIDSAPLALLHK;LIDIVSSQK;MCGTLPYVAPELLK;MLNHENVVK;SCMNQVTISTTDR;SCMNQVTISTTDRR;TGLSLWDTSPSYIDK;VNLLEMDDK;VTEEAVAVK;VTSGGVSESPSGFSK;YSSSQPEPR	DIKPENLLLDER;HIQSNLDFSPVNSASSEENVK;IDSAPLALLHK;ILVENPSAR;ISDFGLATVFR;KIDSAPLALLHK;LIDIVSSQK;MCGTLPYVAPELLK;MLNHENVVK;SCMNQVTISTTDR;SCMNQVTISTTDRR;TGLSLWDTSPSYIDK;VNLLEMDDK;VTEEAVAVK;VTSGGVSESPSGFSK;YSSSQPEPR
O95470	SGPL1_HUMAN	SGPL1	Sphingosine-1-phosphate lyase 1	0.00427626	0.00958621	-0.804143	0.00842662	0.0318167	-0.580513	0.000586324	0.0113444	-0.692328	24	24.5225	24.5225	24.4614	23.9672	23.5983	23.5285	23.8288	24.1565	23.7796	24100000	24100000	23100000	16400000	12700000	12100000	14900000	18700000	14400000	AASYFGMK;AFEPYLEILEVYSTK;AFEPYLEILEVYSTK;AGYPLEHPFDFR;ALPSQGLSSSAVLEK;ASGTVYSGEEK;ASGTVYSGEEKLTELLVK;AYGDFAWSNPLHPDIFPGLR;ESVTQIMK;EYSSMDAFWQEGR;FLKSELENIK;GIFVFGNPQLSVIALGSR;GIFVFGNPQLSVIALGSR;GSSLVLYSDK;GSSLVLYSDKK;GVTSISADTHK;KIEAEIVR;LSNLMTAK;LSNLMTAK;LTELLVK;LTELLVK;MMEVDVR;NTAMLVCSTPQFPHGVIDPVPEVAK;PSTDLLMLK;SELENIK;TPEIVAPQSAHAAFNK;TPEIVAPQSAHAAFNK;TTGMGAIYGMAQTTVDR;TTGMGAIYGMAQTTVDR;TTGMG…	AASYFGMK;AFEPYLEILEVYSTK;AGYPLEHPFDFR;ALPSQGLSSSAVLEK;ASGTVYSGEEK;ASGTVYSGEEKLTELLVK;AYGDFAWSNPLHPDIFPGLR;ESVTQIMK;EYSSMDAFWQEGR;FLKSELENIK;GIFVFGNPQLSVIALGSR;GSSLVLYSDK;GSSLVLYSDKK;GVTSISADTHK;KIEAEIVR;LSNLMTAK;LTELLVK;MMEVDVR;NTAMLVCSTPQFPHGVIDPVPEVAK;PSTDLLMLK;SELENIK;TPEIVAPQSAHAAFNK;TTGMGAIYGMAQTTVDR;VAIQFLK
Q8WTX7	CAST1_HUMAN	CASTOR1	Cytosolic arginine sensor for mTORC1 subunit 1	1.53378e-07	4.38642e-06	-6.41647	0.137913	0.232893	-3.08558	0.00623761	0.0459097	-4.75103	2	19.5787	19.3299	19.3408	13	13	13	18.0156	17.977	13	783000	659000	664000	0	0	0	265000	258000	0	EVGGEPVPVTR;TQHGPSPTVHPIQSPQNR	EVGGEPVPVTR;TQHGPSPTVHPIQSPQNR
P28347	TEAD1_HUMAN	TEAD1	Transcriptional enhancer factor TEF-1	0.000779736	0.00243958	0.544469	0.0163252	0.0500977	0.369282	0.000588859	0.0113542	0.456876	12	22.7915	22.7876	22.9316	23.3101	23.417	23.417	23.2185	23.3376	23.0625	7260000	7240000	8000000	10400000	11200000	11200000	9760000	10600000	8760000	ALQHMAAMSSAQIVSATAIHNK;ALQHMAAMSSAQIVSATAIHNK;DTQETLLCMACVFEVSNSEHGAQHHIYR;GPQNAFFLVK;IILSDEGK;IILSDEGK;KIILSDEGK;KQVSSHIQVLAR;LGLPGIPR;LVEFSAFLEQQRDPDSYNK;QVSSHIQVLAR;QVSSHIQVLAR;QVVEKVETEYAR;SPMCEYMINFIHK;VETEYAR	ALQHMAAMSSAQIVSATAIHNK;DTQETLLCMACVFEVSNSEHGAQHHIYR;GPQNAFFLVK;IILSDEGK;KIILSDEGK;KQVSSHIQVLAR;LGLPGIPR;LVEFSAFLEQQRDPDSYNK;QVSSHIQVLAR;QVVEKVETEYAR;SPMCEYMINFIHK;VETEYAR
P25685	DNJB1_HUMAN	DNAJB1	DnaJ homolog subfamily B member 1	0.000351472	0.00132228	0.707333	0.00605977	0.0257638	0.577311	0.000594846	0.0114466	0.642322	26	26.0401	26.1371	26.2517	26.8741	26.8504	26.8264	26.6595	26.604	26.8974	69000000	73800000	79900000	123000000	121000000	119000000	106000000	102000000	125000000	DGSDVIYPAR;DKPHNIFK;DVIRPGMR;DYYQTLGLAR;EALCGCTVNVPTLDGR;EALCGCTVNVPTLDGR;EGDQTSNNIPADIVFVLK;EGDQTSNNIPADIVFVLK;EIAEAYDVLSDPR;EIFDRYGEEGLK;EIFDRYGEEGLK;FKEIAEAYDVLSDPR;FKEIAEAYDVLSDPR;GASDEEIKR;GKDYYQTLGLAR;GKDYYQTLGLAR;ILTIEVK;ILTIEVK;KQDPPVTHDLR;KQDPPVTHDLR;KVPGEGLPLPK;NEDKILTIEVK;NEDKILTIEVK;NPFDTFFGQR;QDPPVTHDLR;RDGSDVIYPAR;RDGSDVIYPAR;SAQEPARK;SIRNEDK;TIPVVFK;TIPVVFK;TVLEQVLPI;VPGEGLPLPK;VSL…	DGSDVIYPAR;DKPHNIFK;DVIRPGMR;DYYQTLGLAR;EALCGCTVNVPTLDGR;EGDQTSNNIPADIVFVLK;EIAEAYDVLSDPR;EIFDRYGEEGLK;FKEIAEAYDVLSDPR;GASDEEIKR;GKDYYQTLGLAR;ILTIEVK;KQDPPVTHDLR;KVPGEGLPLPK;NEDKILTIEVK;NPFDTFFGQR;QDPPVTHDLR;RDGSDVIYPAR;SAQEPARK;SIRNEDK;TIPVVFK;TVLEQVLPI;VPGEGLPLPK;VSLEEIYSGCTK;VSLEEIYSGCTKK;YGEEGLK
Q4G0J3	LARP7_HUMAN	LARP7	La-related protein 7	0.00128337	0.00360536	-0.288369	0.000356923	0.00499072	-0.558814	0.000619047	0.0118884	-0.423592	34	25.6891	25.6891	25.792	25.4266	25.4234	25.4551	25.1757	25.2207	25.0975	54100000	54100000	58100000	45100000	45000000	46000000	37900000	39100000	35900000	METESGNQEK;AIEFLNNPPEEAPR;AIEFLNNPPEEAPR;ASMASLKK;CGNVVYISIPHYK;CGNVVYISIPHYK;DIEISTEEEKDTGDLK;DIIKEASEASK;DRVEASSLPEVR;DRVEASSLPEVR;EDNIQAKEENMDTSNTSISK;EENMDTSNTSISK;EENMDTSNTSISK;EYLALQK;EYLALQK;GFAFVEFETK;HKMGEEVIPLR;IIQKDIIK;IISTEPLPGR;IISTEPLPGRK;IISTEPLPGRK;LEILSGDHEQR;LEILSGDHEQR;MGEEVIPLR;NKPIPALR;NVNHSWIER;NVNHSWIER;QVDFWFGDANLHK;QVDFWFGDANLHKDR;QVDFWFGDANLHKDR;QVLADIAK;SESEMETDSGVPQNTG…	METESGNQEK;AIEFLNNPPEEAPR;ASMASLKK;CGNVVYISIPHYK;DIEISTEEEKDTGDLK;DIIKEASEASK;DRVEASSLPEVR;EDNIQAKEENMDTSNTSISK;EENMDTSNTSISK;EYLALQK;GFAFVEFETK;HKMGEEVIPLR;IIQKDIIK;IISTEPLPGR;IISTEPLPGRK;LEILSGDHEQR;MGEEVIPLR;NKPIPALR;NVNHSWIER;QVDFWFGDANLHK;QVDFWFGDANLHKDR;QVLADIAK;SESEMETDSGVPQNTGMK;SEWMDLK;SEWMDLKK;SRPTSEGSDIESTEPQK;SSAVVELDLEGTR;SSSEDAESLAPR;TPEDAQAVINAYTEINKK;TVYVELLPK;VEASSLPEVR;VKQVLADIA…
A9UHW6	MI4GD_HUMAN	MIF4GD	MIF4G domain-containing protein	0.00442231	0.00983744	-0.270769	0.00120318	0.00965361	-0.490231	0.000621321	0.0119082	-0.3805	9	23.2961	23.4041	23.3511	23.1063	23.0105	23.1222	22.7614	22.8876	22.9316	10300000	11100000	10700000	9030000	8450000	9130000	7110000	7760000	8000000	GEPSREEYK;IQSFDAETQQLLK;LAQPDSLSKEEEVDCLVLQLHR;LAQPDSLSKEEEVDCLVLQLHR;LQQEYQAR;MDELFVLIR;MCYAIIQAESK;QAGQSVFR;TALKDPGAVDLEK;TALKDPGAVDLEK;VANVIVDHSLQDCVFSK;VANVIVDHSLQDCVFSK	GEPSREEYK;IQSFDAETQQLLK;LAQPDSLSKEEEVDCLVLQLHR;LQQEYQAR;MDELFVLIR;MCYAIIQAESK;QAGQSVFR;TALKDPGAVDLEK;VANVIVDHSLQDCVFSK
Q9BZH6	WDR11_HUMAN	WDR11	WD repeat-containing protein 11	0.000369106	0.00137454	0.267668	0.0237294	0.0651027	0.178437	0.000623304	0.0119224	0.223053	45	24.0772	24.0772	24.1015	24.3975	24.3239	24.3376	24.1795	24.2607	24.3511	17700000	17700000	18000000	22100000	21000000	21200000	19000000	20100000	21400000	MLPYTVNFK;ACLVTTVTSSGPSQSTIK;ACLVTTVTSSGPSQSTIK;AVQLLLETSADNQHYYCDSLK;CTDQLLLLGQTDR;DKLSNPLDICYDVLCENAYFQK;DKPLELWDVR;DKPLELWDVR;DLLNELESPKEEPIEE;ELSIHSCEVK;ELSIHSCEVK;ENYHHNIGSPYCLR;ENYHHNIGSPYCLR;EVQMVSSLR;GNDESAIEMIK;ILDVDWCTSDK;IPPDGSMGSITCIAWK;KCTDQLLLLGQTDR;KCTDQLLLLGQTDR;KLLLDPEFTLLQR;LAEGVQLLCLIDK;LATATGAK;LIAMYNDGAEVWDTK;LITAIYADYAR;LLLDPEFTLLQR;LLLDPEFTLLQR;LNPEECADVLR;LNPEECADVLRR;LPDL…	MLPYTVNFK;ACLVTTVTSSGPSQSTIK;AVQLLLETSADNQHYYCDSLK;CTDQLLLLGQTDR;DKLSNPLDICYDVLCENAYFQK;DKPLELWDVR;DLLNELESPKEEPIEE;ELSIHSCEVK;ENYHHNIGSPYCLR;EVQMVSSLR;GNDESAIEMIK;ILDVDWCTSDK;IPPDGSMGSITCIAWK;KCTDQLLLLGQTDR;KLLLDPEFTLLQR;LAEGVQLLCLIDK;LATATGAK;LIAMYNDGAEVWDTK;LITAIYADYAR;LLLDPEFTLLQR;LNPEECADVLR;LNPEECADVLRR;LPDLSLDNMIGQSAIAGEEHPR;MDEQELTEPVWCPYLLVPR;MCPPLTTK;NELQLVDLPTGR;NFPTITALEWSPSHNLK;NHMLL…
P57772	SELB_HUMAN	EEFSEC	Selenocysteine-specific elongation factor	0.000110155	0.000550024	-0.721479	0.0123299	0.0411873	-0.434188	0.000631341	0.0120427	-0.577833	25	23.848	23.9043	23.8576	23.0674	23.1581	23.2199	23.6096	23.4298	23.2679	15100000	15700000	15200000	8790000	9360000	9770000	12800000	11300000	10100000	AGQATEGHCPR;AGQATEGHCPR;ALSTTASTAAFDK;ALSTTASTAAFDKQPQSR;ALSTTASTAAFDKQPQSR;AMDDYSVIGR;DLTPAVTDNDEADKK;DLTPAVTDNDEADKK;FHITVGHETVMGR;GAPIIPVAAK;GLVCAPESLHTVHAALISVEK;GLVCAPESLHTVHAALISVEK;GMQTQSAECLVIGQIACQK;IDLLPEGK;IHIPGGLSPESK;IHIPGGLSPESK;IHIPGGLSPESKK;KILTPALK;LAFHGILLHGLEDR;LAFHGILLHGLEDR;LAFHGILLHGLEDR;LCLVIGSR;LDADIHTNTCR;LDADIHTNTCR;LGICVTQFDPK;LVVVLNK;NYADSFLPR;QQWALVEFEKPVTCPR;RVNVNVGV…	AGQATEGHCPR;ALSTTASTAAFDK;ALSTTASTAAFDKQPQSR;AMDDYSVIGR;DLTPAVTDNDEADKK;FHITVGHETVMGR;GAPIIPVAAK;GLVCAPESLHTVHAALISVEK;GMQTQSAECLVIGQIACQK;IDLLPEGK;IHIPGGLSPESK;IHIPGGLSPESKK;KILTPALK;LAFHGILLHGLEDR;LCLVIGSR;LDADIHTNTCR;LGICVTQFDPK;LVVVLNK;NYADSFLPR;QQWALVEFEKPVTCPR;RVNVNVGVLGHIDSGK;SMQMFHMPITSAMQGDR;VHLSTGELGIIDSAFGQSGK;VNVNVGVLGHIDSGK;YVFDTHKR
P30405	PPIF_HUMAN	PPIF	Peptidyl-prolyl cis-trans isomerase F, mitochondrial	0.00188433	0.00490039	-0.734252	0.00302602	0.0165204	-0.457163	0.000632106	0.0120427	-0.595708	12	27.611	27.4234	27.4234	26.8741	26.7771	26.604	26.965	27.0813	27.0401	205000000	180000000	180000000	123000000	115000000	102000000	131000000	142000000	138000000	EGMDVVK;EGMDVVK;EGMDVVKK;FPDENFTLK;GSGDPSSSSSSGNPLVYLDVDANGKPLGR;HVGPGVLSMANAGPNTNGSQFFICTIK;HVGPGVLSMANAGPNTNGSQFFICTIK;HVVFGHVK;HVVFGHVK;IESFGSK;IVITDCGQLS;KIESFGSK;KIVITDCGQLS;PLGRVVLELK;VIPSFMCQAGDFTNHNGTGGK	EGMDVVK;EGMDVVKK;FPDENFTLK;GSGDPSSSSSSGNPLVYLDVDANGKPLGR;HVGPGVLSMANAGPNTNGSQFFICTIK;HVVFGHVK;IESFGSK;IVITDCGQLS;KIESFGSK;KIVITDCGQLS;PLGRVVLELK;VIPSFMCQAGDFTNHNGTGGK
Q9Y2I8	WDR37_HUMAN	WDR37	WD repeat-containing protein 37	0.00168852	0.00448026	-0.748795	0.0123869	0.0412734	-0.448266	0.000636009	0.012093	-0.59853	20	23.5285	23.417	23.3376	22.5189	22.7975	22.7203	23.0088	23.1143	22.8152	12100000	11200000	10600000	6010000	7290000	6910000	8440000	9080000	7380000	AACQLVK;DGIWDVSVAK;DMLEGQDSK;DMLEGQDSKLPSSVR;EFENLYIENLELR;EFENLYIENLELRR;FHPSEQLALTASGDQTAHIWR;IIALPHDNR;INVCVGQK;LAAEGQAIDGAELSK;LFDMSGVR;LVVTSSR;MVCCSAWSEDHPVCNLFTCGFDR;QAIGWNINIPALLQEK;QAVTASWDR;SHQGVVIASDWLVGGK;SHQGVVIASDWLVGGK;SHSLSIR;STLLELFGQIER;TQPVVLGTASADHTALLWSIETGK;YAGHVGSVNSIK	AACQLVK;DGIWDVSVAK;DMLEGQDSK;DMLEGQDSKLPSSVR;EFENLYIENLELR;EFENLYIENLELRR;FHPSEQLALTASGDQTAHIWR;IIALPHDNR;INVCVGQK;LAAEGQAIDGAELSK;LFDMSGVR;LVVTSSR;MVCCSAWSEDHPVCNLFTCGFDR;QAIGWNINIPALLQEK;QAVTASWDR;SHQGVVIASDWLVGGK;SHSLSIR;STLLELFGQIER;TQPVVLGTASADHTALLWSIETGK;YAGHVGSVNSIK
P20338	RAB4A_HUMAN	RAB4A	Ras-related protein Rab-4A	0.0300898	0.0493591	-0.482929	0.00428275	0.0203977	-0.512793	0.000637779	0.0121026	-0.497861	13	27.3828	27.2445	27.391	27.1312	26.6865	26.7517	26.8019	26.965	26.7129	175000000	159000000	176000000	147000000	108000000	113000000	117000000	131000000	110000000	SQTAMSETYDFLFK;DLDADREVTFLEASR;DLDADREVTFLEASR;ETYNALTNWLTDAR;EVTFLEASR;FKDDSNHTIGVEFGSK;FLVIGNAGTGK;GAAGALLVYDITSR;GAAGALLVYDITSR;IESGELDPER;ILNKIESGELDPER;ILNKIESGELDPER;MGSGIQYGDAALR;MGSGIQYGDAALR;MLASQNIVIILCGNKK;SCLLHQFIEK;SCLLHQFIEKK	SQTAMSETYDFLFK;DLDADREVTFLEASR;ETYNALTNWLTDAR;EVTFLEASR;FKDDSNHTIGVEFGSK;FLVIGNAGTGK;GAAGALLVYDITSR;IESGELDPER;ILNKIESGELDPER;MGSGIQYGDAALR;MLASQNIVIILCGNKK;SCLLHQFIEK;SCLLHQFIEKK
Q9UNN5	FAF1_HUMAN	FAF1	FAS-associated factor 1	0.0011253	0.00323536	0.229134	0.0172952	0.0523271	0.163572	0.000643617	0.0121893	0.196353	25	25.2571	25.2926	25.2207	25.5195	25.4583	25.48	25.3612	25.4862	25.4138	40100000	41100000	39100000	48100000	46100000	46800000	43100000	47000000	44700000	DRNVDVVLEDTCTVGEIK;DVTQLDPNK;EQDEAYR;EQEEEREAIR;EQEEEREAIR;EYNLNFSGSSTIQEVK;EYNLNFSGSSTIQEVKR;FLTMCNR;FLTMCNR;GFPWDEYK;HFGSVVAQTIR;HFGSVVAQTIR;HQLWEGWPTSATDDSMCLAESGLSYPCHR;IRTPSGEFLER;LFPQETLFLEAK;LFPQETLFLEAKE;LLSTFPR;LSLEQALPPEPK;LSLEQALPPEPKEENAEPVSK;NVYDLTSIPVR;QILENELQIPVSK;RDVTQLDPNK;RDVTQLDPNK;RNVYDLTSIPVR;RSSNEVLNVIQGNTTVDELMMR;SSNEVLNVIQGNTTVDELMMR;SSNEVLNVIQGNTTVDELMMR;TGDVEDSTVLK;TPSG…	DRNVDVVLEDTCTVGEIK;DVTQLDPNK;EQDEAYR;EQEEEREAIR;EYNLNFSGSSTIQEVK;EYNLNFSGSSTIQEVKR;FLTMCNR;GFPWDEYK;HFGSVVAQTIR;HQLWEGWPTSATDDSMCLAESGLSYPCHR;IRTPSGEFLER;LFPQETLFLEAK;LFPQETLFLEAKE;LLSTFPR;LSLEQALPPEPK;LSLEQALPPEPKEENAEPVSK;NVYDLTSIPVR;QILENELQIPVSK;RDVTQLDPNK;RNVYDLTSIPVR;RSSNEVLNVIQGNTTVDELMMR;SSNEVLNVIQGNTTVDELMMR;TGDVEDSTVLK;TPSGEFLER;TQKTDQFPLFLIIMGK
Q96CM3	RUSD4_HUMAN	RPUSD4	Pseudouridylate synthase RPUSD4, mitochondrial	0.00261525	0.00636941	-0.800697	0.00214012	0.013521	-0.462589	0.000646666	0.0122215	-0.631643	6	22.1174	22.0983	21.9951	21.3962	21.0426	21.3699	21.6757	21.502	21.6453	4550000	4490000	4180000	2760000	2160000	2710000	3350000	2970000	3280000	FFVHSLHR;LSVGTLKK;MTLSPSYR;QLILPALGSGKEELNLVCK;VHLSFGLDCPILGDHK;VHPNVLAK	FFVHSLHR;LSVGTLKK;MTLSPSYR;QLILPALGSGKEELNLVCK;VHLSFGLDCPILGDHK;VHPNVLAK
Q15813	TBCE_HUMAN	TBCE	Tubulin-specific chaperone E	0.00430528	0.00963715	-0.226267	0.00159641	0.0114527	-0.346689	0.000648185	0.0122215	-0.286478	40	25.7695	25.7995	25.6971	25.5725	25.5255	25.4892	25.341	25.4394	25.4457	57200000	58400000	54400000	49900000	48300000	47100000	42500000	45500000	45700000	SDTLTADVIGR;AFGNEWK;CEILPEER;EDKEAETAR;EIELENDLK;EQIVTIGNKPVETIGFDSIMK;FAGVVPPVAGPWLGVEWDNPER;FPSGSVLTGTLSVLK;GGVAEACPNIR;GKHDGSHEGTVYFK;GKHDGSHEGTVYFK;GKHDGSHEGTVYFK;HDGSHEGTVYFK;HLEVLNVSENK;HLEVLNVSENK;HLEVLNVSENKLK;HPTGGSFIRPNK;HPTGGSFIRPNK;IKYPHQLDQK;IKYPHQLDQK;KAFGNEWK;LEQLILSDTGISSLHFPDAGIGCK;LEQLILSDTGISSLHFPDAGIGCK;LKFPSGSVLTGTLSVLK;LLDLSSNQLIDENQLYLIAHLPR;LLIIASIGQLK;LLKVPVSDLLLSYESPK;LL…	SDTLTADVIGR;AFGNEWK;CEILPEER;EDKEAETAR;EIELENDLK;EQIVTIGNKPVETIGFDSIMK;FAGVVPPVAGPWLGVEWDNPER;FPSGSVLTGTLSVLK;GGVAEACPNIR;GKHDGSHEGTVYFK;HDGSHEGTVYFK;HLEVLNVSENK;HLEVLNVSENKLK;HPTGGSFIRPNK;IKYPHQLDQK;KAFGNEWK;LEQLILSDTGISSLHFPDAGIGCK;LKFPSGSVLTGTLSVLK;LLDLSSNQLIDENQLYLIAHLPR;LLIIASIGQLK;LLKVPVSDLLLSYESPK;LQEVSLR;LSEEFLTAHPR;NCAVSCAGEK;NQLLTLK;QLPGSMTIQK;RAELDYR;RVEVNGEHATVR;SLQFYSVENGDCLLVR;TLNKC…
Q9NUU7	DD19A_HUMAN	DDX19A	ATP-dependent RNA helicase DDX19A	0.000594721	0.00196976	0.304637	0.020944	0.0596805	0.187501	0.000649144	0.0122215	0.246069	32	26.317	26.2625	26.346	26.632	26.632	26.5754	26.4089	26.524	26.5551	83600000	80500000	85300000	104000000	104000000	100000000	89100000	96500000	98600000	ATDSWALAVDEQEAAVK;AAQSLLNK;AAQSLLNK;DGNPDNETYLHR;DPNSPLYSVK;EEETLDTIK;EGHQVALLSGEMMVEQR;EGHQVALLSGEMMVEQR;EGHQVALLSGEMMVEQR;EGHQVALLSGEMMVEQR;GLAVNMVDSK;GLAVNMVDSK;HSMNILNR;HSMNILNR;IERLDTDDLDEIEK;IERLDTDDLDEIEK;IQEHFNK;IQEHFNK;IQENALPMMLAEPPQNLIAQSQSGTGK;IQENALPMMLAEPPQNLIAQSQSGTGK;ISEQIVIGTPGTVLDWCSK;KTASWLAAELSK;KTASWLAAELSK;LDTDDLDEIEK;LDTDDLDEIEKIAN;QYYVLCSSR;QYYVLCSSRDEK;QYYVLCSSRDEK;REEETL…	ATDSWALAVDEQEAAVK;AAQSLLNK;DGNPDNETYLHR;DPNSPLYSVK;EEETLDTIK;EGHQVALLSGEMMVEQR;GLAVNMVDSK;HSMNILNR;IERLDTDDLDEIEK;IQEHFNK;IQENALPMMLAEPPQNLIAQSQSGTGK;ISEQIVIGTPGTVLDWCSK;KTASWLAAELSK;LDTDDLDEIEK;LDTDDLDEIEKIAN;QYYVLCSSR;QYYVLCSSRDEK;REEETLDTIK;RGLAVNMVDSK;SMTNLQIKEEK;SMTNLQIK;SNLVDNTNQVEVLQR;SNLVDNTNQVEVLQRDPNSPLYSVK;TAAFVLAMLSR;TASWLAAELSK;TDEEEKEDR;VEPSDRYPQCLCLSPTYELALQTGK;VFVLDEADVMIATQGHQDQS…
O75369	FLNB_HUMAN	FLNB	Filamin-B	0.000443304	0.00157649	-0.277084	0.00814722	0.0311434	-0.149551	0.000650786	0.0122284	-0.213318	145	26.452	26.4089	26.4661	26.1927	26.1273	26.1757	26.2944	26.3359	26.2481	91800000	89100000	92700000	76700000	73300000	75800000	82300000	84700000	79700000	AAGSGELGVTMK;AAGSGELGVTMK;ADIEMPFDPSK;ADIEMPFDPSK;AEISCIDNK;AEITFDDHK;AEVSIQNNK;AGLAPLEVR;AGPGTLSVTIEGPSK;AGSNMLLIGVHGPTTPCEEVSMK;AGSNMLLIGVHGPTTPCEEVSMK;AGSNMLLIGVHGPTTPCEEVSMK;AGVENGKPTHFTVYTK;AGVENGKPTHFTVYTK;AHGPGLEGGLVGKPAEFTIDTK;AHGPGLEGGLVGKPAEFTIDTK;AIVHDNKDGTYAVTYIPDK;AIVHDNKDGTYAVTYIPDK;ALGALVDSCAPGLCPDWESWDPQKPVDNAR;ANEPTHFTVDCTEAGEGDVSVGIK;APLNVQFNSPLPGDAVK;APLNVQFNSPLPGDAVK;APSGRDEPC…	AAGSGELGVTMK;ADIEMPFDPSK;AEISCIDNK;AEITFDDHK;AEVSIQNNK;AGLAPLEVR;AGPGTLSVTIEGPSK;AGSNMLLIGVHGPTTPCEEVSMK;AGVENGKPTHFTVYTK;AHGPGLEGGLVGKPAEFTIDTK;AIVHDNKDGTYAVTYIPDK;ALGALVDSCAPGLCPDWESWDPQKPVDNAR;ANEPTHFTVDCTEAGEGDVSVGIK;APLNVQFNSPLPGDAVK;APSGRDEPCLLK;APSVATVGSICDLNLK;AWGPGLHGGIVGR;AYGPGLEK;CLATGPGIASTVK;CVYKPMQPGPHVVK;DAGEGLLAVQITDQEGKPK;DAGKAPLK;DAGYGGISLAVEGPSK;DEPCLLK;DGTCTVTYLPTLPGDYSILVK;DG…
[truncated: 9,089 more rows]
