# Supplementary material for: A mitochondria-driven quality control mechanism for peroxisomal membrane proteins
Source: Nat Commun. 2026 Jun 10;17:7375. doi: 10.1038/s41467-026-74117-6 (PMC13402316; doi:10.1038/s41467-026-74117-6)
Supplement: Supplementary file 4 — Supplementary Data 2 [file 41467_2026_74117_MOESM4_ESM.xlsx]

## Sheet: Legends
Supplementary Data 2. Transcriptomic analysis comparing the transcriptome of PEX3 KO and control KO HEK293T cells.
RNA-sequencing (RNA-seq) analysis comparing transcriptomes of control KO cells (“WT”) and two independent PEX3 KO cell lines.
The table reports log₂ fold change (PEX3 KO vs WT) for each annotated gene symbol (log2FoldChange column).
Differential expression was initially analyzed separately for each PEX3 KO line using DESeq2, with statistical significance assessed by a two-sided Wald test (p-value column).
P values were then combined across the two KO lines using Fisher’s method (“Combined PEX3_KO vs WT”).
To control for multiple testing, combined P values were adjusted using the Benjamini–Hochberg procedure, reported as adjusted P values (padj).

## Sheet: Data
									PEX3_KO1 vs. WT			PEX3_KO2 vs. WT			Combined PEX3_KO vs. WT
Gene	WT_1	WT_2	PEX3_KO1_1	PEX3_KO1_2	PEX3_KO1_3	PEX3_KO2_1	PEX3_KO2_2	PEX3_KO2_3	log2FoldChange	p-value	padj	log2FoldChange	p-value	padj	avglog2FC	p-value	padj
LCP1	30.7536	46.1883	3513.3	3493.12	3405.3	3134.06	2985.67	3412.24	6.39385	2.35908e-207	4.58841e-203	6.5237	4.30332e-216	8.67593e-212	6.45878	0	0
MAGEA6	13.1801	17.6602	1133.68	1212.03	1273.68	1023.92	1108.45	1184.61	6.18491	1.7108e-90	1.66375e-86	6.31407	2.05662e-94	2.07318e-90	6.24949	1.397e-173	1.35859e-169
CRABP2	1677.17	1772.82	406.791	365.456	447.834	370.222	381.195	337.225	-2.24958	2.26487e-75	1.46839e-71	-2.08185	1.75815e-67	1.18153e-63	-2.16572	5.36092e-132	3.47567e-128
COL2A1	1491.55	1617.95	334.547	318.871	280.899	215.047	227.865	270.212	-2.70809	3.07153e-66	1.49353e-62	-2.3197	1.30781e-51	4.39445e-48	-2.5139	1.65658e-107	8.05513e-104
MAGEA3	3.29503	8.15088	1272.61	1359.02	1402.09	1176.65	1164.88	1362.95	7.81757	1.03196e-56	4.01431e-53	7.94369	1.54748e-58	7.7997e-55	7.88063	7.70973e-105	2.99909e-101
DHCR24	4151.74	4530.53	10134.2	9982.98	9962.3	9528.03	9401.03	9338.54	1.11793	8.88825e-50	2.46966e-46	1.21024	3.15627e-58	1.27267e-54	1.16408	7.23263e-98	2.34458e-94
ITGA8	854.511	873.503	212.287	208.029	207.866	228.487	191.662	196.715	-2.07426	6.19606e-50	2.00856e-46	-2.04317	1.55831e-50	4.48816e-47	-2.05871	1.91961e-90	5.33377e-87
COL14A1	972.034	1014.78	228.959	227.306	221.509	230.931	188.468	205.361	-2.25672	5.65066e-49	1.22117e-45	-2.13468	7.74806e-46	1.56209e-42	-2.1957	3.8281e-85	9.30707e-82
ADAMTS1	6941.53	6985.31	3004.25	2905.18	2512.04	2938.56	2813.17	2823.18	-1.2854	2.43762e-46	4.74117e-43	-1.3096	2.5808e-48	5.78128e-45	-1.2975	5.49068e-85	1.1866e-81
ENO2	1372.93	1396.52	287.866	232.125	225.522	301.798	291.752	242.11	-2.31523	1.1248e-42	1.82311e-39	-2.48139	3.30039e-49	8.3174e-46	-2.39831	2.94174e-82	5.61007e-79
RHOB	10284.9	10317.7	4358	4270.62	4830.67	4189.74	4033.42	4305.02	-1.30322	1.43234e-49	3.48237e-46	-1.19669	2.56338e-42	4.69822e-39	-1.24996	3.17279e-82	5.61007e-79
CAVIN1	1088.46	1051.46	377.893	376.701	321.831	315.239	336.473	312.365	-1.73583	5.58849e-46	9.88146e-43	-1.57707	5.31562e-40	7.14454e-37	-1.65645	1.27748e-76	2.07058e-73
UBE2L6	448.124	449.657	33.3435	44.176	48.1542	54.9835	36.2028	36.7489	-3.40561	1.81408e-39	2.52027e-36	-3.40506	1.25626e-41	1.88621e-38	-3.40533	8.07344e-72	1.20791e-68
RBM3	3884.84	4209.93	9777.43	10199.8	12035.3	9642.89	10143.2	10564.2	1.32141	1.75336e-37	2.13143e-34	1.40149	5.14105e-42	8.6374e-39	1.36145	3.0593e-70	4.25024e-67
GSPT2	16.4752	29.8866	274.528	281.923	262.44	262.699	267.262	247.514	3.52024	1.06434e-37	1.3801e-34	3.5978	1.15931e-39	1.46081e-36	3.55902	3.25552e-68	4.22132e-65
APOE	1379.52	1573.12	251.188	245.779	276.887	276.139	222.541	228.059	-2.60938	1.58985e-39	2.37867e-36	-2.51357	1.60961e-37	1.5453e-34	-2.56148	5.91353e-68	7.18863e-65
H1-0	9544.6	9834.04	2979.8	3115.61	3577.86	3339.33	3781.07	3057.72	-1.51461	1.54487e-35	1.50238e-32	-1.58457	8.03711e-39	8.10181e-36	-1.54959	1.8876e-65	2.15963e-62
SLC2A1	551.368	677.882	1621.61	1582.3	1647.68	1408.8	1448.11	1580.2	1.27104	2.01677e-32	1.56905e-29	1.40222	1.51915e-39	1.80162e-36	1.33663	4.22976e-63	4.57049e-60
KIF1A	3905.71	3978.99	1547.14	1342.15	1100.32	1504.1	1409.78	1464.55	-1.43435	7.77932e-33	6.5786e-30	-1.56815	4.51664e-39	4.79263e-36	-1.50125	4.71418e-63	4.75823e-60
LIG1	671.088	550.184	1536.02	1542.95	1460.68	1557.87	1600.38	1436.45	1.32151	3.37786e-36	3.64996e-33	1.30666	1.02304e-35	8.96763e-33	1.31408	4.89278e-63	4.75823e-60
NOL6	718.317	688.749	2195.11	2071.45	1756.02	1709.38	1705.79	1999.57	1.35828	8.49367e-32	6.35392e-29	1.51287	2.27094e-39	2.54358e-36	1.43557	2.39008e-62	2.11305e-59
TOMM40	2564.63	2719.68	5487.23	5631.24	5735.16	4832.44	4837.34	5279.95	0.915414	1.33989e-29	8.40672e-27	1.09115	1.3098e-41	1.88621e-38	1.00328	2.3453e-62	2.11305e-59
SYTL5	556.86	531.166	125.594	137.347	138.042	118.52	126.71	135.106	-2.10084	1.14817e-35	1.17537e-32	-2.0199	7.97909e-35	5.95802e-32	-2.06037	1.02535e-61	8.67091e-59
ACSS3	31.852	21.7357	250.076	288.349	358.749	332.345	322.631	289.668	3.5337	1.17573e-34	1.08895e-31	3.4666	1.45221e-33	1.04565e-30	3.50015	1.60924e-59	1.30415e-56
EEF1A2	6448.37	6997.53	2152.88	1986.31	2019.27	2554.9	2316.98	1827.72	-1.59103	1.03298e-30	7.44126e-28	-1.70967	2.81048e-35	2.36092e-32	-1.65035	2.39435e-57	1.86281e-54
CYBA	2055	2441.19	611.298	642.56	824.239	538.838	516.423	672.288	-1.96453	6.9182e-37	7.91524e-34	-1.69359	2.41012e-28	9.91641e-26	-1.82906	1.05799e-56	7.9146e-54
PIANP	376.732	330.111	47.7924	49.7984	46.5491	59.8709	48.9803	70.2552	-2.56815	4.48501e-29	2.42315e-26	-2.87774	3.82685e-36	3.50696e-33	-2.72295	1.14477e-56	8.24662e-54
PHLDA3	863.298	899.314	315.652	312.445	335.474	348.229	341.797	305.88	-1.40964	1.45306e-30	9.74555e-28	-1.45259	3.38159e-33	2.35091e-30	-1.43112	3.01091e-55	2.09151e-52
ERAP2	345.978	301.583	36.6779	32.128	32.1028	59.8709	38.3324	39.9914	-2.82408	3.33549e-27	1.41033e-24	-3.273	3.38439e-35	2.72931e-32	-3.04854	4.95e-54	3.31991e-51
TMEM59L	676.58	726.787	75.5786	110.038	113.162	127.073	142.682	112.408	-2.46173	2.15768e-27	9.53792e-25	-2.80388	5.79917e-35	4.49681e-32	-2.6328	5.51091e-54	3.57291e-51
KDELR3	1263.09	1304.14	462.363	432.122	462.28	388.55	425.916	369.65	-1.7015	3.00333e-34	2.65521e-31	-1.50324	6.83291e-28	2.55108e-25	-1.60237	8.67243e-54	5.44125e-51
DEPP1	427.256	436.072	133.374	111.645	112.36	100.192	108.609	102.681	-2.05489	1.94291e-32	1.56905e-29	-1.86257	5.60887e-29	2.82701e-26	-1.95873	5.59577e-53	3.40118e-50
HOXC11	825.954	797.428	271.194	229.715	239.166	240.706	264.068	233.463	-1.72227	6.51882e-30	4.22637e-27	-1.72055	1.21935e-30	7.02379e-28	-1.72141	3.68842e-52	2.17393e-49
GABRB3	324.011	387.167	10.0031	10.4416	18.4591	21.9934	8.51832	12.9702	-4.63482	7.33351e-29	3.65735e-26	-4.75581	1.61692e-31	1.05157e-28	-4.69531	4.76872e-52	2.72799e-49
ABCA3	2353.75	2456.13	905.832	830.509	700.644	992.147	971.088	763.079	-1.40519	1.32958e-26	5.07065e-24	-1.56593	8.72631e-33	5.86437e-30	-1.48556	3.62625e-51	2.01516e-48
RASGEF1A	154.866	139.923	482.37	494.771	457.465	452.087	439.758	522.05	1.67277	9.14406e-29	4.4463e-26	1.69556	6.1436e-30	3.3476e-27	1.68417	1.79114e-50	9.67714e-48
RUNX3	396.502	380.374	93.3619	88.352	80.257	105.08	101.155	75.6594	-2.05174	2.44135e-27	1.0552e-24	-2.15635	5.83316e-31	3.67508e-28	-2.10405	4.62947e-50	2.4336e-47
LGALS3BP	2092.34	2193.95	424.574	368.669	406.1	496.073	402.49	287.506	-2.44072	5.28882e-29	2.7802e-26	-2.42105	8.57951e-29	4.21882e-26	-2.43088	1.38724e-49	6.95167e-47
MXRA8	397.6	389.884	111.145	106.022	97.9135	90.4173	96.8958	110.247	-1.98746	3.73471e-29	2.07543e-26	-1.90857	1.23937e-28	5.67885e-26	-1.94801	1.39391e-49	6.95167e-47
HOXB9	6899.79	6990.74	3838.95	3799.14	3808.19	3890.39	3864.12	3601.39	-0.876366	6.01363e-29	3.07803e-26	-0.862111	3.03019e-28	1.19788e-25	-0.869238	4.31859e-49	2.09991e-46
SOCS3	340.486	316.526	38.9008	28.9152	34.5105	30.5464	29.8141	58.3658	-3.04886	1.99319e-26	7.42382e-24	-3.27569	1.10761e-30	6.5678e-28	-3.16228	5.69727e-49	2.70273e-46
ENSG00000249388	240.537	274.413	5.55725	5.6224	6.42056	3.66557	7.45353	1.08085	-5.97516	1.06599e-26	4.14671e-24	-5.4472	3.13464e-30	1.75549e-27	-5.71118	8.47674e-49	3.92554e-46
GDI1	7612.62	8054.43	4201.28	4110.78	4048.97	4033.35	3891.81	4034.81	-0.975008	1.72517e-29	1.04858e-26	-0.924865	7.60838e-27	2.6447e-24	-0.949936	3.19218e-48	1.44391e-45
FGF13	18.6718	35.3205	238.962	212.045	252.81	312.795	249.161	228.059	3.31634	2.79526e-29	1.59905e-26	3.15414	9.97295e-27	3.24298e-24	3.23524	5.93674e-48	2.62431e-45
NOL7	1436.63	1533.72	2765.29	2812	3047.36	2724.74	2742.9	2837.23	0.89878	4.55412e-26	1.55399e-23	0.956563	1.49517e-29	7.93267e-27	0.927672	1.4006e-47	6.0537e-45
GDAP1	282.274	266.262	652.422	681.114	668.541	708.676	682.53	634.458	1.29625	7.94093e-28	3.59189e-25	1.28369	1.00442e-27	3.68184e-25	1.28997	1.50163e-47	6.3493e-45
HSPB1	4568.01	4962.53	2328.49	2216.83	2243.99	2060.05	2031.62	2108.74	-1.20552	1.30698e-30	9.07882e-28	-1.07223	9.05772e-25	2.31155e-22	-1.13888	2.37323e-47	9.82113e-45
APLP1	937.985	948.219	251.188	214.455	243.179	285.914	248.096	197.795	-1.9538	8.04644e-27	3.26049e-24	-1.9966	2.24938e-28	9.44786e-26	-1.9752	3.47173e-47	1.40677e-44
PUM3	619.466	611.316	1300.4	1381.5	1359.55	1223.08	1359.74	1335.93	1.08558	3.44602e-26	1.21864e-23	1.1329	1.03287e-28	4.95802e-26	1.10924	6.76876e-47	2.68678e-44
ACTA2	292.159	339.62	32.2321	31.3248	42.5362	29.3245	26.6197	31.3446	-3.44062	2.97751e-28	1.4125e-25	-3.14998	2.83852e-26	8.80421e-24	-3.2953	1.3842e-46	5.27896e-44
SQLE	3341.16	3648.88	6331.93	6478.61	6661.33	5968.77	5885.09	6166.24	0.781326	9.73335e-24	2.74368e-21	0.896024	7.35761e-31	4.49506e-28	0.838675	1.37284e-46	5.27896e-44
PLEKHB1	594.204	677.882	194.504	182.326	206.26	196.719	218.282	189.149	-1.6577	3.9737e-26	1.38015e-23	-1.70662	2.66615e-28	1.07504e-25	-1.68216	1.64885e-46	6.16734e-44
RADX	1852.91	1912.74	3726.69	3627.25	3793.75	3396.76	3723.57	3630.57	0.928461	1.8503e-25	6.09972e-23	0.983268	1.61746e-28	7.08904e-26	0.955865	4.75912e-46	1.74651e-43
AGAP2	492.058	484.977	157.826	154.214	130.819	147.845	126.71	119.974	-1.89719	5.17553e-28	2.39676e-25	-1.72838	7.66276e-25	1.98063e-22	-1.81279	5.11091e-45	1.84087e-42
DENR	2872.17	3354.09	5616.16	5901.92	6040.14	5730.5	5806.3	5807.4	0.893503	1.28442e-25	4.30723e-23	0.914219	7.74627e-27	2.64699e-24	0.903861	1.21751e-44	4.22867e-42
SPATA18	416.272	442.865	97.8077	112.448	105.939	113.633	101.155	89.7105	-2.08429	2.12043e-26	7.63748e-24	-2.02021	4.94382e-26	1.48765e-23	-2.05225	1.21335e-44	4.22867e-42
ZMPSTE24	1656.3	1838.02	3242.1	3138.91	3390.06	3054.64	3036.78	2992.87	0.794137	5.52951e-23	1.39674e-20	0.902229	1.81214e-29	9.36782e-27	0.848183	1.39545e-44	4.76168e-42
SYT11	392.109	380.374	98.9191	94.7776	91.493	100.192	81.9888	87.5488	-2.10721	2.02294e-26	7.42382e-24	-2.02321	8.83747e-26	2.58221e-23	-2.06521	2.03714e-44	6.71566e-42
ZMAT3	1423.45	1192.75	474.589	559.831	503.211	568.163	561.144	515.565	-1.25701	3.10845e-24	9.44676e-22	-1.34883	5.29961e-28	2.01595e-25	-1.30292	2.02392e-44	6.71566e-42
EMP3	919.313	1022.94	298.98	301.2	346.71	261.477	254.485	266.97	-1.89576	2.56638e-29	1.51261e-26	-1.61698	1.64921e-22	3.32498e-20	-1.75637	5.29613e-44	1.71683e-41
ACAT2	907.232	987.615	2412.96	2444.94	2867.58	2177.35	2246.71	2576.74	1.30092	3.21053e-23	8.43848e-21	1.44614	1.89652e-28	8.13527e-26	1.37353	7.20767e-44	2.29818e-41
IFRD2	1437.73	1679.08	3189.86	3375.85	3762.45	3070.52	3108.12	3310.64	1.02219	7.63594e-23	1.85649e-20	1.14775	1.55789e-28	6.9797e-26	1.08497	1.35223e-43	4.24209e-41
NSMF	1173.03	1097.65	2377.39	2252.17	2328.26	2250.66	2062.5	2186.56	0.930394	4.78517e-23	1.22463e-20	1.03132	3.27521e-28	1.26984e-25	0.980855	1.62e-43	5.00141e-41
DDX51	794.102	705.051	1717.19	1655.4	1528.9	1904.87	1633.39	1610.46	1.19184	8.7841e-27	3.48675e-24	1.12342	4.18435e-24	9.92478e-22	1.15763	3.57731e-43	1.08717e-40
ENSG00000261762	52.7205	44.8298	245.631	212.045	242.376	227.265	227.865	235.625	2.22987	5.51442e-25	1.75829e-22	2.24946	9.28332e-26	2.67373e-23	2.23966	4.84544e-43	1.4499e-40
MMP2	401.994	421.129	53.3496	49.7984	73.0339	74.5332	62.8226	35.668	-2.84173	5.39326e-25	1.74831e-22	-2.80161	2.9e-25	7.79559e-23	-2.82167	1.39023e-42	4.09696e-40
FEZ1	552.467	565.128	125.594	155.018	173.355	207.715	182.079	158.885	-1.61439	1.42173e-21	3.07251e-19	-1.87349	1.19926e-28	5.62286e-26	-1.74394	1.75815e-42	5.10389e-40
WDR6	2242.82	2336.59	4130.15	4122.83	3966.3	4023.57	3903.52	3848.9	0.777346	2.58482e-23	6.88695e-21	0.833308	9.8951e-27	3.24298e-24	0.805327	2.26715e-42	6.48472e-40
BAG1	683.17	734.938	1521.58	1559.82	1776.09	1472.34	1567.37	1678.56	1.15035	5.99776e-24	1.76752e-21	1.19564	6.07993e-26	1.80261e-23	1.17299	3.22295e-42	9.08498e-40
LDHA	12105.9	13954.3	24900.9	25879.9	27146.9	23126.1	23424.3	25699.3	0.885791	4.17819e-22	9.23475e-20	0.997736	1.2365e-27	4.45161e-25	0.941763	4.14795e-42	1.15254e-39
FSTL1	5694.91	5864.56	3381.03	3290.71	3574.65	3460.3	3519.13	3364.68	-0.745738	2.00992e-24	6.30532e-22	-0.756417	2.87601e-25	7.79559e-23	-0.751078	4.95083e-42	1.35625e-39
LRRC4B	650.219	623.542	208.953	217.667	197.432	249.259	220.411	209.685	-1.49499	7.53816e-23	1.85591e-20	-1.61297	8.21005e-27	2.75871e-24	-1.55398	5.15478e-42	1.39251e-39
ESRP2	228.455	254.036	26.6748	20.8832	22.472	6.10928	7.45353	24.8595	-4.2179	7.43962e-27	3.07874e-24	-3.3762	3.37201e-22	6.53683e-20	-3.79705	1.99867e-41	5.32522e-39
PSMD5	10.9834	1.35848	194.504	194.374	166.935	172.282	175.69	184.825	4.74012	3.59147e-24	1.07468e-21	4.80107	7.32775e-25	1.91863e-22	4.77059	2.04722e-41	5.38088e-39
HMGCS1	1691.45	1799.99	4142.38	4297.12	3485.56	3591.03	3557.46	4035.89	1.09459	1.47159e-22	3.49055e-20	1.18914	1.96899e-26	6.20263e-24	1.14187	2.14857e-41	5.57197e-39
RPL22L1	1442.12	1529.65	3298.79	3220.03	3673.36	3375.99	3375.38	3487.9	1.19961	2.18482e-24	6.74518e-22	1.196	2.54142e-24	6.32563e-22	1.1978	4.20533e-41	1.07623e-38
PRRX1	220.767	228.225	20.0061	32.128	39.3259	29.3245	30.8789	29.1829	-2.91312	7.52952e-24	2.15366e-21	-2.85138	1.38473e-24	3.4897e-22	-2.88225	7.3649e-41	1.86035e-38
BICC1	539.287	605.882	142.266	176.704	139.647	175.947	141.617	174.017	-1.80616	8.20398e-23	1.96997e-20	-1.89908	1.57248e-25	4.46517e-23	-1.85262	8.60596e-41	2.14597e-38
DLG4	596.4	540.675	196.727	160.64	146.87	191.831	173.561	170.774	-1.67269	1.54308e-22	3.616e-20	-1.76514	2.01835e-25	5.65166e-23	-1.71891	1.98221e-40	4.88025e-38
PRPF4B	1912.22	1742.93	3476.62	3656.17	3233.55	3252.58	3377.51	3675.97	0.909224	1.24131e-23	3.44906e-21	0.919883	2.82401e-24	6.94328e-22	0.914554	2.31899e-40	5.63804e-38
PARM1	712.825	654.787	262.302	238.551	204.655	229.709	242.772	229.14	-1.549	1.70846e-23	4.68021e-21	-1.5437	5.85378e-24	1.34112e-21	-1.54635	6.01758e-40	1.44496e-37
TFPI	664.498	751.24	305.649	240.157	224.72	260.255	261.938	244.272	-1.46979	3.81229e-23	9.88653e-21	-1.4673	1.12541e-23	2.46624e-21	-1.46855	2.30451e-39	5.46618e-37
ANK1	286.668	245.885	55.5725	56.224	57.785	76.9769	64.9522	62.6892	-1.97204	1.40528e-20	2.78906e-18	-2.23487	3.20558e-26	9.79208e-24	-2.10346	2.57816e-39	6.0416e-37
DTX3L	404.19	319.243	112.257	93.9744	85.0724	91.6392	91.5719	102.681	-1.92727	6.43142e-23	1.60373e-20	-1.90784	1.8349e-23	3.93547e-21	-1.91755	5.90521e-39	1.36734e-36
NT5DC2	2726.09	2748.21	4953.74	4992.69	5569.84	4589.29	4734.05	4688.72	0.77046	2.47841e-19	4.30403e-17	0.920716	4.45628e-27	1.57619e-24	0.845588	6.34244e-39	1.4513e-36
ENSG00000272449	314.126	461.883	42.2351	44.176	65.0082	65.9802	63.8874	54.0424	-2.66195	7.46995e-21	1.54564e-18	-2.9293	4.8919e-25	1.29771e-22	-2.79563	1.8535e-38	4.19192e-36
SCARA5	174.637	207.847	10.0031	5.6224	12.0385	14.6623	27.6845	11.8893	-3.39465	4.02624e-19	6.63647e-17	-4.37862	1.72409e-26	5.51737e-24	-3.88663	3.36153e-38	7.51516e-36
MAGEA1	1.09834	2.71696	646.864	713.242	709.472	654.915	585.634	688.501	8.45922	2.15182e-22	4.86662e-20	8.56382	6.41358e-23	1.33303e-20	8.51152	5.91866e-38	1.30816e-35
DHX37	1310.32	1408.74	3567.76	3472.24	2858.75	2867.7	2822.76	3211.2	1.12605	7.49174e-20	1.38776e-17	1.28104	2.4749e-25	6.83513e-23	1.20355	8.61792e-38	1.88335e-35
PLAAT3	560.155	633.052	180.055	175.901	178.973	153.954	185.273	139.43	-1.90152	7.30075e-24	2.1194e-21	-1.73959	5.60839e-21	9.50174e-19	-1.82056	1.81444e-37	3.92122e-35
SYNGR3	430.551	465.959	151.157	150.198	134.029	162.507	159.718	139.43	-1.54317	5.43173e-21	1.16096e-18	-1.62612	9.33421e-24	2.06799e-21	-1.58464	2.15896e-37	4.61448e-35
TGFB1I1	314.126	294.79	75.5786	71.4848	80.257	74.5332	77.7296	64.8509	-2.0749	1.9662e-22	4.49913e-20	-2.00491	3.3283e-22	6.53683e-20	-2.03991	2.63873e-37	5.57861e-35
GATC	704.038	747.164	1508.24	1604.79	1734.35	1487	1376.77	1723.95	1.0761	1.2395e-20	2.48539e-18	1.15909	6.95752e-24	1.57607e-21	1.11759	3.50333e-37	7.32685e-35
ZNG1A	249.324	264.904	572.397	632.922	611.558	533.951	596.282	559.88	1.13422	6.09004e-20	1.13895e-17	1.24235	4.06294e-24	9.75154e-22	1.18829	9.81745e-37	2.03138e-34
MARCKS	3962.82	3598.61	6853.2	6819.97	6408.52	6653	6264.16	6090.58	0.743523	1.12484e-19	2.02575e-17	0.825453	5.62699e-24	1.30397e-21	0.784488	2.31204e-36	4.7336e-34
TNFRSF10B	2620.65	2662.62	1500.46	1509.21	1629.22	1414.91	1486.45	1517.51	-0.842766	1.92335e-23	5.19573e-21	-0.769555	3.92298e-20	6.08394e-18	-0.806161	2.76109e-36	5.59409e-34
HLA-DPA1	542.582	681.957	168.94	187.949	162.922	161.285	184.209	162.127	-1.85341	7.62441e-22	1.66623e-19	-1.81649	1.40805e-21	2.60438e-19	-1.83495	3.7767e-36	7.57286e-34
JUN	32110.1	28860.9	16762.9	15596.5	14653.3	15696	13847.6	15931.7	-1.00861	1.65245e-22	3.82621e-20	-0.958243	1.71751e-20	2.74815e-18	-0.983428	9.05819e-36	1.79777e-33
PSMD6	2076.97	2138.25	3726.69	3642.51	4131.63	3589.81	3620.28	3668.4	0.782547	2.26928e-19	3.97635e-17	0.865929	1.64984e-23	3.5766e-21	0.824238	1.22085e-35	2.39853e-33
ATP6V0A2	988.509	919.691	2047.29	2042.54	1897.28	1934.2	1971.99	1928.23	1.02587	1.45167e-20	2.85203e-18	1.06543	3.34982e-22	6.53683e-20	1.04565	1.59535e-35	3.10296e-33
PEBP1	3940.86	4245.25	7356.69	7816.75	8869.2	6964.58	7430.1	7743.2	0.850093	1.18353e-18	1.85643e-16	0.972316	5.60366e-24	1.30397e-21	0.911204	2.06517e-35	3.97698e-33
PES1	3103.92	3310.62	5597.27	5523.61	5211.09	5131.79	4944.88	5112.42	0.658523	3.46957e-18	5.11235e-16	0.765616	3.5569e-24	8.63985e-22	0.71207	3.74165e-35	7.1348e-33
PLS3	12925.3	14454.2	24893.2	25682.3	29322.7	25694.4	26177.8	25046.5	0.904721	9.00979e-20	1.63776e-17	0.9626	3.46498e-22	6.65308e-20	0.933661	9.13177e-35	1.70782e-32
UNC119B	1086.26	1171.01	2290.7	2414.42	2358.75	2283.65	2520.36	2274.11	1.0641	6.0735e-21	1.28402e-18	1.06406	4.88271e-21	8.41371e-19	1.06408	9.05491e-35	1.70782e-32
SMIM13	778.725	752.598	1614.94	1621.66	1528.09	1545.65	1558.85	1653.7	1.04969	1.14766e-20	2.32521e-18	1.0539	5.75694e-21	9.6353e-19	1.0518	1.86147e-34	3.44816e-32
WSCD1	492.058	484.977	177.832	181.523	163.724	178.391	220.411	178.34	-1.34335	1.24714e-18	1.94055e-16	-1.4856	7.45728e-23	1.53414e-20	-1.41448	2.46509e-34	4.52321e-32
HOXC6	722.71	744.447	287.866	327.706	321.831	305.464	283.234	274.536	-1.35161	3.56262e-22	7.96471e-20	-1.22555	3.72935e-19	5.01249e-17	-1.28858	3.294e-34	5.98768e-32
PPP2R2C	255.914	279.847	43.3466	44.176	48.1542	70.8676	62.8226	36.7489	-2.2429	4.81648e-18	7.04365e-16	-2.56044	4.85342e-23	1.01927e-20	-2.40167	5.88148e-34	1.05921e-31
TFRC	3785.99	4325.4	10825.5	11240.8	10588.3	10400.4	10697.9	10564.2	1.37936	8.76183e-20	1.60771e-17	1.42651	4.60546e-21	8.00438e-19	1.40294	1.04672e-33	1.86777e-31
DPH2	515.123	559.694	1275.95	1216.85	1154.9	982.372	1064.79	1146.78	0.988049	6.50033e-17	8.26349e-15	1.18077	8.03009e-24	1.79883e-21	1.08441	1.20692e-33	2.13405e-31
LGALS1	528.303	688.749	108.922	106.826	95.5058	134.404	111.803	104.842	-2.3802	5.37647e-19	8.71436e-17	-2.55079	9.29859e-22	1.73582e-19	-2.4655	1.22792e-33	2.15163e-31
CILP2	450.321	501.279	191.17	150.198	139.647	153.954	171.431	128.621	-1.65207	6.78783e-21	1.41961e-18	-1.57511	7.38015e-20	1.11873e-17	-1.61359	1.28844e-33	2.23751e-31
HSPA9	7396.24	7686.28	13076.2	13008.6	13283.3	11837.3	11928.8	12723.8	0.689216	1.59651e-17	2.21801e-15	0.801431	3.42918e-23	7.27744e-21	0.745323	1.30926e-33	2.25355e-31
EIF1AX	3641.01	4105.33	6504.21	6877	7189.42	6468.5	6777.38	6933.65	0.796426	1.69607e-19	2.99896e-17	0.827107	5.78281e-21	9.6353e-19	0.811766	2.32696e-33	3.9356e-31
KIF15	565.647	635.769	1264.83	1262.63	1349.92	1383.14	1341.63	1248.38	1.14163	1.05968e-20	2.16955e-18	1.1099	8.87659e-20	1.32564e-17	1.12577	2.31619e-33	3.9356e-31
ISYNA1	3398.27	3822.76	1677.18	1545.36	1715.89	1754.58	1644.03	1455.9	-1.15859	1.64813e-20	3.2056e-18	-1.13079	9.95059e-20	1.45372e-17	-1.14469	3.73045e-33	6.25493e-31
UBP1	2008.87	1824.44	3755.59	3709.98	3617.18	3518.94	3581.95	3677.05	0.905155	3.21562e-19	5.39171e-17	0.947863	5.1798e-21	8.85e-19	0.926509	3.81866e-33	6.34812e-31
COL6A2	1950.66	1948.06	945.844	917.255	878.012	1061.79	1009.42	809.556	-1.02312	8.68666e-19	1.38488e-16	-1.0919	2.3007e-21	4.17877e-19	-1.05751	4.62012e-33	7.61537e-31
TMEM43	1067.59	1137.05	1940.59	1962.22	2105.94	1979.41	1919.82	1909.86	0.813047	9.17776e-19	1.45128e-16	0.865355	2.96771e-21	5.34214e-19	0.839201	6.16688e-33	1.00795e-30
CITED1	37.3437	29.8866	197.838	215.258	257.625	169.838	163.978	191.31	2.3697	3.42758e-17	4.50449e-15	2.7284	1.0171e-22	2.0713e-20	2.54905	7.40415e-33	1.20009e-30
SLC12A4	1363.04	1411.46	520.159	505.213	583.468	670.799	643.133	501.514	-1.19834	1.94156e-17	2.58653e-15	-1.36796	2.25713e-22	4.50554e-20	-1.28315	9.22216e-33	1.48241e-30
RCL1	499.746	476.827	1020.31	974.282	1069.02	874.849	928.496	997.624	0.934126	5.28702e-17	6.7653e-15	1.06558	5.14982e-22	9.70331e-20	0.999851	5.08139e-32	8.10107e-30
CTSB	2585.5	2862.32	1377.09	1357.41	1531.3	1463.78	1550.33	1297.02	-0.922803	3.61219e-19	6.00488e-17	-0.934455	8.65335e-20	1.30194e-17	-0.928629	6.03796e-32	9.54784e-30
ACBD7	673.284	690.108	292.312	280.317	271.269	309.129	259.809	256.161	-1.31222	1.18586e-19	2.11606e-17	-1.27624	3.44882e-19	4.66655e-17	-1.29423	7.60331e-32	1.19262e-29
PLXNA2	555.762	554.26	241.185	185.539	185.394	222.378	220.411	220.493	-1.32863	1.69796e-17	2.34221e-15	-1.45022	6.7563e-21	1.11651e-18	-1.38942	1.9881e-31	3.09349e-29
DDX55	1059.9	1075.92	1786.1	1794.35	1924.56	1910.98	1770.74	1873.11	0.793355	2.86119e-19	4.9248e-17	0.784029	4.93347e-19	6.54367e-17	0.788692	2.44324e-31	3.7715e-29
NEFM	5303.9	5124.19	2586.35	2288.32	1808.19	2482.81	2632.16	2169.26	-1.10341	3.61534e-17	4.71936e-15	-1.22639	6.96344e-21	1.14138e-18	-1.1649	4.05617e-31	6.21202e-29
DHCR7	2668.97	2960.13	5771.76	5348.51	5150.09	5013.27	4830.95	5101.61	0.823742	1.88162e-16	2.27313e-14	0.948522	2.19799e-21	4.02852e-19	0.886132	6.84703e-31	1.04043e-28
MEIOC	232.849	222.791	60.0183	63.4528	54.5748	65.9802	48.9803	51.8808	-2.04188	4.07973e-19	6.66812e-17	-1.94006	1.44261e-18	1.78432e-16	-1.99097	8.86514e-31	1.33664e-28
PKIA	274.586	340.979	683.542	720.471	817.016	639.031	684.66	716.603	1.14937	8.45705e-17	1.06122e-14	1.27579	1.23435e-20	1.99085e-18	1.21258	1.56205e-30	2.33707e-28
TMEM177	458.009	455.091	963.628	936.532	1104.34	851.633	893.358	1020.32	1.01362	1.47506e-16	1.80439e-14	1.13627	1.10129e-20	1.79057e-18	1.07495	2.37503e-30	3.52628e-28
GRSF1	2692.04	2772.66	4144.6	4108.37	4178.18	4145.76	4050.46	4178.56	0.593935	2.93683e-18	4.39395e-16	0.603273	6.29265e-19	8.2919e-17	0.598604	2.6739e-30	3.93995e-28
MARVELD2	299.848	239.093	58.9069	53.8144	44.1413	39.0994	28.7493	51.8808	-2.7579	2.36121e-20	4.54709e-18	-2.37189	9.66928e-17	9.50938e-15	-2.56489	3.16597e-30	4.62994e-28
EPHA2	1014.87	1075.92	525.716	502.803	404.495	499.739	440.823	483.139	-1.14023	1.68228e-18	2.55628e-16	-1.13066	1.50784e-18	1.8424e-16	-1.13545	3.44434e-30	4.96388e-28
NFATC4	1004.98	938.71	473.478	412.845	441.413	445.977	426.981	425.854	-1.16833	8.01755e-19	1.28877e-16	-1.13556	3.1005e-18	3.65551e-16	-1.15194	3.44537e-30	4.96388e-28
GJA1	1801.28	2024.14	3910.08	3910.78	4096.32	3593.48	3491.44	3667.32	0.906112	6.82794e-16	7.46087e-14	1.05739	3.60018e-21	6.36695e-19	0.981749	3.47363e-30	4.96781e-28
HNRNPDL	6520.86	6068.33	10215.3	10162.9	11904.5	10455.4	10858.7	11101.4	0.778751	1.47919e-18	2.26537e-16	0.775905	1.83847e-18	2.21949e-16	0.777328	3.67381e-30	5.21574e-28
PALM3	362.453	351.846	101.142	96.384	81.0596	101.414	119.256	98.3573	-1.74758	1.58954e-16	1.93229e-14	-1.94645	2.29303e-20	3.64015e-18	-1.84701	5.11583e-30	7.21035e-28
SLFN5	351.47	327.394	78.913	90.7616	100.321	117.298	119.256	95.1147	-1.62109	1.08617e-15	1.16718e-13	-1.90662	3.49267e-21	6.23149e-19	-1.76385	5.28756e-30	7.39878e-28
SAMD9	202.095	188.829	25.5634	27.3088	28.0899	45.2087	42.5916	37.8297	-2.22618	1.04089e-14	9.24445e-13	-2.85097	4.67603e-22	8.89372e-20	-2.53858	5.96701e-30	8.28989e-28
BRI3BP	1159.85	1215.84	2117.31	2076.27	1946.23	2229.89	2144.49	2145.49	0.871409	6.00303e-20	1.13358e-17	0.787049	1.20413e-16	1.14511e-14	0.829229	9.36166e-30	1.29138e-27
GEM	382.223	423.846	105.588	99.5968	102.729	76.9769	120.321	95.1147	-2.04326	1.40634e-18	2.1709e-16	-1.97154	5.6634e-18	6.37876e-16	-2.0074	9.97789e-30	1.36669e-27
UBA5	1044.52	997.124	1720.53	1807.2	1768.06	1698.38	1751.58	1799.61	0.776301	7.4351e-18	1.0712e-15	0.791915	1.04557e-18	1.33416e-16	0.784108	1.02933e-29	1.40003e-27
OPTN	1365.24	1389.73	464.586	477.101	491.975	524.176	473.831	458.28	-1.50591	5.8478e-18	8.48804e-16	-1.52457	1.56309e-18	1.8984e-16	-1.51524	1.15863e-29	1.56495e-27
PLD1	533.795	537.958	182.278	199.997	172.553	206.494	199.116	134.025	-1.57796	2.05932e-18	3.10495e-16	-1.53217	6.24649e-18	6.99642e-16	-1.55506	1.5555e-29	2.08651e-27
C8orf33	1951.76	2256.44	3637.78	3730.06	4022.48	3428.53	3750.19	3720.28	0.788734	9.40468e-17	1.17257e-14	0.855324	1.58865e-19	2.23977e-17	0.822029	1.87555e-29	2.4986e-27
SORCS1	257.012	243.168	66.687	36.9472	40.1285	63.5365	44.7212	38.9106	-2.35871	1.86516e-17	2.53688e-15	-2.40546	1.06144e-18	1.33748e-16	-2.38209	2.41442e-29	3.19458e-27
HOXB-AS3	367.945	317.884	100.031	86.7456	97.111	86.7518	93.7015	111.327	-1.8179	1.92493e-17	2.58274e-15	-1.8599	1.05501e-18	1.33748e-16	-1.8389	2.45744e-29	3.22954e-27
RAP1GAP2	336.093	395.318	853.594	808.02	750.403	949.382	879.516	843.062	1.28641	5.59622e-20	1.06712e-17	1.14075	4.11965e-16	3.54942e-14	1.21358	2.69107e-29	3.51284e-27
PUS1	954.46	827.314	1719.41	1841.74	1744.79	1479.67	1685.56	1812.58	0.895287	2.6381e-16	3.07251e-14	0.989718	9.35323e-20	1.37643e-17	0.942502	3.00004e-29	3.89005e-27
STPG1	672.186	748.523	346.773	334.935	315.41	316.461	344.992	262.646	-1.20498	2.98927e-19	5.10011e-17	-1.094	1.10812e-16	1.07485e-14	-1.14949	3.8745e-29	4.99067e-27
FHAD1	142.785	139.923	21.1176	15.2608	17.6565	15.8841	19.1662	16.2127	-3.04616	1.40492e-17	1.96588e-15	-2.98495	2.44603e-18	2.93538e-16	-3.01556	4.07562e-29	5.21518e-27
XRCC6	11920.3	14139.1	22533.5	23782	26996.8	22289.1	23187.9	23061	0.809681	5.89517e-16	6.58972e-14	0.909877	9.32212e-20	1.37643e-17	0.859779	6.36506e-29	8.09154e-27
CDK2AP1	1358.65	1439.99	2593.01	2726.06	2840.3	2398.5	2513.97	2791.83	0.87623	2.99997e-16	3.47318e-14	0.961937	2.23213e-19	3.10359e-17	0.919083	7.54579e-29	9.53024e-27
GAL	1073.08	1131.61	1969.49	2082.7	2048.16	1755.81	1757.97	1950.93	0.725107	1.92144e-14	1.58356e-12	0.886792	4.27395e-21	7.49278e-19	0.80595	8.29458e-29	1.04084e-26
SEMA6B	610.679	612.675	194.504	240.157	199.037	259.033	227.865	201.038	-1.41812	2.0722e-16	2.48791e-14	-1.52894	4.37068e-19	5.83558e-17	-1.47353	1.012e-28	1.26176e-26
MPZ	176.833	163.018	32.2321	28.112	20.8668	37.8775	40.462	30.2638	-2.23363	5.07671e-15	4.91254e-13	-2.66502	2.43406e-20	3.83383e-18	-2.44932	1.30791e-28	1.6203e-26
NEBL	787.512	812.371	373.447	362.243	372.392	359.226	392.907	368.569	-1.09804	2.9077e-17	3.84726e-15	-1.11273	4.5552e-18	5.18855e-16	-1.10538	1.38507e-28	1.70504e-26
TTLL12	2911.71	2953.34	6413.07	6283.44	5128.42	5469.03	5243.02	5723.1	0.901078	1.32454e-15	1.40778e-13	1.02025	1.27737e-19	1.82646e-17	0.960664	1.77759e-28	2.17448e-26
TYW3	954.46	1027.01	1767.21	1771.86	1709.47	1603.07	1593.99	1640.73	0.703654	5.88074e-15	5.60688e-13	0.823654	3.30262e-20	5.16156e-18	0.763654	1.99731e-28	2.42798e-26
SEMA3C	810.577	904.748	383.45	420.877	373.998	392.216	384.389	391.267	-1.1391	1.23073e-17	1.73462e-15	-1.12262	1.52815e-17	1.68355e-15	-1.13086	2.01519e-28	2.4345e-26
HOXB5	487.664	417.053	153.38	130.118	87.4801	144.179	134.163	125.378	-1.75223	2.54356e-16	2.99832e-14	-1.88065	7.8691e-19	1.02354e-16	-1.81644	2.1162e-28	2.54075e-26
AGRN	1991.3	2064.89	1120.34	1054.6	994.384	1109.45	1103.12	916.56	-0.960303	8.75144e-18	1.25158e-15	-0.93985	2.71326e-17	2.87905e-15	-0.950077	2.47897e-28	2.95803e-26
SRSF9	2918.3	3172.05	5252.72	5289.07	5508.84	4939.96	4802.2	5275.62	0.717078	1.90317e-15	2.01178e-13	0.815863	1.26144e-19	1.81656e-17	0.76647	2.51364e-28	2.98111e-26
ABCF2	861.101	885.729	1470.45	1572.67	1463.89	1419.8	1535.43	1460.23	0.75324	1.02507e-16	1.26991e-14	0.78563	2.82244e-18	3.36706e-16	0.769435	2.93429e-28	3.45891e-26
CHRNA5	231.75	268.979	644.641	665.853	663.725	524.176	560.079	652.833	1.21365	4.24148e-15	4.20902e-13	1.40046	6.811e-20	1.04028e-17	1.30706	3.00372e-28	3.49834e-26
FRRS1L	227.357	229.583	62.2412	42.5696	46.5491	39.0994	56.4338	44.3148	-2.28865	1.04152e-17	1.47865e-15	-2.19115	2.80271e-17	2.9584e-15	-2.2399	3.00095e-28	3.49834e-26
FIRRE	91.1625	61.1316	262.302	253.008	313.002	240.706	252.355	276.697	1.73725	2.30809e-16	2.73733e-14	1.84667	1.40024e-18	1.74261e-16	1.79196	3.26824e-28	3.78377e-26
TTLL7	1022.56	990.332	514.602	532.522	466.293	560.832	538.783	560.961	-0.863854	4.90307e-15	4.76824e-13	-0.99565	1.02312e-19	1.48396e-17	-0.929752	4.82016e-28	5.54746e-26
LINC01976	174.637	196.98	32.2321	38.5536	53.7722	31.7682	29.8141	30.2638	-2.60179	3.047e-19	5.1534e-17	-2.14308	2.80484e-15	2.08665e-13	-2.37243	7.28028e-28	8.32949e-26
EIF2B1	1559.65	1683.16	2800.86	2744.54	3068.22	2531.69	2654.52	2659.97	0.690243	2.56004e-14	2.04908e-12	0.827856	4.22269e-20	6.49876e-18	0.759049	8.98711e-28	1.02222e-25
GAB2	587.614	509.43	236.739	219.274	208.668	219.934	216.152	239.948	-1.28551	1.0661e-16	1.31238e-14	-1.31072	1.009e-17	1.11772e-15	-1.29811	9.88552e-28	1.11787e-25
RRP7A	1547.57	1950.78	3388.81	3317.22	3714.29	3209.82	3399.87	3457.64	0.941014	2.57569e-16	3.0179e-14	0.993633	4.45119e-18	5.09889e-16	0.967324	1.03629e-27	1.16507e-25
FAM131B	151.571	161.659	18.8947	14.4576	9.63084	23.2153	23.4254	12.9702	-2.98307	4.64764e-15	4.56548e-13	-3.47449	2.76742e-19	3.79551e-17	-3.22878	1.1649e-27	1.30215e-25
PWP1	1304.83	1541.88	2480.76	2633.69	2733.55	2322.75	2463.92	2579.99	0.788233	3.50895e-15	3.53622e-13	0.882623	8.90325e-19	1.15063e-16	0.835428	2.70059e-27	3.00151e-25
MCM9	377.83	408.903	856.928	837.738	728.734	720.895	713.409	791.181	0.917099	8.98943e-15	8.1323e-13	1.04057	6.46519e-19	8.46395e-17	0.978836	4.53226e-27	5.00866e-25
POLR3H	895.15	961.804	1677.18	1713.23	1650.08	1473.56	1556.72	1598.58	0.733834	2.629e-14	2.09565e-12	0.859059	2.74028e-19	3.78402e-17	0.796446	5.21035e-27	5.7255e-25
RPS6KA1	1354.26	1382.93	826.919	768.663	849.119	792.984	759.195	756.594	-0.831373	3.33189e-18	4.94696e-16	-0.745981	2.52301e-15	1.90511e-13	-0.788677	6.17602e-27	6.74852e-25
PEX6	538.188	582.788	196.727	150.198	229.535	223.6	215.087	165.37	-1.47857	5.95165e-16	6.61484e-14	-1.54202	1.64562e-17	1.79337e-15	-1.51029	7.74665e-27	8.41745e-25
HOXC12	161.456	126.339	21.1176	11.2448	13.6437	20.7715	31.9437	19.4553	-2.57893	1.11983e-13	7.72362e-12	-3.26417	1.28984e-19	1.8313e-17	-2.92155	9.21153e-27	9.95357e-25
SLC2A3	840.233	863.993	337.881	385.536	278.492	336.01	321.566	306.961	-1.40717	3.95566e-17	5.12917e-15	-1.34969	3.62194e-16	3.16112e-14	-1.37843	1.05373e-26	1.13232e-24
DDX46	2931.48	3166.62	5869.57	5938.06	5191.82	5622.98	6028.84	5522.06	0.908509	7.62838e-17	9.63454e-15	0.896158	1.83703e-16	1.70675e-14	0.902333	1.06843e-26	1.14181e-24
PDZD7	235.045	198.338	46.6809	40.16	54.5748	65.9802	64.9522	56.2041	-1.80102	1.18402e-13	8.10884e-12	-2.19999	2.08354e-19	2.9171e-17	-2.0005	1.52834e-26	1.62438e-24
WDTC1	2335.08	2168.13	1245.94	1168.66	995.989	1276.84	1188.3	1034.37	-0.950483	6.03064e-16	6.66454e-14	-0.985992	3.569e-17	3.74764e-15	-0.968238	1.6124e-26	1.70441e-24
AR	10.9834	4.07544	138.931	140.56	117.175	142.957	114.997	117.813	3.99977	3.66474e-16	4.2177e-14	4.08079	7.43606e-17	7.45863e-15	4.04028	2.0236e-26	2.12751e-24
CAMK2N1	833.643	748.523	291.2	246.583	267.256	320.126	322.631	255.08	-1.40443	7.68521e-15	7.18641e-13	-1.56063	4.22223e-18	4.8922e-16	-1.48253	2.25764e-26	2.36081e-24
SLC22A17	567.844	554.26	197.838	191.965	211.878	201.606	222.541	175.098	-1.49083	2.23373e-16	2.66541e-14	-1.48157	1.50452e-16	1.42407e-14	-1.4862	2.43451e-26	2.53216e-24
USP44	414.075	465.959	182.278	151.805	140.45	173.504	182.079	189.149	-1.27506	4.27444e-14	3.28608e-12	-1.4801	1.18381e-18	1.48241e-16	-1.37758	3.11224e-26	3.21984e-24
CXCL16	426.157	402.11	186.724	171.082	138.042	173.504	142.682	132.944	-1.47308	1.74066e-17	2.38421e-15	-1.33043	3.42431e-15	2.53814e-13	-1.40175	3.8531e-26	3.96523e-24
SRSF2	3627.83	3552.43	6365.28	6346.89	6789.74	5781.82	5990.51	6542.38	0.765365	1.36556e-14	1.19095e-12	0.858739	5.04045e-18	5.70901e-16	0.812052	4.32124e-26	4.42358e-24
TATDN2	419.567	508.072	1066.99	1113.24	918.943	828.418	908.265	1013.84	0.986901	8.22256e-14	5.90143e-12	1.16022	9.6322e-19	1.23691e-16	1.07356	4.63408e-26	4.719e-24
FLRT3	79.0807	115.471	250.076	289.955	317.015	279.805	272.586	256.161	1.48432	2.85796e-15	2.94113e-13	1.57637	2.41239e-17	2.58703e-15	1.53034	4.82725e-26	4.89011e-24
PRDM16	587.614	595.014	251.188	242.567	182.183	298.133	229.995	231.302	-1.2275	2.71761e-14	2.15745e-12	-1.3947	3.37829e-18	3.95986e-16	-1.3111	5.41018e-26	5.45222e-24
IFITM1	315.225	332.828	94.4733	72.288	97.111	122.186	77.7296	73.4977	-1.8375	1.10408e-15	1.17991e-13	-1.8819	8.37648e-17	8.31913e-15	-1.8597	6.20248e-26	6.21847e-24
ZNF207	3006.17	3010.39	4761.45	4905.95	5235.97	4480.54	4425.26	4963.26	0.619442	7.72474e-14	5.6027e-12	0.726227	1.48858e-18	1.82995e-16	0.672835	6.47404e-26	6.45744e-24
CCT6A	6972.28	8220.16	12746.1	12244	12480	11617.4	11463.5	12162.8	0.628924	3.85363e-14	2.98618e-12	0.719903	4.30815e-18	4.96323e-16	0.674414	9.30414e-26	9.23294e-24
RTL6	1208.18	1203.61	2444.08	2473.05	2065.01	2348.41	2268	2337.88	0.942129	5.52409e-16	6.28325e-14	0.949965	2.68299e-16	2.43656e-14	0.946047	9.6058e-26	9.4839e-24
TRIM5	375.633	369.507	83.3588	69.0752	82.6647	51.3179	69.2113	73.4977	-2.52317	1.92543e-17	2.58274e-15	-2.24923	8.90374e-15	6.14755e-13	-2.3862	9.95638e-26	9.78039e-24
ERRFI1	1125.8	1070.48	602.406	639.347	535.314	625.59	571.792	581.497	-0.891206	5.6213e-16	6.35665e-14	-0.889805	3.03821e-16	2.72237e-14	-0.890505	1.08367e-25	1.05917e-23
ODC1	3202.77	3830.91	6440.86	7195.07	7572.25	6207.03	6531.42	7370.31	0.930554	9.379e-15	8.40652e-13	1.01031	3.78372e-17	3.93214e-15	0.970432	2.0486e-25	1.99226e-23
ZC3H6	479.976	437.431	131.151	137.347	178.171	172.282	196.986	162.127	-1.37375	1.60495e-13	1.0654e-11	-1.61655	3.05799e-18	3.6266e-16	-1.49515	2.38852e-25	2.31128e-23
SCARB1	1092.85	1021.58	2185.11	1990.33	1821.83	2034.39	1936.85	2046.05	0.922449	6.56124e-16	7.20995e-14	0.919246	6.83921e-16	5.76926e-14	0.920847	2.56832e-25	2.47297e-23
CXCL12	95.5559	124.98	2.2229	1.6064	2.40771	4.88742	3.19437	6.48509	-4.50568	6.50306e-15	6.11036e-13	-5.733	7.224e-17	7.28215e-15	-5.11934	2.74441e-25	2.6295e-23
SRSF1	2876.56	2801.19	4319.1	4264.99	4152.5	4007.69	4084.53	4122.36	0.519425	3.81657e-14	2.96929e-12	0.582141	1.59315e-17	1.74563e-15	0.550783	3.18898e-25	3.04047e-23
IFITM3	467.894	433.355	114.479	90.7616	130.016	119.742	132.034	115.651	-1.88015	8.52503e-15	7.82131e-13	-2.01048	6.7423e-17	6.90008e-15	-1.94531	3.31815e-25	3.14819e-23
ENSG00000279259	171.342	215.998	38.9008	40.16	44.1413	39.0994	56.4338	33.5063	-2.16492	3.98078e-15	3.98092e-13	-2.22864	1.61968e-16	1.5188e-14	-2.19678	3.7106e-25	3.50345e-23
RDM1	419.567	548.826	165.606	166.262	203.05	185.722	194.856	175.098	-1.38384	3.99115e-15	3.98092e-13	-1.43271	1.92115e-16	1.77671e-14	-1.40827	4.32959e-25	4.06814e-23
GPRC5A	482.173	398.035	163.383	112.448	84.2698	136.848	119.256	130.783	-1.77397	9.11999e-15	8.21221e-13	-1.88776	9.53782e-17	9.42608e-15	-1.83086	4.73149e-25	4.4244e-23
ZNF664	3909	3945.03	7327.79	7196.68	6447.85	6705.54	6895.58	6982.28	0.804464	3.35025e-15	3.41164e-13	0.833774	2.99862e-16	2.69889e-14	0.819119	5.61204e-25	5.22269e-23
PIGW	416.272	460.525	822.473	827.296	849.119	799.094	720.862	751.19	0.789586	3.47279e-13	2.14431e-11	0.931533	3.76956e-18	4.39296e-16	0.86056	5.73923e-25	5.31562e-23
RAD18	906.133	999.841	1817.22	1784.71	1813.81	1628.73	1615.29	1800.69	0.820212	6.49572e-14	4.74969e-12	0.925036	1.94547e-17	2.10874e-15	0.872624	6.09621e-25	5.6195e-23
ENSG00000234147	141.686	157.584	348.995	436.941	554.576	444.755	371.612	430.178	1.47499	1.51203e-14	1.27969e-12	1.58794	8.13875e-17	8.12303e-15	1.53146	6.32309e-25	5.80113e-23
TENM1	68.0973	43.4714	609.075	571.075	556.181	369	356.704	646.348	3.02816	4.12922e-14	3.18704e-12	3.36967	3.59859e-17	3.75913e-15	3.19892	7.27054e-25	6.63906e-23
JAKMIP2	6.59006	9.50936	121.148	108.432	117.978	81.8643	93.7015	104.842	3.56269	2.3127e-14	1.87425e-12	3.87143	6.87052e-17	6.96063e-15	3.71706	7.90602e-25	7.18561e-23
DUS3L	592.007	590.939	1079.22	1220.86	1156.5	1045.91	1033.91	1266.75	0.915229	8.90077e-15	8.08972e-13	0.965216	1.98196e-16	1.82458e-14	0.940222	8.92675e-25	8.0756e-23
RANGAP1	5564.21	5818.37	10164.2	9603.06	8584.29	8814.47	8636.51	8875.93	0.624283	2.86985e-13	1.8006e-11	0.733375	8.75941e-18	9.75682e-16	0.678829	1.05942e-24	9.53971e-23
IFITM2	612.876	710.485	188.947	227.306	264.046	229.709	233.189	201.038	-1.58018	8.47876e-16	9.16177e-14	-1.53688	2.66452e-15	1.99701e-13	-1.55853	1.10258e-24	9.88258e-23
ZDHHC3	1325.7	1472.59	2342.94	2399.16	2520.87	2199.34	2258.42	2361.66	0.701038	1.08093e-13	7.5355e-12	0.794973	2.538e-17	2.70733e-15	0.748006	1.22721e-24	1.09492e-22
WDR77	981.919	1092.22	2088.42	2096.35	1999.2	1678.83	1685.56	1888.24	0.756489	1.16492e-11	5.43351e-10	0.99423	3.03701e-19	4.13711e-17	0.87536	1.35003e-24	1.199e-22
QTRT2	1099.44	1142.48	2242.91	2232.9	2059.39	1972.08	1892.13	2133.6	0.834619	1.98166e-13	1.28051e-11	0.960627	2.01118e-17	2.16831e-15	0.897623	1.66165e-24	1.46905e-22
CHMP2B	1777.12	1931.76	2805.3	2920.44	3031.31	2941.01	2778.04	2972.33	0.643962	4.36219e-15	4.30683e-13	0.658272	8.23144e-16	6.77363e-14	0.651117	1.74444e-24	1.53526e-22
ANKRD13C-DT	706.235	744.447	282.308	297.184	363.564	359.226	339.668	290.748	-1.13812	1.40928e-14	1.21286e-12	-1.19969	2.77131e-16	2.50548e-14	-1.1689	1.81585e-24	1.59092e-22
HNRNPM	8040.97	9016.23	15534.7	15004.6	12936.6	14446	14295.9	14086.7	0.742787	5.7682e-15	5.52668e-13	0.766755	7.2713e-16	6.1082e-14	0.754771	2.01369e-24	1.75633e-22
ZNF326	1011.57	1029.73	1937.26	1903.58	1731.14	1671.5	1834.63	1900.13	0.820263	1.37765e-14	1.19095e-12	0.865366	3.47504e-16	3.07282e-14	0.842814	2.18e-24	1.8929e-22
SCN4B	143.883	157.584	25.5634	30.5216	26.4848	30.5464	24.4902	22.6978	-2.54565	2.03349e-15	2.12642e-13	-2.44472	2.29662e-15	1.74725e-13	-2.49518	2.2127e-24	1.91275e-22
RIPPLY3	155.965	171.169	33.3435	32.9312	36.9182	43.9868	38.3324	35.668	-2.059	5.49965e-14	4.12399e-12	-2.24332	1.10892e-16	1.07485e-14	-2.15116	2.63204e-24	2.26518e-22
DBNL	1034.64	1069.12	1819.44	1779.09	1936.6	1781.47	1783.52	1625.6	0.717608	1.66394e-13	1.09707e-11	0.813645	4.1259e-17	4.244e-15	0.765627	2.76235e-24	2.36686e-22
NAAA	243.832	248.602	56.684	42.5696	60.1927	53.7617	38.3324	48.6382	-2.39619	5.06716e-16	5.79743e-14	-2.21249	1.29867e-14	8.61265e-13	-2.30434	2.95888e-24	2.52414e-22
RHOU	1394.9	1397.88	763.567	818.461	719.905	867.518	777.296	742.543	-0.813013	2.2093e-14	1.79794e-12	-0.861656	3.52568e-16	3.10398e-14	-0.837334	3.30091e-24	2.80361e-22
PIK3CD	366.847	406.186	161.16	135.741	140.45	182.057	146.941	142.672	-1.30038	5.05559e-14	3.84107e-12	-1.40858	1.58434e-16	1.49261e-14	-1.35448	3.38953e-24	2.86636e-22
SLC13A4	276.783	255.394	83.3588	96.384	109.952	95.3047	77.7296	70.2552	-1.72116	4.83824e-17	6.23204e-15	-1.45336	1.68549e-13	9.41308e-12	-1.58726	3.46685e-24	2.91906e-22
CCDC136	529.401	503.996	251.188	216.864	212.681	233.374	226.8	232.383	-1.16396	9.4775e-15	8.45584e-13	-1.19085	9.39181e-16	7.60435e-14	-1.1774	3.79417e-24	3.16802e-22
QPRT	2670.07	3078.32	1677.18	1634.51	1816.22	1702.05	1748.38	1557.5	-0.783863	7.45549e-16	8.10108e-14	-0.746371	1.18139e-14	7.93936e-13	-0.765117	3.79511e-24	3.16802e-22
SFRP1	229.554	235.017	33.3435	40.9632	56.9825	58.6491	59.6282	37.8297	-2.16129	9.3177e-14	6.56628e-12	-2.39183	1.14922e-16	1.10859e-14	-2.27656	4.28621e-24	3.56268e-22
NFKB2	1199.39	1156.07	632.415	645.773	670.948	723.339	678.271	617.165	-0.809683	2.54698e-14	2.04706e-12	-0.855485	4.61494e-16	3.94245e-14	-0.832584	4.74371e-24	3.92618e-22
MAP1LC3C	93.3592	95.0936	4.4458	6.4256	7.22313	6.10928	8.51832	3.24255	-3.9829	1.48378e-14	1.27135e-12	-3.93624	7.79743e-16	6.49603e-14	-3.95957	4.85248e-24	3.99918e-22
ACSF2	846.823	982.181	321.209	330.115	452.649	361.669	390.778	339.387	-1.32887	2.53197e-15	2.61951e-13	-1.30674	4.43894e-15	3.26619e-13	-1.3178	5.02403e-24	4.12309e-22
NACAD	320.716	317.884	93.3619	109.235	99.5187	131.96	91.5719	108.085	-1.53569	5.73641e-14	4.26451e-12	-1.65889	2.31899e-16	2.12514e-14	-1.59729	5.31645e-24	4.34474e-22
BCLAF1	4789.88	4852.49	8669.31	8574.16	7740.79	8263.41	8336.24	8713.8	0.806942	1.98691e-15	2.08894e-13	0.790423	6.91993e-15	4.82743e-13	0.798683	5.90494e-24	4.80549e-22
VKORC1L1	1516.81	1780.97	2916.45	3069.83	2876.41	2750.4	2865.35	3041.51	0.808387	1.67296e-14	1.39653e-12	0.844779	8.99782e-16	7.31472e-14	0.826583	5.98031e-24	4.84655e-22
FAM43B	219.669	192.904	52.2382	57.8304	50.5619	52.5398	64.9522	58.3658	-1.81474	5.51279e-14	4.12399e-12	-1.94417	3.06041e-16	2.73013e-14	-1.87946	6.58045e-24	5.29902e-22
ZNF320	135.096	116.829	305.649	348.589	294.543	301.798	292.817	302.638	1.24082	4.67876e-14	3.5687e-12	1.32558	3.61278e-16	3.16112e-14	1.2832	6.59313e-24	5.29902e-22
DCAKD	1575.02	1532.37	941.399	922.877	950.243	971.375	904.006	960.875	-0.718063	8.25109e-15	7.64208e-13	-0.726057	2.31776e-15	1.75671e-13	-0.72206	7.82269e-24	6.26137e-22
C12orf43	623.859	658.863	1102.56	1134.92	1294.55	1114.33	1177.66	1206.23	0.863281	1.11701e-14	9.87537e-13	0.880943	2.25523e-15	1.72226e-13	0.872112	9.87034e-24	7.86457e-22
HLA-B	3045.71	3489.94	1470.45	1497.97	1806.58	1669.05	1759.03	1544.53	-0.979609	2.99262e-14	2.34704e-12	-1.03427	8.91117e-16	7.27361e-14	-1.00694	9.90652e-24	7.86457e-22
DDX60	174.637	154.867	34.455	30.5216	40.9311	36.6557	39.3972	33.5063	-2.17583	2.07451e-14	1.69534e-12	-2.22005	1.39076e-15	1.09957e-13	-2.19794	1.08012e-23	8.54001e-22
OTUD6B	420.666	384.45	773.57	744.567	742.377	698.901	759.195	817.122	0.911748	4.84133e-15	4.73186e-13	0.903304	5.50533e-15	3.97824e-13	0.907526	1.09054e-23	8.58746e-22
PAK1IP1	495.353	584.146	1177.03	1237.73	1369.99	966.488	1132.94	1332.69	1.08611	3.15309e-13	1.96563e-11	1.22995	1.15989e-16	1.11355e-14	1.15803	1.26473e-23	9.91898e-22
SHOX2	432.747	453.732	156.715	167.066	197.432	217.49	186.338	198.876	-1.14331	1.07526e-12	6.16925e-11	-1.34307	3.9635e-17	4.09785e-15	-1.24319	1.45711e-23	1.13818e-21
MAPRE3	615.072	628.976	293.423	254.615	259.23	278.583	318.372	250.757	-1.13834	6.45624e-14	4.73863e-12	-1.21004	8.59326e-16	7.04263e-14	-1.17419	1.91423e-23	1.48927e-21
GCLM	765.545	759.39	1317.07	1293.15	1246.39	1223.08	1266.03	1236.49	0.703155	9.90941e-14	6.93302e-12	0.754899	8.0832e-16	6.7064e-14	0.729027	2.65154e-23	2.05468e-21
HMGCR	1814.46	2105.64	3436.61	3494.72	3597.92	3184.16	3454.18	3428.45	0.776289	1.26122e-13	8.60725e-12	0.84384	6.76905e-16	5.73406e-14	0.810064	2.81164e-23	2.17009e-21
WIPI1	365.748	346.412	154.492	157.427	151.686	146.623	170.366	145.915	-1.20662	1.71736e-14	1.42746e-12	-1.2032	5.77244e-15	4.15637e-13	-1.20491	3.36903e-23	2.59002e-21
IFI6	343.781	389.884	61.1298	73.0912	105.939	111.189	68.1465	94.0339	-2.01278	1.44056e-13	9.66166e-12	-2.18353	7.39274e-16	6.18444e-14	-2.09816	3.39254e-23	2.59783e-21
HNRNPD	9014.1	8991.78	16358.3	15546.7	13358.8	15014.2	14896.4	15062.7	0.735006	1.67086e-14	1.39653e-12	0.746564	6.25182e-15	4.43813e-13	0.740785	3.51675e-23	2.68238e-21
E2F3	1374.03	1249.8	2379.62	2304.38	1993.58	2405.83	2388.32	2263.3	0.840727	5.83205e-16	6.55684e-14	0.762738	1.85592e-13	1.02513e-11	0.801733	3.80841e-23	2.8935e-21
MID1	2786.5	2597.41	1483.79	1357.41	1285.72	1516.32	1435.34	1366.19	-0.90452	9.66243e-14	6.78463e-12	-0.967857	1.35181e-15	1.07299e-13	-0.936189	4.11889e-23	3.11722e-21
OXSR1	1581.61	1573.12	3026.48	3003.97	2870.79	2989.88	2786.55	2881.54	0.870776	5.21962e-14	3.95025e-12	0.913368	2.53948e-15	1.91039e-13	0.892072	4.26707e-23	3.21684e-21
REEP3	1304.83	1251.16	770.235	752.599	745.587	781.988	658.04	758.756	-0.804379	2.50188e-15	2.60222e-13	-0.75617	5.25483e-14	3.12515e-12	-0.780275	4.59223e-23	3.4486e-21
GADD45A	2474.57	2721.04	978.077	967.856	1164.53	1209.64	1222.38	999.785	-1.18401	3.71452e-13	2.27193e-11	-1.32202	4.50786e-16	3.86736e-14	-1.25301	4.95476e-23	3.70655e-21
CALCB	669.989	800.145	261.191	318.067	331.461	360.447	358.834	318.85	-1.08639	1.50023e-12	8.28962e-11	-1.26716	1.16751e-16	1.11555e-14	-1.17678	5.21007e-23	3.8826e-21
WDR43	2410.86	2665.34	4342.44	4473.83	4300.97	4107.88	4082.4	4425	0.728487	1.47738e-13	9.87456e-12	0.7874	1.20546e-15	9.64419e-14	0.757944	5.36261e-23	3.98102e-21
AP1AR	768.84	800.145	1369.31	1318.05	1284.91	1337.93	1234.09	1368.35	0.743529	2.74661e-14	2.17161e-12	0.757287	6.21418e-15	4.427e-13	0.750408	5.41265e-23	4.00289e-21
BST2	143.883	173.885	4.4458	7.2288	8.82827	6.10928	6.38874	12.9702	-4.21839	1.11018e-13	7.68434e-12	-4.50873	1.68526e-15	1.30679e-13	-4.36356	5.64932e-23	4.1621e-21
L3MBTL2	1109.33	1191.39	1833.89	1791.14	1877.21	1870.66	1784.59	1857.98	0.676302	1.63402e-14	1.37583e-12	0.67639	1.17707e-14	7.93674e-13	0.676346	6.13399e-23	4.50212e-21
KLF6	1803.48	1639.69	1045.88	1044.16	1057.79	1071.57	1013.68	983.573	-0.753219	3.44207e-15	3.48688e-13	-0.713097	5.38002e-14	3.18084e-12	-0.733158	6.22865e-23	4.55441e-21
EHD2	464.599	396.676	137.82	130.118	81.8621	172.282	136.293	125.378	-1.57858	3.21956e-12	1.68335e-10	-1.89153	6.85205e-17	6.96063e-15	-1.73506	6.57374e-23	4.78874e-21
THBD	115.326	153.508	16.6718	14.4576	11.236	13.4404	17.0366	17.2936	-3.07053	1.32195e-13	8.92774e-12	-3.26019	1.71725e-15	1.32649e-13	-3.16536	6.64284e-23	4.82102e-21
NUP88	1274.08	1446.78	2257.36	2522.05	2725.53	2229.89	2291.43	2449.2	0.77306	8.92118e-13	5.22642e-11	0.883264	2.51529e-16	2.29461e-14	0.828162	6.72547e-23	4.86284e-21
MARCKSL1	6273.74	6432.4	9476.23	9543.63	9508.85	8824.24	8635.44	9488.77	0.49929	2.04448e-12	1.09849e-10	0.584154	1.67318e-16	1.56171e-14	0.541722	9.55928e-23	6.88622e-21
DESI1	1655.2	1726.63	2628.58	2672.25	2715.9	2557.34	2538.46	2498.92	0.582111	1.05251e-12	6.0566e-11	0.66323	3.32629e-16	2.95424e-14	0.62267	9.96267e-23	7.15033e-21
METTL25B	1100.54	1036.52	497.93	493.165	567.417	584.047	577.116	488.544	-0.960272	2.50832e-13	1.58399e-11	-1.03748	1.77398e-15	1.36508e-13	-0.998876	1.19986e-22	8.57991e-21
VPS33A	483.271	593.656	959.182	960.628	1030.5	972.597	959.375	959.794	0.843897	8.41719e-14	6.01891e-12	0.876335	6.04888e-15	4.32452e-13	0.860116	1.43954e-22	1.02561e-20
AAMP	2982	3283.45	4759.23	4743.7	4963.09	4738.36	4753.22	4471.47	0.571209	3.70136e-13	2.27102e-11	0.625273	1.48947e-15	1.15943e-13	0.598241	1.45594e-22	1.0335e-20
FXYD5	1319.11	1260.67	705.771	688.343	758.429	775.878	750.677	662.56	-0.823776	6.14725e-14	4.54616e-12	-0.843917	9.07471e-15	6.24421e-13	-0.833847	1.5675e-22	1.10865e-20
CLN6	544.778	561.052	1122.57	1020.06	1085.88	1161.98	1074.37	1020.32	0.972651	1.96265e-14	1.6107e-12	0.962722	2.81145e-14	1.77685e-12	0.967687	1.58011e-22	1.11352e-20
JUP	2749.15	2979.15	1696.07	1568.65	1529.7	1768.03	1730.28	1418.07	-0.806257	1.097e-13	7.62026e-12	-0.840161	7.95135e-15	5.52783e-13	-0.823209	2.30938e-22	1.62157e-20
TMOD1	671.088	654.787	353.441	357.424	349.118	353.116	373.741	346.953	-0.889875	8.08886e-14	5.82697e-12	-0.906179	1.1885e-14	7.96056e-13	-0.898027	2.5386e-22	1.7761e-20
REEP2	1375.13	1585.35	778.015	754.205	750.403	899.286	855.026	694.986	-0.858984	9.06422e-13	5.29427e-11	-0.957442	1.25277e-15	9.98301e-14	-0.908213	2.88561e-22	2.01165e-20
ZNF467	384.42	324.677	98.9191	76.304	76.2441	116.076	79.8592	79.9828	-1.95281	3.19652e-13	1.98634e-11	-2.08662	4.51616e-15	3.31092e-13	-2.01971	3.57626e-22	2.48423e-20
DDX18	2679.96	3028.05	4761.45	4894.7	4634.84	4550.19	4468.92	4881.11	0.699267	2.2853e-13	1.44785e-11	0.741835	6.55565e-15	4.60517e-13	0.720551	3.62484e-22	2.50901e-20
PDK1	487.664	461.883	799.133	890.749	959.071	816.2	937.015	872.245	0.881205	8.47857e-14	6.04059e-12	0.898464	1.87783e-14	1.2057e-12	0.889834	3.95304e-22	2.72647e-20
NPY1R	159.26	107.32	15.5603	20.08	7.22313	6.10928	12.7775	10.8085	-3.74067	5.49106e-15	5.28718e-13	-3.22935	2.63944e-13	1.41526e-11	-3.48501	4.05934e-22	2.7899e-20
PMP22	478.878	446.94	226.736	146.986	154.093	179.613	174.625	145.915	-1.47593	1.49272e-14	1.2734e-12	-1.40525	1.07768e-13	6.15499e-12	-1.44059	4.2483e-22	2.90949e-20
MAGEH1	24.1636	23.0942	118.925	105.219	151.686	112.411	140.552	115.651	2.37717	7.74872e-14	5.6027e-12	2.40864	2.45248e-14	1.55976e-12	2.3929	4.72724e-22	3.22613e-20
TLE2	425.059	463.242	151.157	163.853	171.75	211.381	215.087	141.591	-1.23146	5.24337e-12	2.66276e-10	-1.44645	3.99571e-16	3.45741e-14	-1.33896	4.97524e-22	3.38351e-20
MEIS3	746.873	736.296	355.664	370.275	332.264	366.557	392.907	333.982	-1.02557	2.1131e-13	1.35643e-11	-1.07046	1.03366e-14	7.01673e-13	-1.04802	5.1404e-22	3.48365e-20
NDRG4	1066.49	1173.73	647.976	587.139	585.876	641.474	656.975	573.931	-0.843633	2.25489e-13	1.43717e-11	-0.882827	1.02089e-14	6.95343e-13	-0.86323	5.39239e-22	3.64173e-20
NCLN	2294.44	2460.21	4297.98	4151.74	3820.23	4105.44	3877.96	3815.4	0.72594	4.99538e-13	3.00806e-11	0.784811	4.93147e-15	3.58929e-13	0.755376	5.81762e-22	3.91532e-20
DHX9	6586.77	7456.7	12339.3	12583.7	12513.7	11155.5	11299.5	12458.9	0.728636	2.33859e-12	1.24278e-10	0.831933	1.11971e-15	8.99379e-14	0.780284	6.01876e-22	4.03672e-20
TAPBP	461.304	506.713	243.408	200.8	182.986	211.381	205.504	203.2	-1.22734	5.74448e-14	4.26451e-12	-1.215	4.45182e-14	2.68722e-12	-1.22117	6.16797e-22	4.12258e-20
LOXL4	95.5559	103.244	12.226	9.6384	14.4463	15.8841	5.32395	10.8085	-3.24002	5.25067e-14	3.95835e-12	-3.03515	5.30913e-14	3.14816e-12	-3.13759	6.69674e-22	4.46067e-20
TGFB1	1437.73	1526.93	895.829	804.004	747.193	884.624	770.908	809.556	-0.852165	9.16116e-14	6.50309e-12	-0.861671	3.25641e-14	2.02634e-12	-0.856918	7.07413e-22	4.69597e-20
PGAM5	2955.64	3317.41	5321.63	5568.59	5333.88	4589.29	4699.98	5298.32	0.632741	3.10167e-11	1.34061e-09	0.788699	1.0511e-16	1.02871e-14	0.71072	7.39718e-22	4.89371e-20
LINC01036	9.88509	25.8111	92.2504	100.4	97.111	108.745	93.7015	112.408	2.60855	1.7854e-14	1.47771e-12	2.49474	1.81556e-13	1.00559e-11	2.55164	7.95933e-22	5.24776e-20
WDR5	1803.48	1820.36	2881.99	2786.3	2775.29	2851.81	2935.62	2800.48	0.659322	2.53044e-14	2.0422e-12	0.637248	1.47414e-13	8.25558e-12	0.648285	9.00925e-22	5.91993e-20
ENSG00000288823	284.471	311.092	58.9069	73.0912	85.0724	69.6458	89.4423	60.5275	-2.02293	1.16256e-13	7.99002e-12	-2.03	4.31013e-14	2.62527e-12	-2.02647	1.11631e-21	7.31055e-20
NBL1	648.023	686.033	347.884	323.69	333.067	312.795	335.409	305.88	-1.0681	1.37771e-14	1.19095e-12	-0.992684	3.73465e-13	1.94559e-11	-1.03039	1.23082e-21	8.03339e-20
TMED2	5574.09	6157.99	9328.4	9320.34	9419.76	8384.37	8681.23	9798.98	0.610171	1.45341e-12	8.11998e-11	0.675986	4.06504e-15	3.00203e-13	0.643079	1.29362e-21	8.415e-20
RRP9	560.155	686.033	1219.26	1305.2	1347.51	1109.45	1129.74	1290.53	0.91966	4.67251e-12	2.38531e-10	1.0563	1.43495e-15	1.12568e-13	0.98798	1.42234e-21	9.22153e-20
APOBEC3C	1329	1397.88	814.693	818.461	747.995	801.537	900.812	787.939	-0.715389	1.10395e-12	6.31524e-11	-0.778752	5.95431e-15	4.27206e-13	-0.747071	1.429e-21	9.2339e-20
TEX261	1365.24	1335.39	2199.56	2208.8	2176.57	2157.8	1953.89	1957.42	0.581701	2.06215e-11	9.1782e-10	0.702638	3.6764e-16	3.19482e-14	0.642169	1.55069e-21	9.98707e-20
GTF2H3	1265.29	1325.88	2326.27	2419.24	2750.41	2856.7	2732.25	2356.25	1.03093	8.8227e-15	8.05641e-13	0.950606	8.09056e-13	3.9687e-11	0.99077	1.68811e-21	1.08362e-19
SYNCRIP	1805.68	1926.32	3245.44	3285.09	2921.35	3369.88	3161.36	3098.79	0.782311	3.77778e-14	2.95092e-12	0.757873	2.02817e-13	1.11721e-11	0.770092	1.73961e-21	1.11301e-19
FAM13B	466.796	398.035	828.031	777.498	772.875	869.961	780.491	799.828	0.91228	2.91167e-14	2.29279e-12	0.871662	2.76731e-13	1.47597e-11	0.891971	1.78479e-21	1.13817e-19
PDE3B	460.206	395.318	895.829	892.356	758.429	772.213	798.592	819.284	0.893602	1.8803e-12	1.01307e-10	0.986121	4.86115e-15	3.55093e-13	0.939861	1.89506e-21	1.20454e-19
BAP1	2853.5	2829.71	4652.53	4500.33	4573.85	4320.48	4293.23	4125.6	0.578775	1.37443e-11	6.33477e-10	0.689147	6.73095e-16	5.72585e-14	0.633961	1.91048e-21	1.21038e-19
ZCCHC8	808.381	717.278	1347.08	1340.54	1473.52	1480.89	1484.32	1444.01	0.943829	8.00614e-15	7.45069e-13	0.8636	1.03302e-12	4.93523e-11	0.903715	1.93626e-21	1.22273e-19
FUS	6100.2	6897	10674.4	10799	10473.5	9976.45	10622.3	10415.1	0.669476	6.46323e-13	3.83261e-11	0.714868	1.52867e-14	9.94179e-13	0.692172	2.00505e-21	1.26208e-19
RPF2	1636.53	1661.42	2548.56	2532.49	2724.72	2443.71	2437.3	2636.19	0.603421	1.457e-12	8.11998e-11	0.660722	6.79815e-15	4.75894e-13	0.632072	2.03289e-21	1.27548e-19
FAM8A1	1800.18	1772.82	2848.65	2800.76	2654.1	2635.54	2701.37	2747.52	0.592386	7.38618e-13	4.3666e-11	0.633022	1.36813e-14	9.01398e-13	0.612704	2.06994e-21	1.29454e-19
HID1	600.794	584.146	176.721	192.768	168.54	184.5	176.755	186.987	-1.69779	1.87634e-13	1.21649e-11	-1.72181	5.6497e-14	3.33052e-12	-1.7098	2.12951e-21	1.32753e-19
PRPS1	4302.21	5284.49	7855.73	8032.81	8931	7712.35	7779.35	8211.21	0.721036	1.46844e-12	8.16031e-11	0.790451	8.01942e-15	5.556e-13	0.755743	2.37792e-21	1.47765e-19
ENSG00000289168	94.4575	114.112	0	4.8192	2.40771	1.22186	5.32395	0	-5.55037	6.39267e-13	3.80237e-11	-5.32755	2.00477e-14	1.28311e-12	-5.43896	2.55528e-21	1.58281e-19
TTC13	827.053	824.597	1513.8	1548.57	1445.43	1383.14	1364	1399.7	0.74247	1.00042e-11	4.73435e-10	0.865416	1.43241e-15	1.12568e-13	0.803943	2.78653e-21	1.72057e-19
DPYSL3	31.852	29.8866	138.931	122.086	131.621	120.964	118.192	115.651	1.93322	1.31757e-12	7.40655e-11	2.07971	1.12522e-14	7.61262e-13	2.00646	2.94489e-21	1.8126e-19
HOXB2	713.923	654.787	341.215	330.919	260.835	304.242	290.688	365.327	-1.09717	4.67294e-13	2.84027e-11	-1.1403	3.25645e-14	2.02634e-12	-1.11873	3.00483e-21	1.84366e-19
SPDYC	265.799	258.111	46.6809	57.8304	78.6519	87.9736	80.924	61.6084	-1.77315	1.2074e-11	5.61817e-10	-2.08678	1.46661e-15	1.14606e-13	-1.92996	3.35441e-21	2.05168e-19
ZNF608	858.905	665.655	380.116	373.488	349.118	323.792	357.769	349.114	-1.152	1.51326e-14	1.27969e-12	-1.05375	1.07674e-12	5.10781e-11	-1.10287	3.40429e-21	2.07566e-19
WBP2	3347.75	3659.75	2369.61	2302.78	2268.06	2341.08	2230.73	2120.63	-0.651774	1.32434e-14	1.16029e-12	-0.59658	1.34252e-12	6.25096e-11	-0.624177	3.76991e-21	2.2914e-19
CYBRD1	360.257	372.224	162.272	142.97	128.411	141.735	135.228	161.046	-1.32644	3.26753e-13	2.024e-11	-1.34478	6.54791e-14	3.84876e-12	-1.33561	4.04346e-21	2.45001e-19
BTG2	1066.49	1020.22	484.592	489.149	511.237	381.219	458.924	507.999	-1.21452	6.18999e-15	5.84443e-13	-1.0734	3.38279e-12	1.48262e-10	-1.14396	4.48851e-21	2.71123e-19
KCNH2	257.012	251.319	102.253	90.7616	69.021	89.1955	96.8958	74.5786	-1.54989	2.67105e-13	1.68129e-11	-1.54943	8.90062e-14	5.17134e-12	-1.54966	4.50348e-21	2.71185e-19
NHLH2	186.718	172.527	48.9038	54.6176	43.3388	48.8742	54.3043	56.2041	-1.75708	1.56643e-12	8.55816e-11	-1.87476	1.84006e-14	1.18902e-12	-1.81592	5.25475e-21	3.15447e-19
MPZL2	7.6884	13.5848	77.8015	93.9744	109.952	114.854	102.22	94.0339	3.31563	6.23386e-14	4.59275e-12	3.18265	5.25826e-13	2.68384e-11	3.24914	6.34156e-21	3.79518e-19
NEPRO	1100.54	1165.58	1802.77	1785.51	1800.16	1860.89	1805.88	1758.54	0.674586	1.63564e-13	1.08208e-11	0.667682	2.19975e-13	1.20187e-11	0.671134	6.68393e-21	3.9878e-19
PRDX6	5398.36	5620.03	8259.19	8064.93	9215.11	8003.16	8214.85	8117.18	0.557734	5.83035e-12	2.9077e-10	0.630439	6.47594e-15	4.56509e-13	0.594086	6.81928e-21	4.05612e-19
LBH	376.732	427.921	184.501	196.784	199.037	177.169	193.792	186.987	-1.10999	7.50598e-14	5.46784e-12	-1.0491	4.8912e-13	2.50283e-11	-1.07954	7.02635e-21	4.16654e-19
NOC4L	962.149	1024.29	1748.31	1574.27	1673.36	1744.81	1585.47	1509.95	0.699621	1.55107e-12	8.49811e-11	0.747887	2.98668e-14	1.8817e-12	0.723754	8.18534e-21	4.83906e-19
AKAP3	153.768	146.716	33.3435	33.7344	32.1028	53.7617	43.6564	36.7489	-1.7556	6.46025e-11	2.60688e-09	-2.18344	8.21033e-16	6.77363e-14	-1.96952	9.0212e-21	5.31704e-19
DDB2	897.347	919.691	356.776	389.552	409.311	478.967	406.75	385.863	-1.10179	5.63163e-12	2.83036e-10	-1.2336	9.52124e-15	6.50704e-13	-1.16769	9.40133e-21	5.52435e-19
CTNNB1	8787.85	10156	14289.9	15057.6	15946.3	13600.5	13779.4	14356.9	0.554354	4.96691e-11	2.0731e-09	0.675279	1.11386e-15	8.98263e-14	0.614816	9.5037e-21	5.56768e-19
RRAS	358.06	457.808	148.934	145.379	179.776	171.06	171.431	158.885	-1.2853	1.60395e-12	8.7386e-11	-1.35999	4.09632e-14	2.51786e-12	-1.32264	1.11923e-20	6.53727e-19
RPRM	190.013	308.375	65.5756	59.4368	73.8364	72.0895	55.369	62.6892	-1.97413	1.68746e-13	1.10509e-11	-1.90282	4.07488e-13	2.11736e-11	-1.93848	1.18882e-20	6.9229e-19
CLU	887.461	1029.73	336.77	312.445	325.041	349.451	330.085	260.485	-1.61424	1.29044e-13	8.77586e-12	-1.55956	6.09015e-13	3.08501e-11	-1.5869	1.37157e-20	7.96332e-19
CACNA1G	188.915	202.414	72.2443	61.8464	71.4287	58.6491	66.0169	63.7701	-1.6363	9.21594e-14	6.51818e-12	-1.5141	9.27951e-13	4.48643e-11	-1.5752	1.47924e-20	8.56288e-19
RFT1	581.024	650.712	1068.1	1106.81	1234.35	1074.01	1162.75	1041.94	0.829019	2.33231e-12	1.24278e-10	0.889212	3.8487e-14	2.3875e-12	0.859116	1.50045e-20	8.65989e-19
C11orf96	602.991	475.468	248.965	253.811	238.363	248.037	243.837	228.059	-1.17217	1.52946e-13	1.01876e-11	-1.1273	5.81187e-13	2.95146e-11	-1.14974	1.52014e-20	8.74756e-19
JPT2	3052.3	3180.2	4771.46	4898.72	4983.16	4434.11	4732.99	4813.02	0.580378	7.40037e-12	3.63478e-10	0.650987	1.32107e-14	8.73251e-13	0.615682	1.60297e-20	9.19696e-19
ZNF436-AS1	161.456	150.791	32.2321	37.7504	35.3131	25.659	46.8507	23.7787	-2.2766	1.7217e-13	1.12373e-11	-2.14665	6.23275e-13	3.13882e-11	-2.21162	1.77757e-20	1.01687e-18
PKM	20598.3	23349.6	34535	35172.1	37524.2	31635.1	32847.7	34656.3	0.588196	4.21626e-11	1.77888e-09	0.704212	2.78213e-15	2.07743e-13	0.646204	1.86067e-20	1.06129e-18
SPEN-AS1	465.698	514.864	158.937	204.816	227.93	202.828	207.634	184.825	-1.30486	4.70857e-13	2.85301e-11	-1.30301	2.66521e-13	1.42529e-11	-1.30393	2.04351e-20	1.16217e-18
GATA5	146.08	105.961	15.5603	23.2928	22.472	19.5497	17.0366	18.3744	-2.78884	2.08568e-13	1.34326e-11	-2.60868	6.6765e-13	3.33181e-11	-2.69876	2.24482e-20	1.27294e-18
PMAIP1	5403.85	6314.22	2036.18	2353.38	3004.02	2415.61	2611.93	2648.08	-1.19576	1.17006e-12	6.65426e-11	-1.24599	1.22586e-13	6.96187e-12	-1.22087	2.32204e-20	1.3129e-18
BMERB1	138.391	137.207	24.4519	22.4896	21.6694	31.7682	25.5549	15.1319	-2.5221	1.48099e-12	8.20664e-11	-2.59381	1.09643e-13	6.24436e-12	-2.55795	2.56343e-20	1.44518e-18
RIOK1	1344.37	1377.5	2180.67	2104.38	2154.1	1941.53	1975.18	2194.12	0.581968	1.38571e-11	6.37164e-10	0.659535	1.28536e-14	8.55254e-13	0.620751	2.72258e-20	1.53047e-18
RAN	12641.9	14876.7	23229.3	24757.8	30378.1	22989.2	24277.2	26654.8	0.840141	6.02902e-12	2.99144e-10	0.927483	3.05363e-14	1.91548e-12	0.883812	2.85994e-20	1.60305e-18
CUL9	587.614	493.128	234.516	228.912	199.037	256.59	266.197	239.948	-1.09043	5.11493e-11	2.12576e-09	-1.29349	5.16149e-15	3.74319e-13	-1.19196	3.94537e-20	2.20454e-18
NOP56	4649.29	4545.47	7564.53	7476.19	8578.67	7180.85	7112.79	8129.07	0.70054	8.65166e-12	4.16522e-10	0.778487	3.0593e-14	1.91548e-12	0.739514	3.95571e-20	2.20454e-18
RFC5	1761.74	1964.36	2928.67	3167.02	3656.51	3180.49	3356.22	3272.81	0.811711	4.96936e-13	3.00168e-11	0.806845	6.21393e-13	3.13882e-11	0.809278	4.65563e-20	2.5872e-18
SERPINH1	2961.13	3257.64	1631.61	1619.25	1821.83	1445.46	1549.27	1567.23	-1.03208	8.33721e-15	7.68525e-13	-0.875999	3.71909e-11	1.34615e-09	-0.954041	5.10244e-20	2.82742e-18
CDKN1A	3059.98	3345.94	748.006	755.008	789.729	713.564	782.62	736.058	-2.10642	3.66467e-13	2.25563e-11	-2.06501	9.74302e-13	4.68804e-11	-2.08572	5.21305e-20	2.88051e-18
PDIA4	27505.8	29098.6	16899.6	16461.6	12512.1	12798.9	12331.3	14915.7	-1.08473	2.896e-15	2.96459e-13	-0.886692	1.0692e-10	3.58673e-09	-0.985711	5.24139e-20	2.88796e-18
MAP3K6	593.105	626.259	338.992	289.955	292.938	356.782	297.076	282.102	-0.969125	1.53627e-12	8.44081e-11	-0.989903	2.61222e-13	1.4044e-11	-0.979514	5.83041e-20	3.20343e-18
ZNF503-AS1	155.965	156.225	30.0092	23.2928	16.0514	20.7715	25.5549	35.668	-2.50856	9.91203e-12	4.70217e-10	-2.77287	4.2038e-14	2.56827e-12	-2.64072	5.93745e-20	3.25305e-18
ZNF649	94.4575	99.1691	275.64	238.551	243.981	215.047	234.254	247.514	1.2654	1.02886e-11	4.84537e-10	1.38474	4.72951e-14	2.83785e-12	1.32507	6.74264e-20	3.68383e-18
FANCD2	1566.24	1560.89	2576.34	2523.66	2761.64	2736.96	2716.28	2531.35	0.766616	3.80019e-13	2.31704e-11	0.747383	1.27266e-12	5.98092e-11	0.756999	6.79432e-20	3.70167e-18
WDR46	1198.29	1244.37	1928.37	1899.57	1937.4	1753.36	1767.55	1880.68	0.560262	5.35322e-11	2.20748e-09	0.656723	9.40986e-15	6.4528e-13	0.608492	6.97983e-20	3.79211e-18
SLC19A1	1136.79	1202.25	1992.83	1940.53	1774.48	1779.02	1773.94	1805.02	0.611097	3.39072e-11	1.45263e-09	0.704092	1.52484e-14	9.94179e-13	0.657594	7.07454e-20	3.83286e-18
MIF4GD	835.839	874.861	422.351	453.005	471.911	492.408	469.572	449.633	-0.862972	5.51275e-12	2.79227e-10	-0.924627	9.52835e-14	5.4886e-12	-0.8938	7.49843e-20	4.05123e-18
DDR1	1046.72	1166.93	605.741	589.549	569.825	668.355	593.088	514.484	-0.904008	1.1278e-12	6.43278e-11	-0.909349	5.49537e-13	2.79778e-11	-0.906678	8.77677e-20	4.72876e-18
LRFN5	127.408	143.999	11.1145	14.4576	28.0899	13.4404	17.0366	18.3744	-3.05329	5.6773e-13	3.40814e-11	-2.89502	1.20603e-12	5.70372e-11	-2.97416	9.46479e-20	5.08536e-18
KMT5A	1930.89	1929.04	3155.41	3101.96	2727.13	2950.78	3021.87	2848.04	0.606688	3.17429e-12	1.66415e-10	0.635149	2.41569e-13	1.30921e-11	0.620919	1.05833e-19	5.67066e-18
EBNA1BP2	1498.14	1668.21	2933.12	2963.81	3359.56	2575.67	2895.16	3155	0.861199	1.89062e-11	8.47295e-10	0.965878	4.49487e-14	2.70511e-12	0.913538	1.1122e-19	5.94294e-18
PITPNM1	1257.6	1347.61	804.69	772.679	705.459	806.425	771.972	674.45	-0.795444	6.13716e-13	3.66159e-11	-0.774413	1.55785e-12	7.17074e-11	-0.784929	1.27052e-19	6.77028e-18
RIOX2	835.839	862.635	1490.46	1493.15	1479.14	1377.03	1329.92	1504.54	0.725159	2.15023e-11	9.54839e-10	0.811291	4.93722e-14	2.95369e-12	0.768225	1.3627e-19	7.24165e-18
PAN2	1021.46	821.881	422.351	391.962	416.534	387.328	415.268	469.088	-1.12173	3.42336e-12	1.78033e-10	-1.16762	3.16431e-13	1.66568e-11	-1.14468	1.43135e-19	7.58575e-18
CREBRF	520.615	495.845	244.519	237.747	272.874	285.914	272.586	274.536	-0.874286	5.59967e-11	2.30261e-09	-1.01078	2.03477e-14	1.2982e-12	-0.942535	1.44259e-19	7.62454e-18
NES	428.354	331.469	164.495	150.198	135.634	171.06	106.479	131.864	-1.4858	1.30158e-13	8.8208e-12	-1.34443	8.24752e-12	3.42842e-10	-1.41511	1.45908e-19	7.6908e-18
COL6A1	2679.96	2670.77	1732.75	1586.32	1569.02	1785.13	1658.94	1420.24	-0.72386	9.16743e-13	5.33852e-11	-0.714386	1.42153e-12	6.5606e-11	-0.719123	1.68468e-19	8.85595e-18
AP3B1	1285.06	1452.22	2398.51	2485.91	2439.01	2358.18	2482.02	2360.57	0.810899	2.97405e-12	1.56762e-10	0.838073	4.79869e-13	2.46174e-11	0.824486	1.85251e-19	9.71195e-18
RRP15	1123.61	1233.5	2117.31	2143.74	1845.11	1856	1831.44	2120.63	0.716806	1.77318e-11	8.02056e-10	0.790778	9.46081e-14	5.46531e-12	0.753792	2.09866e-19	1.09728e-17
U2AF2	7120.56	7125.23	10443.2	10149.2	10066.6	9480.38	9403.16	10063.8	0.437382	1.29661e-10	4.96438e-09	0.522752	1.38038e-14	9.06511e-13	0.480067	2.15338e-19	1.12288e-17
DHRS3	653.514	755.315	273.417	277.907	312.2	356.782	324.761	260.485	-1.16675	1.84357e-11	8.30031e-10	-1.28632	9.71458e-14	5.57994e-12	-1.22654	2.21486e-19	1.15184e-17
PNPT1	1355.36	1442.71	2286.25	2454.58	2652.49	2148.02	2098.7	2542.16	0.694056	1.08079e-10	4.23818e-09	0.820399	1.85917e-14	1.19753e-12	0.757227	2.42247e-19	1.25645e-17
SORD	461.304	562.411	992.525	961.431	1161.32	946.938	957.246	1039.78	0.941667	1.4627e-11	6.70978e-10	1.02664	1.39339e-13	7.82514e-12	0.984153	2.50427e-19	1.29543e-17
ARHGEF6	1013.77	1005.28	513.49	471.479	459.07	540.06	538.783	459.361	-0.978642	1.53194e-11	6.99441e-10	-1.0682	1.35953e-13	7.65626e-12	-1.02342	2.55311e-19	1.3137e-17
TRMU	890.756	938.71	1711.63	1733.31	1858.75	1562.75	1504.55	1812.58	0.830633	5.31557e-11	2.19974e-09	0.953696	3.93087e-14	2.43099e-12	0.892164	2.54958e-19	1.3137e-17
ZDHHC14	136.195	172.527	347.884	406.419	346.71	276.139	327.955	336.144	1.0315	3.34497e-10	1.20704e-08	1.26155	6.38184e-15	4.51453e-13	1.14652	2.59704e-19	1.33278e-17
SACM1L	1281.77	1393.8	2160.66	2362.21	2590.7	2183.46	2192.4	2463.25	0.76935	1.13244e-11	5.30748e-10	0.829624	2.09668e-13	1.15181e-11	0.799487	2.90644e-19	1.48764e-17
NSUN2	2388.9	2505.04	4414.68	4238.49	3878.02	3792.64	3703.34	4308.26	0.685093	3.58135e-11	1.52757e-09	0.773354	6.88736e-14	4.03652e-12	0.729223	2.93106e-19	1.49238e-17
SNAP91	297.651	241.809	85.5817	71.4848	73.0339	101.414	104.349	77.8211	-1.51698	1.59254e-10	6.01453e-09	-1.8204	1.58131e-14	1.0251e-12	-1.66869	2.9308e-19	1.49238e-17
ECEL1	297.651	300.224	98.9191	118.874	126.003	134.404	101.155	109.166	-1.38398	2.07208e-12	1.11025e-10	-1.37367	1.20802e-12	5.70372e-11	-1.37882	3.0085e-19	1.52782e-17
ASNSD1	587.614	554.26	982.522	1044.96	1163.73	933.498	934.885	1086.25	0.785395	6.16933e-11	2.52482e-09	0.900402	4.34668e-14	2.63956e-12	0.842899	3.16277e-19	1.60198e-17
SYP	411.879	476.827	723.554	812.839	847.514	773.435	841.184	784.696	0.851103	1.70918e-12	9.26002e-11	0.846542	1.61793e-12	7.41342e-11	0.848822	3.25585e-19	1.64484e-17
NOVA2	231.75	222.791	66.687	44.9792	45.7465	105.08	66.0169	55.1233	-1.60065	1.50892e-09	4.74895e-08	-2.12863	1.93644e-15	1.48443e-13	-1.86464	3.34155e-19	1.68376e-17
BTG3	1622.25	1700.82	805.802	838.541	987.964	805.203	874.192	937.096	-0.929595	1.3627e-12	7.63819e-11	-0.917127	2.07507e-12	9.38014e-11	-0.923361	3.39502e-19	1.70628e-17
GSDME	252.619	320.601	124.482	118.874	121.188	117.298	120.321	116.732	-1.2746	1.29305e-12	7.2898e-11	-1.23255	2.20396e-12	9.8962e-11	-1.25358	3.41793e-19	1.71337e-17
SPINT1	4.39337	1.35848	101.142	83.5328	89.8878	75.7551	101.155	72.4169	4.78077	3.71922e-12	1.9188e-10	4.91595	7.90092e-13	3.89463e-11	4.84836	3.53795e-19	1.76898e-17
HOTAIR	278.979	226.866	84.4702	81.9264	94.7033	90.4173	70.2761	89.7105	-1.60521	1.03798e-12	5.99069e-11	-1.53808	2.97592e-12	1.31863e-10	-1.57165	3.73547e-19	1.86294e-17
DGKA	384.42	380.374	184.501	146.986	158.106	195.497	157.589	157.804	-1.17104	9.3302e-12	4.46976e-10	-1.23288	3.64523e-13	1.90392e-11	-1.20196	4.01787e-19	1.99866e-17
DNAJB5	493.156	609.958	285.643	274.695	292.938	261.477	267.262	298.314	-0.996726	8.62146e-13	5.06609e-11	-0.950021	4.26086e-12	1.82385e-10	-0.973373	4.35477e-19	2.16072e-17
HSBP1L1	205.39	209.206	63.3527	68.272	42.5362	69.6458	60.693	65.9318	-1.6659	2.97939e-11	1.29351e-09	-1.8397	1.2794e-13	7.22521e-12	-1.7528	4.40371e-19	2.17945e-17
MAPK13	150.473	139.923	44.458	45.7824	34.5105	34.212	31.9437	35.668	-2.09924	1.68678e-13	1.10509e-11	-1.80795	2.34604e-11	8.8079e-10	-1.9536	4.58242e-19	2.26213e-17
LMO7	967.64	912.899	529.05	438.547	404.495	467.971	458.924	482.059	-1.00255	6.49814e-12	3.216e-10	-1.04232	6.52992e-13	3.26674e-11	-1.02244	4.938e-19	2.43149e-17
ENSG00000272106	196.603	249.96	67.7985	69.8784	76.2441	96.5266	87.3127	70.2552	-1.39839	1.31941e-10	5.04174e-09	-1.63722	3.96778e-14	2.44631e-12	-1.5178	5.77733e-19	2.8376e-17
HCG11	437.141	431.997	719.109	685.13	700.644	819.865	789.009	751.19	0.854674	1.2735e-14	1.1208e-12	0.692105	3.67337e-10	1.10535e-08	0.77339	5.8026e-19	2.84284e-17
PRKCH	481.074	470.034	212.287	257.827	201.445	240.706	218.282	256.161	-0.997658	2.3452e-11	1.03199e-09	-1.08302	2.22983e-13	1.21174e-11	-1.04034	5.85591e-19	2.86174e-17
MIDN	1894.64	1646.48	1048.1	986.33	743.18	792.984	789.009	893.862	-1.10217	4.53499e-14	3.47266e-12	-0.935968	1.14004e-10	3.79906e-09	-1.01907	6.17089e-19	3.00812e-17
NAA50	5448.88	5719.2	10369.8	10274.5	8995.2	9341.09	9250.89	9818.43	0.761584	1.86042e-11	8.35683e-10	0.825035	3.30265e-13	1.73398e-11	0.79331	6.76432e-19	3.28915e-17
ABCG1	98.8509	139.923	17.7832	20.8832	26.4848	31.7682	24.4902	18.3744	-2.26685	2.18883e-11	9.67563e-10	-2.4372	2.96644e-13	1.57385e-11	-2.35203	7.10101e-19	3.44425e-17
TP53I3	193.308	225.508	57.7954	53.8144	60.1927	54.9835	36.2028	52.9616	-2.1267	2.26105e-13	1.43717e-11	-1.86708	2.89644e-11	1.0774e-09	-1.99689	7.21784e-19	3.49221e-17
GNL3	4542.75	4552.27	7464.5	7897.87	8968.72	6687.22	7339.59	8272.82	0.708482	1.68064e-10	6.33499e-09	0.83725	4.11095e-14	2.51917e-12	0.772866	7.43435e-19	3.58804e-17
IER5	2232.93	2255.08	1278.17	1150.18	1179.78	1170.54	1055.21	1105.71	-1.01578	1.40827e-13	9.47783e-12	-0.898399	4.95606e-11	1.75605e-09	-0.957091	7.74628e-19	3.72863e-17
SF3A3	3190.69	3298.39	4732.56	4692.3	4994.39	4508.65	4862.89	4686.56	0.530138	1.70738e-11	7.74092e-10	0.569533	4.16888e-13	2.1551e-11	0.549836	7.76399e-19	3.72863e-17
FAM50A	5399.46	5389.09	3468.84	3646.53	3565.02	3498.17	3830.05	3484.66	-0.582234	5.5799e-12	2.81894e-10	-0.597149	1.37775e-12	6.38548e-11	-0.589692	8.36363e-19	4.00671e-17
FUBP1	4145.15	3651.59	6255.24	6477.81	6335.49	6202.14	6155.55	6396.46	0.680213	7.61722e-12	3.73186e-10	0.70694	1.04954e-12	5.00233e-11	0.693576	8.6671e-19	4.14189e-17
ABT1	1358.65	1490.25	2350.72	2431.29	2781.71	2196.9	2242.45	2503.25	0.700572	1.92252e-10	7.21874e-09	0.827499	4.40613e-14	2.66763e-12	0.764036	8.93451e-19	4.25922e-17
METTL6	528.303	581.43	906.944	934.122	1036.92	878.514	982.801	993.3	0.780405	5.60358e-12	2.82357e-10	0.79552	1.5655e-12	7.18952e-11	0.787963	9.4078e-19	4.47388e-17
TSNAX	1419.06	1522.86	2228.46	2231.29	2650.09	2297.09	2384.06	2453.53	0.693452	3.07644e-12	1.61721e-10	0.691923	2.93011e-12	1.30119e-10	0.692687	9.74448e-19	4.62269e-17
AFF2	32.9503	17.6602	112.257	124.496	101.124	134.404	130.969	107.004	2.26277	7.74497e-13	4.56484e-11	2.12646	1.39294e-11	5.50647e-10	2.19462	1.15953e-18	5.48731e-17
ARNT2	827.053	778.409	455.695	414.451	337.079	404.434	408.879	409.642	-0.978709	6.89386e-12	3.40319e-10	-0.999082	1.62212e-12	7.41579e-11	-0.988895	1.1641e-18	5.49555e-17
EIF4A2	6837.19	7050.51	3468.84	3242.52	3765.66	3683.9	3580.89	3496.55	-0.953575	8.49969e-12	4.10221e-10	-0.98921	1.32298e-12	6.17423e-11	-0.971393	1.16819e-18	5.50151e-17
ZNF589	615.072	599.09	1008.09	965.447	947.033	954.269	998.772	1037.62	0.714837	1.24913e-12	7.08324e-11	0.681728	9.27479e-12	3.8161e-10	0.698283	1.24495e-18	5.84884e-17
ENSG00000288880	250.422	361.356	86.6931	92.368	108.347	78.1988	86.2479	121.055	-1.67837	4.14379e-12	2.12656e-10	-1.66497	3.03085e-12	1.33709e-10	-1.67167	1.30815e-18	6.13099e-17
HOXA-AS2	276.783	235.017	77.8015	83.5328	72.2313	87.9736	118.192	92.953	-1.35993	9.99725e-10	3.25161e-08	-1.71688	1.39948e-14	9.16066e-13	-1.53841	1.36901e-18	6.4008e-17
BEX1	192.21	264.904	554.614	633.725	748.798	518.067	540.913	679.854	1.34754	6.38247e-11	2.58487e-09	1.50728	2.11481e-13	1.15861e-11	1.42741	1.37628e-18	6.41934e-17
MRS2	1118.11	1116.67	1658.28	1818.45	1936.6	1673.94	1649.36	1700.18	0.58295	3.60006e-10	1.28952e-08	0.695123	5.1287e-14	3.05916e-12	0.639037	1.80199e-18	8.38484e-17
RGS16	486.566	627.618	246.742	243.37	217.496	200.384	234.254	263.727	-1.25517	3.97634e-12	2.04603e-10	-1.23708	4.82439e-12	2.04768e-10	-1.24612	1.91126e-18	8.87207e-17
SLIT2	8179.36	8168.54	5356.08	5339.68	4338.69	4941.18	4744.7	5021.62	-0.738143	1.50796e-12	8.30873e-11	-0.704364	1.37559e-11	5.45199e-10	-0.721253	2.06297e-18	9.55351e-17
NUP50	2555.84	2483.3	4656.98	4651.33	3897.28	4137.2	3935.46	4324.48	0.713057	9.55049e-11	3.76789e-09	0.806314	2.22661e-13	1.21174e-11	0.759686	2.07891e-18	9.60446e-17
ATP6V1C1	1167.54	1229.42	2133.99	2076.27	1841.1	1929.31	1834.63	1923.91	0.661618	1.20355e-10	4.64466e-09	0.752882	1.81358e-13	1.00559e-11	0.70725	2.12561e-18	9.79697e-17
HOXC-AS2	192.21	156.225	44.458	53.0112	40.1285	36.6557	45.7859	44.3148	-2.0434	2.20614e-12	1.17883e-10	-1.92433	9.95934e-12	4.0639e-10	-1.98386	2.17903e-18	1.00194e-16
SKAP2	2145.06	2275.45	1408.21	1487.53	1378.82	1422.24	1533.3	1419.15	-0.599823	1.95218e-11	8.72871e-10	-0.630559	1.29031e-12	6.04974e-11	-0.615191	2.39676e-18	1.09946e-16
H2BC21	447.026	338.262	102.253	94.7776	98.7161	92.861	80.924	125.378	-1.97848	8.01794e-12	3.89872e-10	-1.99415	3.5796e-12	1.55535e-10	-1.98631	2.74387e-18	1.25572e-16
ARHGAP44	764.447	819.164	406.791	428.909	412.521	460.64	425.916	439.906	-0.84102	6.55856e-11	2.64107e-09	-0.924512	4.6355e-13	2.38409e-11	-0.882766	2.84678e-18	1.29976e-16
TBC1D22A	404.19	399.393	711.328	708.423	680.579	692.792	689.984	650.671	0.753164	3.26223e-11	1.40067e-09	0.802354	9.43702e-13	4.55167e-11	0.777759	2.88163e-18	1.31259e-16
ATP1B2	432.747	369.507	172.275	130.118	106.742	162.507	151.2	145.915	-1.39157	1.11308e-10	4.33857e-09	-1.56595	2.96573e-13	1.57385e-11	-1.47876	3.08164e-18	1.40042e-16
ZBTB17	611.777	631.693	315.652	355.015	316.213	320.126	317.307	328.578	-0.949287	3.29797e-12	1.71972e-10	-0.914222	1.02483e-11	4.14892e-10	-0.931754	3.21693e-18	1.45849e-16
PSIP1	3466.37	3810.54	5945.15	6410.34	6720.72	6477.06	7067.01	6180.29	0.853205	1.6163e-12	8.78128e-11	0.808083	2.15575e-11	8.23144e-10	0.830644	3.25804e-18	1.4737e-16
PMEL	184.522	228.225	48.9038	57.8304	60.1927	40.3212	63.8874	41.0723	-2.08523	9.99134e-13	5.80094e-11	-1.88059	3.56149e-11	1.29609e-09	-1.98291	3.38591e-18	1.52798e-16
TSR1	1547.57	1708.97	3100.95	3149.35	2837.89	2999.66	2758.87	2945.31	0.833241	4.12827e-11	1.74554e-09	0.898085	1.02843e-12	4.925e-11	0.865663	3.85998e-18	1.73789e-16
AK3	1062.1	1135.69	1641.61	1588.73	1853.94	1790.02	1812.27	1743.41	0.69771	5.92529e-13	3.54606e-11	0.628909	7.24969e-11	2.49848e-09	0.66331	3.97538e-18	1.78571e-16
PADI2	182.325	129.056	36.6779	32.128	30.4977	43.9868	29.8141	25.9404	-2.24048	1.14707e-11	5.36311e-10	-2.24198	3.90724e-12	1.69042e-10	-2.24123	4.06581e-18	1.82212e-16
LINC02506	4.39337	0	85.5817	89.9584	103.532	81.8643	74.5353	105.923	5.17742	1.10357e-11	5.18463e-10	5.27198	4.22477e-12	1.81225e-10	5.2247	4.2104e-18	1.88101e-16
OGDH	2450.4	2821.56	1653.84	1669.85	1658.91	1483.33	1539.69	1593.17	-0.776215	1.84947e-13	1.20308e-11	-0.663486	2.4984e-10	7.82145e-09	-0.719851	4.21656e-18	1.88101e-16
PHEX-AS1	39.5404	44.8298	113.368	120.48	178.171	233.374	250.226	142.672	2.30996	6.13808e-15	5.82369e-13	1.71527	8.10465e-09	1.87598e-07	2.01262	4.87923e-18	2.17165e-16
NLE1	875.38	1022.94	1572.7	1652.99	1650.08	1607.96	1595.05	1572.64	0.747354	2.37741e-11	1.0438e-09	0.780558	2.44237e-12	1.08939e-10	0.763956	5.07387e-18	2.25312e-16
VPS37B	586.515	578.713	984.745	919.664	916.535	918.836	908.265	917.641	0.650054	4.10987e-11	1.74155e-09	0.69083	1.42204e-12	6.5606e-11	0.670442	5.09762e-18	2.25851e-16
SLMAP	1523.4	1488.89	3222.1	3146.14	2711.08	3079.08	2929.24	3029.62	0.999402	9.80358e-12	4.66797e-10	1.00822	6.08805e-12	2.56244e-10	1.00381	5.33121e-18	2.35129e-16
VARS1	3130.28	3551.07	5516.13	5411.96	5150.89	5271.09	5251.54	4921.11	0.623758	7.47938e-11	2.98715e-09	0.68447	8.20188e-13	3.99679e-11	0.654114	5.32144e-18	2.35129e-16
DSTN	2927.09	3286.16	4603.63	4773.42	4976.74	4396.24	4668.04	4502.82	0.541978	2.63981e-10	9.70592e-09	0.626307	2.44001e-13	1.31885e-11	0.584143	5.69656e-18	2.50675e-16
VIM	8709.86	8868.16	5406.1	5215.18	4911.73	5814.81	5568.85	4789.24	-0.705983	5.10632e-11	2.12576e-09	-0.761603	1.31847e-12	6.16745e-11	-0.733793	5.83133e-18	2.56026e-16
PROX1	376.732	301.583	148.934	152.608	115.57	133.182	152.265	150.238	-1.22574	3.90612e-11	1.66245e-09	-1.29142	1.79551e-12	8.17137e-11	-1.25858	6.03734e-18	2.64473e-16
TELO2	1281.77	1291.91	1926.14	1938.12	1946.23	2047.83	2007.13	1788.81	0.597155	7.72952e-12	3.77737e-10	0.592226	9.02479e-12	3.73612e-10	0.594691	6.26668e-18	2.73903e-16
SLC2A10	294.356	323.318	133.374	140.56	126.003	147.845	130.969	113.489	-1.24192	7.1071e-12	3.49957e-10	-1.20833	1.01285e-11	4.11695e-10	-1.22513	6.39464e-18	2.78869e-16
GPM6A	472.288	563.769	184.501	190.358	257.625	215.047	218.282	175.098	-1.35284	3.69221e-12	1.90993e-10	-1.28904	2.09589e-11	8.01805e-10	-1.32094	6.78759e-18	2.95344e-16
HELZ2	1090.65	1022.94	480.147	454.611	447.031	555.944	586.699	473.412	-0.973466	1.2582e-09	3.99868e-08	-1.19733	7.34935e-14	4.29479e-12	-1.0854	7.59211e-18	3.29613e-16
LTV1	592.007	668.372	1137.01	1229.7	1260.03	1006.81	1138.26	1276.48	0.857673	1.07669e-10	4.23063e-09	0.944517	9.15209e-13	4.43547e-11	0.901095	8.27898e-18	3.58633e-16
RPUSD1	1035.74	1154.71	1732.75	1779.89	1776.89	1523.65	1694.08	1748.81	0.597819	3.62406e-10	1.29336e-08	0.691082	3.01773e-13	1.59268e-11	0.64445	9.06904e-18	3.91984e-16
ALG1	341.585	377.657	680.208	635.331	743.18	576.716	594.152	586.901	0.706653	9.73455e-09	2.60795e-07	0.937606	1.19718e-14	7.99214e-13	0.82213	9.17402e-18	3.95642e-16
TRIM27	2123.1	2328.44	3623.33	3704.36	3578.66	3201.26	3094.28	3640.3	0.573647	1.77516e-09	5.49791e-08	0.710624	7.45039e-14	4.34125e-12	0.642136	1.0473e-17	4.50664e-16
EN1	272.389	225.508	111.145	93.9744	97.111	102.636	112.868	101.6	-1.23932	6.69651e-11	2.69106e-09	-1.31325	2.07414e-12	9.38014e-11	-1.27629	1.10621e-17	4.7496e-16
CTF1	194.407	206.489	53.3496	71.4848	62.6005	68.4239	78.7944	60.5275	-1.5324	1.18287e-10	4.58303e-09	-1.66974	1.22589e-12	5.77457e-11	-1.60107	1.15853e-17	4.96331e-16
PLOD1	2238.42	2620.51	1604.93	1612.02	1677.37	1604.3	1540.75	1534.81	-0.638742	1.03454e-12	5.98861e-11	-0.570697	1.42816e-10	4.65155e-09	-0.604719	1.21801e-17	5.20665e-16
PPP4R2	2270.28	2435.76	3644.45	3579.86	3351.53	3762.09	3529.78	3451.15	0.605589	5.9274e-12	2.94854e-10	0.58548	2.55998e-11	9.55774e-10	0.595534	1.23189e-17	5.25446e-16
RBMXL1	602.991	690.108	1297.06	1235.32	1090.69	1114.33	1197.89	1291.61	0.895393	1.70028e-11	7.72676e-10	0.904166	9.08043e-12	3.75145e-10	0.89978	1.26627e-17	5.38928e-16
NUCB2	3165.43	3514.39	2098.42	2168.64	2154.1	1831.56	2010.32	2053.61	-0.764949	2.18875e-13	1.40037e-11	-0.639161	7.29517e-10	2.07737e-08	-0.702055	1.27073e-17	5.39642e-16
BZW1	2561.34	3028.05	4574.73	4581.45	4679.79	4041.9	3943.98	4604.42	0.587097	1.81498e-09	5.61231e-08	0.725839	9.0534e-14	5.24499e-12	0.656468	1.28548e-17	5.44717e-16
TRNT1	258.111	315.167	532.385	519.671	575.443	525.398	574.986	562.041	0.956423	7.80364e-12	3.80403e-10	0.928527	2.29928e-11	8.64848e-10	0.942475	1.43303e-17	6.05921e-16
LAP3	1285.06	1487.54	2211.79	2197.56	2370.79	2094.26	2117.87	2088.2	0.600346	7.17615e-10	2.41064e-08	0.709336	2.53735e-13	1.36779e-11	0.654841	1.43616e-17	6.05927e-16
NFKB1	676.58	756.673	1440.44	1318.86	1133.23	1314.72	1302.24	1324.04	0.87514	9.47845e-12	4.52963e-10	0.85831	2.00975e-11	7.7178e-10	0.866725	1.52062e-17	6.40175e-16
NDC1	2862.28	2994.09	5140.46	5040.08	4894.07	5123.24	5026.87	4811.94	0.767741	2.18467e-11	9.67563e-10	0.781187	9.2048e-12	3.79505e-10	0.774464	1.5954e-17	6.70208e-16
DNAJC2	803.987	804.22	1279.28	1314.04	1202.25	1220.63	1264.97	1365.11	0.67461	8.41204e-12	4.07001e-10	0.655671	2.42659e-11	9.07655e-10	0.66514	1.60483e-17	6.72714e-16
FOSL1	153.768	157.584	54.4611	39.3568	36.1156	47.6524	29.8141	39.9914	-1.9984	5.76872e-12	2.88436e-10	-1.85947	3.51578e-11	1.28403e-09	-1.92894	1.60884e-17	6.72943e-16
C1QL1	441.534	436.072	221.179	200.8	196.63	197.941	232.124	211.846	-1.03536	6.83106e-11	2.73946e-09	-1.09097	3.45279e-12	1.50349e-10	-1.06316	1.78481e-17	7.44946e-16
PITPNA	1815.56	1871.99	2878.66	2950.15	2781.71	2656.31	2767.39	2737.79	0.561044	3.61866e-10	1.29336e-08	0.640796	6.41745e-13	3.21846e-11	0.60092	1.80337e-17	7.51083e-16
SLC37A1	231.75	264.904	117.814	104.416	87.4801	100.192	91.5719	107.004	-1.31657	1.28579e-11	5.96863e-10	-1.27023	2.26425e-11	8.56463e-10	-1.2934	2.20413e-17	9.16034e-16
HGH1	579.925	465.959	978.077	927.696	865.973	887.067	886.97	823.607	0.721895	4.34276e-10	1.52467e-08	0.817003	1.06045e-12	5.04238e-11	0.769449	3.28348e-17	1.3617e-15
LTBP3	1229.05	1230.78	722.443	670.672	625.202	827.196	696.372	669.046	-0.752923	6.46874e-10	2.1996e-08	-0.870223	7.30123e-13	3.60784e-11	-0.811573	3.38682e-17	1.40157e-15
ARIH2	3091.84	3225.03	4772.57	4810.37	5032.92	4401.12	4534.94	4824.91	0.538147	7.73349e-10	2.58004e-08	0.627878	6.24307e-13	3.13882e-11	0.583013	3.45452e-17	1.42655e-15
HAGLR	582.122	512.147	278.974	277.104	263.243	334.788	304.53	259.404	-0.873721	6.24003e-10	2.13677e-08	-1.00326	8.20729e-13	3.99679e-11	-0.938488	3.63851e-17	1.49934e-15
LZIC	1208.18	1319.08	816.916	781.514	766.454	792.984	752.806	765.241	-0.713997	9.10481e-12	4.37256e-10	-0.678708	5.83607e-11	2.03214e-09	-0.696353	3.78215e-17	1.55524e-15
ADISSP	1565.14	1798.63	2549.67	2595.94	2776.89	2352.07	2492.67	2497.84	0.542454	1.86428e-09	5.73739e-08	0.655158	3.01072e-13	1.59268e-11	0.598806	3.88693e-17	1.59495e-15
HOXB4	367.945	372.224	113.368	107.629	161.317	144.179	154.394	175.098	-1.22807	3.39812e-09	9.98389e-08	-1.53068	1.69022e-13	9.41343e-12	-1.37937	3.99507e-17	1.63588e-15
L1CAM	155.965	154.867	30.0092	33.7344	25.6822	45.2087	44.7212	17.2936	-2.1269	3.47893e-10	1.24844e-08	-2.38087	1.73187e-12	7.89962e-11	-2.25389	4.18752e-17	1.71108e-15
TOMM70	3034.72	3163.9	4882.6	5416.78	5633.24	5108.58	5272.84	5275.62	0.751392	6.09914e-11	2.50271e-09	0.779691	1.07836e-11	4.34817e-10	0.765541	4.60991e-17	1.87972e-15
SCD5	1121.41	1191.39	697.991	746.976	721.51	706.233	705.955	670.126	-0.736514	4.88672e-12	2.48813e-10	-0.675324	1.48024e-10	4.8134e-09	-0.705919	5.06196e-17	2.05973e-15
SUSD4	165.85	196.98	42.2351	35.3408	37.7208	36.6557	39.3972	42.1531	-2.20053	6.20217e-11	2.52898e-09	-2.24026	1.37645e-11	5.45199e-10	-2.2204	5.80822e-17	2.35845e-15
CREB3L1	244.931	294.79	126.705	105.219	76.2441	100.192	87.3127	105.923	-1.46295	1.812e-11	8.1771e-10	-1.40059	5.29898e-11	1.86445e-09	-1.43177	6.40701e-17	2.59617e-15
GFRA1	243.832	248.602	91.1389	100.4	85.875	111.189	92.6367	84.3062	-1.3623	9.52632e-11	3.766e-09	-1.40968	9.97784e-12	4.0639e-10	-1.38599	6.43116e-17	2.60054e-15
WDR3	2050.61	2085.27	3753.37	3584.68	3334.68	3206.15	3109.19	3495.47	0.660798	1.59776e-09	4.98818e-08	0.784405	6.90133e-13	3.4355e-11	0.722602	7.18171e-17	2.89802e-15
GTPBP3	2240.62	2240.13	3419.93	3236.09	3171.76	3046.09	3256.13	3190.67	0.497753	3.34411e-10	1.20704e-08	0.549619	3.24202e-12	1.42712e-10	0.523686	7.21816e-17	2.9051e-15
SLC5A6	1040.13	1120.75	1892.8	1794.35	1678.98	1618.96	1555.66	1748.81	0.603621	2.55017e-09	7.67813e-08	0.729446	4.35783e-13	2.24701e-11	0.666533	7.22914e-17	2.9051e-15
GEMIN5	984.116	1179.16	2265.14	2255.39	1949.44	1940.31	1979.44	2218.98	0.920549	2.21527e-10	8.28494e-09	0.998358	5.32491e-12	2.25537e-10	0.959454	7.81457e-17	3.13388e-15
SMAD6	381.125	327.394	670.205	647.38	585.073	750.219	709.15	636.62	0.975005	1.26855e-12	7.17247e-11	0.837369	9.57734e-10	2.67066e-08	0.906187	8.00622e-17	3.20414e-15
ARPC4	337.191	434.714	858.04	968.66	1126.01	730.67	901.877	1013.84	1.19535	6.53093e-10	2.21301e-08	1.35667	2.01065e-12	9.12989e-11	1.27601	8.43401e-17	3.36841e-15
PUS7	901.74	849.05	1566.03	1599.98	1394.06	1378.25	1403.39	1543.45	0.718651	4.04712e-10	1.42861e-08	0.796786	3.27051e-12	1.43653e-10	0.757719	8.56353e-17	3.41313e-15
HMGN5	1301.54	1316.37	1905.03	1945.35	1943.02	1854.78	2080.6	2012.54	0.599107	1.02666e-11	4.84537e-10	0.563589	1.29545e-10	4.25368e-09	0.581348	8.59945e-17	3.42044e-15
LRP3	1008.28	1118.03	1612.71	1714.03	1721.51	1692.27	1602.51	1547.78	0.603035	3.98793e-10	1.41284e-08	0.666999	3.41987e-12	1.49562e-10	0.635017	8.81119e-17	3.4975e-15
PYCR3	465.698	506.713	843.591	867.456	948.638	727.004	872.063	795.505	0.717388	3.3737e-09	9.92715e-08	0.871822	4.12117e-13	2.13591e-11	0.794605	8.84079e-17	3.50211e-15
GTSF1	1.09834	0	367.89	397.584	459.07	353.116	404.62	431.259	9.34675	4.24318e-11	1.78636e-09	9.39305	3.38641e-11	1.2436e-09	9.3699	9.25222e-17	3.65022e-15
PLPP6	250.422	278.488	439.023	492.362	503.211	620.703	581.375	471.25	1.07752	2.97728e-13	1.862e-11	0.86187	4.99063e-09	1.19213e-07	0.969696	9.24506e-17	3.65022e-15
KLF15	174.637	187.47	351.218	330.115	381.221	384.885	416.333	352.357	1.08844	3.61059e-12	1.87269e-10	0.973044	4.16259e-10	1.23779e-08	1.03074	9.64419e-17	3.79716e-15
GLRB	289.963	312.45	124.482	123.693	127.609	131.96	149.071	110.247	-1.2069	1.48833e-10	5.6539e-09	-1.26204	1.08621e-11	4.37109e-10	-1.23447	1.02665e-16	4.03402e-15
ANKRD28	987.411	929.2	1853.9	1968.64	1659.71	1815.68	1720.7	1927.15	0.925246	5.24541e-11	2.17534e-09	0.932525	3.36885e-11	1.2394e-09	0.928885	1.11767e-16	4.3828e-15
PDSS1	370.142	312.45	627.97	642.56	828.252	615.815	668.688	707.956	0.957263	2.97043e-10	1.086e-08	1.0366	6.70393e-12	2.80994e-10	0.996932	1.26124e-16	4.93585e-15
NDOR1	528.303	508.072	861.374	794.365	782.506	900.508	861.415	811.718	0.72495	4.4502e-12	2.2778e-10	0.648433	4.64711e-10	1.37175e-08	0.686692	1.29067e-16	5.04088e-15
REPS2	285.569	290.715	114.479	120.48	117.175	120.964	149.071	124.298	-1.13054	1.08289e-09	3.49869e-08	-1.29173	2.0916e-12	9.43374e-11	-1.21114	1.36157e-16	5.30712e-15
EYA1	422.862	467.317	248.965	213.651	241.574	229.709	206.569	196.715	-1.07776	2.52619e-12	1.33881e-10	-0.921924	9.14006e-10	2.57005e-08	-0.999842	1.41799e-16	5.50497e-15
GLA	3173.11	3227.75	5240.49	5350.12	6558.6	4630.83	4849.05	5465.85	0.638059	1.91482e-08	4.75649e-07	0.839649	1.27882e-13	7.22521e-12	0.738854	1.41632e-16	5.50497e-15
GPR27	403.092	433.355	711.328	720.471	651.687	753.885	684.66	682.016	0.757538	2.93662e-11	1.27779e-09	0.734935	7.93509e-11	2.70235e-09	0.746237	1.42291e-16	5.51305e-15
PLK1	2643.71	2764.51	4215.73	3959.78	4341.1	3894.05	3588.34	3787.29	0.473832	2.35195e-08	5.70391e-07	0.628117	1.07382e-13	6.15034e-12	0.550975	1.44504e-16	5.58767e-15
ARFGAP2	751.267	828.673	1302.62	1296.37	1490.37	1411.24	1438.53	1217.04	0.779482	7.63129e-11	3.04157e-09	0.791333	3.28462e-11	1.21284e-09	0.785408	1.51768e-16	5.8569e-15
TRAPPC2L	630.449	647.995	1132.57	1176.69	1385.24	1067.9	1066.92	1306.75	0.843901	7.51945e-10	2.51727e-08	0.949735	3.44932e-12	1.50349e-10	0.896818	1.5561e-16	5.99329e-15
PPIF	3032.53	3210.09	4569.17	4471.42	4474.33	3944.15	4058.98	4128.84	0.373741	1.04901e-07	2.21534e-06	0.531863	2.75989e-14	1.74975e-12	0.452802	1.59284e-16	6.12266e-15
RNF208	355.863	365.431	152.269	146.986	112.36	147.845	166.107	121.055	-1.31501	2.47938e-10	9.16805e-09	-1.39657	1.17e-11	4.68953e-10	-1.35579	1.76224e-16	6.76045e-15
FADS2	1471.78	1605.72	979.188	1023.28	967.899	955.491	981.736	1009.51	-0.64693	4.09564e-11	1.73931e-09	-0.632747	7.49504e-11	2.57423e-09	-0.639839	1.83337e-16	7.01951e-15
TDP2	953.362	1067.77	1538.25	1628.09	1731.95	1513.88	1588.67	1675.32	0.657619	2.2358e-10	8.33072e-09	0.69693	1.41302e-11	5.55319e-10	0.677275	1.8928e-16	7.2328e-15
SNRPD1	3002.87	3303.82	4568.06	4766.99	5437.41	4605.17	4895.9	4934.08	0.609667	2.21926e-10	8.28494e-09	0.646258	1.59756e-11	6.25408e-10	0.627962	2.11411e-16	8.06265e-15
PSMD2	3738.76	4154.23	5707.3	5715.57	5581.07	5456.81	5173.81	5321.02	0.430128	4.97851e-09	1.41424e-07	0.525029	7.96176e-13	3.91505e-11	0.477578	2.25542e-16	8.58474e-15
FBLIM1	594.204	612.675	344.55	338.951	333.869	343.341	383.324	312.365	-0.800737	1.78458e-10	6.71376e-09	-0.829446	2.17064e-11	8.27265e-10	-0.815091	2.26228e-16	8.594e-15
TDG	1140.08	1138.41	1907.25	1930.89	1874.8	1648.28	1838.89	1953.09	0.670561	6.48132e-10	2.20003e-08	0.743231	6.11211e-12	2.56721e-10	0.706896	2.29957e-16	8.71865e-15
FGD5-AS1	2291.14	2323	3226.54	3236.09	3302.58	3299.01	3203.95	3599.23	0.545234	9.81595e-12	4.66797e-10	0.499025	4.08044e-10	1.22056e-08	0.522129	2.31927e-16	8.77623e-15
MME	197.702	214.64	56.684	63.4528	74.639	59.8709	61.7578	75.6594	-1.64606	1.09299e-10	4.27738e-09	-1.65667	3.81966e-11	1.37761e-09	-1.65137	2.39666e-16	9.05148e-15
RWDD2B	598.597	686.033	254.522	327.706	360.354	295.689	316.242	319.931	-1.04666	4.96054e-11	2.0731e-09	-1.02195	8.93099e-11	3.0211e-09	-1.0343	2.54354e-16	9.58757e-15
AMD1	5320.38	5845.54	8966.07	8950.86	8364.38	8121.68	8021.06	8647.87	0.565449	1.51996e-09	4.77595e-08	0.652153	3.00016e-12	1.32645e-10	0.608801	2.57206e-16	9.67633e-15
SH3BGRL3	541.483	653.429	240.073	234.535	223.917	238.262	259.809	218.331	-1.32239	1.39974e-10	5.33821e-09	-1.35701	3.39292e-11	1.24372e-09	-1.3397	2.69244e-16	1.01097e-14
DPP4	141.686	115.471	35.5664	28.9152	43.3388	30.5464	27.6845	21.617	-2.28041	2.54234e-12	1.34371e-10	-1.83881	2.04611e-09	5.26841e-08	-2.05961	2.86633e-16	1.07418e-14
EIF3B	6402.24	6626.67	10605.5	10849.6	9777.71	10523.8	9867.4	9815.19	0.627563	4.08481e-10	1.4393e-08	0.678344	1.35858e-11	5.40241e-10	0.652954	3.14104e-16	1.17487e-14
POLR3C	889.658	830.031	1361.53	1290.74	1297.76	1353.82	1336.31	1225.68	0.599754	1.51589e-10	5.7362e-09	0.614613	3.89371e-11	1.39726e-09	0.607183	3.23526e-16	1.20779e-14
FNDC10	814.971	753.957	430.131	464.25	443.821	483.855	496.192	428.016	-0.743244	6.31019e-10	2.15321e-08	-0.812085	9.32637e-12	3.82951e-10	-0.777664	3.32608e-16	1.23931e-14
LINC01311	238.341	292.073	100.031	113.251	115.57	109.967	108.609	108.085	-1.28165	8.79941e-11	3.48571e-09	-1.26412	6.92738e-11	2.39559e-09	-1.27288	3.36721e-16	1.25224e-14
TOMM20	10198.1	10805.4	16536.2	16813.4	17619.6	17418.8	17356.1	16614.8	0.705283	6.17901e-11	2.52482e-09	0.696303	1.05792e-10	3.5548e-09	0.700793	3.61272e-16	1.34098e-14
PAICS	9545.7	10266	15103.5	15045.5	16066.6	14762.5	14776.1	15510.2	0.599688	3.259e-10	1.18481e-08	0.6394	1.99646e-11	7.68141e-10	0.619544	3.66209e-16	1.35672e-14
BCCIP	2067.08	2161.34	3180.97	3346.13	3384.44	2779.72	3015.48	3290.1	0.51867	1.01703e-08	2.70605e-07	0.646953	7.28433e-13	3.60784e-11	0.582812	3.92159e-16	1.4501e-14
GOT1-DT	199.898	195.621	82.2473	64.256	52.9696	75.7551	69.2113	78.902	-1.40759	1.36528e-09	4.33193e-08	-1.58564	5.65654e-12	2.39081e-10	-1.49662	4.154e-16	1.53312e-14
MIR3667HG	0	0	138.931	138.15	158.909	147.845	169.302	170.774	9.50057	6.38672e-11	2.58487e-09	9.34143	1.31279e-10	4.30359e-09	9.421	4.45385e-16	1.64067e-14
TMEM54	378.928	441.506	122.26	138.954	149.278	149.066	138.423	124.298	-1.5802	1.10237e-10	4.30542e-09	-1.57752	7.93064e-11	2.70235e-09	-1.57886	4.65304e-16	1.71081e-14
HES4	3039.12	2601.49	1015.87	1126.09	1604.34	1042.24	1273.49	1185.69	-1.27343	1.67178e-11	7.61501e-10	-1.17171	5.34057e-10	1.55819e-08	-1.22257	4.74305e-16	1.74061e-14
SLC16A1	6573.59	7194.51	11462.4	11393.4	10939	11186.1	10793.8	10669.1	0.660242	4.89382e-10	1.70277e-08	0.712648	1.80363e-11	6.99289e-10	0.686445	4.75927e-16	1.74327e-14
E2F4	1523.4	1511.99	2194	2152.58	2402.89	2118.7	2201.98	2190.88	0.515629	9.29951e-10	3.05533e-08	0.570522	9.67851e-12	3.95798e-10	0.543076	4.8316e-16	1.76644e-14
HSPB8	303.143	264.904	68.9099	77.1072	49.7593	80.6425	89.4423	69.1743	-1.83394	2.37583e-09	7.1978e-08	-2.12302	4.61481e-12	1.96285e-10	-1.97848	5.6228e-16	2.05185e-14
MYEF2	830.348	787.919	435.689	421.68	371.59	401.991	462.119	406.399	-0.934447	3.47523e-10	1.24844e-08	-0.98226	3.06762e-11	1.13479e-09	-0.958354	5.63792e-16	2.05351e-14
FPGS	711.726	672.448	1042.54	1113.24	1174.16	1045.91	1093.54	1097.06	0.638999	5.1928e-10	1.80357e-08	0.684043	2.06504e-11	7.91506e-10	0.661521	5.67988e-16	2.06493e-14
MDGA2	158.161	184.753	57.7954	55.4208	53.7722	41.5431	42.5916	61.6084	-1.81413	1.98941e-11	8.87477e-10	-1.62078	5.75693e-10	1.66761e-08	-1.71746	5.88314e-16	2.13483e-14
EML2	910.527	942.785	505.71	506.016	555.378	551.057	588.829	471.25	-0.787512	3.28926e-10	1.19359e-08	-0.823332	3.49758e-11	1.27976e-09	-0.805422	6.06729e-16	2.19756e-14
FAM133A	16.4752	14.9433	80.0244	84.336	74.639	74.5332	73.4705	79.9828	2.26831	2.52648e-10	9.30683e-09	2.33842	4.61809e-11	1.64497e-09	2.30337	6.08061e-16	2.19829e-14
TMEM97	2127.49	2286.32	3702.24	3450.55	3613.17	3874.5	3639.45	3496.55	0.733424	4.64025e-11	1.9451e-09	0.703742	2.52975e-10	7.90733e-09	0.718583	6.10815e-16	2.20415e-14
SNHG19	578.827	662.938	202.284	218.471	331.461	213.825	251.29	284.263	-1.31176	1.12386e-10	4.37183e-09	-1.29987	1.1976e-10	3.94523e-09	-1.30582	6.82995e-16	2.46005e-14
TAP2	228.455	203.772	397.899	434.531	412.521	426.428	448.276	469.088	1.04825	1.32327e-11	6.12802e-10	0.941388	1.02321e-09	2.82975e-08	0.994819	6.86581e-16	2.46839e-14
CTDSPL	816.069	914.257	1437.11	1592.75	1447.03	1551.76	1574.82	1555.34	0.85174	2.6e-11	1.13386e-09	0.790173	5.62416e-10	1.63149e-08	0.820957	7.31236e-16	2.62409e-14
FBRSL1	2499.83	2173.57	4515.82	4318.01	3523.28	3994.25	3682.04	4074.8	0.744048	9.55403e-10	3.11789e-08	0.818542	1.58782e-11	6.22801e-10	0.781295	7.66637e-16	2.74606e-14
ATXN10	2499.83	2683	3558.86	3578.26	3948.64	3909.94	3896.06	3639.22	0.557815	2.53906e-11	1.10977e-09	0.515185	6.5545e-10	1.8744e-08	0.5365	8.19818e-16	2.93115e-14
FLNC	3185.2	3218.24	1737.2	1679.49	1285.72	1727.7	1642.97	1612.63	-0.94745	7.87558e-10	2.62295e-08	-1.02948	2.24352e-11	8.50524e-10	-0.988463	8.77662e-16	3.13221e-14
SH2D3C	235.045	205.131	62.2412	38.5536	64.2056	73.3113	77.7296	43.234	-1.76897	2.02507e-09	6.18328e-08	-2.00541	8.94919e-12	3.71244e-10	-1.88719	9.02433e-16	3.21471e-14
PRPF19	4951.33	5378.22	7346.69	7537.23	8067.43	6786.19	7069.14	7399.49	0.45593	1.50085e-08	3.80098e-07	0.569647	1.35295e-12	6.28498e-11	0.512789	9.38198e-16	3.33146e-14
TRABD	1644.22	1790.48	2571.9	2535.7	2618.79	2576.89	2587.44	2442.72	0.562414	3.79293e-10	1.34868e-08	0.587772	5.01026e-11	1.77214e-09	0.575093	9.38632e-16	3.33146e-14
SFPQ	10834.1	10244.3	17099.7	16449.5	14400.5	15713.1	14325.7	15970.6	0.540508	1.37052e-09	4.34146e-08	0.6024	1.40331e-11	5.53609e-10	0.571454	9.43771e-16	3.3436e-14
NGFR	128.506	120.905	17.7832	29.7184	34.5105	30.5464	40.462	34.5872	-1.82249	4.84796e-09	1.38462e-07	-2.16286	4.07525e-12	1.75558e-10	-1.99268	9.54234e-16	3.37452e-14
FAAH2	1.09834	9.50936	58.9069	83.5328	69.021	47.6524	85.1832	49.7191	3.63176	5.41914e-10	1.87549e-08	3.8481	3.73777e-11	1.35049e-09	3.73993	9.93235e-16	3.50607e-14
CCDC86	1054.41	1135.69	2165.11	1906.8	1727.93	1611.63	1605.7	1805.02	0.612842	6.69908e-08	1.47897e-06	0.821413	3.43278e-13	1.79762e-11	0.717127	1.04128e-15	3.66899e-14
TTC38	716.12	819.164	1229.26	1226.49	1396.47	1177.87	1201.08	1272.16	0.666732	1.83296e-09	5.64992e-08	0.747499	1.18335e-11	4.73364e-10	0.707116	1.04733e-15	3.68364e-14
ZNF160	59.3105	59.7731	181.166	184.736	158.106	147.845	138.423	151.319	1.292	9.82105e-09	2.6275e-07	1.5534	2.27901e-12	1.02105e-10	1.4227	1.05051e-15	3.68816e-14
NAT10	1892.45	2123.3	3734.47	3573.44	3315.42	3676.56	3442.46	3448.99	0.810812	1.96797e-10	7.37515e-09	0.820751	1.11467e-10	3.72685e-09	0.815781	1.07561e-15	3.76948e-14
F12	341.585	383.091	160.049	180.72	195.024	188.166	168.237	159.966	-1.07462	6.39241e-11	2.58487e-09	-1.01106	3.60087e-10	1.08841e-08	-1.04284	1.10031e-15	3.84911e-14
VAT1	6283.62	6921.46	4147.93	4232.06	4083.48	4409.68	4117.54	3941.86	-0.668322	1.50004e-10	5.68728e-09	-0.666101	1.60813e-10	5.20408e-09	-0.667212	1.15603e-15	4.03676e-14
DKC1	4102.31	4340.34	6183	6370.18	5874.81	5721.95	6091.66	6033.3	0.494743	1.20239e-09	3.83386e-08	0.543421	2.19179e-11	8.33751e-10	0.519082	1.24605e-15	4.34331e-14
NFE2L3	300.946	294.79	606.852	593.565	571.43	521.732	534.524	583.658	0.875326	2.48959e-09	7.50736e-08	0.988487	1.11905e-11	4.49425e-10	0.931906	1.31342e-15	4.56996e-14
URB2	1014.87	1036.52	2275.14	2232.09	1755.22	1687.38	1753.71	2150.89	0.861683	6.86222e-09	1.89588e-07	1.02649	4.49179e-12	1.91457e-10	0.944087	1.41035e-15	4.89844e-14
SHQ1	891.855	1027.01	1640.5	1552.59	1666.94	1399.02	1439.6	1589.93	0.623301	1.17869e-08	3.07312e-07	0.75966	2.71911e-12	1.21016e-10	0.691481	1.44409e-15	5.00669e-14
VSTM4	174.637	184.753	60.0183	53.0112	53.7722	64.7584	86.2479	51.8808	-1.40784	8.51734e-09	2.31372e-07	-1.69435	3.79515e-12	1.64546e-10	-1.5511	1.47744e-15	5.11319e-14
IDI1	1858.4	2082.55	3572.2	3889.1	4030.51	3185.38	3506.35	4218.55	0.884189	1.05982e-09	3.42985e-08	0.961873	3.05222e-11	1.13117e-09	0.923031	1.50488e-15	5.19894e-14
SPINT2	684.268	804.22	284.531	338.951	363.564	312.795	327.955	296.153	-1.25251	5.35696e-11	2.20748e-09	-1.17151	6.13745e-10	1.77274e-08	-1.21201	1.51755e-15	5.2334e-14
HRAS	860.003	929.2	1484.9	1542.95	1649.28	1295.17	1336.31	1491.57	0.620292	4.28648e-08	9.88991e-07	0.805293	8.14793e-13	3.98714e-11	0.712793	1.52887e-15	5.26312e-14
TMBIM1	200.997	251.319	46.6809	37.7504	75.4416	72.0895	68.1465	47.5574	-1.85453	2.05637e-09	6.26902e-08	-2.07521	1.64737e-11	6.42412e-10	-1.96487	1.56061e-15	5.36288e-14
ENSG00000276791	302.044	312.45	94.4733	84.336	115.57	123.407	149.071	86.4679	-1.36115	9.40532e-09	2.5302e-07	-1.6423	4.02621e-12	1.73817e-10	-1.50172	1.70036e-15	5.83279e-14
CYCS	4993.07	5542.6	8091.36	8707.5	9186.22	7259.04	7881.57	9025.09	0.612554	5.51981e-09	1.5537e-07	0.720112	6.78949e-12	2.83989e-10	0.666333	1.70579e-15	5.84112e-14
RIT1	1001.69	964.521	589.069	574.288	642.056	542.504	590.958	572.85	-0.789888	2.53719e-11	1.10977e-09	-0.705588	1.63593e-09	4.30718e-08	-0.747738	1.84409e-15	6.30361e-14
VHL	2574.52	2560.74	3674.46	3638.5	3766.46	3836.63	4120.74	3551.67	0.578586	3.05423e-11	1.32305e-09	0.526565	1.36276e-09	3.66329e-08	0.552575	1.86916e-15	6.37811e-14
TRMT61A	345.978	406.186	764.678	680.311	727.128	564.497	617.578	691.743	0.736007	4.48728e-08	1.028e-06	0.949511	9.8491e-13	4.7278e-11	0.842759	1.87423e-15	6.38421e-14
OAS3	113.129	129.056	26.6748	22.4896	16.0514	18.3278	17.0366	20.5361	-2.69929	8.4845e-11	3.36783e-09	-2.48829	5.00516e-10	1.4667e-08	-2.59379	1.90405e-15	6.47444e-14
PLEKHM2	1661.79	1692.67	1147.02	1004	1024.08	1118	1134	992.219	-0.633972	6.07038e-10	2.08234e-08	-0.663928	6.99534e-11	2.41495e-09	-0.64895	1.93752e-15	6.57674e-14
NMNAT2	158.161	152.15	34.455	24.096	16.854	36.6557	30.8789	14.051	-2.52045	6.99389e-10	2.36165e-08	-2.64393	6.18363e-11	2.14575e-09	-2.58219	1.95206e-15	6.61457e-14
PRMT3	1063.2	1263.39	1890.58	2013.62	2187.81	1936.64	1838.89	1976.87	0.721911	2.27919e-09	6.93744e-08	0.808225	1.89961e-11	7.35086e-10	0.765068	1.96411e-15	6.6438e-14
LYAR	1520.11	1668.21	2605.24	2547.75	2322.64	2218.89	2261.61	2529.19	0.552302	5.90003e-09	1.65116e-07	0.646842	7.55678e-12	3.15429e-10	0.599572	2.00484e-15	6.76983e-14
GARIN5A	340.486	342.337	137.82	142.97	128.411	128.295	171.431	105.923	-1.33556	2.25663e-10	8.39223e-09	-1.32198	1.98222e-10	6.32333e-09	-1.32877	2.04175e-15	6.88249e-14
RNF34	836.938	922.408	1417.1	1377.49	1479.14	1187.64	1379.97	1321.88	0.561501	2.25024e-08	5.4846e-07	0.699508	2.18842e-12	9.84839e-11	0.630504	2.07725e-15	6.99006e-14
ENSG00000279140	85.6708	89.6597	17.7832	13.6544	12.8411	24.4371	22.3606	18.3744	-2.01637	2.10481e-08	5.18208e-07	-2.58572	2.42261e-12	1.08298e-10	-2.30105	2.1561e-15	7.24287e-14
FRAT2	755.66	786.56	1139.24	1248.98	1165.33	1142.44	1146.78	1182.45	0.586064	9.33994e-10	3.06344e-08	0.623256	5.35942e-11	1.87915e-09	0.60466	2.21019e-15	7.39901e-14
PARP9	226.259	287.998	62.2412	90.7616	79.4544	65.9802	73.4705	91.8722	-1.73346	2.45379e-10	9.0907e-09	-1.71828	1.988e-10	6.33178e-09	-1.72587	2.20995e-15	7.39901e-14
GDNF	110.933	100.528	23.3405	17.6704	16.0514	26.8808	12.7775	17.2936	-2.49265	3.86064e-10	1.37025e-08	-2.4897	1.34347e-10	4.38991e-09	-2.49117	2.30683e-15	7.70924e-14
RAB35	1523.4	1713.04	2690.82	2792.73	2560.2	2482.81	2464.99	2669.7	0.650373	2.71036e-09	8.11022e-08	0.731392	1.95124e-11	7.5362e-10	0.690883	2.34296e-15	7.81658e-14
MAP4K2	429.452	404.827	224.513	205.619	227.93	251.702	231.059	209.685	-0.857689	1.56079e-09	4.89633e-08	-0.927483	3.66497e-11	1.32895e-09	-0.892586	2.49029e-15	8.29385e-14
TMEM115	783.119	927.842	1403.76	1319.66	1394.06	1350.15	1319.27	1212.71	0.598989	4.45856e-09	1.29046e-07	0.686655	1.26949e-11	5.05815e-10	0.642822	2.49788e-15	8.30493e-14
PTBP2	715.022	721.353	1030.31	1069.06	1159.71	1082.56	1109.51	1137.05	0.627636	1.2197e-10	4.68839e-09	0.60097	5.48386e-10	1.59309e-08	0.614303	2.84817e-15	9.45339e-14
HOXC4	1393.8	1354.4	841.368	825.69	865.17	836.971	847.572	865.76	-0.693511	3.72442e-10	1.32674e-08	-0.701059	1.78506e-10	5.72155e-09	-0.697285	2.89346e-15	9.58736e-14
CPLX1	192.21	175.244	431.243	422.483	359.551	419.097	352.445	412.884	1.09989	5.77353e-10	1.98752e-08	1.13627	1.15746e-10	3.83178e-09	1.11808	2.90265e-15	9.60144e-14
NIFK	696.35	834.107	1291.51	1297.17	1447.84	1182.76	1226.64	1368.35	0.720845	3.97541e-09	1.15234e-07	0.819453	1.76201e-11	6.84469e-10	0.770149	3.00341e-15	9.91788e-14
GIPC3	620.564	677.882	317.875	281.923	200.642	296.911	302.4	225.897	-1.23981	6.34476e-10	2.16122e-08	-1.28517	1.14746e-10	3.80723e-09	-1.26249	3.12973e-15	1.03175e-13
ODAD3	173.538	180.678	47.7924	44.176	40.9311	40.3212	60.693	46.4765	-1.84486	1.72052e-09	5.35426e-08	-2.00094	4.38625e-11	1.56793e-09	-1.9229	3.19151e-15	1.05034e-13
TMPO	6206.74	6930.97	9508.46	9695.43	9865.19	9648.99	9949.39	9459.59	0.559923	3.20758e-10	1.16831e-08	0.563315	2.40878e-10	7.55264e-09	0.561619	3.35008e-15	1.10066e-13
SPCS1	2014.36	2246.93	3274.33	3462.6	4250.41	3322.23	3471.21	3546.27	0.693913	3.67021e-09	1.07186e-07	0.785117	2.27985e-11	8.60751e-10	0.739515	3.49869e-15	1.14755e-13
CELF2	282.274	330.111	593.515	579.911	468.701	609.706	607.995	590.144	0.979718	1.47752e-11	6.76182e-10	0.841463	5.96355e-09	1.40786e-07	0.91059	3.60706e-15	1.1811e-13
DAB1	97.7526	131.773	32.2321	19.2768	26.4848	23.2153	26.6197	30.2638	-2.09622	7.94858e-10	2.64273e-08	-2.15225	1.147e-10	3.80723e-09	-2.12424	3.80679e-15	1.24441e-13
AATK	273.487	221.432	92.2504	94.7776	84.2698	84.308	127.775	78.902	-1.35149	1.71318e-09	5.33998e-08	-1.45421	5.64865e-11	1.97028e-09	-1.40285	3.97604e-15	1.29755e-13
HAP1	244.931	243.168	104.476	102.81	93.9007	116.076	84.1184	110.247	-1.24191	8.26199e-10	2.72828e-08	-1.28182	1.18077e-10	3.90254e-09	-1.26186	4.02238e-15	1.31047e-13
CRAT	786.414	779.768	462.363	451.399	446.229	515.623	510.034	410.723	-0.711715	2.99285e-09	8.90075e-08	-0.787373	3.597e-11	1.30665e-09	-0.749544	4.38346e-15	1.42572e-13
MRC2	1008.28	931.917	572.397	490.755	487.16	618.259	579.245	447.471	-0.825807	2.60955e-09	7.84478e-08	-0.909985	4.1941e-11	1.50191e-09	-0.867896	4.43919e-15	1.44144e-13
MCAT	805.086	895.238	1318.18	1416.85	1313.81	1246.29	1284.14	1239.73	0.56529	1.24069e-08	3.21324e-07	0.671252	9.4055e-12	3.85415e-10	0.618271	4.65991e-15	1.51059e-13
C1QBP	7139.23	8131.86	12400.5	13114.7	16016.1	11566.1	11986.3	14248.8	0.722316	1.20508e-08	3.13354e-07	0.861157	1.06136e-11	4.28821e-10	0.791736	5.04515e-15	1.63275e-13
PPP1R14B	1766.14	1759.23	2954.24	3240.91	3440.62	2495.03	2574.66	3170.13	0.63959	1.53978e-07	3.14587e-06	0.868351	8.9409e-13	4.34355e-11	0.75397	5.12808e-15	1.65683e-13
PRR22	20.8685	19.0187	103.365	82.7296	78.6519	95.3047	72.4057	96.1956	2.13354	4.31153e-10	1.51644e-08	2.13487	3.10556e-10	9.52985e-09	2.1342	5.41542e-15	1.74677e-13
TPMT	632.646	672.448	1069.22	995.165	1203.05	956.713	1058.4	1028.97	0.638046	9.40473e-09	2.5302e-07	0.742961	1.6089e-11	6.28624e-10	0.690504	5.94503e-15	1.91442e-13
DHRS7B	977.526	1044.67	581.289	635.331	690.21	533.951	610.124	599.871	-0.797189	1.35056e-11	6.23952e-10	-0.664155	1.14365e-08	2.57621e-07	-0.730672	6.00644e-15	1.93099e-13
HLA-DPB1	172.44	213.281	53.3496	60.24	76.2441	83.0862	55.369	54.0424	-1.59254	5.76597e-10	1.98752e-08	-1.59376	2.66651e-10	8.30905e-09	-1.59315	6.16644e-15	1.97916e-13
ALDH1A3	129.605	122.263	34.455	31.3248	44.1413	32.9901	36.2028	28.1021	-1.95896	1.28021e-10	4.91126e-09	-1.77567	1.3391e-09	3.60929e-08	-1.86731	6.60636e-15	2.11686e-13
KCTD13	720.513	749.881	451.249	401.6	422.954	415.431	411.009	421.531	-0.821655	2.34444e-10	8.70218e-09	-0.789214	7.26631e-10	2.07208e-08	-0.805435	6.71711e-15	2.14881e-13
FBXO38	622.761	562.411	941.399	980.708	1040.93	1033.69	1010.49	888.458	0.719034	7.97262e-10	2.6462e-08	0.738317	2.17889e-10	6.87458e-09	0.728676	6.77507e-15	2.1638e-13
CMSS1	1365.24	1469.88	2088.42	2113.22	2441.42	2189.57	2257.35	2122.79	0.627596	8.38214e-10	2.76326e-08	0.647259	2.12729e-10	6.7223e-09	0.637427	6.91419e-15	2.201e-13
ZNF551	57.1139	74.7164	221.179	195.981	150.081	155.176	171.431	188.068	1.39134	3.35289e-09	9.88087e-08	1.52673	5.35099e-11	1.87915e-09	1.45903	6.91136e-15	2.201e-13
LMCD1	273.487	271.696	92.2504	76.304	105.939	84.308	110.738	79.9828	-1.57111	5.67457e-10	1.9604e-08	-1.57284	3.22829e-10	9.87641e-09	-1.57198	7.1988e-15	2.28786e-13
SPPL3	1171.93	1119.39	2182.89	1866.64	1758.43	2104.04	1897.45	1790.97	0.751564	5.38082e-10	1.86554e-08	0.757144	3.59704e-10	1.08841e-08	0.754354	7.5398e-15	2.39232e-13
TIPARP	433.846	498.562	841.368	767.056	808.188	781.988	740.029	794.424	0.730164	2.75723e-09	8.23782e-08	0.79311	7.62256e-11	2.61358e-09	0.761637	7.98221e-15	2.52857e-13
IGFBPL1	72.4907	73.3579	191.17	185.539	203.05	197.941	177.82	162.127	1.29588	3.23786e-09	9.58544e-08	1.40918	7.3812e-11	2.53946e-09	1.35253	8.99473e-15	2.84468e-13
NRXN2	153.768	114.112	43.3466	29.7184	26.4848	37.8775	40.462	22.6978	-1.99894	1.02904e-09	3.33581e-08	-2.03399	2.37419e-10	7.45578e-09	-2.01647	9.18495e-15	2.90012e-13
KATNB1	1348.77	1399.23	2142.88	2181.49	2126.01	2312.97	2237.12	2023.35	0.672736	2.52393e-10	9.30683e-09	0.64852	9.65214e-10	2.6878e-08	0.660628	9.23662e-15	2.91171e-13
RBMX	9276.61	10454.9	14156.5	14652.8	16508.9	13957.3	14596.1	14853	0.552047	4.61369e-09	1.32746e-07	0.617251	5.48019e-11	1.91484e-09	0.584649	9.38164e-15	2.95263e-13
FARSB	1838.63	2029.57	2757.51	2711.6	3020.87	2900.69	2919.65	2739.95	0.561292	4.02281e-10	1.42261e-08	0.552691	6.53206e-10	1.87108e-08	0.556991	9.81209e-15	3.08312e-13
TMEM51	282.274	321.96	156.715	169.475	147.673	133.182	144.811	111.327	-1.21762	5.71514e-12	2.86494e-10	-0.930658	5.18336e-08	1.00002e-06	-1.07414	1.05399e-14	3.30647e-13
HHAT	200.997	232.3	90.0275	69.8784	77.0467	92.861	106.479	68.0935	-1.27992	8.31339e-09	2.26147e-07	-1.4592	3.52198e-11	1.28403e-09	-1.36956	1.06788e-14	3.34465e-13
BARX2	348.175	425.204	185.612	212.045	199.037	178.391	161.848	159.966	-1.21285	8.28841e-12	4.02019e-10	-0.951483	3.87243e-08	7.76064e-07	-1.08217	1.14512e-14	3.58008e-13
NFASC	110.933	123.622	26.6748	35.3408	19.2617	31.7682	37.2676	34.5872	-1.75993	1.85519e-08	4.61425e-07	-2.1093	1.73975e-11	6.77126e-10	-1.93461	1.14673e-14	3.58008e-13
CAMKK2	1219.16	1442.71	2220.68	2392.73	2200.65	2195.67	2233.93	2282.75	0.750154	1.1393e-09	3.64464e-08	0.774591	2.94204e-10	9.06948e-09	0.762372	1.21133e-14	3.77569e-13
LZTFL1	450.321	486.336	705.771	775.088	888.445	814.978	831.601	786.858	0.793369	2.77686e-10	1.01714e-08	0.760315	1.19965e-09	3.27283e-08	0.776842	1.21967e-14	3.79562e-13
SNHG3	2318.6	2309.42	953.625	1015.25	1320.23	1108.22	1124.42	1272.16	-0.98643	3.28645e-09	9.69976e-08	-1.07401	1.09731e-10	3.67491e-09	-1.03022	1.30357e-14	4.05024e-13
INPPL1	3957.33	3692.35	2804.19	2656.18	2662.93	2790.72	2625.77	2769.14	-0.488499	9.356e-10	3.06354e-08	-0.497202	3.96239e-10	1.19055e-08	-0.492851	1.33299e-14	4.13503e-13
CABLES1	754.562	653.429	1323.74	1336.53	1223.12	1254.85	1136.13	1192.18	0.759926	1.14471e-08	2.98854e-07	0.878642	3.33874e-11	1.23057e-09	0.819284	1.34376e-14	4.16182e-13
NAA40	796.299	756.673	1183.69	1191.95	1240.77	1238.96	1231.96	1188.93	0.65009	4.4652e-10	1.56202e-08	0.636213	8.39197e-10	2.36961e-08	0.643151	1.35221e-14	4.18132e-13
ZNF385A	587.614	605.882	369.002	281.12	221.509	289.58	280.04	230.221	-1.16383	9.61353e-11	3.78509e-09	-1.04371	4.2568e-09	1.03151e-07	-1.10377	1.42428e-14	4.39717e-13
KLHDC4	599.695	548.826	953.625	951.792	811.398	976.263	905.071	958.713	0.718302	1.2108e-10	4.66338e-09	0.655863	3.43371e-09	8.42178e-08	0.687083	1.43245e-14	4.41541e-13
HSD17B6	349.273	376.299	154.492	159.034	199.037	138.07	172.496	153.481	-1.22721	7.84505e-11	3.12037e-09	-1.07902	5.47265e-09	1.30111e-07	-1.15311	1.47945e-14	4.55307e-13
SLC27A4	1477.27	1635.61	2484.09	2380.69	2272.08	2086.93	2129.58	2263.3	0.473654	1.1032e-07	2.31471e-06	0.614729	4.14106e-12	1.78013e-10	0.544192	1.5009e-14	4.61177e-13
C6orf62	2418.55	2317.57	3317.68	3286.7	3174.97	3178.05	3391.35	3357.12	0.481777	3.33485e-10	1.20704e-08	0.462394	1.43331e-09	3.83759e-08	0.472086	1.68185e-14	5.15962e-13
STXBP6	184.522	161.659	73.3557	61.0432	81.0596	53.7617	58.5634	63.7701	-1.56092	3.13891e-11	1.3537e-09	-1.27055	1.68211e-08	3.64265e-07	-1.41574	1.7873e-14	5.47448e-13
JAM2	164.752	153.508	56.684	44.176	60.9953	52.5398	56.4338	56.2041	-1.53174	1.59117e-09	4.97561e-08	-1.56254	3.34341e-10	1.01976e-08	-1.54714	1.83765e-14	5.61984e-13
HOXB6	900.642	926.484	513.49	495.575	427.77	481.411	435.499	471.25	-0.982216	3.07617e-10	1.12254e-08	-0.931114	1.81355e-09	4.73613e-08	-0.956665	1.92301e-14	5.87167e-13
IQSEC2	464.599	431.997	255.634	248.189	231.943	262.699	266.197	216.17	-0.85518	1.48596e-09	4.68427e-08	-0.871586	3.9886e-10	1.19664e-08	-0.863383	2.02453e-14	6.17196e-13
EZH2	1861.69	2059.46	2638.58	2750.16	2996.8	2895.8	2944.14	2859.93	0.565163	1.44439e-10	5.49771e-09	0.51566	4.45609e-09	1.07463e-07	0.540411	2.13073e-14	6.48555e-13
ULBP1	255.914	247.243	53.3496	57.0272	102.729	90.4173	101.155	72.4169	-1.51673	2.47393e-08	5.97737e-07	-1.81115	2.68351e-11	1.00004e-09	-1.66394	2.15514e-14	6.54959e-13
NOP16	461.304	402.11	813.582	868.26	882.827	629.256	699.567	856.032	0.752665	1.60187e-07	3.25904e-06	0.986293	4.40371e-12	1.881e-10	0.869479	2.20862e-14	6.70165e-13
DHX30	5013.94	5740.94	8482.59	8149.27	8443.84	7720.91	7771.9	7723.75	0.524981	3.69435e-08	8.66767e-07	0.638807	1.97531e-11	7.61457e-10	0.581894	2.373e-14	7.18924e-13
SYT3	275.684	232.3	106.699	110.038	98.7161	89.1955	123.516	101.6	-1.27722	1.11951e-09	3.58988e-08	-1.2737	6.45283e-10	1.85586e-08	-1.27546	2.39476e-14	7.23262e-13
USP14	2095.64	1965.72	3316.57	3307.58	2888.45	3038.76	2981.41	3220.93	0.600118	3.46522e-09	1.01657e-07	0.643951	2.06678e-10	6.55163e-09	0.622035	2.39402e-14	7.23262e-13
HOXB8	936.887	880.295	576.843	533.325	545.748	557.166	580.31	582.578	-0.665268	4.53763e-09	1.30751e-07	-0.719369	1.59677e-10	5.17565e-09	-0.692319	2.43141e-14	7.33193e-13
SEC22C	1230.14	1234.86	1903.91	1829.69	1798.56	1882.88	1697.27	1762.86	0.53004	6.0047e-09	1.67563e-07	0.582833	1.24468e-10	4.09363e-09	0.556436	2.46361e-14	7.41752e-13
IRF2	238.341	264.904	113.368	107.629	119.583	116.076	117.127	99.4381	-1.18187	7.04603e-10	2.37514e-08	-1.14382	1.09433e-09	3.00583e-08	-1.16285	2.56126e-14	7.69962e-13
BBIP1	466.796	448.298	216.733	236.141	259.23	227.265	260.873	239.948	-0.914708	1.96915e-09	6.04101e-08	-0.941289	4.01858e-10	1.20384e-08	-0.927998	2.60769e-14	7.8271e-13
LTBP4	1939.67	1911.38	1167.02	1150.18	1082.67	1413.69	1244.74	1080.85	-0.629188	3.82909e-08	8.94068e-07	-0.763325	2.24433e-11	8.50524e-10	-0.696257	2.72329e-14	8.16147e-13
SLC6A8	2815.05	2575.68	4500.26	4204.75	3652.5	4095.66	3803.43	4062.91	0.563699	4.85954e-09	1.3859e-07	0.612507	1.84968e-10	5.91928e-09	0.588103	2.93167e-14	8.77246e-13
NAA10	813.872	942.785	1494.9	1531.7	1822.64	1359.93	1482.19	1619.11	0.760865	1.82526e-08	4.55073e-07	0.884474	5.15223e-11	1.81916e-09	0.822669	2.95772e-14	8.83681e-13
ERBB3	197.702	218.715	76.6901	69.8784	90.6904	85.5299	81.9888	96.1956	-1.24228	1.02378e-08	2.72028e-07	-1.39041	9.31423e-11	3.1402e-09	-1.31635	3.04927e-14	9.08243e-13
GNB1	8975.66	9805.51	6844.31	6953.31	6617.19	7101.43	6808.26	6444.02	-0.469514	7.49926e-10	2.51484e-08	-0.462408	1.24919e-09	3.39419e-08	-0.465961	3.04704e-14	9.08243e-13
DEK	7774.07	8536.69	11591.3	11791.8	12725.5	11979.1	13084.1	11688.3	0.586539	4.68519e-10	1.6331e-08	0.564056	2.04272e-09	5.2664e-08	0.575297	3.0695e-14	9.12871e-13
AEN	3136.87	3297.03	1961.71	2104.38	2231.14	1713.04	1973.05	2046.05	-0.751491	2.30121e-11	1.01493e-09	-0.61287	4.35354e-08	8.60507e-07	-0.682181	3.11562e-14	9.25174e-13
SPTBN4	287.766	244.526	87.8046	108.432	84.2698	130.739	91.5719	72.4169	-1.44636	2.65624e-09	7.97283e-08	-1.50641	3.67263e-10	1.10535e-08	-1.47639	3.1431e-14	9.31075e-13
TMEM120B	576.63	498.562	986.968	976.692	865.973	948.16	921.043	960.875	0.808273	1.12034e-09	3.58988e-08	0.809856	8.72399e-10	2.45649e-08	0.809065	3.14507e-14	9.31075e-13
GPCPD1	243.832	228.225	377.893	424.893	440.611	409.322	408.879	452.876	0.84178	6.5769e-10	2.22471e-08	0.815865	1.53983e-09	4.101e-08	0.828822	3.25076e-14	9.609e-13
TNFRSF12A	583.22	676.523	315.652	294.775	294.543	239.484	314.113	316.689	-1.11578	4.60904e-10	1.60944e-08	-1.06006	2.27189e-09	5.76871e-08	-1.08792	3.30645e-14	9.7588e-13
TCP1	9664.32	10475.2	13825.3	13640.8	13515.3	12816	12889.3	12853.5	0.351719	8.10535e-08	1.7536e-06	0.44226	1.40592e-11	5.53609e-10	0.396989	3.45302e-14	1.01759e-12
RRM2B	1262	1395.16	894.718	901.994	920.548	888.289	924.237	888.458	-0.560264	8.59613e-10	2.82901e-08	-0.548614	1.28174e-09	3.4686e-08	-0.554439	3.48918e-14	1.02568e-12
TRIB2	236.144	241.809	74.4672	86.7456	75.4416	94.0829	100.09	75.6594	-1.41083	1.21086e-08	3.14017e-07	-1.59408	9.25829e-11	3.12657e-09	-1.50245	3.49099e-14	1.02568e-12
UBAC2-AS1	224.062	251.319	62.2412	98.7936	94.7033	109.967	96.8958	85.3871	-1.28852	1.34252e-08	3.44485e-07	-1.46165	8.48295e-11	2.8792e-09	-1.37508	3.5257e-14	1.03431e-12
HAGH	1681.56	1889.65	888.049	972.676	1088.28	913.948	1104.19	932.773	-0.859928	1.0905e-09	3.51745e-08	-0.857031	1.06948e-09	2.94159e-08	-0.858479	3.67363e-14	1.07609e-12
WAPL-DT	146.08	180.678	58.9069	40.16	52.167	69.6458	64.9522	64.8509	-1.29519	1.60397e-07	3.25989e-06	-1.70164	7.6873e-12	3.20214e-10	-1.49842	3.70528e-14	1.08372e-12
PSMA4	5350.03	6337.31	8977.19	9277.77	10521.7	8246.3	8747.25	9703.86	0.606644	2.74873e-08	6.60035e-07	0.717803	4.67261e-11	1.65853e-09	0.662224	3.88048e-14	1.13326e-12
LBR	5366.51	5592.86	9588.48	9395.03	9411.74	9661.21	9189.13	9160.2	0.768244	1.98581e-09	6.08252e-08	0.790631	6.5336e-10	1.87108e-08	0.779438	4.0299e-14	1.17514e-12
SLC25A13	1378.42	1438.63	2319.6	2265.83	2054.58	2279.98	2066.76	2246	0.641347	1.74385e-09	5.40955e-08	0.653871	7.42227e-10	2.10761e-08	0.647609	4.03691e-14	1.17542e-12
HNRNPH1	10757.2	10597.5	15747	15307.4	14806.6	14227.3	14011.6	15564.2	0.450941	1.71774e-08	4.31097e-07	0.519649	7.84328e-11	2.68014e-09	0.485295	4.08946e-14	1.18894e-12
STMN3	498.648	510.789	794.687	783.924	832.265	766.104	917.848	798.747	0.714291	4.4127e-10	1.54643e-08	0.674121	3.13402e-09	7.77184e-08	0.694206	4.24918e-14	1.23353e-12
SRRT	5027.12	5016.87	7590.1	7234.43	6779.31	6631.01	6592.11	7118.47	0.432595	4.52214e-08	1.03288e-06	0.521617	3.86299e-11	1.39074e-09	0.477106	5.053e-14	1.46469e-12
MICB	416.272	376.299	217.844	208.029	217.496	205.272	215.087	215.089	-0.905596	1.2197e-09	3.88268e-08	-0.886429	1.41518e-09	3.79408e-08	-0.896012	5.17822e-14	1.49876e-12
SLC25A26	484.369	433.355	726.889	730.912	748.798	714.786	720.862	700.39	0.630086	7.02743e-09	1.93329e-07	0.680225	2.67982e-10	8.33762e-09	0.655155	5.65155e-14	1.63332e-12
CDK2AP2	1663.99	1657.35	994.748	967.053	898.878	857.743	859.285	831.173	-0.967963	4.41486e-11	1.85462e-09	-0.798954	4.4549e-08	8.78818e-07	-0.883459	5.71276e-14	1.64856e-12
POP1	478.878	584.146	988.08	1057.81	926.968	790.541	818.823	979.249	0.702333	1.70209e-07	3.42709e-06	0.903926	1.19367e-11	4.76547e-10	0.80313	5.72397e-14	1.64935e-12
CHORDC1	2164.83	2208.89	3233.21	3264.21	3280.91	2773.61	2926.04	3223.09	0.44365	2.03801e-07	4.02838e-06	0.57817	1.01982e-11	4.13695e-10	0.51091	5.8375e-14	1.67958e-12
HRK	272.389	243.168	459.029	413.648	499.199	586.491	659.105	538.263	1.20305	1.82263e-12	9.84724e-11	0.826976	1.30228e-06	1.80821e-05	1.01501	6.22527e-14	1.7885e-12
RET	161.456	149.433	51.1267	54.6176	57.785	51.3179	57.4986	48.6382	-1.56758	1.15442e-09	3.68693e-08	-1.50705	1.8737e-09	4.86174e-08	-1.53731	6.26567e-14	1.79745e-12
HMGB3	3549.85	3834.99	5161.58	5314.78	5061.81	4993.72	5165.29	4922.19	0.445075	9.89872e-09	2.64464e-07	0.490824	2.30578e-10	7.25224e-09	0.46795	6.69128e-14	1.91672e-12
PFKP	2833.73	3033.49	2081.75	1861.02	1858.75	1825.45	1690.89	1742.33	-0.743507	3.22521e-11	1.38784e-09	-0.599723	7.51916e-08	1.38568e-06	-0.671615	6.70873e-14	1.91889e-12
FCGRT	785.316	916.974	434.577	451.399	519.263	474.08	534.524	433.42	-0.823213	3.59154e-09	1.05046e-07	-0.855753	6.38008e-10	1.83756e-08	-0.839483	6.73301e-14	1.92301e-12
SRSF6	2761.24	2490.09	4167.94	3927.65	4256.03	4315.59	4076.01	4273.68	0.68401	6.25132e-10	2.13687e-08	0.650604	3.87027e-09	9.44656e-08	0.667307	7.03211e-14	2.00549e-12
DYNLT2	249.324	211.923	64.4641	52.208	78.6519	68.4239	97.9606	87.5488	-1.44487	1.09835e-07	2.30701e-06	-1.82322	2.36088e-11	8.84714e-10	-1.63404	7.108e-14	2.02417e-12
ENSG00000290792	258.111	196.98	95.5848	75.5008	63.403	109.967	88.3775	69.1743	-1.36025	2.11549e-08	5.2018e-07	-1.5543	1.1914e-10	3.93124e-09	-1.45728	7.12121e-14	2.02496e-12
CIP2A	1030.25	1223.99	1815	1975.87	2013.65	1710.6	1720.7	2199.53	0.737055	5.30647e-09	1.50016e-07	0.78379	4.8126e-10	1.41439e-08	0.760422	7.38101e-14	2.09578e-12
C19orf38	119.719	120.905	12.226	16.064	25.6822	24.4371	26.6197	9.72764	-2.57478	5.49351e-09	1.54853e-07	-2.71989	4.66465e-10	1.37355e-08	-2.64733	7.39855e-14	2.0977e-12
MFGE8	2027.54	2435.76	1388.2	1331.71	1489.57	1401.47	1399.13	1303.5	-0.705816	5.93262e-10	2.03868e-08	-0.666038	4.33286e-09	1.04868e-07	-0.685927	7.43546e-14	2.10509e-12
MAPKAPK3	1290.55	1448.14	2190.67	2173.46	2074.64	1913.43	1993.29	2027.67	0.531577	8.12429e-08	1.7538e-06	0.651433	3.89495e-11	1.39726e-09	0.591505	8.4892e-14	2.39993e-12
PAK3	149.375	131.773	40.0122	35.3408	49.7593	37.8775	40.462	49.7191	-1.71923	3.48932e-09	1.0221e-07	-1.74998	8.64716e-10	2.43826e-08	-1.7346	8.62918e-14	2.43596e-12
ACHE	155.965	187.47	53.3496	46.5856	56.1799	57.4272	43.6564	52.9616	-1.74298	1.9453e-09	5.97725e-08	-1.71906	1.58756e-09	4.22254e-08	-1.73102	8.73603e-14	2.46255e-12
ZNRD2	448.124	475.468	711.328	823.28	857.145	664.69	752.806	790.101	0.674013	4.4345e-08	1.01711e-06	0.793931	7.76456e-11	2.65775e-09	0.733972	9.3381e-14	2.62845e-12
HSD17B14	203.194	268.979	84.4702	98.7936	97.9135	86.7518	93.7015	89.7105	-1.38613	1.11116e-09	3.57815e-08	-1.3217	3.12267e-09	7.75716e-08	-1.35392	9.58089e-14	2.6929e-12
SLC38A9	387.715	460.525	762.455	785.53	905.299	845.524	803.916	709.037	0.891808	6.98571e-09	1.92726e-07	0.953173	4.994e-10	1.46556e-08	0.92249	9.74473e-14	2.73499e-12
MFN1	727.103	840.899	1188.14	1277.89	1240.77	1093.56	1168.07	1255.95	0.583399	2.22433e-08	5.42827e-07	0.661858	1.63613e-10	5.28622e-09	0.622629	9.89538e-14	2.77327e-12
HAND1	651.318	588.222	385.673	396.781	365.972	361.669	380.13	311.285	-0.822927	1.19729e-10	4.62969e-09	-0.695041	3.04055e-08	6.26154e-07	-0.758984	9.9938e-14	2.79682e-12
APOBEC3F	210.882	210.564	78.913	76.304	73.8364	94.0829	108.609	79.9828	-1.16149	1.38092e-07	2.84824e-06	-1.4645	2.97191e-11	1.10344e-09	-1.31299	1.08095e-13	3.02075e-12
LOXL1	131.801	124.98	43.3466	48.9952	48.9568	35.4338	40.462	25.9404	-1.9216	3.41521e-11	1.45991e-09	-1.44058	1.26386e-07	2.20803e-06	-1.68109	1.10787e-13	3.09154e-12
TMEM14B	738.087	900.672	1490.46	1514.03	1950.24	1445.46	1490.71	1693.69	0.914454	1.46728e-08	3.73234e-07	1.01581	2.8192e-10	8.74429e-09	0.965133	1.12126e-13	3.12444e-12
STT3B	4219.84	4329.48	7082.16	7138.04	6532.92	6573.58	6601.69	6975.8	0.651511	7.11669e-09	1.95508e-07	0.696432	5.88898e-10	1.70341e-08	0.673972	1.14348e-13	3.1818e-12
HES7	193.308	163.018	72.2443	70.6816	73.8364	76.9769	59.6282	52.9616	-1.50525	2.71405e-10	9.96004e-09	-1.30291	1.56135e-08	3.41045e-07	-1.40408	1.16565e-13	3.23884e-12
PRR36	392.109	317.884	165.606	116.464	67.4159	146.623	112.868	107.004	-1.54363	5.87639e-09	1.64691e-07	-1.62017	7.69556e-10	2.17908e-08	-1.5819	1.22954e-13	3.41149e-12
NECTIN3	946.772	941.427	1489.34	1497.17	1544.14	1364.81	1371.45	1503.46	0.581576	4.27119e-08	9.86636e-07	0.680056	1.14816e-10	3.80723e-09	0.630816	1.28525e-13	3.56098e-12
ANKLE2	2756.84	2719.68	4110.14	3983.07	3788.13	3798.75	3821.53	3858.63	0.481996	1.62265e-08	4.08815e-07	0.533947	3.46821e-10	1.05305e-08	0.507971	1.46711e-13	4.05908e-12
RSL1D1	5222.62	6296.56	8335.88	8703.48	9526.51	8003.16	8678.03	8697.59	0.554559	2.04466e-08	5.04679e-07	0.623505	2.75007e-10	8.54301e-09	0.589032	1.46924e-13	4.0592e-12
FOXE1	125.211	129.056	33.3435	32.128	30.4977	48.8742	58.5634	38.9106	-1.38156	1.06522e-06	1.74252e-05	-1.99111	5.88791e-12	2.48339e-10	-1.68633	1.4745e-13	4.06795e-12
DOC2A	309.733	236.376	120.037	98.7936	111.557	139.292	109.673	123.217	-1.14533	3.39366e-08	8.0496e-07	-1.31611	1.68395e-10	5.42333e-09	-1.23072	1.48713e-13	4.09698e-12
LINC00115	83.4741	110.037	17.7832	24.096	25.6822	25.659	24.4902	22.6978	-1.992	7.66769e-09	2.10052e-07	-2.08022	7.44932e-10	2.11232e-08	-2.03611	1.51073e-13	4.15611e-12
PCGF3-AS1	671.088	611.316	381.228	351.802	282.505	344.563	337.538	385.863	-0.850231	1.30883e-08	3.37623e-07	-0.924973	4.62921e-10	1.36847e-08	-0.887602	1.57128e-13	4.31657e-12
TIMM44	1307.03	1482.1	2133.99	2182.3	2656.51	2256.77	2376.61	2083.88	0.683367	1.14348e-08	2.98854e-07	0.741026	5.4194e-10	1.57891e-08	0.712196	1.60373e-13	4.39952e-12
KLF7	473.386	374.941	201.173	198.39	132.424	239.484	214.023	198.876	-0.968502	3.06843e-07	5.75515e-06	-1.26411	2.29405e-11	8.64493e-10	-1.11631	1.68833e-13	4.62507e-12
TUBA4A	199.898	203.772	95.5848	96.384	89.8878	73.3113	80.924	81.0637	-1.36197	1.13235e-10	4.39603e-09	-1.10168	6.02794e-08	1.14005e-06	-1.23183	1.70032e-13	4.65137e-12
TAF12	1035.74	1021.58	563.505	578.304	672.554	643.918	616.513	564.203	-0.759555	3.15463e-09	9.35328e-08	-0.762297	2.10039e-09	5.38068e-08	-0.760926	1.70723e-13	4.66372e-12
LNCTAM34A	79.0807	66.5655	4.4458	5.6224	11.236	3.66557	3.19437	8.64679	-3.80945	1.11448e-09	3.58293e-08	-3.32839	5.97101e-09	1.40797e-07	-3.56892	1.71117e-13	4.66792e-12
PRKAR1B	214.177	296.149	536.831	585.533	560.996	478.967	402.49	570.688	0.92943	1.30762e-07	2.71431e-06	1.14595	5.39876e-11	1.88966e-09	1.03769	1.73897e-13	4.73712e-12
SLC16A10	574.434	581.43	876.935	940.548	910.114	888.289	905.071	944.662	0.659154	2.88162e-09	8.58308e-08	0.656991	2.54318e-09	6.40113e-08	0.658073	1.85895e-13	5.05686e-12
ANAPC4	339.388	408.903	644.641	592.762	683.79	606.04	622.902	607.437	0.714486	1.68049e-08	4.2284e-07	0.7822	4.54037e-10	1.34417e-08	0.748343	1.92116e-13	5.2188e-12
ZNF512B	1193.9	1099.01	2239.57	1974.27	1604.34	1862.11	1861.25	2017.95	0.738047	4.72622e-09	1.35383e-07	0.758062	1.62831e-09	4.3008e-08	0.748054	1.96668e-13	5.33501e-12
LIMD1	481.074	430.638	900.275	991.149	696.631	841.859	817.758	845.224	0.870799	8.23514e-09	2.24333e-07	0.919666	9.68281e-10	2.69262e-08	0.895232	2.03806e-13	5.52093e-12
ATRIP	451.419	453.732	805.802	693.162	775.283	695.236	696.372	661.48	0.595902	1.91139e-07	3.81688e-06	0.744663	4.5018e-11	1.60639e-09	0.670283	2.06783e-13	5.59379e-12
ACSS1	713.923	743.089	391.231	371.882	463.083	431.315	486.609	417.208	-0.710541	5.30538e-08	1.19294e-06	-0.829318	1.63979e-10	5.28958e-09	-0.76993	2.12632e-13	5.73604e-12
GTSE1	1633.24	1835.31	2639.7	2465.83	2461.48	2468.15	2340.41	2341.12	0.45915	6.62059e-08	1.4633e-06	0.543248	1.31648e-10	4.3087e-09	0.501199	2.1246e-13	5.73604e-12
KIAA1143	722.71	802.862	1247.05	1239.34	1300.16	1273.17	1408.72	1259.19	0.785126	8.26029e-10	2.72828e-08	0.730214	1.02082e-08	2.31764e-07	0.75767	2.13057e-13	5.73955e-12
PCDH7	779.824	717.278	1384.87	1411.22	1091.5	1270.73	1130.81	1282.97	0.71244	2.17188e-08	5.31359e-07	0.791515	4.15865e-10	1.23779e-08	0.751978	2.21353e-13	5.94657e-12
PIK3R3	382.223	384.45	653.533	714.045	605.138	707.454	628.226	572.85	0.728904	1.19914e-08	3.12225e-07	0.780808	7.39814e-10	2.10372e-08	0.754856	2.21068e-13	5.94657e-12
PDPN	970.936	1039.24	637.973	639.347	593.099	591.378	672.947	634.458	-0.666034	6.3044e-09	1.74922e-07	-0.686753	1.53064e-09	4.08732e-08	-0.676394	2.40026e-13	6.43931e-12
DYNC1LI1	1448.71	1636.97	2302.93	2269.04	2578.66	2091.82	2305.27	2229.79	0.518754	1.14725e-07	2.40194e-06	0.631504	8.91173e-11	3.01965e-09	0.575129	2.43392e-13	6.51166e-12
MAP3K15	265.799	259.47	120.037	116.464	133.227	106.301	140.552	128.621	-1.06646	6.16627e-09	1.71334e-07	-1.08823	1.593e-09	4.23143e-08	-1.07734	2.4329e-13	6.51166e-12
ZMYND19	1087.36	1056.9	1529.36	1628.09	1718.3	1506.55	1579.08	1650.46	0.557598	1.43734e-08	3.67363e-07	0.603034	7.03828e-10	2.0099e-08	0.580316	2.47643e-13	6.61629e-12
H2BC26	231.75	228.225	76.6901	77.9104	70.6262	62.3146	88.3775	84.3062	-1.55071	7.96875e-09	2.17686e-07	-1.61418	1.26164e-09	3.4234e-08	-1.58244	2.49876e-13	6.66679e-12
MKRN3	3.29503	0	85.5817	64.256	56.9825	59.8709	61.7578	64.8509	5.09896	5.66131e-09	1.59122e-07	5.23886	1.97804e-09	5.10617e-08	5.16891	2.71733e-13	7.24e-12
TTC27	549.172	661.58	1006.97	929.303	995.989	880.958	905.071	914.398	0.575981	1.17191e-07	2.45092e-06	0.696596	9.88138e-11	3.32585e-09	0.636288	2.72588e-13	7.25284e-12
RANBP6	716.12	597.731	1102.56	1094.76	1007.23	1138.77	1037.1	1185.69	0.766911	7.09496e-10	2.38749e-08	0.700082	1.63723e-08	3.5531e-07	0.733496	2.83338e-13	7.52858e-12
RND2	720.513	806.937	393.454	404.813	454.255	369	404.62	419.369	-0.940215	9.61058e-10	3.13108e-08	-0.866439	1.26044e-08	2.79557e-07	-0.903327	2.92088e-13	7.74094e-12
TSN	2274.67	2464.28	3314.35	3334.89	3605.14	3316.12	3145.39	3340.9	0.463647	4.33028e-08	9.97915e-07	0.531936	2.83269e-10	8.77264e-09	0.497791	2.92126e-13	7.74094e-12
SUSD5	782.02	778.409	1303.73	1320.46	1389.25	1494.33	1322.47	1244.06	0.793632	2.81192e-09	8.38831e-08	0.780369	4.61568e-09	1.11179e-07	0.787	3.10612e-13	8.2196e-12
MYBBP1A	2924.89	2904.43	6288.59	5664.17	4475.93	5095.14	4931.04	5105.93	0.790609	4.62755e-08	1.0527e-06	0.911132	2.89795e-10	8.96097e-09	0.850871	3.14075e-13	8.29993e-12
SAMD14	108.736	110.037	37.7893	22.4896	25.6822	34.212	36.2028	33.5063	-1.65883	7.11298e-08	1.55845e-06	-1.95422	2.0028e-10	6.36883e-09	-1.80652	3.2996e-13	8.7079e-12
CALCOCO1	1064.29	986.257	595.738	591.155	639.648	689.127	607.995	584.739	-0.711414	1.12551e-08	2.96226e-07	-0.749826	1.35267e-09	3.64102e-08	-0.73062	3.57658e-13	9.42609e-12
S100A11	1424.55	1397.88	785.796	786.333	890.05	835.749	921.043	794.424	-0.731326	1.3111e-08	3.37759e-07	-0.778995	1.17794e-09	3.21795e-08	-0.755161	3.60336e-13	9.48381e-12
ZNF771	353.667	302.941	557.948	594.368	659.712	515.623	554.755	624.731	0.780181	4.05979e-08	9.42278e-07	0.880165	4.25006e-10	1.26194e-08	0.830173	3.93151e-13	1.03335e-11
GTF2H1	864.396	983.54	1341.52	1498.77	1570.63	1390.47	1301.17	1475.36	0.589364	5.16809e-08	1.16744e-06	0.675723	3.39596e-10	1.03267e-08	0.632543	3.98436e-13	1.04583e-11
CROCC	438.239	388.525	208.953	192.768	190.209	230.931	243.837	180.502	-0.923507	6.38472e-08	1.41761e-06	-1.06905	2.92449e-10	9.0292e-09	-0.996281	4.2226e-13	1.10687e-11
PCK1	66.9989	54.3392	5.55725	2.4096	4.01285	4.88742	1.06479	7.56594	-3.75999	1.46799e-08	3.73234e-07	-3.96262	1.29234e-09	3.49261e-08	-3.86131	4.29798e-13	1.12511e-11
MAPK8IP2	1155.46	1172.37	1962.82	1873.06	1755.22	2189.57	1973.05	1691.53	0.744436	9.40916e-10	3.07577e-08	0.680766	2.05148e-08	4.36287e-07	0.712601	4.42055e-13	1.15564e-11
PDZD4	429.452	373.582	221.179	173.491	178.171	237.04	185.273	170.774	-1.02806	1.25647e-08	3.24547e-07	-1.07823	1.62978e-09	4.3008e-08	-1.05315	4.5926e-13	1.19901e-11
ADGRB2	1000.59	957.729	600.183	508.426	478.332	615.815	648.457	483.139	-0.750915	9.60419e-08	2.05276e-06	-0.88998	2.20907e-10	6.95893e-09	-0.820447	4.69686e-13	1.22216e-11
ANGPT1	3.29503	9.50936	45.5695	70.6816	66.6133	42.765	58.5634	64.8509	3.17663	1.12705e-08	2.96231e-07	3.32259	1.8554e-09	4.82573e-08	3.24961	4.70013e-13	1.22216e-11
JAK2	98.8509	100.528	223.402	235.338	222.312	179.613	193.792	208.604	0.96225	2.59288e-07	4.97352e-06	1.19082	8.44855e-11	2.87237e-09	1.07654	4.69709e-13	1.22216e-11
GABRA3	0	1.35848	196.727	203.21	169.342	215.047	189.533	174.017	8.30356	4.50249e-09	1.30124e-07	8.28324	4.87687e-09	1.16773e-07	8.2934	4.98664e-13	1.29493e-11
PSAT1	5106.2	5906.67	9648.5	10256.9	14138.1	12437.3	12822.2	10651.8	1.11962	1.42787e-09	4.50845e-08	1.0461	1.5524e-08	3.39458e-07	1.08286	5.02143e-13	1.30222e-11
MFSD1	523.91	556.977	862.486	828.1	918.943	845.524	873.127	809.556	0.641627	2.00435e-08	4.9662e-07	0.690417	1.15735e-09	3.17028e-08	0.666022	5.16133e-13	1.33672e-11
FRA10AC1	1149.97	1253.88	751.341	782.317	823.437	828.418	828.406	785.777	-0.561576	2.34824e-08	5.70203e-07	-0.608502	1.06389e-09	2.93021e-08	-0.585039	5.46739e-13	1.41411e-11
PLTP	645.826	597.731	1171.47	1129.3	1202.25	1205.97	1195.76	1041.94	0.882797	9.09235e-09	2.45961e-07	0.910493	2.7654e-09	6.92586e-08	0.896645	5.57102e-13	1.439e-11
CTSZ	350.372	339.62	183.389	179.114	158.909	174.725	159.718	202.119	-0.948666	1.49401e-08	3.78858e-07	-0.990375	2.07099e-09	5.31888e-08	-0.96952	6.55623e-13	1.68899e-11
DQX1	65.9006	66.5655	14.4489	9.6384	7.22313	10.9967	7.45353	11.8893	-2.71592	9.38132e-09	2.5302e-07	-2.69668	3.21864e-09	7.96208e-08	-2.7063	6.55455e-13	1.68899e-11
IFIH1	70.294	110.037	8.8916	10.4416	11.236	2.44371	13.8423	10.8085	-3.29413	4.68674e-09	1.3445e-07	-3.13169	6.89117e-09	1.60988e-07	-3.21291	7.02679e-13	1.80782e-11
PPP4R1	896.248	988.974	1434.88	1442.55	1376.41	1295.17	1276.68	1307.83	0.457537	5.78473e-07	1.01822e-05	0.592791	6.20821e-11	2.15058e-09	0.525164	7.10628e-13	1.82585e-11
XYLB	238.341	221.432	487.927	431.319	402.89	430.093	372.676	498.271	0.913247	1.0133e-08	2.69983e-07	0.936148	3.3077e-09	8.13252e-08	0.924697	7.12478e-13	1.82819e-11
ARL8B	1350.96	1566.33	2110.64	2228.88	2640.46	2212.78	2248.84	2237.36	0.615028	3.41312e-08	8.08589e-07	0.678177	1.02824e-09	2.83978e-08	0.646603	7.44088e-13	1.90679e-11
SLC17A7	101.048	110.037	14.4489	16.064	16.0514	23.2153	24.4902	16.2127	-2.31013	1.09471e-07	2.30434e-06	-2.75794	3.31012e-10	1.01114e-08	-2.53403	7.54698e-13	1.93143e-11
HIP1R	731.497	715.919	1258.16	1087.53	1132.43	1268.29	1190.43	1119.76	0.719485	2.39323e-09	7.23926e-08	0.680229	1.4724e-08	3.23014e-07	0.699857	7.57325e-13	1.93561e-11
KIF17	295.454	277.13	124.482	111.645	130.819	145.401	144.811	108.085	-1.1119	3.86041e-08	9.00298e-07	-1.22634	9.33866e-10	2.61859e-08	-1.16912	7.6333e-13	1.94839e-11
FIBIN	123.014	112.754	54.4611	31.3248	47.3516	31.7682	28.7493	28.1021	-2.00134	6.27117e-11	2.55176e-09	-1.4225	6.29622e-07	9.42376e-06	-1.71192	7.78137e-13	1.98359e-11
GPC2	175.735	167.093	57.7954	57.0272	77.8493	74.5332	68.1465	58.3658	-1.35932	1.54209e-08	3.89528e-07	-1.40861	2.4465e-09	6.1887e-08	-1.38396	7.80004e-13	1.98574e-11
SLC47A1	576.63	581.43	335.658	308.429	345.908	317.682	367.352	297.233	-0.82234	5.7513e-09	1.61418e-07	-0.80945	6.51208e-09	1.52663e-07	-0.815895	7.96799e-13	2.02585e-11
GLMN	381.125	417.053	654.644	732.519	842.698	659.802	812.434	852.79	0.959217	2.31035e-09	7.02129e-08	0.902697	1.70041e-08	3.67832e-07	0.930957	8.33872e-13	2.11734e-11
POLR1G	173.538	161.659	354.553	381.52	312.2	270.03	281.104	353.438	0.84604	3.82648e-07	7.00141e-06	1.05917	1.12937e-10	3.76973e-09	0.952603	8.51601e-13	2.15954e-11
SET	15305.4	16028.7	22183.4	22742.6	21615.6	21073.3	21724.9	21472.1	0.450891	4.38567e-08	1.00829e-06	0.503636	9.43991e-10	2.63964e-08	0.477264	8.58535e-13	2.17428e-11
SEH1L	931.395	993.049	1601.6	1647.36	1460.68	1333.04	1293.72	1553.18	0.534686	8.70586e-07	1.45722e-05	0.708741	5.22393e-11	1.84125e-09	0.621714	8.65282e-13	2.18852e-11
NT5C3A	605.187	604.524	896.941	906.813	1021.67	1015.36	1004.1	862.517	0.666197	3.74852e-09	1.09309e-07	0.642253	1.09121e-08	2.4719e-07	0.654225	8.71183e-13	2.20059e-11
TIMM10B	406.387	449.657	683.542	750.992	734.352	735.557	653.781	676.611	0.686913	4.56186e-08	1.03897e-06	0.762071	9.50103e-10	2.65305e-08	0.724492	8.88189e-13	2.23773e-11
TLX3	91.1625	91.0182	17.7832	22.4896	8.0257	10.9967	6.38874	16.2127	-3.02533	8.15948e-10	2.70361e-08	-2.50528	5.31446e-08	1.01946e-06	-2.76531	8.88116e-13	2.23773e-11
EMC8	1017.07	972.672	1422.66	1486.72	1575.44	1331.82	1412.98	1433.21	0.484323	2.22344e-07	4.3507e-06	0.589991	2.0061e-10	6.3693e-09	0.537157	8.92761e-13	2.24634e-11
NYNRIN	877.576	900.672	617.967	496.378	491.975	511.958	502.581	490.705	-0.826041	1.02031e-09	3.31303e-08	-0.733436	4.28431e-08	8.49321e-07	-0.779738	9.06099e-13	2.27695e-11
PRECSIT	73.589	61.1316	12.226	16.8672	11.236	10.9967	10.6479	10.8085	-2.64301	2.45609e-09	7.41785e-08	-2.31897	1.94192e-08	4.15175e-07	-2.48099	9.88935e-13	2.48191e-11
USP19	2259.29	2407.23	3425.49	3364.61	3565.02	3465.18	3448.85	3254.44	0.538446	1.82731e-08	4.55073e-07	0.567662	2.70503e-09	6.79154e-08	0.553054	9.92339e-13	2.48724e-11
VPS9D1-AS1	342.683	324.677	744.672	628.906	520.065	646.362	562.209	612.841	0.8613	2.33036e-08	5.66568e-07	0.916931	2.19684e-09	5.59929e-08	0.889115	1.01775e-12	2.54766e-11
FBXO21	1483.86	1620.67	2591.9	2628.07	2494.39	2700.3	2710.95	2408.13	0.747474	4.98073e-09	1.41424e-07	0.730713	1.02658e-08	2.32811e-07	0.739094	1.05507e-12	2.63767e-11
FTSJ1	946.772	927.842	1394.87	1397.57	1535.32	1282.95	1374.64	1407.27	0.5312	1.31568e-07	2.72815e-06	0.624628	4.15506e-10	1.23779e-08	0.577914	1.08125e-12	2.69965e-11
ZBED4	1319.11	1253.88	2414.07	2403.18	1926.97	2259.21	2166.85	2316.26	0.803909	8.01206e-09	2.18562e-07	0.806229	6.83739e-09	1.59917e-07	0.805069	1.11793e-12	2.78765e-11
NPTN	1438.83	1473.95	2190.67	2114.02	2256.02	2267.76	2069.95	2020.11	0.540372	3.54521e-08	8.3784e-07	0.588924	1.61164e-09	4.26407e-08	0.564648	1.14191e-12	2.84381e-11
CCDC88B	148.276	108.678	37.7893	43.3728	33.7079	50.0961	44.7212	39.9914	-1.52469	8.89163e-08	1.91308e-06	-1.74903	6.52319e-10	1.87108e-08	-1.63686	1.14405e-12	2.84549e-11
PIGM	858.905	802.862	1242.6	1225.68	1182.99	1298.83	1299.04	1167.32	0.592796	2.34971e-09	7.12979e-08	0.551034	2.39272e-08	5.0302e-07	0.571915	1.14619e-12	2.84717e-11
SMIM14	484.369	482.26	238.962	257.024	276.084	305.464	299.206	241.029	-0.779917	1.08595e-07	2.29087e-06	-0.903859	5.45617e-10	1.58733e-08	-0.841888	1.16164e-12	2.88188e-11
CAMTA1	1533.29	1733.42	962.516	906.813	1109.15	928.61	1000.9	1043.02	-0.720471	7.16242e-09	1.96487e-07	-0.714567	7.99932e-09	1.858e-07	-0.717519	1.16609e-12	2.88922e-11
TLCD5	414.075	434.714	223.402	254.615	246.389	251.702	256.614	221.574	-0.80298	1.08438e-08	2.86954e-07	-0.806542	5.36922e-09	1.27803e-07	-0.804761	1.17123e-12	2.89827e-11
RGS17	423.961	459.166	235.628	261.843	222.312	229.709	243.837	228.059	-0.915888	4.63085e-09	1.33043e-07	-0.876002	1.2722e-08	2.81545e-07	-0.895945	1.19548e-12	2.95452e-11
INHBE	94.4575	143.999	15.5603	22.4896	24.8797	29.3245	14.9071	14.051	-2.62776	4.83753e-09	1.38367e-07	-2.48773	1.21394e-08	2.71633e-07	-2.55775	1.19943e-12	2.96051e-11
ATRNL1	293.258	294.79	137.82	133.331	150.081	153.954	148.006	144.834	-0.982575	3.72849e-08	8.72674e-07	-1.0629	1.65666e-09	4.34895e-08	-1.02274	1.21077e-12	2.98471e-11
INPP1	497.55	546.109	264.525	283.53	316.213	300.577	322.631	282.102	-0.789121	3.32901e-08	7.90588e-07	-0.849849	1.85743e-09	4.82573e-08	-0.819485	1.21693e-12	2.99611e-11
UTP20	745.775	910.182	2037.29	1969.45	1390.85	1561.53	1515.2	1984.44	1.02754	3.63214e-08	8.56306e-07	1.12171	1.71931e-09	4.50755e-08	1.07463	1.23073e-12	3.02626e-11
NUS1	2379.01	2469.72	3333.24	3416.81	3271.28	3146.28	3158.17	3443.58	0.422544	4.36634e-08	1.00503e-06	0.464927	1.43991e-09	3.85013e-08	0.443735	1.23372e-12	3.02977e-11
ELOVL1	683.17	802.862	1239.27	1138.94	1249.6	1063.01	1088.21	1127.33	0.559004	4.91158e-07	8.74019e-06	0.707137	1.4257e-10	4.65104e-09	0.633071	1.29407e-12	3.17204e-11
SECTM1	115.326	158.942	36.6779	37.7504	58.5876	39.0994	28.7493	32.4255	-2.03789	3.45566e-10	1.24468e-08	-1.6131	1.93713e-07	3.26816e-06	-1.8255	1.29491e-12	3.17204e-11
TEX10	1017.07	1142.48	1603.82	1624.87	1651.69	1461.34	1517.32	1589.93	0.497646	1.94182e-07	3.85836e-06	0.595556	3.55962e-10	1.07918e-08	0.546601	1.32452e-12	3.24048e-11
DCTN5	1651.91	1896.44	2637.47	2819.23	2708.67	2385.06	2444.76	2759.41	0.512772	2.2678e-07	4.42415e-06	0.621041	3.1016e-10	9.52985e-09	0.566907	1.34062e-12	3.27576e-11
C19orf48P	2205.47	2408.59	3314.35	3305.97	4020.88	3344.22	3511.68	3287.94	0.551484	7.11519e-08	1.55845e-06	0.624036	9.79496e-10	2.71632e-08	0.58776	1.34589e-12	3.2845e-11
ATP8B3	84.5724	84.2258	11.1145	19.2768	12.8411	24.4371	20.231	20.5361	-1.96162	4.27555e-07	7.74297e-06	-2.52986	1.75533e-10	5.63522e-09	-2.24574	1.38592e-12	3.37797e-11
ATP13A1	1642.02	1460.37	2570.79	2364.62	2198.24	2386.28	2165.78	2210.34	0.537087	9.43707e-08	2.01926e-06	0.616161	7.85563e-10	2.22128e-08	0.576624	1.42344e-12	3.46508e-11
ANAPC5	3753.04	3995.29	5432.77	5917.18	6913.34	5488.58	5709.4	6147.87	0.577379	7.55028e-08	1.64082e-06	0.655055	1.00014e-09	2.76976e-08	0.616217	1.44167e-12	3.50506e-11
ACBD4	315.225	320.601	160.049	125.299	159.711	177.169	157.589	138.349	-1.01424	4.23022e-08	9.78332e-07	-1.10069	1.83012e-09	4.77323e-08	-1.05747	1.4801e-12	3.59399e-11
ATXN7L3B	2090.15	2169.49	2864.21	2858.59	2901.29	2932.45	3004.84	2841.55	0.458143	3.9271e-09	1.14173e-07	0.43532	1.95136e-08	4.16739e-07	0.446732	1.50718e-12	3.65519e-11
ASF1A	538.188	608.599	876.935	1024.88	1096.31	883.402	910.395	1063.56	0.733891	4.93475e-08	1.11866e-06	0.807539	1.61154e-09	4.26407e-08	0.770715	1.51085e-12	3.65954e-11
SNRNP40	2135.18	2475.15	3509.96	3607.98	4016.86	3274.57	3278.49	3767.84	0.57803	1.8875e-07	3.77305e-06	0.690573	4.403e-10	1.30543e-08	0.634302	1.5585e-12	3.77024e-11
PNMA3	3.29503	0	50.0153	63.4528	45.7465	70.8676	63.8874	62.6892	5.17903	3.25907e-09	9.63358e-08	4.87583	2.5191e-08	5.27389e-07	5.02743	1.60603e-12	3.88041e-11
STXBP1	1743.07	1714.4	1090.33	1080.3	865.17	1064.24	985.995	1026.81	-0.754097	1.46651e-08	3.73234e-07	-0.772017	5.78157e-09	1.3665e-07	-0.763057	1.61203e-12	3.89006e-11
GRWD1	1792.5	2126.02	3036.48	3089.91	2863.57	2686.86	2582.11	2935.59	0.482098	6.02722e-07	1.05427e-05	0.61636	1.49369e-10	4.84931e-09	0.549229	1.61578e-12	3.89428e-11
TMEM229B	81.2774	86.9427	20.0061	8.032	14.4463	28.1027	22.3606	20.5361	-1.83429	1.60991e-06	2.51307e-05	-2.60152	6.03313e-11	2.09714e-09	-2.2179	1.66404e-12	4.00563e-11
JAGN1	1006.08	1078.63	1567.15	1653.79	2123.6	1578.64	1618.48	1660.18	0.635526	2.9937e-07	5.64219e-06	0.777668	3.04796e-10	9.38168e-09	0.706597	1.67109e-12	4.01764e-11
RNF213	2268.08	1979.31	1151.46	1053.8	804.978	1082.56	1126.55	1066.8	-0.960552	7.23894e-08	1.58022e-06	-1.08151	1.26676e-09	3.43269e-08	-1.02103	1.71114e-12	4.10886e-11
CDHR1	307.536	319.243	163.383	139.757	118.78	162.507	152.265	124.298	-1.10059	2.83849e-08	6.79909e-07	-1.16059	3.23791e-09	7.99993e-08	-1.13059	1.71567e-12	4.11465e-11
ADAMTS7	241.636	232.3	80.0244	87.5488	86.6776	136.848	112.868	92.953	-1.0578	2.22365e-06	3.32692e-05	-1.47887	4.64133e-11	1.65033e-09	-1.26833	1.73133e-12	4.1471e-11
PGAP3	73.589	95.0936	198.95	197.587	215.891	168.616	182.079	170.774	1.05353	3.72596e-07	6.85603e-06	1.28872	2.57921e-10	8.04946e-09	1.17113	1.73995e-12	4.16261e-11
ICA1	235.045	194.263	98.9191	101.203	89.0853	108.745	93.7015	75.6594	-1.21984	5.99162e-09	1.67438e-07	-1.15787	1.62542e-08	3.53125e-07	-1.18885	1.86007e-12	4.44452e-11
ZNF331	5.49172	10.8678	63.3527	55.4208	72.2313	80.6425	58.5634	73.4977	3.14854	4.52769e-09	1.30658e-07	2.99818	2.20661e-08	4.66816e-07	3.07336	1.9169e-12	4.57468e-11
PTPRD	97.7526	115.471	476.812	484.33	420.547	398.325	422.721	511.242	2.05998	1.6198e-08	4.08627e-07	2.11454	6.38088e-09	1.49936e-07	2.08726	1.92525e-12	4.58898e-11
OXNAD1	328.405	398.035	699.102	691.556	699.038	519.289	581.375	717.684	0.743173	6.46143e-07	1.1201e-05	0.945128	1.71985e-10	5.53012e-09	0.844151	1.94578e-12	4.63223e-11
LINC00632	332.798	304.3	153.38	122.086	113.965	141.735	141.617	172.936	-1.06719	3.02148e-07	5.67805e-06	-1.30185	3.6485e-10	1.10116e-08	-1.18452	1.96347e-12	4.66863e-11
TJP3	107.638	139.923	36.6779	35.3408	40.9311	34.212	30.8789	30.2638	-1.96038	2.00785e-09	6.14037e-08	-1.70944	5.43805e-08	1.03528e-06	-1.83491	1.99525e-12	4.73842e-11
SEC24D	2037.43	2170.85	1586.04	1490.74	1253.61	1170.54	1196.82	1398.62	-0.744919	7.22386e-11	2.89103e-09	-0.542882	1.7299e-06	2.33687e-05	-0.6439	2.11636e-12	5.0199e-11
STX12	2225.24	2225.19	1558.25	1533.31	1654.1	1634.84	1657.88	1584.52	-0.453522	4.70151e-08	1.06828e-06	-0.489723	2.95394e-09	7.36148e-08	-0.471622	2.45154e-12	5.80785e-11
FOXO4	727.103	718.636	453.472	450.595	482.345	464.305	485.544	412.884	-0.671403	7.01193e-09	1.93176e-07	-0.642609	1.92491e-08	4.11976e-07	-0.657006	2.47999e-12	5.86809e-11
HPRT1	3461.98	3663.82	5137.12	5113.98	6235.97	5289.41	5317.56	5300.48	0.573206	5.63852e-08	1.26202e-06	0.628161	2.53446e-09	6.38716e-08	0.600684	2.51084e-12	5.93389e-11
ECI2	543.68	669.731	898.052	1006.41	1105.94	967.71	975.347	1047.34	0.71918	1.77742e-08	4.44928e-07	0.733303	7.88642e-09	1.83389e-07	0.726241	2.54062e-12	5.99697e-11
ZHX1	1353.16	1335.39	2007.28	2150.97	1881.22	1948.86	1904.91	1924.99	0.518105	9.91412e-08	2.10743e-06	0.584471	1.53639e-09	4.09726e-08	0.551288	2.68369e-12	6.327e-11
TRIM47	150.473	183.395	70.0214	55.4208	67.4159	74.5332	52.1747	68.0935	-1.36352	1.99764e-08	4.95588e-07	-1.37613	7.58565e-09	1.76599e-07	-1.36982	2.71898e-12	6.40244e-11
NAGA	696.35	813.73	1171.47	1114.84	1193.42	1181.53	1149.97	1093.82	0.598445	2.78633e-08	6.68239e-07	0.624129	5.59417e-09	1.32687e-07	0.611287	2.75345e-12	6.47576e-11
HOXA10	1501.44	1563.61	1095.89	1105.2	1052.17	1122.89	1043.49	1024.64	-0.527705	5.41713e-09	1.52922e-07	-0.496688	2.96147e-08	6.13001e-07	-0.512196	2.90581e-12	6.82585e-11
UMPS	1199.39	1471.23	2078.41	2024.87	2181.39	1840.11	1887.87	2073.07	0.535993	3.75302e-07	6.88643e-06	0.654128	4.66685e-10	1.37355e-08	0.59506	2.93124e-12	6.87727e-11
ENSG00000213963	218.57	225.508	82.2473	91.5648	92.2955	150.288	137.358	140.51	-0.638848	0.000361926	0.00271166	-1.31557	7.19557e-13	3.57315e-11	-0.97721	3.00027e-12	7.03074e-11
RARS1	2569.03	3036.2	4293.53	4562.18	4941.42	3718.11	4146.29	4698.45	0.579716	4.71097e-07	8.40627e-06	0.717796	4.12244e-10	1.2313e-08	0.648756	3.19825e-12	7.48567e-11
DDX10	1655.2	1770.1	2616.35	2591.12	2457.47	2427.83	2439.43	2428.67	0.505943	1.37287e-07	2.83465e-06	0.579484	1.36757e-09	3.67132e-08	0.542714	3.21508e-12	7.51602e-11
TFAM	2654.7	2799.83	3806.72	3899.54	3961.49	3683.9	3851.34	3830.53	0.474097	5.72563e-08	1.28004e-06	0.514766	3.42394e-09	8.40805e-08	0.494432	3.32136e-12	7.75516e-11
BASP1	1582.71	1480.74	467.921	425.696	404.495	485.077	468.507	339.387	-1.83057	1.31866e-08	3.39259e-07	-1.82229	1.44784e-08	3.18102e-07	-1.82643	3.33009e-12	7.76622e-11
BTN3A3	137.293	129.056	32.2321	40.16	43.3388	47.6524	45.7859	34.5872	-1.64613	6.07544e-08	1.35203e-06	-1.77613	3.29164e-09	8.10291e-08	-1.71113	3.3789e-12	7.8706e-11
MICAL1	332.798	270.338	130.04	102.81	135.634	117.298	132.034	107.004	-1.34663	9.56412e-09	2.56582e-07	-1.29769	2.09107e-08	4.42836e-07	-1.32216	3.50028e-12	8.1436e-11
ANP32A	6379.18	6774.74	9439.55	9283.39	8899.7	9095.49	9306.26	9064	0.476737	2.16144e-08	5.29472e-07	0.487489	9.95505e-09	2.26528e-07	0.482113	3.68838e-12	8.57096e-11
IGF2	185.62	149.433	65.5756	53.8144	42.5362	61.0928	77.7296	72.4169	-1.25139	1.21414e-06	1.95488e-05	-1.64847	1.96757e-10	6.28656e-09	-1.44993	3.77624e-12	8.76467e-11
NPM1	37453.5	41898.2	54259.9	56274.6	60130.1	54659.7	57693.5	56518.7	0.504021	2.67986e-08	6.44292e-07	0.522138	8.31039e-09	1.9214e-07	0.513079	3.80297e-12	8.81619e-11
SLC16A2	931.395	971.313	623.524	599.187	556.984	630.478	563.274	536.101	-0.723746	6.4884e-09	1.79771e-07	-0.680323	3.63053e-08	7.33417e-07	-0.702034	4.04206e-12	9.35929e-11
KLC3	291.061	283.922	124.482	155.018	132.424	155.176	128.84	130.783	-1.05986	2.03423e-08	5.02742e-07	-1.05989	1.2094e-08	2.70919e-07	-1.05988	4.17115e-12	9.6467e-11
CLIP2	421.764	445.582	202.284	209.635	166.935	245.593	216.152	181.583	-1.0181	1.65311e-07	3.34231e-06	-1.16756	1.5967e-09	4.23566e-08	-1.09283	4.33002e-12	1.00023e-10
SLC1A3	795.201	866.71	1747.2	1856.2	1793.74	1513.88	1422.56	1757.46	0.913004	4.5402e-07	8.169e-06	1.11708	6.15185e-10	1.77436e-08	1.01504	4.42994e-12	1.02209e-10
SLC1A1	216.374	186.112	419.017	440.957	461.478	365.335	401.426	409.642	0.959242	2.76479e-07	5.25945e-06	1.13008	1.03746e-09	2.86133e-08	1.04466	4.5937e-12	1.05862e-10
SAMM50	1293.85	1510.63	2027.29	2181.49	2502.41	2090.6	2172.17	2019.03	0.579209	2.34972e-07	4.56108e-06	0.678515	1.21843e-09	3.31509e-08	0.628862	4.61476e-12	1.06174e-10
SLC1A5	4408.75	4764.19	7558.98	7655.3	8396.49	7972.61	7891.15	6950.94	0.728938	5.30072e-08	1.19294e-06	0.781477	5.32267e-09	1.26844e-07	0.755208	4.61815e-12	1.06174e-10
SKP2	2225.24	2365.11	3295.45	3450.55	3484.76	3145.06	3316.82	3314.96	0.505765	1.40787e-07	2.89767e-06	0.574151	2.04908e-09	5.26932e-08	0.539958	4.65856e-12	1.06976e-10
TXNDC5	77.9824	88.3012	182.278	255.418	268.058	171.06	182.079	255.08	1.29058	2.70401e-07	5.16124e-06	1.51126	1.2038e-09	3.2797e-08	1.40092	5.14714e-12	1.18056e-10
ENSG00000289154	119.719	92.3767	22.229	33.7344	32.1028	25.659	33.0085	21.617	-1.98921	8.69641e-09	2.35578e-07	-1.83941	3.59515e-08	7.27728e-07	-1.91431	5.21075e-12	1.19375e-10
PGD	4173.7	4663.66	2850.87	2924.45	3319.43	2782.17	3054.88	2882.62	-0.604415	3.07915e-09	9.14342e-08	-0.540372	1.06728e-07	1.91169e-06	-0.572394	5.3094e-12	1.21491e-10
TCAM1P	112.031	101.886	20.0061	23.2928	37.7208	17.106	25.5549	25.9404	-2.22027	4.93851e-09	1.40635e-07	-1.96903	6.74232e-08	1.2563e-06	-2.09465	5.36481e-12	1.22615e-10
LMNA	2495.44	2486.02	1714.97	1649.77	1678.17	1683.72	1603.57	1598.58	-0.613794	5.23347e-09	1.48384e-07	-0.565469	6.46018e-08	1.2127e-06	-0.589632	5.46061e-12	1.24658e-10
PTDSS1	2207.67	2467	3804.5	3566.21	3683.8	3625.25	3680.98	3376.57	0.607249	7.27998e-08	1.58739e-06	0.659215	4.74157e-09	1.13668e-07	0.633232	5.47504e-12	1.24841e-10
YBEY	554.663	575.996	336.77	345.376	387.641	306.686	346.057	335.063	-0.778329	1.73494e-09	5.39052e-08	-0.659438	2.0218e-07	3.38269e-06	-0.718883	5.53104e-12	1.2597e-10
FOXF2	843.528	893.88	1285.95	1294.76	1232.75	1224.3	1181.92	1184.61	0.462745	3.80327e-07	6.9655e-06	0.552208	9.42408e-10	2.63887e-08	0.507477	5.57404e-12	1.26801e-10
ATIC	3735.47	3946.39	5322.74	5285.06	5251.22	5351.73	5107.79	4974.07	0.421146	9.71385e-08	2.06938e-06	0.463194	4.10842e-09	1.00036e-07	0.44217	6.25302e-12	1.42081e-10
CCDC28B	698.546	672.448	386.785	367.866	401.285	392.216	366.288	367.489	-0.870615	1.05747e-08	2.80216e-07	-0.8294	3.70796e-08	7.46071e-07	-0.850008	6.31284e-12	1.43273e-10
FBXO2	83.4741	103.244	11.1145	19.2768	15.2488	23.2153	12.7775	18.3744	-2.37148	9.72667e-08	2.06984e-06	-2.59553	4.18745e-09	1.01715e-07	-2.4835	6.35583e-12	1.4408e-10
PHYHD1	727.103	732.221	447.915	391.159	469.503	474.08	445.082	356.68	-0.78097	1.00403e-08	2.6788e-07	-0.740703	3.93576e-08	7.87973e-07	-0.760837	6.37184e-12	1.44275e-10
NOTUM	56.0155	80.1503	10.0031	9.6384	13.6437	9.77485	11.7127	11.8893	-2.60472	3.31939e-08	7.89269e-07	-2.60196	1.19371e-08	2.68e-07	-2.60334	6.38474e-12	1.44399e-10
ATF3	3076.46	3101.41	1572.7	1639.33	2132.43	1963.52	2066.76	1699.09	-0.694469	1.69937e-07	3.42516e-06	-0.790488	2.49127e-09	6.29405e-08	-0.742478	6.50311e-12	1.46905e-10
ETF1	4871.15	5512.71	8074.69	8095.46	7532.92	7731.9	7738.89	7809.13	0.579468	4.49703e-08	1.02903e-06	0.607981	9.21225e-09	2.11536e-07	0.593724	6.56417e-12	1.48113e-10
FOXD1	542.582	487.694	774.681	820.871	789.729	759.994	715.538	778.211	0.540633	2.66318e-07	5.09832e-06	0.626299	1.64015e-09	4.31121e-08	0.583466	6.62608e-12	1.49336e-10
ARL5A	744.677	775.692	1128.12	1122.07	1015.25	1097.23	1203.21	1186.77	0.613492	1.57828e-09	4.94325e-08	0.519785	2.7832e-07	4.49256e-06	0.566638	6.6925e-12	1.50659e-10
DMKN	1902.33	1950.78	2791.96	2889.11	3313.81	2642.87	2933.49	3020.97	0.572751	1.34743e-07	2.78803e-06	0.641156	3.26615e-09	8.04998e-08	0.606953	6.76117e-12	1.52029e-10
PINK1	643.629	642.561	333.435	347.786	406.903	379.997	323.696	314.527	-0.924315	3.96924e-09	1.15226e-07	-0.821581	1.20169e-07	2.11776e-06	-0.872948	7.33081e-12	1.64647e-10
KCNK1	517.32	561.052	302.315	322.887	362.762	331.123	323.696	288.587	-0.778055	6.05124e-09	1.68378e-07	-0.704031	8.78687e-08	1.60174e-06	-0.741043	8.07516e-12	1.81155e-10
HAPLN2	79.0807	110.037	21.1176	14.4576	21.6694	30.5464	26.6197	16.2127	-1.9533	3.31855e-07	6.16483e-06	-2.30958	1.75561e-09	4.59078e-08	-2.13144	8.46022e-12	1.89575e-10
CDK11B	1481.67	1407.39	933.619	893.159	710.274	957.935	855.026	841.981	-0.708459	1.04278e-07	2.20457e-06	-0.772736	5.73239e-09	1.35646e-07	-0.740597	8.92286e-12	1.99482e-10
IRAK1	6352.82	7000.25	10601	10262.5	9275.3	9585.46	9323.3	9494.18	0.503482	3.26388e-07	6.07487e-06	0.59145	1.9013e-09	4.92069e-08	0.547466	8.91952e-12	1.99482e-10
CENPI	702.94	614.033	1093.67	1077.09	952.651	987.259	932.756	1021.4	0.57106	2.76628e-07	5.25945e-06	0.65921	2.25109e-09	5.72311e-08	0.615135	8.97945e-12	2.00517e-10
HP1BP3	3612.45	3339.14	2113.98	2216.03	2518.46	2266.54	2431.98	2189.8	-0.59905	2.89177e-08	6.90969e-07	-0.603767	2.05778e-08	4.37165e-07	-0.601408	9.01012e-12	2.00971e-10
KIAA0930	1693.65	1789.12	2737.5	2760.6	2356.35	2691.75	2554.43	2619.98	0.590164	2.5753e-08	6.20689e-07	0.590196	2.36903e-08	4.98559e-07	0.59018	9.22284e-12	2.0548e-10
OLFM2	380.027	396.676	194.504	130.922	152.488	230.931	227.865	149.157	-0.940366	3.58461e-06	5.12276e-05	-1.29103	2.09059e-10	6.61671e-09	-1.1157	1.00714e-11	2.2413e-10
RBM6	1511.32	1564.97	2101.75	2057	2054.58	2060.05	2081.66	2156.29	0.448864	1.52732e-08	3.86299e-07	0.431574	4.49386e-08	8.85637e-07	0.440219	1.01622e-11	2.25892e-10
AGPAT5	851.216	952.295	1422.66	1546.16	1354.74	1493.11	1447.05	1447.26	0.69811	1.81247e-08	4.52535e-07	0.679822	3.82042e-08	7.66404e-07	0.688966	1.02972e-11	2.28631e-10
RTL10	587.614	533.883	944.733	917.255	783.308	935.941	878.451	872.245	0.672486	1.741e-08	4.36372e-07	0.651486	4.00617e-08	8.01275e-07	0.661986	1.03784e-11	2.3004e-10
SP140L	0	10.8678	32.2321	55.4208	59.3902	72.0895	48.9803	48.6382	3.5025	1.13815e-08	2.97973e-07	3.31544	6.22567e-08	1.17414e-06	3.40897	1.03843e-11	2.3004e-10
FDPS	1286.16	1467.16	2130.65	2173.46	2687	1985.52	2131.71	2364.9	0.650932	3.68473e-07	6.78674e-06	0.76335	2.24054e-09	5.70346e-08	0.707141	1.14499e-11	2.53356e-10
ARAP3	214.177	203.772	97.8077	98.7936	77.8493	100.192	102.22	73.4977	-1.18751	4.07984e-08	9.45802e-07	-1.19453	1.92168e-08	4.11722e-07	-1.19102	1.15164e-11	2.54538e-10
PLEKHG4	778.725	690.108	364.556	342.967	427.77	455.752	359.899	359.923	-0.909572	6.62034e-08	1.4633e-06	-0.954241	1.19621e-08	2.68262e-07	-0.931906	1.16061e-11	2.56231e-10
CDC37	3902.41	4122.99	5476.12	5326.82	5761.65	5271.09	5214.27	5305.89	0.391243	4.32669e-07	7.82828e-06	0.463116	1.97791e-09	5.10617e-08	0.427179	1.18111e-11	2.6046e-10
LOXL2	514.025	438.789	247.853	242.567	266.453	259.033	251.29	232.383	-0.947646	2.03372e-08	5.02742e-07	-0.916178	4.07693e-08	8.13813e-07	-0.931912	1.20797e-11	2.66081e-10
SETD6	510.73	436.072	720.22	743.764	784.111	701.345	707.02	797.667	0.631626	7.17857e-08	1.5688e-06	0.662236	1.23952e-08	2.75828e-07	0.646931	1.27516e-11	2.80565e-10
RRM2	3728.88	4170.53	5323.85	5750.91	5405.31	5070.7	5234.5	5343.72	0.401454	5.06154e-07	8.9906e-06	0.478914	1.85691e-09	4.82573e-08	0.440184	1.27842e-11	2.80963e-10
LARS2	1550.86	1669.57	2617.47	2612.01	2615.58	2365.51	2375.55	2547.56	0.593435	4.50439e-07	8.11959e-06	0.702166	2.11985e-09	5.42365e-08	0.647801	1.29696e-11	2.84717e-10
CAPN7	984.116	968.596	1433.77	1387.13	1407.71	1359.93	1423.62	1411.59	0.517662	5.00928e-08	1.13423e-06	0.531214	1.81493e-08	3.9051e-07	0.524438	1.30422e-11	2.85987e-10
PRR16	83.4741	93.7351	16.6718	24.096	21.6694	17.106	18.1014	18.3744	-2.30829	1.12384e-08	2.96188e-07	-2.07324	8.23646e-08	1.50685e-06	-2.19076	1.31384e-11	2.87772e-10
APOBEC3B	228.455	312.45	80.0244	96.384	120.385	98.9703	104.349	76.7403	-1.53339	1.42291e-08	3.64152e-07	-1.43926	6.7103e-08	1.25265e-06	-1.48633	1.34183e-11	2.93571e-10
LDHB	736.988	838.182	1210.37	1284.32	1409.31	1060.57	1303.3	1250.54	0.615215	5.02284e-07	8.93e-06	0.729461	2.0776e-09	5.32907e-08	0.672338	1.39785e-11	3.05485e-10
CCAR2	1428.94	1529.65	2252.91	2223.26	2130.82	2102.81	2146.62	2027.67	0.500309	3.19532e-07	5.95867e-06	0.576607	3.257e-09	8.03725e-08	0.538458	1.40644e-11	3.07017e-10
TRAPPC9	716.12	744.447	469.032	450.595	375.603	454.53	454.665	395.591	-0.748434	4.52448e-08	1.03288e-06	-0.758631	2.21423e-08	4.67937e-07	-0.753532	1.41894e-11	3.09398e-10
RBM39	5113.89	5045.4	6636.47	6508.33	7157.32	6648.12	6592.11	6575.89	0.378182	1.57423e-07	3.21289e-06	0.41617	7.2777e-09	1.69625e-07	0.397176	1.59343e-11	3.47058e-10
CRLF1	129.605	154.867	44.458	40.16	44.9439	58.6491	73.4705	47.5574	-1.24446	4.08571e-06	5.71294e-05	-1.71619	3.14594e-10	9.63911e-09	-1.48033	1.6095e-11	3.50164e-10
CACNG7	68.0973	48.9053	5.55725	0.8032	1.60514	8.55299	3.19437	3.24255	-3.57729	4.27467e-07	7.74297e-06	-4.57747	2.91904e-09	7.2835e-08	-4.07738	1.64698e-11	3.57918e-10
MISP3	180.128	137.207	41.1237	61.8464	65.8107	40.3212	63.8874	61.6084	-1.51932	3.25051e-08	7.74785e-07	-1.48305	3.64139e-08	7.34876e-07	-1.50119	1.66224e-11	3.60831e-10
ARFRP1	336.093	283.922	501.264	465.053	520.065	529.064	528.136	502.595	0.740258	9.17491e-09	2.4785e-07	0.673427	1.40891e-07	2.4445e-06	0.706843	1.76502e-11	3.82717e-10
PLXNA1	1606.88	1533.72	2631.92	2396.75	2242.38	2541.46	2591.7	2556.21	0.705948	6.03749e-09	1.68237e-07	0.62713	2.28827e-07	3.77526e-06	0.666539	1.84729e-11	4.0011e-10
OGFRP1	64.8023	77.4334	211.176	188.752	145.265	157.619	139.487	195.634	1.21397	2.50874e-07	4.82642e-06	1.35631	5.55662e-09	1.31952e-07	1.28514	1.85211e-11	4.00708e-10
TSEN2	407.485	395.318	532.385	633.725	685.395	651.249	713.409	683.097	0.765212	1.83168e-09	5.64992e-08	0.626158	7.84158e-07	1.15061e-05	0.695685	1.88926e-11	4.08291e-10
KYAT1	476.681	517.581	238.962	247.386	292.938	277.361	226.8	261.565	-0.962826	2.63767e-08	6.34935e-07	-0.930559	5.42679e-08	1.03412e-06	-0.946693	1.90753e-11	4.1178e-10
SFTA3	118.621	139.923	27.7863	29.7184	53.7722	46.4305	41.5268	36.7489	-1.63792	1.66587e-07	3.36461e-06	-1.78111	8.72011e-09	2.00921e-07	-1.70952	1.96199e-11	4.23068e-10
CAMKV	305.339	296.149	485.704	478.707	539.327	472.858	548.367	506.918	0.759838	2.84798e-08	6.81344e-07	0.739444	5.25745e-08	1.01237e-06	0.749641	2.00051e-11	4.30896e-10
KNTC1	1226.85	1145.2	1866.13	1865.03	1965.49	2006.29	1940.05	1945.53	0.726373	1.48621e-08	3.77372e-07	0.680803	1.0459e-07	1.87936e-06	0.703588	2.05493e-11	4.42128e-10
CCDC51	616.171	702.334	1026.98	1040.14	1194.22	997.034	1028.59	955.47	0.593414	1.02121e-06	1.67758e-05	0.726997	1.63648e-09	4.30718e-08	0.660206	2.09225e-11	4.49661e-10
TOE1	416.272	395.318	709.105	661.034	756.823	626.812	644.198	669.046	0.670975	7.83453e-07	1.32737e-05	0.806234	2.13314e-09	5.45072e-08	0.738604	2.0949e-11	4.49733e-10
STK38L	772.135	781.126	1137.01	1167.85	1111.56	1066.68	1105.25	1144.62	0.509477	1.73453e-07	3.48879e-06	0.554593	9.73797e-09	2.22846e-07	0.532035	2.24553e-11	4.81538e-10
ANXA1	414.075	403.469	121.148	119.677	142.857	118.52	139.487	124.298	-1.68159	4.19419e-08	9.71156e-07	-1.673	4.02037e-08	8.03316e-07	-1.67729	2.253e-11	4.82609e-10
CSPG4	204.292	218.715	81.1359	71.4848	78.6519	119.742	96.8958	84.3062	-1.07961	3.7452e-06	5.32097e-05	-1.45557	5.05974e-10	1.4784e-08	-1.26759	2.27114e-11	4.85959e-10
LEMD3	1093.95	1112.6	1727.19	1621.66	1632.43	1644.62	1565.24	1634.24	0.548942	1.42899e-07	2.93493e-06	0.591456	1.22388e-08	2.73453e-07	0.570199	2.31548e-11	4.94901e-10
TRMT10C	1111.52	1408.74	2161.77	2444.94	2747.2	1907.32	2131.71	2704.28	0.835757	3.93978e-07	7.19519e-06	0.963867	4.65549e-09	1.12004e-07	0.899812	2.32474e-11	4.96335e-10
SDF4	2879.86	3055.22	2194	2159	2213.49	2210.34	2140.23	2017.95	-0.48379	9.43791e-09	2.53546e-07	-0.436561	1.89129e-07	3.20154e-06	-0.460176	2.34102e-11	4.99264e-10
SNX32	68.0973	69.2825	5.55725	8.8352	12.8411	19.5497	13.8423	11.8893	-2.19527	1.64693e-06	2.56262e-05	-2.88428	1.17367e-09	3.21063e-08	-2.53977	2.37171e-11	5.05255e-10
EXOG	287.766	233.659	470.144	475.495	424.56	420.318	452.536	512.322	0.819741	3.56003e-08	8.40323e-07	0.804641	5.07593e-08	9.82109e-07	0.812191	2.37873e-11	5.06197e-10
ZNF614	313.028	357.28	530.162	587.943	504.014	547.391	512.164	555.556	0.68658	6.1314e-08	1.36292e-06	0.696407	2.97919e-08	6.16035e-07	0.691494	2.41856e-11	5.14109e-10
NUDT21	1181.82	1226.71	1746.09	1680.3	1837.89	1669.05	1707.92	1726.12	0.49832	1.93909e-07	3.85836e-06	0.545959	9.7967e-09	2.23682e-07	0.52214	2.4837e-11	5.27379e-10
GFRA3	37.3437	61.1316	2.2229	2.4096	0	2.44371	1.06479	3.24255	-4.45436	1.48519e-07	3.04072e-06	-5.04037	1.31481e-08	2.90657e-07	-4.74737	2.54134e-11	5.39031e-10
IRF7	88.9658	77.4334	20.0061	9.6384	8.82827	23.2153	15.9718	11.8893	-2.30064	5.63879e-07	9.95231e-06	-2.73777	3.63202e-09	8.89735e-08	-2.5192	2.54602e-11	5.39435e-10
FAM234A	1977.02	2055.38	1233.71	1230.5	1275.28	1443.01	1275.62	1067.88	-0.677079	6.42791e-08	1.42558e-06	-0.691273	3.0244e-08	6.23465e-07	-0.684176	2.55519e-11	5.40789e-10
CCDC184	141.686	137.207	34.455	56.224	51.3645	59.8709	54.3043	51.8808	-1.33636	4.51773e-07	8.13609e-06	-1.53923	4.70274e-09	1.13006e-07	-1.43779	2.64014e-11	5.5816e-10
SLC16A5	63.7039	74.7164	4.4458	12.048	2.40771	12.2186	11.7127	6.48509	-2.77558	7.41005e-07	1.26315e-05	-3.43092	2.96051e-09	7.36875e-08	-3.10325	2.67161e-11	5.642e-10
B3GALNT1	0	0	43.3466	63.4528	73.8364	52.5398	56.4338	59.4467	7.96569	5.80809e-08	1.2955e-06	8.08162	3.62665e-08	7.33368e-07	8.02366	2.72503e-11	5.74857e-10
HACL1	572.237	633.052	901.386	965.447	1202.25	1037.36	1004.1	1019.24	0.760107	5.8589e-08	1.30533e-06	0.768921	3.64667e-08	7.35204e-07	0.764514	2.75163e-11	5.7984e-10
C1QTNF6	258.111	199.697	92.2504	93.9744	92.2955	107.523	100.09	97.2764	-1.17691	2.56104e-07	4.92215e-06	-1.30314	8.49784e-09	1.96024e-07	-1.24003	2.76594e-11	5.82225e-10
MGST1	544.778	691.466	934.73	1066.65	1115.57	876.071	943.403	1012.76	0.614721	1.25959e-06	2.01805e-05	0.75687	1.87623e-09	4.86203e-08	0.685796	2.81109e-11	5.91088e-10
POC1A	642.531	668.372	972.519	971.069	1265.65	1031.25	1090.34	1063.56	0.695981	7.1555e-08	1.56552e-06	0.711202	3.20976e-08	6.56308e-07	0.703591	2.93895e-11	6.17306e-10
LINC02154	59.3105	66.5655	1.11145	3.2128	4.81542	3.66557	3.19437	8.64679	-3.59798	3.95218e-07	7.21105e-06	-4.30795	6.12082e-09	1.43993e-07	-3.95297	2.96896e-11	6.22938e-10
MLH1	2.19669	0	52.2382	61.0432	91.493	75.7551	71.3409	75.6594	5.94091	3.69078e-08	8.66767e-07	5.82986	6.46969e-08	1.21335e-06	5.88539	3.00581e-11	6.29989e-10
CNOT10	1234.54	1459.01	1956.15	2012.82	2310.6	2268.99	2225.41	2064.42	0.699434	1.32218e-08	3.39715e-07	0.640356	1.85928e-07	3.1553e-06	0.669895	3.06152e-11	6.40975e-10
SIRT1	1305.93	1343.54	2063.96	2012.02	1828.25	1931.75	1943.24	2050.37	0.576053	4.78841e-08	1.08675e-06	0.572727	5.15366e-08	9.96194e-07	0.57439	3.09104e-11	6.4646e-10
TCF4	596.4	618.108	999.194	1050.59	900.483	949.382	960.44	920.883	0.635754	2.28296e-07	4.4448e-06	0.697739	1.09798e-08	2.48443e-07	0.666747	3.15071e-11	6.58231e-10
EEF1D	1125.8	1158.78	1553.81	1607.2	1776.89	1554.2	1646.16	1575.88	0.479038	2.71212e-07	5.17163e-06	0.530834	9.784e-09	2.23645e-07	0.504936	3.29467e-11	6.87568e-10
BRCC3	1133.49	1236.22	1803.88	1897.16	1860.36	1655.61	1582.28	1799.61	0.50352	2.59824e-06	3.8401e-05	0.64923	1.10246e-09	3.02403e-08	0.576375	3.30744e-11	6.89493e-10
OCEL1	343.781	370.865	150.046	176.704	189.407	200.384	207.634	145.915	-0.953391	2.42221e-07	4.67845e-06	-1.04576	1.09955e-08	2.48521e-07	-0.999577	3.31138e-11	6.89576e-10
CYFIP2	2364.73	2530.85	1576.04	1567.85	1450.24	1761.92	1579.08	1416.99	-0.627039	1.6482e-07	3.33586e-06	-0.674716	1.61102e-08	3.50376e-07	-0.650877	3.32817e-11	6.92332e-10
MRPL3	2574.52	3125.86	4017.89	4464.99	5009.64	4096.88	4170.78	4713.58	0.602631	2.21773e-07	4.34425e-06	0.661649	1.22716e-08	2.7368e-07	0.63214	3.38347e-11	7.03082e-10
MFSD5	407.485	374.941	690.211	617.661	609.151	599.931	563.274	591.224	0.576688	1.34334e-06	2.13813e-05	0.705061	2.18679e-09	5.58074e-08	0.640875	3.39528e-11	7.04783e-10
ZNF503	6789.96	7227.11	4673.65	4558.97	3543.35	3911.16	3887.55	4151.54	-0.815625	7.68083e-09	2.10116e-07	-0.717288	3.67389e-07	5.77314e-06	-0.766456	3.44959e-11	7.15294e-10
GPR153	322.913	339.62	156.715	175.901	167.737	151.51	208.699	169.693	-0.90387	2.30689e-07	4.48689e-06	-0.984151	1.23933e-08	2.75828e-07	-0.94401	3.51702e-11	7.28499e-10
NRF1	448.124	527.09	762.455	801.594	814.608	781.988	704.891	706.875	0.586702	1.08161e-06	1.76045e-05	0.708088	2.81638e-09	7.0448e-08	0.647395	3.52412e-11	7.29193e-10
METRN	556.86	479.544	267.86	288.349	339.487	283.471	300.271	277.778	-0.854025	2.09105e-08	5.15475e-07	-0.791422	1.40624e-07	2.44196e-06	-0.822724	3.57502e-11	7.38938e-10
CACNG6	49.4255	65.2071	6.6687	8.032	8.0257	3.66557	7.45353	4.3234	-3.46166	1.7175e-08	4.31097e-07	-2.90481	1.71654e-07	2.93032e-06	-3.18323	3.5873e-11	7.40689e-10
PHF14	1141.18	1233.5	1658.28	1689.93	1626.01	1664.17	1841.02	1663.43	0.53789	1.20833e-08	3.13778e-07	0.484994	2.47499e-07	4.04362e-06	0.511442	3.6025e-11	7.43039e-10
HNRNPA2B1	31262.1	33289.6	44681.4	43829	42249.7	41755.7	42727.9	43106.4	0.397443	2.18992e-07	4.29808e-06	0.435447	1.34792e-08	2.97324e-07	0.416445	3.62749e-11	7.474e-10
CRIP2	148.276	150.791	38.9008	32.9312	40.9311	46.4305	39.3972	30.2638	-1.95456	9.12121e-08	1.95383e-06	-1.99122	3.44543e-08	7.00235e-07	-1.97289	3.87423e-11	7.97395e-10
PRKCZ	585.417	611.316	410.125	379.111	398.877	364.113	393.972	348.033	-0.697965	6.75147e-09	1.86794e-07	-0.593937	5.00749e-07	7.65978e-06	-0.645951	4.04527e-11	8.31718e-10
ZNF200	306.438	332.828	536.831	559.027	485.555	474.08	572.857	544.748	0.734159	5.45139e-08	1.22295e-06	0.725335	6.2318e-08	1.1742e-06	0.729747	4.05941e-11	8.33743e-10
GTPBP6	1084.06	1209.05	1637.17	1632.1	1826.65	1551.76	1545.01	1547.78	0.434302	3.9425e-06	5.5486e-05	0.571706	9.31004e-10	2.6142e-08	0.503004	4.09903e-11	8.40993e-10
UTP6	1403.68	1608.44	2140.65	2300.37	2654.1	2075.93	2166.85	2225.47	0.51837	2.12901e-06	3.20754e-05	0.655547	1.74908e-09	4.57964e-08	0.586958	4.14924e-11	8.50397e-10
MEX3A	870.986	800.145	1341.52	1335.72	1116.37	1377.03	1300.11	1348.9	0.681656	8.54614e-09	2.3183e-07	0.597576	4.14064e-07	6.44628e-06	0.639616	4.21871e-11	8.63725e-10
DNAJC4	481.074	502.638	264.525	265.056	294.543	325.014	327.955	298.314	-0.633574	3.97248e-06	5.58271e-05	-0.83552	9.75574e-10	2.70917e-08	-0.734547	4.26772e-11	8.72842e-10
PHLDA2	305.339	316.526	163.383	188.752	144.463	146.623	116.062	128.621	-1.256	7.60068e-10	2.54009e-08	-0.906647	5.0243e-06	5.99378e-05	-1.08132	4.295e-11	8.77498e-10
CHRD	126.309	119.546	32.2321	33.7344	49.7593	40.3212	56.4338	41.0723	-1.41778	7.05506e-07	1.20899e-05	-1.65949	5.30791e-09	1.26642e-07	-1.53863	4.31847e-11	8.81367e-10
C1QL4	280.078	281.205	110.034	134.134	150.081	150.288	158.654	132.944	-0.930858	6.88917e-07	1.18161e-05	-1.0839	5.61781e-09	1.33091e-07	-1.00738	4.43137e-11	9.0346e-10
PRR5	199.898	221.432	396.788	384.733	334.672	347.007	343.927	358.842	0.735052	4.16637e-07	7.57345e-06	0.823376	9.27321e-09	2.12693e-07	0.779214	4.53515e-11	9.23651e-10
CEP15	270.192	297.507	542.388	550.995	591.494	478.967	532.395	500.433	0.829749	9.89166e-07	1.62907e-05	0.989141	4.15541e-09	1.01058e-07	0.909445	4.63147e-11	9.42281e-10
ALG14	244.931	281.205	492.373	479.511	553.773	405.656	449.341	488.544	0.771085	1.87049e-06	2.86015e-05	0.957053	2.30562e-09	5.83965e-08	0.864069	4.69635e-11	9.54e-10
RTN1	200.997	273.055	95.5848	103.613	65.8107	75.7551	83.0536	89.7105	-1.51285	3.15977e-08	7.54081e-07	-1.4224	1.26961e-07	2.21615e-06	-1.46762	4.69888e-11	9.54e-10
ARHGEF16	248.226	175.244	72.2443	85.1392	61.7979	95.3047	108.609	95.1147	-1.09123	8.98639e-06	0.000114463	-1.53724	5.05173e-10	1.4782e-08	-1.31424	4.75537e-11	9.64462e-10
DTX3	191.112	160.301	367.89	341.36	401.285	354.338	366.288	373.974	1.05001	9.6822e-08	2.06622e-06	1.07364	4.15986e-08	8.28094e-07	1.06183	4.80695e-11	9.73907e-10
LMF2	1141.18	1204.97	1743.87	1624.87	1829.86	1973.3	1798.43	1593.17	0.607628	2.36314e-08	5.72392e-07	0.565633	1.85363e-07	3.14836e-06	0.58663	5.05345e-11	1.02278e-09
STAT3	3144.56	3313.33	2202.9	2240.13	2064.21	2117.48	1986.9	1943.37	-0.680309	5.2966e-09	1.49955e-07	-0.571958	8.41657e-07	1.22341e-05	-0.626134	5.1412e-11	1.03946e-09
C1QTNF1	176.833	164.376	68.9099	83.5328	53.7722	69.6458	63.8874	73.4977	-1.30806	9.1079e-08	1.95313e-06	-1.31111	4.82666e-08	9.41106e-07	-1.30959	5.15078e-11	1.04032e-09
CSTF2	1078.57	1160.14	1688.29	1593.55	1781.71	1577.42	1575.89	1515.35	0.475647	2.12601e-06	3.2055e-05	0.595767	2.27593e-09	5.77171e-08	0.535707	5.18325e-11	1.04579e-09
YTHDC2	1107.13	1047.39	1738.31	1670.66	1618.78	1746.03	1550.33	1638.57	0.609135	1.42835e-07	2.93493e-06	0.638569	3.08918e-08	6.3552e-07	0.623852	5.224e-11	1.05292e-09
HNRNPK	17465.9	18863.9	24615.3	24702.4	25677.4	23890.9	23946	24655.2	0.411189	4.0338e-07	7.35309e-06	0.46294	1.14181e-08	2.57495e-07	0.437065	5.30009e-11	1.06715e-09
PLEKHG5	269.094	230.942	131.151	137.347	98.7161	114.854	129.904	135.106	-0.982896	1.83848e-07	3.69025e-06	-1.03543	2.47626e-08	5.18959e-07	-1.00916	5.35866e-11	1.07783e-09
MFSD8	348.175	407.544	612.409	604.81	677.369	626.812	573.921	715.522	0.760211	5.78904e-08	1.29273e-06	0.747236	8.15016e-08	1.49378e-06	0.753724	5.40172e-11	1.08537e-09
DHX15	4450.49	4677.25	6649.81	6730.82	6678.18	5939.44	6077.82	6582.37	0.441675	2.03335e-06	3.07772e-05	0.553245	2.50843e-09	6.32946e-08	0.49746	5.44752e-11	1.09344e-09
S1PR3	313.028	385.808	188.947	202.406	185.394	195.497	168.237	212.927	-0.859412	8.14949e-08	1.75729e-06	-0.855027	5.88486e-08	1.11404e-06	-0.85722	5.47354e-11	1.09753e-09
SCAP	2886.45	2866.39	4346.88	4269.81	4365.18	4529.42	4375.22	4021.84	0.582201	9.01083e-08	1.93444e-06	0.591248	5.42278e-08	1.03412e-06	0.586724	5.58876e-11	1.11948e-09
TMEM19	387.715	467.317	694.657	683.524	699.841	657.358	666.558	594.467	0.584492	1.31487e-06	2.09969e-05	0.702874	4.08105e-09	9.94899e-08	0.643683	5.82707e-11	1.16601e-09
IL6R	392.109	398.035	220.067	213.651	190.209	239.484	251.29	204.28	-0.770834	1.24053e-06	1.99079e-05	-0.9261	4.43932e-09	1.07187e-07	-0.848467	5.94775e-11	1.18894e-09
LINGO3	76.884	84.2258	11.1145	12.8512	16.0514	18.3278	29.8141	27.0212	-1.67697	1.82272e-05	0.000209279	-2.57703	3.35216e-10	1.02089e-08	-2.127	5.95483e-11	1.18913e-09
OSBP2	314.126	331.469	188.947	165.459	144.463	172.282	163.978	145.915	-1.00721	4.55825e-08	1.03897e-06	-0.960118	1.17913e-07	2.08347e-06	-0.983663	6.0305e-11	1.20301e-09
MAGEA12	0	2.71696	43.3466	57.0272	67.4159	87.9736	122.451	51.8808	6.15633	1.45349e-08	3.71002e-07	5.52103	3.827e-07	5.98574e-06	5.83868	6.18098e-11	1.23176e-09
LPL	95.5559	105.961	17.7832	17.6704	29.6951	35.4338	36.2028	19.4553	-1.73331	2.16698e-06	3.24964e-05	-2.19778	2.73416e-09	6.85615e-08	-1.96554	6.20052e-11	1.23439e-09
GPRIN1	568.942	561.052	964.739	970.266	795.347	866.296	908.265	866.841	0.639318	2.45363e-07	4.72973e-06	0.688198	2.25171e-08	4.75359e-07	0.663758	6.25502e-11	1.24397e-09
DENND2A	269.094	254.036	93.3619	134.134	102.729	152.732	117.127	91.8722	-1.12355	3.7294e-07	6.85603e-06	-1.24084	1.50396e-08	3.29222e-07	-1.18219	6.27872e-11	1.24741e-09
SNU13	2852.4	3146.24	4177.94	4424.03	5014.46	4044.34	4204.85	4439.05	0.495813	1.35181e-06	2.1481e-05	0.600935	4.37771e-09	1.05826e-07	0.548374	6.32187e-11	1.2547e-09
EIF5	4171.51	4415.06	6379.73	6563.75	6133.24	5637.64	5946.85	6743.42	0.508706	4.07741e-07	7.42562e-06	0.568879	1.407e-08	3.09678e-07	0.538793	6.39235e-11	1.26739e-09
PRPF31	939.084	1014.78	1437.11	1373.47	1532.11	1555.42	1453.44	1295.94	0.554456	1.26822e-07	2.63535e-06	0.57079	4.59323e-08	9.02574e-07	0.562623	6.60406e-11	1.30803e-09
RPL7L1	7556.6	8418.5	10409.8	10964.5	11258.5	10592.3	10832.1	10674.5	0.421418	1.95078e-07	3.87171e-06	0.448166	3.01366e-08	6.22525e-07	0.434792	6.68872e-11	1.32346e-09
VEGFA	753.464	652.071	1049.21	910.829	1158.91	1175.43	1196.82	1093.82	0.714261	2.69099e-09	8.06468e-08	0.565006	2.38322e-06	3.10388e-05	0.639633	6.93719e-11	1.37122e-09
GAS6	391.01	377.657	185.612	187.146	227.127	212.603	212.958	157.804	-0.985516	5.03655e-08	1.13908e-06	-0.937976	1.44852e-07	2.50675e-06	-0.961746	7.87567e-11	1.55514e-09
DDX21	9885.09	10453.5	16302.8	16968.4	14923	15085	16112.4	15691.8	0.619493	2.25341e-07	4.40049e-06	0.661608	3.18159e-08	6.5187e-07	0.64055	7.91065e-11	1.56047e-09
HCN2	257.012	230.942	125.594	106.022	111.557	141.735	139.487	115.651	-0.887326	2.16454e-06	3.24847e-05	-1.09839	3.64146e-09	8.90964e-08	-0.992859	7.97901e-11	1.57236e-09
LYRM7	1002.79	1069.12	1501.57	1560.62	1506.42	1512.66	1570.56	1584.52	0.587216	4.41369e-08	1.01353e-06	0.55897	1.69172e-07	2.8904e-06	0.573093	8.07263e-11	1.5892e-09
CPQ	98.8509	104.603	28.8977	34.5376	24.8797	35.4338	25.5549	22.6978	-1.87412	6.71251e-08	1.48025e-06	-1.78498	1.18547e-07	2.09101e-06	-1.82955	8.5122e-11	1.67404e-09
NIPAL3	1519.01	1548.67	1002.53	1100.38	999.2	1074.01	1085.02	953.309	-0.564906	1.01426e-07	2.14894e-06	-0.565968	7.92273e-08	1.45606e-06	-0.565437	8.60171e-11	1.68993e-09
ERO1B	1364.14	1437.27	823.585	935.728	918.943	800.316	820.953	944.662	-0.711339	2.39969e-08	5.80521e-07	-0.645921	3.39579e-07	5.40779e-06	-0.67863	8.6291e-11	1.6936e-09
EBF4	582.122	543.392	295.646	296.381	282.505	348.229	350.316	223.736	-0.875193	3.29021e-07	6.11804e-06	-0.94799	2.58279e-08	5.40163e-07	-0.911591	9.06676e-11	1.77771e-09
CLUH	2806.27	3121.79	5348.3	5194.3	4316.22	4999.83	4679.75	4927.59	0.715722	1.61459e-07	3.27805e-06	0.742549	5.32259e-08	1.02004e-06	0.729135	9.16991e-11	1.79612e-09
TMEM158	183.423	156.225	286.754	334.131	295.346	306.686	326.89	322.093	0.902397	4.02075e-08	9.3545e-07	0.845916	2.16316e-07	3.58353e-06	0.874156	9.19224e-11	1.79868e-09
MTNR1A	102.146	93.7351	35.5664	22.4896	17.6565	25.659	27.6845	27.0212	-1.87097	2.75246e-07	5.24343e-06	-1.98247	3.24615e-08	6.63076e-07	-1.92672	9.52117e-11	1.86117e-09
SCD	13965.4	14292.6	24788.7	23740.2	21236.8	22234.1	21837.8	22142.3	0.6429	5.16416e-07	9.15615e-06	0.720723	1.81037e-08	3.90363e-07	0.681811	9.7781e-11	1.90948e-09
HTR2C	7.6884	2.71696	44.458	41.7664	59.3902	41.5431	39.3972	43.234	2.93182	3.59454e-07	6.63318e-06	3.16886	2.84145e-08	5.90583e-07	3.05034	1.06811e-10	2.08373e-09
CAV1	515.123	589.58	294.534	317.264	315.41	350.673	313.048	321.012	-0.750722	5.12798e-07	9.10029e-06	-0.831978	2.0298e-08	4.32588e-07	-0.79135	1.07316e-10	2.09149e-09
GEMIN4	1864.99	2189.87	3154.3	3269.83	3014.45	2644.1	2823.82	3085.82	0.492682	4.50898e-06	6.21543e-05	0.636989	2.70159e-09	6.79137e-08	0.564836	1.14776e-10	2.23464e-09
CLSTN3	1479.47	1540.52	1014.75	970.266	1020.87	1058.13	1001.97	886.296	-0.621576	5.43338e-08	1.22031e-06	-0.58947	2.11322e-07	3.50944e-06	-0.605523	1.16386e-10	2.26372e-09
TRIM56	778.725	622.184	405.679	375.898	282.505	434.981	440.823	403.157	-0.719134	9.7772e-06	0.000123005	-0.985751	1.29511e-09	3.4954e-08	-0.852442	1.16829e-10	2.27006e-09
ZSWIM5	194.407	187.47	331.212	374.291	316.213	349.451	331.15	317.77	0.798853	2.46612e-07	4.74911e-06	0.836719	4.68553e-08	9.16809e-07	0.817786	1.18255e-10	2.29547e-09
BCKDHB	374.535	370.865	550.168	575.895	616.374	601.153	565.403	537.182	0.605782	3.07409e-07	5.76022e-06	0.643963	3.79697e-08	7.62458e-07	0.624873	1.19246e-10	2.3124e-09
SOWAHC	220.767	213.281	405.679	370.275	308.989	401.991	378	395.591	0.850387	1.38509e-08	3.5494e-07	0.733077	8.64868e-07	1.25353e-05	0.791732	1.20746e-10	2.33915e-09
NEFL	1712.32	1824.44	1150.35	1123.68	1061	1231.63	1228.77	997.624	-0.618198	3.54899e-07	6.57408e-06	-0.667843	3.36108e-08	6.84471e-07	-0.643021	1.22065e-10	2.36236e-09
EME1	717.218	696.9	442.357	388.749	437.401	448.421	471.702	421.531	-0.661851	6.36549e-07	1.10544e-05	-0.741429	1.90881e-08	4.09399e-07	-0.70164	1.22741e-10	2.37307e-09
ARL6	360.257	425.204	575.731	697.178	783.308	656.137	651.651	720.926	0.786474	1.91907e-07	3.82438e-06	0.811562	6.6105e-08	1.23746e-06	0.799018	1.2814e-10	2.475e-09
XPO6	3478.45	3782.01	5641.72	5738.06	5113.98	5368.83	5223.86	5495.04	0.56254	3.00018e-07	5.64348e-06	0.600922	4.25216e-08	8.44609e-07	0.581731	1.29027e-10	2.48966e-09
TAF1B	539.287	611.316	911.389	915.648	1042.54	785.653	973.218	866.841	0.607723	2.12163e-06	3.20138e-05	0.738705	6.43914e-09	1.51129e-07	0.673214	1.30895e-10	2.5232e-09
CCDC142	452.517	347.771	763.567	723.684	585.073	738.001	676.141	639.863	0.768924	1.61889e-07	3.28335e-06	0.78284	8.23584e-08	1.50685e-06	0.775882	1.33742e-10	2.57553e-09
ARFGEF3	1091.75	941.427	612.409	571.075	419.744	632.921	545.172	583.658	-0.793773	1.18528e-06	1.91158e-05	-0.929533	1.16244e-08	2.61561e-07	-0.861653	1.35107e-10	2.59923e-09
C3orf80	73.589	69.2825	162.272	182.326	162.922	156.398	166.107	146.995	1.12859	5.84293e-07	1.02693e-05	1.24513	2.3652e-08	4.98274e-07	1.18686	1.38149e-10	2.65513e-09
ELOVL2	735.89	641.203	1132.57	1110.83	1139.65	1096	1104.19	1115.44	0.680351	2.45137e-07	4.72973e-06	0.712033	5.79744e-08	1.09852e-06	0.696192	1.40196e-10	2.69182e-09
DUSP7	522.811	585.505	1111.45	1004	796.149	909.061	868.868	880.892	0.678226	1.66074e-06	2.57998e-05	0.809689	8.77811e-09	2.02027e-07	0.743957	1.40627e-10	2.69743e-09
SPOCK3	227.357	274.413	117.814	111.645	104.334	86.7518	91.5719	103.762	-1.41298	1.1098e-08	2.93284e-07	-1.17104	1.2953e-06	1.801e-05	-1.29201	1.42439e-10	2.72951e-09
ICAM5	336.093	330.111	204.507	175.901	187.801	200.384	186.338	188.068	-0.800033	2.07788e-07	4.09471e-06	-0.817041	7.04944e-08	1.30628e-06	-0.808537	1.44174e-10	2.76002e-09
GLOD4	1737.58	1986.1	2606.35	2678.67	3228.74	2611.11	2706.69	2814.53	0.542433	7.23958e-07	1.23903e-05	0.612096	2.0626e-08	4.37726e-07	0.577264	1.46112e-10	2.79438e-09
SLC4A8	124.113	165.735	55.5725	55.4208	40.1285	47.6524	52.1747	50.7999	-1.52437	1.58238e-07	3.22275e-06	-1.52406	9.34601e-08	1.69214e-06	-1.52421	1.46885e-10	2.80639e-09
WDR31	159.26	158.942	41.1237	64.256	62.6005	75.7551	78.7944	52.9616	-1.20426	2.64982e-06	3.90743e-05	-1.48878	5.98176e-09	1.40886e-07	-1.34652	1.48224e-10	2.82921e-09
ISG20L2	1774.92	1946.7	2887.55	3014.41	2487.97	2519.47	2600.22	2848.04	0.513595	9.64064e-07	1.59312e-05	0.590013	1.64802e-08	3.57265e-07	0.551804	1.53061e-10	2.91865e-09
IFT57	1159.85	1331.31	1792.77	1830.49	2216.7	1791.24	1928.33	1876.35	0.583419	6.08176e-07	1.06185e-05	0.648661	2.60808e-08	5.44886e-07	0.61604	1.55499e-10	2.96225e-09
CCDC138	740.283	881.654	1221.48	1285.12	1390.85	1070.35	1148.91	1286.21	0.52946	5.55159e-06	7.47255e-05	0.685531	3.17906e-09	7.87384e-08	0.607496	1.58031e-10	3.00754e-09
RABGGTB	1715.61	1664.14	2319.6	2189.52	2433.39	2326.41	2292.49	2384.35	0.465184	9.92759e-08	2.10799e-06	0.455409	1.62636e-07	2.79771e-06	0.460297	1.58387e-10	3.01136e-09
HLA-DRB1	322.913	365.431	140.043	139.757	158.909	168.616	198.051	141.591	-1.02166	1.91697e-06	2.91974e-05	-1.22971	8.81893e-09	2.02735e-07	-1.12568	1.58951e-10	3.01913e-09
EIF5A	11252.5	13659.5	19218.1	20945.1	23233.6	17130.4	17868.2	21816.9	0.604089	3.79483e-06	5.38362e-05	0.765086	4.73668e-09	1.13668e-07	0.684588	1.64121e-10	3.1143e-09
ZFP82	0	0	47.7924	52.208	56.9825	65.9802	35.1381	38.9106	7.6887	1.85928e-07	3.72431e-06	7.86962	9.21612e-08	1.67092e-06	7.77916	1.66794e-10	3.16193e-09
GFI1	564.548	548.826	365.667	370.275	361.959	369	355.64	355.599	-0.63035	8.98363e-08	1.93074e-06	-0.603571	1.93644e-07	3.26816e-06	-0.61696	1.69037e-10	3.19821e-09
PDE12	1382.81	1287.84	2217.34	2157.4	1845.91	2117.48	1792.04	1985.52	0.555709	9.52104e-07	1.58142e-05	0.63541	1.85773e-08	3.98869e-07	0.59556	1.68981e-10	3.19821e-09
HSPA5	57973.9	63750.8	41611.6	40831.5	30339.6	28185.8	27515.2	37571.4	-0.969519	1.39838e-09	4.42251e-08	-0.69349	1.47571e-05	0.000152574	-0.831504	1.80308e-10	3.40815e-09
HARS1	1526.7	1540.52	2042.85	2110.81	2047.36	2002.62	1998.61	1958.5	0.372805	1.3118e-06	2.09652e-05	0.433135	1.48366e-08	3.2513e-07	0.40297	1.82078e-10	3.43827e-09
ARNT2-DT	77.9824	71.9995	18.8947	26.5056	16.0514	13.4404	12.7775	16.2127	-2.40715	1.13575e-08	2.97973e-07	-1.86661	1.8434e-06	2.46287e-05	-2.13688	1.95487e-10	3.68789e-09
NBR1	3682.75	3801.03	2290.7	2248.96	2435	2613.55	2630.03	2123.87	-0.608397	7.91818e-07	1.33921e-05	-0.68421	2.67796e-08	5.57752e-07	-0.646303	1.98838e-10	3.74748e-09
ACYP1	548.073	624.901	250.076	277.104	354.736	254.146	290.688	328.578	-1.00864	1.22937e-07	2.56559e-06	-0.989366	1.71836e-07	2.93096e-06	-0.999002	2.00124e-10	3.76806e-09
CARMIL1	354.765	350.488	695.768	694.768	595.507	695.236	667.623	653.914	0.929859	1.12285e-07	2.35339e-06	0.909733	1.90191e-07	3.21681e-06	0.919796	2.01425e-10	3.78889e-09
AKNA	275.684	281.205	133.374	110.038	131.621	172.282	127.775	117.813	-1.00409	1.20574e-06	1.94297e-05	-1.15573	1.82831e-08	3.92969e-07	-1.07991	2.03085e-10	3.81643e-09
PPIP5K2	970.936	892.521	1401.54	1526.88	1357.95	1446.68	1395.94	1419.15	0.606738	2.02924e-07	4.01514e-06	0.618042	1.06769e-07	1.91169e-06	0.61239	2.0412e-10	3.83217e-09
NOP14	2145.06	2352.89	3702.24	3456.97	3263.25	3344.22	3288.07	3398.19	0.57195	5.95556e-07	1.04356e-05	0.629438	3.68288e-08	7.41764e-07	0.600694	2.05785e-10	3.85971e-09
DNAAF5	1703.53	1589.42	2728.61	2583.9	2408.51	2443.71	2477.76	2404.89	0.567631	9.60761e-07	1.59037e-05	0.645442	2.31356e-08	4.87905e-07	0.606537	2.06263e-10	3.86495e-09
PLXND1	1385.01	1263.39	822.473	671.476	597.112	750.219	710.215	709.037	-0.873944	3.64517e-07	6.72025e-06	-0.926661	6.31854e-08	1.18943e-06	-0.900302	2.12241e-10	3.97313e-09
SLC7A11	621.662	571.92	1621.61	1498.77	1627.61	1935.42	1895.33	1466.71	1.56395	3.45003e-08	8.1634e-07	1.4089	6.64822e-07	9.89187e-06	1.48642	2.14332e-10	4.00842e-09
NKTR	1107.13	816.447	1852.79	1661.02	1428.57	1595.74	1553.53	1926.07	0.812286	8.09583e-08	1.7535e-06	0.775245	2.91023e-07	4.67515e-06	0.793765	2.17466e-10	4.06312e-09
YPEL3	824.856	777.051	369.002	352.605	455.86	454.53	471.702	342.629	-0.92281	7.36597e-07	1.25674e-05	-1.02583	3.31632e-08	6.76725e-07	-0.974319	2.25292e-10	4.2053e-09
ADRM1	1329	1449.5	1979.49	2008.8	1983.95	1799.79	1763.29	1903.38	0.392075	9.59186e-06	0.000120987	0.522464	2.83525e-09	7.08321e-08	0.457269	2.26951e-10	4.23221e-09
ENTPD6	895.15	843.616	1242.6	1236.93	1371.59	1193.75	1178.72	1254.87	0.474335	2.04766e-06	3.09697e-05	0.564169	1.25031e-08	2.77615e-07	0.519252	2.27662e-10	4.2414e-09
NOL10	1193.9	1229.42	1803.88	1799.17	1795.35	1858.44	1587.6	1849.33	0.542177	3.73886e-07	6.86693e-06	0.572985	6.94605e-08	1.29069e-06	0.557581	2.3442e-10	4.36312e-09
PSMD3	3968.31	4408.27	5790.66	5877.02	6516.07	5338.29	5525.19	5805.24	0.407704	7.65587e-06	9.95365e-05	0.536218	3.67825e-09	8.98875e-08	0.471961	2.36558e-10	4.39872e-09
ARC	842.429	745.806	419.017	369.472	294.543	306.686	258.744	428.016	-1.26238	4.03118e-08	9.36756e-07	-1.13822	6.41251e-07	9.57649e-06	-1.2003	2.37162e-10	4.40574e-09
PSMB2	3986.99	4574	5740.64	5837.66	5856.35	5651.08	5609.31	5605.28	0.393398	9.36297e-07	1.56049e-05	0.44411	2.85683e-08	5.92557e-07	0.418754	2.44179e-10	4.53175e-09
IFI35	136.195	169.81	40.0122	65.8624	72.2313	45.2087	43.6564	38.9106	-1.84423	3.84911e-09	1.12074e-07	-1.34669	7.28735e-06	8.2772e-05	-1.59546	2.44934e-10	4.53792e-09
ITGA7	361.355	377.657	167.829	126.102	123.596	206.494	159.718	138.349	-1.13845	3.43029e-06	4.94583e-05	-1.41238	8.10072e-09	1.87598e-07	-1.27542	2.44978e-10	4.53792e-09
RGS9	345.978	399.393	172.275	175.098	225.522	219.934	200.18	194.553	-0.862939	8.00045e-07	1.35077e-05	-0.955969	3.45855e-08	7.02194e-07	-0.909454	2.50227e-10	4.63076e-09
DMTN	224.062	195.621	107.811	93.9744	89.8878	112.411	101.155	102.681	-0.998221	9.53664e-07	1.58249e-05	-1.11685	2.89885e-08	6.00654e-07	-1.05753	2.50742e-10	4.63586e-09
ADGRB1	188.915	153.508	45.5695	37.7504	59.3902	50.0961	62.8226	36.7489	-1.78109	3.21765e-07	5.99457e-06	-1.84503	8.85964e-08	1.61209e-06	-1.81306	2.54763e-10	4.70573e-09
FDFT1	3257.69	3887.97	4922.61	4905.95	5363.57	4784.79	4965.11	5024.87	0.46337	6.11202e-07	1.06618e-05	0.506502	4.68841e-08	9.16809e-07	0.484936	2.57578e-10	4.75322e-09
TMEM170B	715.022	646.637	1077	1114.84	949.44	1224.3	1170.2	1070.04	0.760026	1.04875e-08	2.78285e-07	0.621208	2.76642e-06	3.54084e-05	0.690617	2.59576e-10	4.78554e-09
NTNG1	32.9503	61.1316	3.33435	2.4096	2.40771	3.66557	6.38874	2.1617	-3.51892	9.42856e-07	1.56874e-05	-4.12876	3.10174e-08	6.3665e-07	-3.82384	2.62965e-10	4.84343e-09
TYMSOS	143.883	196.98	63.3527	72.288	85.0724	72.0895	48.9803	68.0935	-1.43405	2.13588e-08	5.2453e-07	-1.19751	1.40828e-06	1.94334e-05	-1.31578	2.68181e-10	4.93484e-09
NKX2-1	180.128	139.923	63.3527	48.9952	62.6005	43.9868	63.8874	70.2552	-1.4287	2.99944e-07	5.64348e-06	-1.46199	1.02054e-07	1.83543e-06	-1.44534	2.7235e-10	5.00682e-09
AMPD2	1048.92	971.313	1508.24	1455.4	1399.68	1480.89	1294.78	1462.39	0.481564	6.68306e-07	1.15032e-05	0.525979	4.65808e-08	9.13537e-07	0.503772	2.76153e-10	5.07192e-09
PLAU	91.1625	119.546	27.7863	16.8672	24.0771	28.1027	41.5268	19.4553	-1.82253	2.47947e-06	3.67014e-05	-2.20861	1.31744e-08	2.9092e-07	-2.01557	2.80414e-10	5.14532e-09
CSDC2	114.228	122.263	44.458	43.3728	44.1413	54.9835	45.7859	37.8297	-1.3605	4.48505e-07	8.09222e-06	-1.42356	7.28112e-08	1.34304e-06	-1.39203	2.85238e-10	5.22892e-09
BAIAP3	101.048	91.0182	24.4519	34.5376	24.8797	40.3212	25.5549	27.0212	-1.64439	6.34592e-07	1.10302e-05	-1.77162	5.17472e-08	9.99305e-07	-1.708	2.89134e-10	5.29534e-09
TSPYL1	3717.89	3762.99	5243.82	5187.07	4665.34	4786.01	4837.34	5127.55	0.394139	6.41808e-07	1.11357e-05	0.429595	5.30957e-08	1.01946e-06	0.411867	2.97451e-10	5.44254e-09
UBE2D3	6532.95	7540.92	9555.14	9942.82	10716.7	9108.93	9335.01	10246.4	0.442416	1.81698e-06	2.79148e-05	0.520008	1.95337e-08	4.16739e-07	0.481212	3.04525e-10	5.56673e-09
FLCN	738.087	615.392	436.8	430.515	444.624	409.322	433.369	436.663	-0.66897	9.68841e-08	2.06622e-06	-0.630525	3.57488e-07	5.64836e-06	-0.649747	3.0547e-10	5.57354e-09
NAP1L2	257.012	252.677	140.043	121.283	115.57	155.176	148.006	149.157	-0.758902	1.23898e-05	0.000150332	-1.02568	3.12426e-09	7.75716e-08	-0.892293	3.05236e-10	5.57354e-09
PTTG1IP	4019.94	4594.38	2754.17	2820.84	3158.92	2711.3	2905.81	2721.58	-0.632103	3.73432e-08	8.72987e-07	-0.562063	9.33085e-07	1.34563e-05	-0.597083	3.07393e-10	5.60338e-09
BTBD8	250.422	249.96	111.145	110.038	123.596	142.957	122.451	110.247	-1.00217	1.00001e-06	1.64413e-05	-1.11843	3.54246e-08	7.18075e-07	-1.0603	3.08876e-10	5.62513e-09
MLXIP	1840.82	1611.16	3467.73	3139.71	2279.3	3030.2	3057.01	2891.27	0.792901	1.50867e-07	3.08555e-06	0.779617	2.3539e-07	3.87087e-06	0.786259	3.12339e-10	5.67757e-09
NAGPA	215.275	199.697	379.005	342.163	357.946	393.438	309.854	348.033	0.750842	4.65077e-07	8.33709e-06	0.791486	7.78683e-08	1.43239e-06	0.771164	3.12295e-10	5.67757e-09
CCNA2	2547.06	2723.75	3617.77	3711.59	4036.93	3430.97	3402	3700.83	0.413938	5.64002e-06	7.57062e-05	0.52681	6.75576e-09	1.58191e-07	0.470374	3.13152e-10	5.68702e-09
AQP3	187.817	161.659	64.4641	61.0432	70.6262	92.861	72.4057	48.6382	-1.30237	7.24309e-07	1.23903e-05	-1.41745	5.06091e-08	9.80144e-07	-1.35991	3.17381e-10	5.75846e-09
H2BC12	1246.62	1271.54	781.35	815.248	766.454	744.11	661.234	722.007	-0.829172	1.25351e-08	3.24213e-07	-0.674394	3.1153e-06	3.92792e-05	-0.751783	3.3221e-10	6.02189e-09
KLHL18	672.186	772.975	1469.34	1380.7	1053.77	1215.75	1086.09	1329.44	0.744955	1.32178e-06	2.10899e-05	0.850466	3.02074e-08	6.23348e-07	0.797711	3.42527e-10	6.20311e-09
HES5	73.589	76.0749	5.55725	8.8352	14.4463	7.33113	5.32395	9.72764	-3.32696	7.5393e-08	1.64026e-06	-2.93238	5.34771e-07	8.12989e-06	-3.12967	3.47255e-10	6.2829e-09
ENSG00000271855	97.7526	116.829	22.229	28.9152	40.9311	31.7682	40.462	28.1021	-1.67781	5.84477e-07	1.02693e-05	-1.78319	7.17156e-08	1.32526e-06	-1.7305	3.54121e-10	6.40117e-09
XPO5	2864.48	2956.05	5021.53	4830.45	4472.72	4779.9	4779.84	4601.17	0.697148	3.03973e-07	5.70683e-06	0.716182	1.39786e-07	2.43161e-06	0.706665	3.60807e-10	6.51597e-09
DDX52	1584.91	1643.76	2332.93	2525.26	2334.68	2315.42	2328.69	2307.61	0.521158	8.33164e-07	1.40303e-05	0.573284	5.37645e-08	1.02744e-06	0.547221	3.7426e-10	6.75265e-09
FAM221A	139.49	146.716	41.1237	32.9312	49.7593	46.4305	48.9803	44.3148	-1.61933	9.47415e-07	1.57498e-05	-1.79051	4.74402e-08	9.26784e-07	-1.70492	3.78786e-10	6.82138e-09
HNRNPL	6025.51	6668.78	8647.09	9073.75	9430.2	7988.49	8262.77	9074.81	0.411284	4.73767e-06	6.47104e-05	0.514504	9.88678e-09	2.25484e-07	0.462894	3.78649e-10	6.82138e-09
NRARP	839.134	705.051	1150.35	1163.84	1101.13	1076.45	1094.6	1193.26	0.53519	4.23782e-07	7.69614e-06	0.558933	1.05742e-07	1.89836e-06	0.547061	3.79121e-10	6.82138e-09
EHBP1L1	355.863	320.601	184.501	190.358	151.686	216.268	190.597	183.744	-0.785205	3.20023e-06	4.6564e-05	-0.948793	1.44843e-08	3.18102e-07	-0.866999	3.8416e-10	6.90565e-09
GTF3C6	1163.15	1238.93	1808.33	1871.46	1884.43	1662.95	1598.25	1895.81	0.517548	3.45358e-06	4.9658e-05	0.630027	1.37162e-08	3.02222e-07	0.573787	3.89037e-10	6.98685e-09
TTC39A	322.913	369.507	172.275	176.704	185.394	199.162	196.986	208.604	-0.778369	3.83511e-06	5.4368e-05	-0.952653	1.26382e-08	2.79998e-07	-0.865511	3.94399e-10	7.07663e-09
DOLK	356.962	423.846	596.849	632.922	691.013	562.054	589.893	577.173	0.566037	7.22293e-06	9.46671e-05	0.722191	6.89933e-09	1.60992e-07	0.644114	3.94841e-10	7.07802e-09
RANBP1	7089.81	7869.68	10504.3	11080.1	12709.5	9915.36	10713.9	11069	0.497993	4.02913e-06	5.65008e-05	0.614613	1.24097e-08	2.75846e-07	0.556303	4.03425e-10	7.22525e-09
NGEF	442.632	451.015	202.284	212.848	197.432	227.265	241.707	139.43	-1.14147	2.06372e-07	4.07092e-06	-1.12738	2.32669e-07	3.83553e-06	-1.13442	4.04138e-10	7.23135e-09
SLC2A11	217.472	205.131	84.4702	97.1872	117.978	116.076	93.7015	103.762	-1.02029	5.41176e-07	9.57193e-06	-1.07105	9.18636e-08	1.66702e-06	-1.04567	4.12657e-10	7.377e-09
WDR12	1386.11	1484.82	2006.17	2135.71	2399.68	1981.85	2050.78	2223.31	0.538991	1.22713e-06	1.9709e-05	0.606892	4.21893e-08	8.38834e-07	0.572941	4.26966e-10	7.62579e-09
ABCC4	900.642	918.333	1549.36	1678.69	1552.97	1595.74	1487.51	1579.12	0.772418	4.72212e-07	8.41844e-06	0.811602	1.12719e-07	2.00223e-06	0.79201	4.34982e-10	7.76184e-09
C1QTNF4	73.589	48.9053	7.78015	4.016	7.22313	15.8841	8.51832	7.56594	-2.54195	4.65701e-06	6.39229e-05	-3.29291	1.18387e-08	2.66087e-07	-2.91743	4.38788e-10	7.82256e-09
MCUR1	1158.75	1157.43	1689.4	1598.37	1655.7	1693.49	1612.09	1615.87	0.501474	3.16491e-07	5.92239e-06	0.5105	1.68539e-07	2.88203e-06	0.505987	4.40262e-10	7.84166e-09
MAGOH	1056.61	1206.33	1626.05	1671.46	1935	1616.52	1690.89	1682.88	0.556875	1.32386e-06	2.11059e-05	0.628869	4.1608e-08	8.28094e-07	0.592872	4.504e-10	8.0149e-09
MYO3A	287.766	278.488	118.925	128.512	148.475	160.063	181.014	124.298	-0.869543	5.78213e-06	7.74534e-05	-1.09462	9.93524e-09	2.26333e-07	-0.982083	4.51703e-10	8.03073e-09
MVD	821.561	945.502	1260.38	1304.4	1358.75	1297.61	1254.32	1232.17	0.51497	1.0663e-06	1.74282e-05	0.570953	5.22968e-08	1.00799e-06	0.542961	4.52624e-10	8.03977e-09
FAM118A	594.204	586.863	845.814	835.328	861.158	813.756	849.702	884.134	0.52377	2.60842e-07	4.99839e-06	0.523018	2.13437e-07	3.53873e-06	0.523394	4.5561e-10	8.08541e-09
ENSG00000272692	93.3592	80.1503	27.7863	19.2768	24.0771	24.4371	27.6845	28.1021	-1.69866	1.15169e-06	1.86514e-05	-1.88406	4.95456e-08	9.61395e-07	-1.79136	4.61633e-10	8.17985e-09
PHC2	1590.4	1619.31	2075.08	2086.71	2201.45	2108.92	2165.78	2160.62	0.418419	1.63325e-07	3.30903e-06	0.405275	3.40654e-07	5.42063e-06	0.411847	4.61773e-10	8.17985e-09
G0S2	105.441	141.282	31.1206	28.9152	39.3259	41.5431	50.0451	20.5361	-1.72175	9.63067e-07	1.59283e-05	-1.88791	6.04786e-08	1.14275e-06	-1.80483	4.68327e-10	8.28841e-09
PSME1	1354.26	1559.54	814.693	875.488	1046.55	898.064	896.553	838.739	-0.730938	7.86546e-08	1.7074e-06	-0.67052	7.29985e-07	1.0774e-05	-0.700729	4.73112e-10	8.36548e-09
PEX26	990.706	888.446	1440.44	1432.11	1220.71	1432.01	1305.43	1372.68	0.541489	2.33053e-07	4.52836e-06	0.537427	2.50036e-07	4.07846e-06	0.539458	4.74921e-10	8.38985e-09
DDX1	4007.85	4533.25	5661.73	5765.37	6413.34	5495.91	5902.13	5843.07	0.428448	1.21963e-06	1.96049e-05	0.48081	4.87153e-08	9.48021e-07	0.454629	4.77816e-10	8.42567e-09
ZNF700	26.3602	31.245	84.4702	73.0912	105.137	94.0829	68.1465	121.055	1.71976	1.09805e-07	2.30701e-06	1.6158	5.28765e-07	8.05169e-06	1.66778	4.77557e-10	8.42567e-09
STARD7	5166.61	5557.54	6968.8	7344.46	7306.6	6942.58	6862.57	7119.55	0.379116	1.37894e-06	2.18292e-05	0.429186	4.33652e-08	8.57983e-07	0.404151	4.81356e-10	8.48041e-09
CALY	91.1625	96.4521	31.1206	30.5216	34.5105	29.3245	28.7493	19.4553	-1.86329	3.64751e-08	8.58888e-07	-1.54411	1.62697e-06	2.21631e-05	-1.7037	4.88924e-10	8.60594e-09
PTGFR	75.7857	65.2071	16.6718	13.6544	9.63084	15.8841	14.9071	23.7787	-1.95424	3.95529e-06	5.56257e-05	-2.42423	1.59346e-08	3.47305e-07	-2.18923	4.9592e-10	8.72119e-09
ACADSB	624.957	585.505	872.489	935.728	959.071	797.872	856.091	955.47	0.522236	2.37362e-06	3.53228e-05	0.610169	2.65869e-08	5.54311e-07	0.566203	5.0235e-10	8.82629e-09
PLEKHA2	214.177	275.771	134.486	94.7776	116.373	109.967	128.84	107.004	-1.08315	3.35659e-07	6.22954e-06	-1.08996	1.88884e-07	3.20008e-06	-1.08655	5.11104e-10	8.96927e-09
TLE5	1950.66	1937.19	1117.01	1261.02	1419.75	1238.96	1307.56	1182.45	-0.645817	1.35431e-07	2.7993e-06	-0.614851	4.63724e-07	7.12587e-06	-0.630334	5.1141e-10	8.96927e-09
GNPNAT1	1065.39	1187.31	1733.86	1796.76	1609.96	1639.73	1622.74	1805.02	0.585322	4.56892e-07	8.21309e-06	0.608243	1.44354e-07	2.50097e-06	0.596783	5.26019e-10	9.21719e-09
LPAR6	0	0	34.455	49.7984	48.1542	56.2054	41.5268	34.5872	7.61067	2.69258e-07	5.14446e-06	7.62992	2.45483e-07	4.01651e-06	7.62029	5.29022e-10	9.26145e-09
GAS2L3	812.774	908.823	617.967	543.767	513.645	531.507	576.051	583.658	-0.608975	4.12438e-07	7.50413e-06	-0.624113	1.64322e-07	2.8219e-06	-0.616544	5.4164e-10	9.47383e-09
ZNF548	59.3105	42.1129	104.476	121.283	123.596	139.292	124.58	122.136	1.32587	6.53832e-08	1.44841e-06	1.19168	1.03027e-06	1.46483e-05	1.25877	5.42643e-10	9.48284e-09
AKAP1	2248.31	2346.1	3346.58	3473.84	3329.06	3059.53	3087.89	3228.5	0.443889	6.59875e-06	8.731e-05	0.560934	1.10862e-08	2.5029e-07	0.502411	5.58268e-10	9.74713e-09
LINC00665	83.4741	78.7919	224.513	182.326	185.394	191.831	181.014	180.502	1.18192	8.99168e-07	1.50248e-05	1.27925	8.06666e-08	1.47982e-06	1.23058	5.67618e-10	9.90149e-09
PLEKHA1	1790.3	1635.61	1318.18	1231.31	1184.59	1248.74	1130.81	1225.68	-0.513368	6.92134e-08	1.52113e-06	-0.460963	1.05178e-06	1.49121e-05	-0.487165	5.78635e-10	1.00846e-08
ACTB	37977.4	37352.8	60731.9	56051.3	48406.2	55056.8	49411.6	50870.2	0.458518	3.25853e-06	4.7311e-05	0.549583	2.41716e-08	5.07101e-07	0.504051	6.10662e-10	1.06333e-08
LINC02864	0	0	33.3435	44.176	39.3259	40.3212	41.5268	56.2041	7.67998	1.86837e-07	3.73867e-06	7.44763	4.29448e-07	6.65497e-06	7.56381	6.32391e-10	1.10018e-08
PTP4A3	358.06	350.488	203.395	163.05	139.647	197.941	238.513	163.208	-0.826242	1.03967e-05	0.000129626	-1.0772	8.32917e-09	1.92353e-07	-0.951722	6.33692e-10	1.10146e-08
SLC2A8	275.684	298.866	432.354	420.074	540.932	496.073	484.479	489.625	0.771799	8.12025e-08	1.7538e-06	0.699733	9.95904e-07	1.424e-05	0.735766	6.34672e-10	1.10218e-08
TP73	548.073	562.411	317.875	355.015	267.256	348.229	368.417	277.778	-0.745164	1.25603e-06	2.014e-05	-0.823521	6.78921e-08	1.26271e-06	-0.784342	6.45819e-10	1.12053e-08
CHMP3	668.891	770.258	1040.32	1069.06	1137.24	1114.33	1078.63	1051.67	0.589256	3.48187e-07	6.4559e-06	0.594007	2.42073e-07	3.97106e-06	0.591631	6.5084e-10	1.12824e-08
GALE	679.875	728.145	314.541	388.749	428.572	379.997	385.454	355.599	-0.914068	2.38111e-07	4.61281e-06	-0.893486	3.66966e-07	5.77099e-06	-0.903777	6.74812e-10	1.16875e-08
PRRG4	549.172	589.58	397.899	341.36	319.423	323.792	288.558	351.276	-0.825786	3.28567e-08	7.82206e-07	-0.691388	2.67161e-06	3.44388e-05	-0.758587	6.82547e-10	1.1811e-08
SRSF11	5173.2	5125.55	7088.83	7171.78	7433.4	6854.61	7037.19	7825.35	0.490894	3.17032e-07	5.92239e-06	0.49207	2.88127e-07	4.63601e-06	0.491482	6.9515e-10	1.20184e-08
SEPTIN4	136.195	103.244	34.455	31.3248	28.8925	35.4338	40.462	36.7489	-1.6754	2.15452e-06	3.23844e-05	-1.92989	4.31376e-08	8.54319e-07	-1.80264	7.00265e-10	1.2096e-08
ADM	273.487	292.073	551.279	522.08	590.691	547.391	451.471	513.403	0.833792	2.78549e-06	4.09817e-05	0.975481	3.41592e-08	6.94937e-07	0.904637	7.20019e-10	1.24262e-08
BAK1	432.747	510.789	779.127	841.754	1002.41	711.12	754.936	906.832	0.74765	3.84717e-06	5.44596e-05	0.8961	2.61888e-08	5.46577e-07	0.821875	7.51232e-10	1.29534e-08
BSPRY	112.031	130.414	38.9008	40.9632	42.5362	39.0994	39.3972	35.668	-1.67048	1.84806e-07	3.70565e-06	-1.56395	5.44064e-07	8.24108e-06	-1.61722	7.6994e-10	1.32642e-08
SLC23A2	1117.02	1051.46	2015.06	1847.36	1627.61	1763.14	1739.87	1855.82	0.719299	6.47439e-07	1.12134e-05	0.755883	1.59492e-07	2.74831e-06	0.737591	7.76704e-10	1.33689e-08
FOXD3-AS1	259.209	274.413	85.5817	91.5648	110.755	87.9736	122.451	100.519	-1.36209	9.97457e-07	1.64133e-05	-1.46882	1.09743e-07	1.95511e-06	-1.41546	8.07459e-10	1.3886e-08
JUNB	1661.79	1662.78	875.823	838.541	836.278	679.352	684.66	1000.87	-1.07634	8.02014e-08	1.73904e-06	-0.965441	1.37414e-06	1.89884e-05	-1.02089	8.29959e-10	1.42603e-08
PPHLN1	1238.93	1343.54	1833.89	1777.48	1865.17	1686.16	1678.11	1605.06	0.359854	3.07898e-05	0.000330497	0.502954	4.22831e-09	1.02583e-07	0.431404	8.51234e-10	1.4613e-08
SLC35G1	381.125	407.544	593.515	579.107	627.61	564.497	573.921	613.922	0.568668	1.02277e-06	1.67872e-05	0.610293	1.14445e-07	2.0311e-06	0.589481	8.55884e-10	1.46798e-08
TMCC2	527.205	540.675	348.995	369.472	284.11	327.457	317.307	292.91	-0.773598	6.84739e-08	1.50658e-06	-0.675406	1.72847e-06	2.33687e-05	-0.724502	8.82628e-10	1.51252e-08
LLGL2	479.976	518.939	252.299	271.482	322.633	311.573	313.048	261.565	-0.758069	1.07307e-06	1.75061e-05	-0.816625	1.14778e-07	2.03343e-06	-0.787347	8.92026e-10	1.52728e-08
C3orf52	308.634	281.205	490.15	428.106	508.829	477.746	454.665	472.331	0.663313	6.61748e-07	1.14003e-05	0.688294	1.88177e-07	3.19077e-06	0.675804	9.10747e-10	1.55796e-08
CES2	694.153	605.882	1041.43	928.5	956.663	984.816	1118.03	929.53	0.634309	1.24523e-07	2.59034e-06	0.584229	1.00325e-06	1.43349e-05	0.609269	9.28918e-10	1.58765e-08
BRSK1	744.677	614.033	390.119	363.85	459.873	441.09	389.713	410.723	-0.718843	6.61174e-07	1.14003e-05	-0.746346	1.94153e-07	3.27284e-06	-0.732594	9.33224e-10	1.59361e-08
SNRPF	1620.06	1741.57	2502.99	2640.12	3077.86	2203.01	2509.71	2738.87	0.563608	7.80076e-06	0.00010115	0.708518	1.75055e-08	3.78272e-07	0.636063	9.56039e-10	1.63114e-08
LRATD2	2801.87	2685.72	1718.3	1621.66	1449.44	1528.54	1354.41	1610.46	-0.874036	8.17741e-08	1.76136e-06	-0.779967	1.60745e-06	2.19268e-05	-0.827001	9.64646e-10	1.64438e-08
AIFM2	203.194	182.036	84.4702	97.1872	66.6133	84.308	95.831	88.6296	-1.10538	1.58898e-06	2.49038e-05	-1.21993	8.57157e-08	1.56674e-06	-1.16265	9.74158e-10	1.65914e-08
KRTAP19-1	237.242	273.055	22.229	30.5216	24.8797	17.106	20.231	31.3446	-3.47607	2.10294e-07	4.13729e-06	-3.29649	6.47767e-07	9.66665e-06	-3.38628	9.97536e-10	1.69747e-08
NAE1	2168.13	2170.85	2861.99	3006.38	3601.93	2992.32	3019.74	3059.88	0.478523	2.19279e-06	3.28581e-05	0.544302	6.61849e-08	1.23781e-06	0.511413	1.01377e-09	1.72358e-08
ZSWIM7	717.218	843.616	424.574	454.611	544.142	437.424	477.026	447.471	-0.780256	1.23911e-07	2.58314e-06	-0.711436	1.13978e-06	1.59911e-05	-0.745846	1.02896e-09	1.74788e-08
APOLD1	264.701	206.489	105.588	118.874	126.003	135.626	125.645	115.651	-0.914418	1.68017e-06	2.60186e-05	-1.00935	8.74743e-08	1.59599e-06	-0.961883	1.03418e-09	1.75522e-08
SRP68	5265.46	5950.14	4525.83	4448.93	4243.19	4105.44	3942.92	4215.31	-0.456186	1.11206e-08	2.9348e-07	-0.345688	1.39053e-05	0.000144956	-0.400937	1.05846e-09	1.79486e-08
ELP1	2277.96	2293.11	3266.55	3212.8	3051.37	3010.65	3211.4	3189.59	0.456567	7.27635e-07	1.24363e-05	0.476871	2.10706e-07	3.50274e-06	0.466719	1.08279e-09	1.83452e-08
CCT5	6962.4	7845.22	10109.8	10395	11410.9	9783.4	9814.16	10133	0.420308	7.5737e-06	9.87323e-05	0.525628	2.08339e-08	4.41675e-07	0.472968	1.0839e-09	1.8348e-08
SCN1B	81.2774	78.7919	23.3405	28.112	24.8797	25.659	22.3606	23.7787	-1.74549	2.90311e-07	5.48742e-06	-1.64568	5.22621e-07	7.96415e-06	-1.69558	1.08617e-09	1.83544e-08
TGFBR2	297.651	243.168	496.818	483.527	429.375	509.514	428.045	461.523	0.779903	5.36813e-07	9.50912e-06	0.793068	2.84994e-07	4.59294e-06	0.786486	1.0855e-09	1.83544e-08
IBA57	482.173	513.506	795.799	804.807	711.88	691.57	749.612	772.807	0.569471	1.82176e-06	2.79442e-05	0.63323	8.69156e-08	1.58723e-06	0.601351	1.1017e-09	1.86008e-08
KLF10	1732.09	1756.51	1164.8	1118.05	1174.16	1308.61	1324.6	1041.94	-0.510903	3.20082e-06	4.6564e-05	-0.596017	4.91703e-08	9.55032e-07	-0.55346	1.10447e-09	1.86313e-08
CDK18	693.055	683.316	385.673	349.392	326.646	432.537	439.758	301.557	-0.81633	3.54045e-06	5.07082e-05	-0.959629	4.50158e-08	8.86292e-07	-0.887979	1.11572e-09	1.88048e-08
HSPG2	495.353	506.713	203.395	219.274	180.578	243.149	298.141	219.412	-0.982657	1.80315e-05	0.000207523	-1.31535	9.62225e-09	2.20448e-07	-1.14901	1.13491e-09	1.90861e-08
ROBO2	148.276	157.584	335.658	297.987	278.492	322.57	293.882	324.255	1.03645	2.39588e-07	4.63219e-06	0.992351	6.63053e-07	9.88012e-06	1.0144	1.13535e-09	1.90861e-08
STAG1	689.76	783.843	1302.62	1391.14	1134.83	1260.96	1108.45	1258.11	0.715075	1.73591e-06	2.67751e-05	0.795346	9.45166e-08	1.70748e-06	0.75521	1.1342e-09	1.90861e-08
USP48	2236.23	2157.27	1634.94	1683.51	1605.94	1694.71	1672.78	1570.47	-0.417731	4.58578e-07	8.23578e-06	-0.418603	3.62901e-07	5.72492e-06	-0.418167	1.16825e-09	1.96221e-08
CLGN	875.38	978.106	462.363	544.57	670.948	499.739	551.561	566.365	-0.780317	1.57911e-07	3.21947e-06	-0.721591	1.03652e-06	1.47164e-05	-0.750954	1.17371e-09	1.96969e-08
ZNF862	294.356	239.093	161.16	119.677	121.991	155.176	150.135	138.349	-0.85637	3.67331e-06	5.23412e-05	-1.00237	4.61927e-08	9.06808e-07	-0.929372	1.17572e-09	1.97136e-08
TFG	3069.87	3014.47	3990.11	3958.17	4009.64	4077.33	3858.8	3909.43	0.375246	7.66907e-07	1.30274e-05	0.391777	2.22679e-07	3.68215e-06	0.383511	1.18773e-09	1.98978e-08
POLR3B	616.171	756.673	1109.23	1098.78	1104.34	970.153	1026.46	1161.91	0.619828	1.8676e-06	2.85797e-05	0.690513	9.39663e-08	1.69906e-06	0.65517	1.20174e-09	2.01152e-08
HS3ST3A1	946.772	1022.94	637.973	604.81	560.194	667.133	573.921	563.122	-0.712685	4.42828e-07	7.99722e-06	-0.711261	3.94331e-07	6.15811e-06	-0.711973	1.2181e-09	2.03715e-08
HES1	1219.16	1234.86	761.344	761.434	808.991	766.104	883.775	731.735	-0.628361	8.0352e-07	1.35546e-05	-0.655959	2.22817e-07	3.68215e-06	-0.64216	1.23382e-09	2.06166e-08
MAZ	1968.23	1672.29	2480.76	2615.22	2736.76	2338.63	2452.21	2477.31	0.410462	1.03276e-05	0.000129177	0.521614	1.79252e-08	3.86927e-07	0.466038	1.23553e-09	2.06275e-08
ZNF304	93.3592	84.2258	180.055	179.114	186.196	178.391	189.533	166.451	0.999794	7.59819e-07	1.29296e-05	1.03235	2.39259e-07	3.93129e-06	1.01607	1.25563e-09	2.0945e-08
PA2G4	4787.68	5387.73	6865.43	7591.05	8195.04	6651.78	6909.42	7903.17	0.491742	3.21796e-06	4.67782e-05	0.572437	5.73873e-08	1.08842e-06	0.532089	1.25762e-09	2.09604e-08
HSD17B12	1264.19	1480.74	1903.91	1948.56	1969.51	1824.23	1930.46	1896.89	0.458498	1.61588e-06	2.52037e-05	0.504178	1.1552e-07	2.04477e-06	0.481338	1.27235e-09	2.11877e-08
COA7	1612.37	1658.7	2404.07	2563.01	2309.8	2190.79	2214.76	2591.88	0.512034	1.90335e-06	2.90583e-05	0.570895	9.91144e-08	1.78415e-06	0.541464	1.27966e-09	2.12912e-08
STRIP1	906.133	927.842	1217.04	1248.17	1307.39	1361.15	1279.88	1223.52	0.489555	1.98193e-07	3.92951e-06	0.459092	9.24252e-07	1.33385e-05	0.474324	1.29314e-09	2.14971e-08
MORC3	947.87	998.483	721.331	685.13	589.889	621.925	658.04	660.399	-0.588799	1.94207e-07	3.85836e-06	-0.548308	9.72735e-07	1.39483e-05	-0.568553	1.32636e-09	2.20304e-08
PACSIN2	1706.83	1915.46	2677.48	2705.98	2568.22	2650.21	2740.77	2415.7	0.52297	9.42598e-07	1.56874e-05	0.552201	2.08501e-07	3.47428e-06	0.537586	1.34255e-09	2.22803e-08
TBX2-AS1	317.421	319.243	152.269	151.002	203.05	144.179	185.273	175.098	-0.918111	4.67438e-07	8.35646e-06	-0.908539	4.23584e-07	6.58432e-06	-0.913325	1.35481e-09	2.24647e-08
RNPEPL1	899.543	782.485	565.728	524.49	512.842	621.925	580.31	513.403	-0.560075	3.91382e-06	5.51442e-05	-0.655983	5.28006e-08	1.01576e-06	-0.608029	1.37823e-09	2.28335e-08
NIPA2	1087.36	1134.33	1636.06	1666.64	1547.35	1515.1	1531.17	1583.44	0.474405	2.97792e-06	4.35165e-05	0.543776	7.19973e-08	1.32925e-06	0.50909	1.42142e-09	2.3529e-08
H2AC25	1229.05	1452.22	504.599	623.283	792.137	538.838	568.598	725.25	-1.13359	2.04645e-07	4.04096e-06	-1.06195	1.05081e-06	1.49087e-05	-1.09777	1.47798e-09	2.44445e-08
NCL	27086.2	27771.4	44366.9	42618.6	35131.7	40443.4	40871.9	39817.4	0.55722	6.58862e-07	1.13708e-05	0.571234	3.41504e-07	5.42986e-06	0.564227	1.51317e-09	2.50053e-08
MTHFD1L	2394.39	2473.79	4107.92	4078.65	4295.35	4360.8	4166.52	3708.39	0.74399	8.39388e-07	1.41107e-05	0.775709	2.74006e-07	4.42647e-06	0.759849	1.53007e-09	2.5263e-08
ZNF276	202.095	158.942	391.231	355.818	271.269	338.454	298.141	371.812	0.889947	6.32766e-07	1.10083e-05	0.902341	3.62611e-07	5.72482e-06	0.896144	1.54322e-09	2.54586e-08
TMTC1	892.953	838.182	522.382	481.92	426.967	576.716	520.682	532.859	-0.673279	1.19345e-05	0.000145807	-0.860095	2.04879e-08	4.36175e-07	-0.766687	1.55677e-09	2.56603e-08
ALKBH5	4765.71	4565.85	3661.12	3595.93	2976.73	3319.78	3120.9	2970.17	-0.573749	2.28156e-08	5.554e-07	-0.450686	1.06379e-05	0.000114751	-0.512218	1.55995e-09	2.56909e-08
ACSL3	2005.57	2101.57	2765.29	2874.65	3086.68	2809.05	2820.63	2714.01	0.4373	3.39018e-06	4.89525e-05	0.505482	7.06163e-08	1.30734e-06	0.471391	1.56616e-09	2.57715e-08
NAPRT	327.306	377.657	145.6	145.379	170.947	158.841	175.69	132.944	-1.17722	6.21982e-07	1.08401e-05	-1.18972	3.77339e-07	5.91106e-06	-1.18347	1.56801e-09	2.578e-08
HMGB1	7169.99	8444.31	11022.3	12144.4	13829.9	10577.6	11532.7	12934.5	0.581044	2.72397e-06	4.01069e-05	0.662262	8.8441e-08	1.61071e-06	0.621653	1.58031e-09	2.59604e-08
ABCE1	3315.9	3757.56	4892.61	5136.47	5102.74	4553.86	4676.56	5198.88	0.443704	3.57791e-06	5.11694e-05	0.515012	7.03252e-08	1.30435e-06	0.479358	1.63054e-09	2.67628e-08
ENSG00000287710	94.4575	120.905	43.3466	29.7184	37.7208	23.2153	36.2028	39.9914	-1.68862	2.36234e-07	4.58101e-06	-1.54793	1.03291e-06	1.46754e-05	-1.61827	1.64191e-09	2.69268e-08
UTP14A	1282.87	1374.78	1901.69	1866.64	1813.81	1645.84	1743.06	1855.82	0.396704	8.13551e-06	0.000105065	0.488391	3.18859e-08	6.52642e-07	0.442547	1.67331e-09	2.74187e-08
CHODL	46.1304	38.0374	2.2229	1.6064	0.80257	2.44371	1.06479	1.08085	-4.81208	1.09331e-06	1.77503e-05	-4.81646	2.4564e-07	4.01651e-06	-4.81427	1.73703e-09	2.84344e-08
HNRNPLL	800.692	904.748	1152.57	1191.15	1230.34	1208.42	1224.51	1202.98	0.508871	3.17282e-07	5.92239e-06	0.487667	8.26381e-07	1.20468e-05	0.498269	1.73823e-09	2.84344e-08
ENSG00000289021	90.0642	104.603	23.3405	26.5056	30.4977	34.212	35.1381	28.1021	-1.58259	4.11164e-06	5.74095e-05	-1.84851	6.68183e-08	1.24849e-06	-1.71555	1.74593e-09	2.85364e-08
LINC01970	182.325	135.848	38.9008	33.7344	60.9953	46.4305	77.7296	37.8297	-1.55934	4.312e-06	5.99061e-05	-1.83085	6.44204e-08	1.21042e-06	-1.6951	1.76546e-09	2.88313e-08
GLYR1	2078.07	2165.42	2764.18	2870.64	2965.5	2813.93	2889.84	2826.42	0.422212	8.62478e-07	1.44489e-05	0.437228	3.13973e-07	5.02781e-06	0.42972	1.76861e-09	2.88586e-08
C8orf34	138.391	124.98	52.2382	47.3888	51.3645	61.0928	63.8874	50.7999	-1.17189	5.2497e-06	7.10555e-05	-1.38993	5.35528e-08	1.02436e-06	-1.28091	1.77188e-09	2.88877e-08
RPP40	146.08	145.357	242.296	311.642	321.028	235.818	253.42	295.072	0.84396	6.14472e-06	8.1864e-05	1.00839	4.54341e-08	8.93655e-07	0.926174	1.78055e-09	2.90048e-08
CEBPB	771.037	634.41	1207.04	1114.84	1405.3	1367.26	1200.02	1112.19	0.800776	7.76389e-07	1.31654e-05	0.823118	3.54863e-07	5.61569e-06	0.811947	1.79863e-09	2.92748e-08
TMEM104	509.631	456.449	905.832	855.408	699.038	692.792	665.493	822.526	0.587619	1.65278e-05	0.000192609	0.76161	1.81262e-08	3.9043e-07	0.674615	1.82819e-09	2.9731e-08
SLC2A4RG	780.922	866.71	1169.25	1208.01	1223.12	1107	1145.71	1142.46	0.459667	5.85375e-06	7.82512e-05	0.547456	5.29334e-08	1.01734e-06	0.503561	1.93081e-09	3.13736e-08
MAX	1255.41	1388.37	1859.46	1767.84	1736.76	1780.24	1748.38	1733.68	0.409012	1.48388e-06	2.34075e-05	0.43863	2.04033e-07	3.40804e-06	0.423821	1.93466e-09	3.14099e-08
ATG3	1182.92	1306.86	1689.4	1788.73	2145.27	1733.81	1736.67	1827.72	0.505038	4.91928e-06	6.68157e-05	0.595089	6.43204e-08	1.20967e-06	0.550064	1.95909e-09	3.17801e-08
PROCR	421.764	448.298	196.727	240.157	281.702	222.378	251.29	246.434	-0.856497	5.89543e-07	1.03396e-05	-0.851375	5.17186e-07	7.90251e-06	-0.853936	1.97963e-09	3.20865e-08
PVT1	183.423	191.546	84.4702	98.7936	82.6647	81.8643	76.6648	91.8722	-1.16703	2.58114e-07	4.95589e-06	-1.07537	1.1917e-06	1.66839e-05	-1.1212	2.00227e-09	3.24264e-08
B4GALNT1	403.092	398.035	191.17	245.779	180.578	182.057	217.217	193.472	-1.01913	2.86647e-07	5.43401e-06	-0.956584	1.09895e-06	1.54937e-05	-0.987858	2.03729e-09	3.29662e-08
NKX3-1	96.6542	108.678	41.1237	39.3568	35.3131	32.9901	48.9803	39.9914	-1.32793	1.60636e-06	2.51107e-05	-1.41131	2.01788e-07	3.37895e-06	-1.36962	2.05248e-09	3.31843e-08
CACNB3	473.386	395.318	250.076	204.013	264.848	255.368	253.42	186.987	-0.909471	3.16933e-07	5.92239e-06	-0.859194	1.01586e-06	1.44777e-05	-0.884333	2.07323e-09	3.3492e-08
CD81	4163.82	4707.13	5919.59	5908.34	6074.65	5801.37	5737.09	5495.04	0.356209	6.86921e-06	9.04577e-05	0.430915	4.89967e-08	9.52577e-07	0.393562	2.08309e-09	3.36233e-08
TARDBP	3857.38	4044.2	5599.49	5372.61	4896.48	5056.04	5139.74	5163.22	0.373619	2.96177e-06	4.3313e-05	0.422747	1.14643e-07	2.03282e-06	0.398183	2.12662e-09	3.42976e-08
TP53INP1	409.682	354.563	163.383	156.624	124.398	193.053	195.921	141.591	-1.11401	8.32996e-06	0.000107155	-1.36901	4.15492e-08	8.28094e-07	-1.24151	2.14252e-09	3.45252e-08
UBE2E1	933.592	1002.56	1358.19	1435.32	1699.04	1351.37	1436.4	1633.16	0.606808	1.0706e-06	1.74838e-05	0.633623	3.18893e-07	5.09445e-06	0.620215	2.1503e-09	3.4622e-08
PLCL2	354.765	385.808	594.626	654.608	548.155	612.15	656.975	610.68	0.760147	2.02697e-07	4.01472e-06	0.69795	1.63709e-06	2.22601e-05	0.729049	2.15719e-09	3.47041e-08
SIPA1	894.051	933.276	642.418	585.533	557.786	679.352	612.254	532.859	-0.588847	1.21744e-06	1.95858e-05	-0.617941	2.85917e-07	4.60414e-06	-0.603394	2.17587e-09	3.49757e-08
ENSG00000293476	366.847	436.072	604.629	634.528	585.876	648.805	709.15	576.093	0.686595	1.24521e-07	2.59034e-06	0.60577	2.74119e-06	3.5156e-05	0.646182	2.19646e-09	3.52485e-08
NMNAT1	300.946	357.28	153.38	149.395	182.986	191.831	196.986	170.774	-0.817669	1.01078e-05	0.000126755	-1.01607	3.54389e-08	7.18075e-07	-0.916869	2.19538e-09	3.52485e-08
C2CD4C	110.933	119.546	46.6809	47.3888	53.7722	48.8742	48.9803	36.7489	-1.36218	2.23695e-07	4.37274e-06	-1.21781	1.60206e-06	2.18681e-05	-1.29	2.30171e-09	3.69071e-08
BTN2A1	776.529	749.881	1074.77	1082.71	1147.68	992.147	1005.16	1076.53	0.423972	1.25162e-05	0.000151582	0.53176	3.10172e-08	6.3665e-07	0.477866	2.32203e-09	3.72023e-08
TEP1	401.994	474.11	275.64	255.418	241.574	262.699	259.809	265.889	-0.735006	1.18474e-06	1.91158e-05	-0.76443	3.18202e-07	5.08744e-06	-0.749718	2.33924e-09	3.7447e-08
CDA	79.0807	70.641	10.0031	24.096	20.8668	19.5497	9.5831	15.1319	-2.356	1.46134e-07	2.99765e-06	-2.00218	2.53456e-06	3.28824e-05	-2.17909	2.36965e-09	3.79027e-08
FNDC3B	932.494	850.409	634.638	546.176	447.834	532.729	538.783	589.063	-0.688572	1.16875e-06	1.88805e-05	-0.718537	3.32243e-07	5.30352e-06	-0.703555	2.40565e-09	3.8447e-08
ELOVL5	2755.74	2871.83	4410.24	4191.1	4269.67	4540.42	4400.77	3958.07	0.611104	6.29534e-07	1.09619e-05	0.610687	6.21885e-07	9.31488e-06	0.610896	2.45112e-09	3.91414e-08
KAZN	488.763	521.656	344.55	342.967	284.912	321.348	268.327	299.395	-0.770775	7.31989e-08	1.59431e-06	-0.639699	5.47532e-06	6.41081e-05	-0.705237	2.4534e-09	3.91458e-08
CRMP1	233.947	226.866	128.928	76.304	79.4544	101.414	122.451	90.7913	-1.1356	3.64642e-06	5.19963e-05	-1.29328	1.11202e-07	1.97703e-06	-1.21444	2.46697e-09	3.93294e-08
TPTEP1	16.4752	8.15088	76.6901	60.24	46.5491	34.212	54.3043	69.1743	2.06519	2.46762e-06	3.65539e-05	2.26892	1.63758e-07	2.81459e-06	2.16705	2.46896e-09	3.93294e-08
DUSP22	675.481	664.297	902.498	1026.49	1033.71	990.925	1128.68	911.156	0.59201	3.59447e-07	6.63318e-06	0.56367	1.11395e-06	1.56723e-05	0.57784	2.49362e-09	3.96898e-08
ENSG00000215014	124.113	139.923	40.0122	52.208	55.3773	57.4272	55.369	44.3148	-1.33468	1.55309e-06	2.44398e-05	-1.40854	2.63348e-07	4.27829e-06	-1.37161	2.50749e-09	3.98454e-08
PGF	472.288	494.487	280.086	231.322	260.835	238.262	271.521	235.625	-0.959714	3.57774e-07	6.61474e-06	-0.908888	1.12453e-06	1.57991e-05	-0.934301	2.50626e-09	3.98454e-08
HS6ST3	272.389	194.263	111.145	116.464	81.0596	129.517	125.645	112.408	-0.936205	1.3802e-05	0.000165023	-1.18863	3.10415e-08	6.3665e-07	-1.06242	2.51902e-09	3.99934e-08
RBM15B	2112.11	2048.59	3394.37	3354.16	2779.3	3057.08	2835.53	3140.95	0.532698	3.87328e-06	5.47495e-05	0.611549	1.07354e-07	1.92047e-06	0.572123	2.52092e-09	3.99934e-08
NLRC5	81.2774	84.2258	20.0061	29.7184	24.0771	30.5464	13.8423	16.2127	-2.05074	1.39625e-07	2.8768e-06	-1.73592	2.93256e-06	3.73726e-05	-1.89333	2.57531e-09	4.0823e-08
PALM	1061	1180.52	686.876	655.412	688.605	768.547	747.482	644.186	-0.638683	3.4846e-06	4.99819e-05	-0.724651	1.24792e-07	2.18777e-06	-0.681667	2.61743e-09	4.14568e-08
FBXO9	1368.54	1479.38	1898.36	1903.58	2085.08	1928.09	1912.36	1838.52	0.411063	3.58921e-06	5.12556e-05	0.466588	1.21767e-07	2.13846e-06	0.438826	2.62337e-09	4.15171e-08
TMEM250	1236.73	1426.4	2050.63	1987.92	1944.63	1733.81	1881.48	1889.32	0.463734	1.37049e-05	0.000164038	0.586002	3.35626e-08	6.84181e-07	0.524868	2.6835e-09	4.24343e-08
PNPLA3	195.505	209.206	443.469	386.339	294.543	366.557	391.843	377.216	0.904836	5.68323e-07	1.00217e-05	0.88803	7.91273e-07	1.15852e-05	0.896433	2.77214e-09	4.38003e-08
HLA-DOA	294.356	319.243	197.838	197.587	164.527	173.504	177.82	159.966	-0.847277	1.08963e-07	2.29612e-06	-0.716357	4.18753e-06	5.10428e-05	-0.781817	2.79724e-09	4.41527e-08
MLEC	3979.3	3802.39	6534.22	6309.14	4910.12	5495.91	5481.54	5879.82	0.529562	3.89405e-06	5.49632e-05	0.606171	1.21392e-07	2.13373e-06	0.567866	2.79898e-09	4.41527e-08
PCYOX1L	624.957	609.958	376.782	342.967	388.444	399.547	397.166	306.961	-0.749099	6.53398e-07	1.12965e-05	-0.739798	7.06856e-07	1.04632e-05	-0.744448	2.82005e-09	4.44489e-08
SGTA	3179.7	3324.2	4438.02	4420.81	4430.19	4395.02	4049.39	3980.77	0.348334	1.72893e-05	0.000200165	0.4483	2.8539e-08	5.92557e-07	0.398317	2.82945e-09	4.45609e-08
FN1	1829.84	1858.4	1078.11	1007.21	847.514	1006.81	1011.55	973.845	-0.887327	1.04258e-06	1.7098e-05	-0.914602	4.55643e-07	7.02805e-06	-0.900964	2.86501e-09	4.50845e-08
IRF2BPL	877.576	923.767	1304.84	1282.71	1203.85	1414.91	1255.39	1227.84	0.528127	2.85672e-07	5.42079e-06	0.490889	1.63275e-06	2.22268e-05	0.509508	2.87234e-09	4.51427e-08
PNPLA4	112.031	171.169	242.296	280.317	343.5	277.361	268.327	357.761	1.09837	3.77325e-07	6.91704e-06	1.04335	1.25065e-06	1.74252e-05	1.07086	2.87335e-09	4.51427e-08
CERK	1722.2	1612.52	2291.81	2446.55	2277.69	2118.7	2187.08	2337.88	0.408393	7.48649e-06	9.77263e-05	0.489716	6.72004e-08	1.25331e-06	0.449054	2.91788e-09	4.57684e-08
DDN	172.44	172.527	100.031	80.32	69.8236	56.2054	59.6282	70.2552	-1.47391	1.80615e-08	4.51536e-07	-1.05553	2.82945e-05	0.000271253	-1.26472	2.91786e-09	4.57684e-08
CSRNP1	552.467	607.241	370.113	355.015	319.423	350.673	355.64	381.54	-0.676057	2.2772e-06	3.4018e-05	-0.73475	2.1987e-07	3.63942e-06	-0.705403	2.9481e-09	4.62051e-08
SLC6A9	358.06	319.243	593.515	603.203	784.111	948.16	770.908	593.386	1.18397	5.50922e-08	1.2345e-06	0.965594	9.22346e-06	0.000101007	1.07478	2.96834e-09	4.64848e-08
FENDRR	278.979	282.564	140.043	155.821	180.578	135.626	168.237	143.753	-0.910125	2.28173e-07	4.4448e-06	-0.813462	2.29945e-06	3.0006e-05	-0.861794	3.16593e-09	4.95393e-08
TIMM50	2441.62	3055.22	3966.77	4239.29	5057.8	3890.39	4264.48	4527.68	0.621425	2.79422e-06	4.1048e-05	0.689332	1.95416e-07	3.29138e-06	0.655379	3.20536e-09	5.01159e-08
GPT2	1421.26	1397.88	2438.52	2292.33	2536.12	2983.77	2773.78	2223.31	0.91535	1.03661e-07	2.19391e-06	0.783261	5.23744e-06	6.20765e-05	0.849306	3.23002e-09	5.0461e-08
ENSG00000289810	107.638	105.961	207.841	213.651	189.407	185.722	207.634	199.957	0.889067	1.58063e-06	2.4813e-05	0.931532	3.49445e-07	5.54301e-06	0.9103	3.26064e-09	5.08984e-08
ACTR8	880.871	927.842	1402.65	1330.9	1307.39	1256.07	1175.53	1345.66	0.477586	8.86011e-06	0.000113077	0.576864	6.56252e-08	1.22962e-06	0.527225	3.29476e-09	5.13898e-08
ILDR2	337.191	302.941	172.275	181.523	123.596	180.835	186.338	146.995	-0.904036	3.44407e-06	4.95835e-05	-1.01125	1.64922e-07	2.82737e-06	-0.957641	3.32084e-09	5.17551e-08
GRPEL1	1249.91	1373.42	1953.93	2020.85	1927.77	1556.64	1749.45	1896.89	0.404139	8.22026e-05	0.00076463	0.58819	8.07238e-09	1.87281e-07	0.496165	3.3891e-09	5.27766e-08
TMEFF2	79.0807	58.4146	12.226	13.6544	21.6694	18.3278	18.1014	14.051	-2.03841	1.49373e-06	2.35438e-05	-2.10256	3.95608e-07	6.17326e-06	-2.07048	3.43762e-09	5.34894e-08
EDC4	1491.55	1498.4	2314.04	2220.85	2091.5	2204.23	2081.66	2148.73	0.520055	2.28829e-06	3.41575e-05	0.564676	2.62651e-07	4.27041e-06	0.542366	3.4495e-09	5.36313e-08
IL15RA	120.818	149.433	57.7954	42.5696	43.3388	62.3146	45.7859	52.9616	-1.33288	3.91309e-06	5.51442e-05	-1.50244	1.5383e-07	2.65301e-06	-1.41766	3.45927e-09	5.37403e-08
PDE8A	602.991	533.883	805.802	833.722	786.519	883.402	840.119	930.611	0.635178	5.17396e-08	1.16744e-06	0.508321	1.21566e-05	0.000129335	0.571749	3.56548e-09	5.5346e-08
PTX3	197.702	192.904	76.6901	57.0272	106.742	56.2054	86.2479	85.3871	-1.35844	4.67446e-07	8.35646e-06	-1.28057	1.35286e-06	1.87071e-05	-1.31951	3.686e-09	5.71712e-08
SLC3A2	4368.11	5224.71	6996.58	7025.59	7925.38	6843.61	7061.68	6488.34	0.502865	9.60563e-06	0.000121082	0.611897	6.9877e-08	1.29723e-06	0.557381	3.70284e-09	5.73867e-08
POLR2B	4100.12	4544.12	6231.9	6432.03	6696.64	5864.91	5904.26	6124.09	0.46437	1.36197e-05	0.000163297	0.580959	5.03726e-08	9.76501e-07	0.522664	3.75674e-09	5.81756e-08
DHX33	1582.71	1452.22	2580.79	2543.74	2160.52	2319.08	2395.78	2573.5	0.678038	8.46938e-07	1.42253e-05	0.679319	7.74841e-07	1.13938e-05	0.678679	3.81587e-09	5.90443e-08
LRRC42	724.907	734.938	1061.44	1109.22	1265.65	961.6	1007.29	1075.44	0.475434	4.59888e-05	0.00046807	0.65396	1.59259e-08	3.47305e-07	0.564697	3.82673e-09	5.91653e-08
LINC01446	0	0	41.1237	38.5536	51.3645	42.765	30.8789	28.1021	7.23299	1.58814e-06	2.49038e-05	7.60706	4.24235e-07	6.58721e-06	7.42003	3.86016e-09	5.96347e-08
POFUT1	1644.22	1664.14	2577.45	2490.72	2485.56	2630.66	2656.65	2432.99	0.63692	4.6612e-07	8.3481e-06	0.60809	1.43784e-06	1.97603e-05	0.622505	3.88076e-09	5.99054e-08
CNTN1	891.855	968.596	529.05	576.698	591.494	519.289	569.662	486.382	-0.824901	1.46261e-07	2.99765e-06	-0.713444	4.60606e-06	5.54736e-05	-0.769172	3.9107e-09	6.03196e-08
TNNT1	911.625	1112.6	556.837	598.384	724.721	670.799	664.429	606.356	-0.644355	1.9519e-06	2.9683e-05	-0.685	3.63592e-07	5.73133e-06	-0.664678	3.99695e-09	6.16012e-08
CUEDC2	2096.74	2411.3	1432.66	1414.44	1717.5	1512.66	1617.42	1353.22	-0.592939	4.60107e-07	8.25561e-06	-0.56316	1.52434e-06	2.09062e-05	-0.578049	4.05251e-09	6.23897e-08
MSX1	1166.44	1085.43	805.802	835.328	878.012	751.441	752.806	776.05	-0.568333	2.56084e-08	6.1797e-07	-0.420728	2.9259e-05	0.000279437	-0.49453	4.05453e-09	6.23897e-08
EMD	2972.12	3104.13	4041.23	4040.1	4093.11	3731.55	3759.77	3699.75	0.29591	6.57056e-05	0.00063266	0.420224	1.22478e-08	2.73453e-07	0.358067	4.06171e-09	6.24508e-08
ATP6V1G2	86.7691	85.5843	27.7863	17.6704	31.3002	26.8808	34.0733	23.7787	-1.60828	3.0244e-06	4.40965e-05	-1.75561	2.40616e-07	3.95037e-06	-1.68194	4.08856e-09	6.28139e-08
DCAF13	1120.31	1194.1	1630.5	1781.5	2051.37	1488.22	1697.27	1859.06	0.539664	1.07786e-05	0.000133446	0.658175	7.09755e-08	1.31279e-06	0.598919	4.11077e-09	6.31054e-08
BOP1	2616.25	2966.92	3970.1	3879.46	3994.39	3961.26	3905.65	3455.47	0.434967	5.46635e-06	7.36802e-05	0.502871	1.36871e-07	2.38502e-06	0.468919	4.12296e-09	6.32088e-08
DIMT1	519.516	514.864	742.449	787.136	814.608	706.233	709.15	831.173	0.533873	4.03836e-06	5.65894e-05	0.598742	1.82724e-07	3.10615e-06	0.566307	4.12401e-09	6.32088e-08
PGRMC1	6331.95	7706.66	9651.84	10062.5	11473.5	9453.5	9344.59	10056.2	0.454206	1.46245e-05	0.000173297	0.569481	5.34661e-08	1.02368e-06	0.511844	4.1605e-09	6.37178e-08
DDX19B	260.307	289.356	441.246	420.877	415.731	437.424	437.628	415.046	0.648377	7.61693e-07	1.29501e-05	0.636179	9.53899e-07	1.37172e-05	0.642278	4.16587e-09	6.375e-08
PLCB4	289.963	283.922	174.498	157.427	138.042	150.288	152.265	182.663	-0.826689	2.16349e-06	3.24847e-05	-0.877416	3.46341e-07	5.49983e-06	-0.852053	4.18879e-09	6.40503e-08
ALYREF	3515.8	3972.2	5144.9	5253.73	5688.62	4779.9	5034.32	5126.47	0.411664	1.68987e-05	0.000196461	0.521301	4.76327e-08	9.29645e-07	0.466482	4.27804e-09	6.53636e-08
MRAS	704.038	835.465	519.047	532.522	475.924	529.064	482.35	493.948	-0.616387	6.02751e-07	1.05427e-05	-0.592489	1.24409e-06	1.73459e-05	-0.604438	4.28329e-09	6.53925e-08
BPNT2	2453.7	2555.3	4033.45	4034.48	3442.22	3867.17	3825.79	3754.87	0.607009	1.09046e-06	1.77188e-05	0.617117	6.96965e-07	1.0332e-05	0.612063	4.28772e-09	6.54087e-08
BZW2	1099.44	1247.08	1590.49	1726.08	1966.3	1601.85	1765.42	1829.88	0.563224	1.66231e-06	2.58037e-05	0.59048	4.66622e-07	7.16494e-06	0.576852	4.32832e-09	6.59763e-08
INKA2	180.128	182.036	84.4702	93.1712	82.6647	74.5332	95.831	98.3573	-1.01147	1.96184e-06	2.98108e-05	-1.05749	4.24423e-07	6.58721e-06	-1.03448	4.58543e-09	6.98408e-08
AP1S2	946.772	1031.09	1380.42	1400.78	1632.43	1344.04	1337.38	1478.6	0.488436	7.95825e-06	0.000102918	0.577511	1.0902e-07	1.94509e-06	0.532974	4.67066e-09	7.10452e-08
RCN2	2605.27	2752.28	3581.09	3630.47	4467.1	3608.14	3781.07	3895.38	0.489534	3.40388e-06	4.91139e-05	0.542487	2.49743e-07	4.07698e-06	0.51601	4.67181e-09	7.10452e-08
NATD1	633.744	546.109	331.212	310.035	308.187	412.987	373.741	292.91	-0.71685	1.60938e-05	0.000188115	-0.899147	5.68675e-08	1.08161e-06	-0.807998	4.74395e-09	7.20858e-08
MINDY3	1540.98	1635.61	968.073	936.532	1166.13	926.167	895.488	1065.72	-0.722731	1.78971e-07	3.59607e-06	-0.630408	4.72438e-06	5.6628e-05	-0.676569	4.74775e-09	7.20873e-08
LINC01694	104.343	111.395	28.8977	36.144	29.6951	40.3212	45.7859	36.7489	-1.39625	1.63337e-05	0.000190773	-1.76382	5.7085e-08	1.0837e-06	-1.58003	4.81696e-09	7.30811e-08
TPI1	11678.7	13693.5	17171.9	17459.2	18572.3	16011.2	16208.2	16529.4	0.356775	4.22848e-05	0.000434464	0.48579	2.40642e-08	5.05373e-07	0.421282	5.10258e-09	7.7354e-08
HSPD1	17420.8	19378.7	25302.2	25191.6	24935.8	23449.9	23889.6	24444.5	0.378504	9.0189e-06	0.000114723	0.45263	1.08651e-07	1.94022e-06	0.415567	5.16975e-09	7.83112e-08
NUP62	2379.01	2377.34	3306.57	3306.78	2986.36	3092.52	3084.69	3078.26	0.374842	5.66108e-06	7.59365e-05	0.429706	1.7455e-07	2.97474e-06	0.402274	5.24315e-09	7.93613e-08
ZNF518B	471.189	389.884	750.229	782.317	618.781	684.239	618.643	729.573	0.649999	4.91545e-06	6.68102e-05	0.733643	2.08516e-07	3.47428e-06	0.691821	5.38137e-09	8.139e-08
COPRS	847.921	812.371	1204.81	1278.69	1429.38	1098.45	1186.18	1242.98	0.501611	2.81963e-05	0.00030655	0.654722	3.78305e-08	7.6042e-07	0.578166	5.4033e-09	8.16583e-08
B3GALT1	64.8023	63.8486	10.0031	9.6384	8.82827	6.10928	7.45353	9.72764	-3.04517	5.41343e-07	9.57193e-06	-2.76236	1.83871e-06	2.45925e-05	-2.90376	5.4541e-09	8.23619e-08
RBM11	195.505	171.169	84.4702	85.9424	98.7161	87.9736	84.1184	95.1147	-1.04472	1.07429e-06	1.75061e-05	-1.02822	9.69368e-07	1.39099e-05	-1.03647	5.63377e-09	8.50092e-08
IVD	951.165	941.427	1207.04	1311.63	1434.19	1304.94	1329.92	1305.67	0.472337	1.40873e-06	2.22581e-05	0.481538	7.48787e-07	1.10434e-05	0.476937	5.6846e-09	8.57097e-08
CARF	128.506	120.905	42.2351	28.112	55.3773	46.4305	63.8874	47.5574	-1.2432	1.83903e-05	0.000210903	-1.57194	6.19919e-08	1.17024e-06	-1.40757	5.70678e-09	8.5916e-08
CISD2	963.247	1177.8	1659.4	1632.91	1895.67	1479.67	1651.49	1821.23	0.626255	3.99097e-06	5.6006e-05	0.696132	2.72368e-07	4.40708e-06	0.661193	5.70712e-09	8.5916e-08
HLA-F	250.422	273.055	118.925	105.219	153.291	113.633	137.358	134.025	-1.02536	1.6563e-06	2.57515e-05	-1.05074	6.69432e-07	9.94577e-06	-1.03805	5.91259e-09	8.89404e-08
ALKAL1	270.192	315.167	142.266	162.246	166.935	134.404	137.358	159.966	-1.02128	2.38763e-07	4.62083e-06	-0.888794	4.62318e-06	5.56134e-05	-0.955039	5.93162e-09	8.91576e-08
HSPE1	811.676	872.144	1245.94	1460.22	1630.02	1175.43	1318.21	1607.22	0.699794	4.47699e-06	6.18188e-05	0.783787	2.55499e-07	4.1642e-06	0.741791	5.94146e-09	8.92365e-08
PSMD7	900.642	1090.86	1354.86	1515.64	1561.8	1326.94	1442.79	1404.02	0.484758	9.48422e-06	0.000120018	0.575256	1.25466e-07	2.19444e-06	0.530007	6.07272e-09	9.11376e-08
SLC38A10	1297.14	1194.1	982.522	967.053	879.617	862.63	798.592	866.841	-0.565835	2.20557e-08	5.38923e-07	-0.401641	5.74943e-05	0.000497914	-0.483738	6.18216e-09	9.27086e-08
PRDM8	140.588	148.074	73.3557	63.4528	58.5876	32.9901	68.1465	50.7999	-1.50118	7.06103e-08	1.55008e-06	-1.15134	1.76688e-05	0.000178916	-1.32626	6.38029e-09	9.5606e-08
ZFP36	243.832	176.602	87.8046	96.384	89.8878	85.5299	64.9522	77.8211	-1.47231	1.22769e-07	2.56483e-06	-1.20218	1.00072e-05	0.000108529	-1.33725	6.40284e-09	9.58701e-08
ZEB2	1115.92	1043.31	760.232	699.588	561.799	735.557	697.437	713.36	-0.595067	6.25782e-06	8.31384e-05	-0.681569	2.01749e-07	3.37895e-06	-0.638318	6.45918e-09	9.66393e-08
RRS1	622.761	658.863	1243.71	1150.99	872.394	942.051	962.57	1154.35	0.670582	6.04534e-06	8.0646e-05	0.765714	2.11671e-07	3.51234e-06	0.718148	6.51056e-09	9.73331e-08
ZSCAN5A	57.1139	48.9053	160.049	129.315	114.768	128.295	97.9606	123.217	1.12678	1.07604e-05	0.000133306	1.33362	1.21181e-07	2.13188e-06	1.2302	6.53111e-09	9.75654e-08
COMMD9	543.68	520.298	862.486	775.088	945.427	734.335	730.446	902.509	0.568099	1.49562e-05	0.000176837	0.696193	9.0032e-08	1.63526e-06	0.632146	6.6406e-09	9.91238e-08
PAMR1	86.7691	55.6977	30.0092	20.8832	20.8668	13.4404	9.5831	16.2127	-2.45457	2.16015e-08	5.29472e-07	-1.59383	6.41992e-05	0.000546588	-2.0242	6.64563e-09	9.91238e-08
ITGB4	76.884	81.5088	25.5634	24.096	28.0899	21.9934	24.4902	21.617	-1.80099	4.68989e-07	8.37634e-06	-1.60715	2.75706e-06	3.53145e-05	-1.70407	6.78618e-09	1.01143e-07
DNAJB9	702.94	786.56	296.757	335.738	388.444	266.365	300.271	386.944	-1.22752	4.25942e-07	7.72815e-06	-1.12546	3.15321e-06	3.97076e-05	-1.17649	7.02866e-09	1.04676e-07
LZTS1	98.8509	81.5088	34.455	22.4896	32.9054	25.659	27.6845	29.1829	-1.71498	7.32545e-07	1.25092e-05	-1.60079	1.83708e-06	2.45925e-05	-1.65788	7.04543e-09	1.04846e-07
CCDC85C	762.25	835.465	1443.77	1526.08	1249.6	1285.39	1310.76	1344.58	0.717656	6.17927e-06	8.22071e-05	0.818413	2.34328e-07	3.85971e-06	0.768034	7.25693e-09	1.07911e-07
SLC31A1	1864.99	2136.89	2974.24	2882.69	2782.51	2833.48	2642.81	2821.02	0.467285	5.58846e-06	7.51178e-05	0.528026	2.64415e-07	4.29217e-06	0.497655	7.36892e-09	1.09492e-07
ABCB8	818.266	835.465	1192.59	1123.68	1300.97	1201.08	1065.85	1152.19	0.462112	1.0369e-05	0.000129363	0.54709	1.44394e-07	2.50097e-06	0.504601	7.39328e-09	1.0977e-07
SATB1	638.137	569.203	1091.44	976.692	902.891	1016.58	1010.49	999.785	0.739053	8.18801e-07	1.38004e-05	0.713523	1.79562e-06	2.41343e-05	0.726288	7.6014e-09	1.12774e-07
URM1	728.202	766.183	1088.11	1133.32	1261.64	1000.7	1026.46	1116.52	0.488477	3.4824e-05	0.000366916	0.639992	4.6716e-08	9.15298e-07	0.564234	7.66192e-09	1.13586e-07
C5	98.8509	131.773	32.2321	38.5536	39.3259	56.2054	70.2761	49.7191	-0.966614	0.000396496	0.0029278	-1.63471	4.88322e-09	1.16786e-07	-1.30066	7.7947e-09	1.15378e-07
HERPUD1	3505.91	3450.54	2625.25	2654.58	2703.86	2386.28	2282.91	2609.17	-0.520288	3.65373e-08	8.59311e-07	-0.384055	4.41825e-05	0.000397662	-0.452172	7.7901e-09	1.15378e-07
CRYZ	577.729	614.033	849.148	911.632	1119.59	827.196	877.386	998.704	0.597585	8.17617e-06	0.000105455	0.69342	1.92279e-07	3.24941e-06	0.645503	7.81084e-09	1.15529e-07
RAB5B	2637.12	2623.23	2163.99	2142.94	2094.71	2002.62	2028.42	1915.26	-0.408916	3.72551e-08	8.72674e-07	-0.299966	4.62415e-05	0.000413426	-0.354441	8.20525e-09	1.21271e-07
COG1	793.004	690.108	522.382	457.824	455.86	503.405	516.423	504.756	-0.547669	8.45682e-06	0.000108428	-0.634606	2.00824e-07	3.36971e-06	-0.591138	8.30492e-09	1.22651e-07
BOLA1	693.055	753.957	362.333	363.047	463.083	409.322	435.499	435.582	-0.761005	6.4076e-06	8.50121e-05	-0.863893	2.67839e-07	4.34091e-06	-0.812449	8.38441e-09	1.23731e-07
LINC01004	173.538	183.395	72.2443	63.4528	86.6776	98.9703	72.4057	81.0637	-1.08835	8.69576e-06	0.000111345	-1.26291	2.00903e-07	3.36971e-06	-1.17563	8.51837e-09	1.25612e-07
ZNF813	9.88509	13.5848	56.684	53.8144	41.7336	56.2054	43.6564	50.7999	2.11166	1.56432e-06	2.45967e-05	2.12614	1.08255e-06	1.52838e-05	2.1189	8.53421e-09	1.2575e-07
DNTTIP2	2124.2	2183.08	3045.37	3147.74	2981.55	2620.88	2868.54	3091.23	0.409364	1.8776e-05	0.000214946	0.508213	9.72657e-08	1.754e-06	0.458788	8.55777e-09	1.26002e-07
MVP	126.309	116.829	42.2351	30.5216	47.3516	42.765	47.9155	29.1829	-1.6082	1.5777e-06	2.47869e-05	-1.6037	1.10009e-06	1.54989e-05	-1.60595	8.71294e-09	1.2819e-07
ZNF263	249.324	187.47	386.785	391.159	366.774	364.113	352.445	384.782	0.741182	3.77236e-06	5.35565e-05	0.799094	4.85342e-07	7.43539e-06	0.770138	9.01717e-09	1.32565e-07
MAGEA6-DT	0	0	26.6748	28.9152	47.3516	25.659	35.1381	31.3446	7.09809	1.83918e-06	2.81892e-05	7.268	9.95608e-07	1.424e-05	7.18305	9.08642e-09	1.33483e-07
MLX	1534.39	1672.29	1133.68	1111.63	1288.93	1052.02	1153.17	1125.16	-0.529592	1.68532e-07	3.40036e-06	-0.44066	1.1381e-05	0.000122049	-0.485126	9.38036e-09	1.37697e-07
MED28	1670.58	1737.5	2126.21	2324.46	2696.64	2337.41	2466.05	2554.05	0.525226	5.71703e-07	1.00721e-05	0.487301	3.30425e-06	4.15059e-05	0.506263	9.44606e-09	1.38556e-07
FASTKD5	609.581	656.146	939.176	956.612	996.792	811.312	828.406	966.279	0.458458	4.82412e-05	0.000488185	0.611651	4.36934e-08	8.62785e-07	0.535054	9.51401e-09	1.39448e-07
DMAC2L	182.325	222.791	318.986	319.674	341.092	312.795	370.547	346.953	0.769022	4.79894e-07	8.54757e-06	0.698634	4.05987e-06	4.97575e-05	0.733828	9.60264e-09	1.40641e-07
DUXAP8	196.603	190.187	318.986	335.738	325.843	289.58	342.862	375.055	0.796734	8.53791e-07	1.43281e-05	0.759109	2.2826e-06	2.98247e-05	0.777921	9.64633e-09	1.41175e-07
HTR6	141.686	124.98	43.3466	50.6016	48.1542	54.9835	80.924	57.285	-1.04904	7.96827e-05	0.000744037	-1.48784	2.77865e-08	5.78125e-07	-1.26844	9.70706e-09	1.4185e-07
THOP1	2444.91	2511.83	3189.86	3398.34	3894.87	3631.36	3674.59	3318.21	0.514326	9.88628e-07	1.62907e-05	0.498751	1.99052e-06	2.64019e-05	0.506538	9.70617e-09	1.4185e-07
CCT3	15574.5	16763.6	21298.7	21716.9	25207.9	20690.9	21590.7	21109	0.385507	2.84801e-05	0.000309462	0.494572	7.77401e-08	1.43134e-06	0.44004	9.98293e-09	1.45772e-07
DLL1	495.353	421.129	278.974	265.056	292.135	312.795	280.04	237.787	-0.73235	1.30017e-06	2.08134e-05	-0.717634	1.56275e-06	2.13894e-05	-0.724992	1.00311e-08	1.46366e-07
COL23A1	96.6542	76.0749	22.229	20.8832	20.8668	28.1027	31.9437	23.7787	-1.63193	1.81594e-05	0.000208747	-2.02187	1.25499e-07	2.19444e-06	-1.8269	1.03087e-08	1.50303e-07
RSPH3	641.433	661.58	353.441	379.111	360.354	527.842	456.795	368.569	-0.532775	0.000259153	0.00204733	-0.835228	1.0129e-08	2.30227e-07	-0.684002	1.05938e-08	1.54344e-07
WDR18	1383.91	1655.99	2067.3	2148.56	2562.61	2185.9	2269.07	2121.71	0.529116	4.35939e-06	6.05211e-05	0.576523	5.17401e-07	7.90251e-06	0.552819	1.07423e-08	1.56391e-07
CALM1	4077.05	4595.74	5816.22	5647.3	5703.86	5433.59	5353.76	5585.83	0.331928	1.58411e-05	0.000186169	0.402822	1.49407e-07	2.58115e-06	0.367375	1.07908e-08	1.5698e-07
ENSG00000289182	46.1304	50.2638	4.4458	8.032	5.61799	12.2186	9.5831	11.8893	-2.10393	4.64232e-05	0.000471998	-2.97085	5.38801e-08	1.02867e-06	-2.53739	1.08981e-08	1.58422e-07
MFSD6	292.159	255.394	171.163	155.821	119.583	157.619	157.589	136.187	-0.867597	2.3498e-06	3.49952e-05	-0.887054	9.74148e-07	1.39586e-05	-0.877326	1.09615e-08	1.59224e-07
DOK4	408.584	486.336	250.076	257.024	274.479	254.146	287.493	281.021	-0.703019	5.40147e-06	7.3008e-05	-0.773759	4.34811e-07	6.73289e-06	-0.738389	1.10273e-08	1.6006e-07
WDR82	4293.42	4366.16	6310.82	6458.53	5908.52	5751.27	5919.16	6074.37	0.44956	1.02406e-05	0.000128172	0.525961	2.34716e-07	3.86295e-06	0.48776	1.11037e-08	1.61049e-07
HSD17B7	442.632	471.393	706.883	745.37	967.097	668.355	759.195	812.798	0.70938	9.89779e-06	0.00012431	0.824387	2.43599e-07	3.98961e-06	0.766884	1.11214e-08	1.61186e-07
UPP1	564.548	630.335	287.866	314.051	359.551	272.474	274.716	322.093	-1.04326	2.68141e-07	5.12816e-06	-0.893455	8.76182e-06	9.70588e-05	-0.968357	1.11597e-08	1.6162e-07
LYRM4	560.155	624.901	888.049	869.063	1085.07	803.981	844.378	929.53	0.537975	2.85494e-05	0.000309869	0.682384	8.90324e-08	1.61856e-06	0.610179	1.12412e-08	1.6268e-07
CCNB1	3132.48	3326.92	4474.7	4433.67	5360.36	4300.93	4266.61	4651.97	0.447956	2.33198e-05	0.00025948	0.561367	1.08342e-07	1.93643e-06	0.504661	1.1261e-08	1.62845e-07
GNAO1	146.08	146.716	65.5756	57.0272	46.5491	80.6425	67.0817	50.7999	-1.15095	1.48416e-05	0.000175696	-1.38381	1.67442e-07	2.8657e-06	-1.26738	1.1283e-08	1.63042e-07
NWD2	45.0321	24.4526	1.11145	0.8032	0	0	0	0	-7.40166	2.93695e-07	5.54599e-06	-5.86053	8.17667e-06	9.14309e-05	-6.63109	1.13597e-08	1.64028e-07
POLR1B	1666.19	1741.57	2569.67	2861.8	2466.3	2316.64	2324.44	2570.26	0.496309	2.75626e-05	0.000299996	0.630058	9.34996e-08	1.69214e-06	0.563183	1.13717e-08	1.64079e-07
WDR48	1040.13	1141.12	1794.99	1738.93	1804.98	1609.18	1675.98	1629.92	0.587247	1.55585e-05	0.000182959	0.709197	1.6475e-07	2.82682e-06	0.648222	1.15761e-08	1.66905e-07
SLC39A10	2372.42	2552.58	4489.15	4909.16	4603.54	4792.12	5008.77	4610.9	0.963521	9.54375e-07	1.58249e-05	0.924663	2.54057e-06	3.29391e-05	0.944092	1.1663e-08	1.68034e-07
SYTL1	103.244	89.6597	23.3405	37.7504	26.4848	40.3212	29.8141	27.0212	-1.58373	4.68274e-06	6.42308e-05	-1.71219	5.36898e-07	8.15066e-06	-1.64796	1.17114e-08	1.68607e-07
STK32C	899.543	978.106	524.605	553.405	680.579	608.484	668.688	550.152	-0.623966	4.25858e-06	5.93333e-05	-0.673757	5.91117e-07	8.88704e-06	-0.648862	1.17921e-08	1.69642e-07
TPRG1L	528.303	609.958	342.327	346.983	347.513	349.451	360.964	393.429	-0.627005	8.39956e-06	0.000107765	-0.715013	3.05975e-07	4.91144e-06	-0.671009	1.18344e-08	1.70126e-07
PRDX1	5150.13	6170.22	8142.49	8196.66	9475.94	7326.25	7553.62	8281.46	0.447683	5.84196e-05	0.000572712	0.607163	4.84282e-08	9.43345e-07	0.527423	1.2069e-08	1.73369e-07
PFAS	2308.72	2369.19	4214.62	3979.86	3493.59	4030.9	3767.22	3745.14	0.717524	2.26555e-06	3.38701e-05	0.737801	1.13804e-06	1.59777e-05	0.727663	1.20882e-08	1.73517e-07
DMRTA2	73.589	76.0749	15.5603	17.6704	12.8411	24.4371	19.1662	27.0212	-1.66994	4.99196e-05	0.000501516	-2.28326	5.69784e-08	1.0827e-06	-1.9766	1.21271e-08	1.73947e-07
NIP7	1274.08	1425.05	2071.74	2152.58	2425.37	1793.68	1851.67	2372.46	0.572302	2.5273e-05	0.000278031	0.719269	1.10108e-07	1.9593e-06	0.645786	1.21646e-08	1.74356e-07
BVES-AS1	109.834	73.3579	26.6748	32.128	29.6951	36.6557	29.8141	25.9404	-1.58511	2.9031e-06	4.25191e-05	-1.63327	8.9535e-07	1.29306e-05	-1.60919	1.22723e-08	1.75771e-07
TTLL11	247.127	235.017	455.695	381.52	423.757	427.65	468.507	400.995	0.841292	9.68795e-07	1.59958e-05	0.801183	2.74627e-06	3.51986e-05	0.821238	1.25543e-08	1.79677e-07
DPH1	552.467	643.92	879.157	888.34	930.179	885.845	826.277	886.296	0.535942	6.14506e-06	8.1864e-05	0.593596	4.55353e-07	7.02805e-06	0.564769	1.28164e-08	1.83293e-07
CPOX	1246.62	1343.54	1973.94	1832.1	1924.56	1972.08	1841.02	1774.75	0.524042	4.09679e-06	5.72432e-05	0.563141	6.78807e-07	1.00754e-05	0.543591	1.28463e-08	1.83586e-07
METTL13	1363.04	1437.27	2115.09	2180.69	1989.57	1708.15	1712.18	2067.66	0.386107	0.000203747	0.00165603	0.583861	1.60683e-08	3.49841e-07	0.484984	1.29015e-08	1.84104e-07
RBM12	2757.94	3121.79	4661.42	4652.94	3906.11	4133.54	4066.43	4601.17	0.537438	4.78974e-06	6.52841e-05	0.586008	5.90276e-07	8.88101e-06	0.561723	1.2911e-08	1.84104e-07
SIRPA	523.91	497.204	327.878	281.923	282.505	351.894	292.817	332.901	-0.650459	1.60721e-05	0.000188115	-0.781924	1.8094e-07	3.07842e-06	-0.716191	1.28963e-08	1.84104e-07
TTC9	219.669	217.357	117.814	97.1872	102.729	106.301	114.997	122.136	-0.931918	7.90809e-06	0.000102337	-1.04872	3.79244e-07	5.93629e-06	-0.990317	1.34997e-08	1.92359e-07
MHENCR	523.91	562.411	310.095	289.955	281.702	349.451	333.279	295.072	-0.737564	1.59952e-05	0.000187639	-0.884774	2.00687e-07	3.36971e-06	-0.811169	1.40253e-08	1.99701e-07
C17orf58	958.854	1027.01	674.651	671.476	705.459	652.471	731.51	729.573	-0.493646	5.02628e-06	6.81738e-05	-0.534388	6.32888e-07	9.46178e-06	-0.514017	1.42953e-08	2.03397e-07
KCTD15	1331.19	1332.67	1779.43	1776.68	1872.4	1970.85	1930.46	1832.04	0.520076	2.90228e-07	5.48742e-06	0.444518	1.09498e-05	0.000117801	0.482297	1.43245e-08	2.03514e-07
ZNF883	17.5735	10.8678	66.687	52.208	48.1542	45.2087	68.1465	70.2552	2.08643	7.7527e-07	1.31579e-05	1.93943	4.00004e-06	4.91137e-05	2.01293	1.43205e-08	2.03514e-07
MRPS35	1327.9	1573.12	1932.81	2010.41	2416.54	2062.49	2147.68	2047.13	0.524855	3.35463e-06	4.85113e-05	0.552175	9.35735e-07	1.34752e-05	0.538515	1.44784e-08	2.05551e-07
TBL2	1424.55	1613.87	2030.62	2134.91	2479.94	2023.39	2055.04	2169.26	0.455719	1.68922e-05	0.000196461	0.548505	1.99786e-07	3.35937e-06	0.502112	1.46113e-08	2.07286e-07
RAP1GAP	195.505	300.224	106.699	134.134	121.188	113.633	132.034	98.3573	-1.10646	8.84357e-07	1.479e-05	-1.02588	3.61124e-06	4.49144e-05	-1.06617	1.47021e-08	2.08423e-07
PRR7	445.927	457.808	302.315	291.562	321.831	292.024	269.392	275.616	-0.69673	1.91657e-07	3.82332e-06	-0.562697	1.73842e-05	0.000176476	-0.629714	1.49227e-08	2.11396e-07
RPSA	24401.9	30184.1	39565.4	42964.8	61461.6	43069.2	46428	46718.6	0.733692	6.6292e-06	8.75936e-05	0.817224	5.20569e-07	7.93888e-06	0.775458	1.53589e-08	2.17416e-07
PPP3R1	994.001	1036.52	1422.66	1462.63	1356.34	1334.27	1264.97	1356.47	0.377124	3.54199e-05	0.000372387	0.480474	1.05981e-07	1.90097e-06	0.428799	1.56224e-08	2.20986e-07
RPIA	1018.16	1131.61	1483.79	1576.68	1489.57	1381.92	1448.11	1478.6	0.419434	1.65743e-05	0.000193036	0.500839	2.24519e-07	3.70723e-06	0.460136	1.57853e-08	2.23127e-07
ADSS2	1647.52	1833.95	2566.34	2489.12	2549.76	2447.38	2478.83	2470.82	0.502479	5.10833e-06	6.92383e-05	0.545126	7.00222e-07	1.03727e-05	0.523802	1.58391e-08	2.23725e-07
CASP3	1242.23	1367.99	903.609	905.207	1052.17	834.527	889.099	913.317	-0.569273	1.32159e-07	2.73747e-06	-0.448017	2.74613e-05	0.000264776	-0.508645	1.59786e-08	2.25533e-07
POLR1F	1395.99	1544.59	2108.42	2190.33	1928.58	1826.67	2001.8	1996.33	0.402119	2.6438e-05	0.000288887	0.500441	1.45586e-07	2.51728e-06	0.45128	1.6029e-08	2.2608e-07
NRG2	133.998	152.15	62.2412	56.224	62.6005	73.3113	69.2113	58.3658	-1.09567	9.55528e-06	0.000120604	-1.24228	3.89999e-07	6.09518e-06	-1.16897	1.6195e-08	2.28256e-07
SDSL	146.08	141.282	56.684	53.0112	59.3902	64.7584	55.369	64.8509	-1.22299	6.93822e-06	9.11813e-05	-1.34866	5.41566e-07	8.20941e-06	-1.28582	1.64776e-08	2.32071e-07
C8orf88	150.473	142.64	248.965	306.823	288.925	245.593	260.873	317.77	0.905945	3.56209e-06	5.09806e-05	0.946009	1.0623e-06	1.50295e-05	0.925977	1.68487e-08	2.37125e-07
EPB41L2	2682.15	2431.68	4055.68	3813.6	3556.99	3834.18	3600.05	3816.48	0.551506	3.32678e-06	4.81801e-05	0.576114	1.14809e-06	1.60964e-05	0.56381	1.70441e-08	2.39702e-07
GREB1	617.269	514.864	313.429	318.067	257.625	289.58	303.465	297.233	-0.933384	2.15254e-06	3.23797e-05	-0.934313	1.80085e-06	2.41723e-05	-0.933849	1.71944e-08	2.41641e-07
SERINC2	443.731	494.487	306.76	291.562	255.217	265.143	224.671	220.493	-0.987663	6.82895e-08	1.50423e-06	-0.720478	6.29529e-05	0.000537338	-0.854071	1.77305e-08	2.48995e-07
SLC6A15	2138.47	2290.4	3718.91	3557.37	3832.27	3578.82	3445.66	3540.86	0.668928	7.1403e-06	9.37104e-05	0.744063	5.74691e-07	8.65945e-06	0.706495	1.77975e-08	2.49756e-07
SSB	4349.44	4957.09	5932.92	6330.83	6825.86	5919.89	6460.08	6636.41	0.445961	2.55323e-06	3.77646e-05	0.454551	1.57949e-06	2.15892e-05	0.450256	1.78776e-08	2.50699e-07
PREX1	287.766	263.545	146.711	151.002	146.068	168.616	184.209	148.076	-0.725761	2.64008e-05	0.000288643	-0.897194	1.65373e-07	2.8327e-06	-0.811477	1.79264e-08	2.51202e-07
TMEM38A	351.47	340.979	197.838	199.194	221.509	232.153	217.217	215.089	-0.64691	1.20575e-05	0.000147125	-0.743978	3.55268e-07	5.61769e-06	-0.695444	1.81119e-08	2.53618e-07
BHLHE40	1467.39	1380.22	1042.54	939.744	821.029	1055.68	950.857	952.228	-0.531407	1.05092e-05	0.00013086	-0.608373	4.07937e-07	6.36073e-06	-0.56989	1.82345e-08	2.55152e-07
PRSS23	1280.67	1367.99	705.771	778.301	891.655	768.547	754.936	790.101	-0.780393	1.11513e-06	1.80895e-05	-0.737794	3.76358e-06	4.64651e-05	-0.759093	1.84051e-08	2.57354e-07
CCDC153	77.9824	88.3012	28.8977	21.6864	23.2745	10.9967	9.5831	24.8595	-2.44919	1.00358e-07	2.12865e-06	-1.76075	4.42116e-05	0.000397747	-2.10497	1.85332e-08	2.58959e-07
OLFML2A	127.408	108.678	51.1267	39.3568	30.4977	48.8742	42.5916	19.4553	-1.6844	1.13255e-06	1.83567e-05	-1.56295	3.76174e-06	4.64651e-05	-1.62367	1.86644e-08	2.60605e-07
FBXW4	609.581	581.43	376.782	353.408	329.856	415.431	440.823	332.901	-0.589069	3.86436e-05	0.000401935	-0.753913	1.20997e-07	2.1305e-06	-0.671491	1.87349e-08	2.61214e-07
KRBA1	610.679	546.109	890.272	793.562	739.969	895.62	863.544	851.709	0.586163	2.13731e-07	4.19905e-06	0.479078	2.05171e-05	0.000203866	0.532621	1.87292e-08	2.61214e-07
MFAP3	962.149	817.805	1260.38	1328.49	1293.74	1290.28	1285.2	1354.3	0.555028	1.60734e-06	2.51107e-05	0.540636	2.70093e-06	3.47501e-05	0.547832	1.90746e-08	2.6576e-07
RUVBL1	3246.7	3843.14	4778.13	4771.81	5395.68	4743.24	4633.96	4833.56	0.418352	1.53219e-05	0.000180606	0.494231	3.07511e-07	4.93216e-06	0.456291	1.94536e-08	2.70846e-07
TOR3A	991.804	1027.01	1513.8	1427.29	1571.43	1257.29	1337.38	1514.27	0.440778	5.27392e-05	0.000524694	0.578037	9.48777e-08	1.71247e-06	0.509408	1.9615e-08	2.72898e-07
MINAR1	86.7691	48.9053	157.826	158.23	126.003	158.841	144.811	148.076	1.12798	1.7146e-06	2.64884e-05	1.09742	2.67919e-06	3.45145e-05	1.1127	1.99422e-08	2.77252e-07
MAGOHB	607.384	627.618	844.702	883.52	1089.89	922.501	933.82	1027.89	0.638872	1.30691e-06	2.09041e-05	0.609889	3.5129e-06	4.38265e-05	0.62438	1.99821e-08	2.77609e-07
ENSG00000253123	456.911	408.903	211.176	216.864	172.553	224.821	245.966	210.766	-0.931565	1.79825e-05	0.000207204	-1.11311	2.73991e-07	4.42647e-06	-1.02234	2.00035e-08	2.77707e-07
NOL8	1243.32	1105.8	1672.73	1679.49	1581.87	1573.75	1606.77	1786.64	0.493637	1.93615e-06	2.94665e-05	0.486019	2.52629e-06	3.27962e-05	0.489828	2.10262e-08	2.91697e-07
RAB6B	774.332	861.276	510.156	580.714	540.13	472.858	547.302	537.182	-0.653922	6.77727e-07	1.16344e-05	-0.584028	7.3962e-06	8.38666e-05	-0.618975	2.12202e-08	2.94179e-07
AK2	6425.31	7286.89	9182.8	10025.5	11418.2	8871.89	9666.16	10756.6	0.509917	9.54052e-06	0.000120574	0.577115	5.3248e-07	8.10214e-06	0.543516	2.12444e-08	2.94305e-07
SMARCC1	7321.56	7722.96	12837.3	13023.1	11419.8	12444.6	12662.5	12526	0.737198	1.90993e-06	2.9113e-05	0.726087	2.70452e-06	3.47709e-05	0.731643	2.19778e-08	3.04247e-07
RHCE	42.8354	66.5655	6.6687	5.6224	9.63084	10.9967	10.6479	9.72764	-2.38396	1.77954e-05	0.000205291	-2.88955	3.08972e-07	4.95166e-06	-2.63676	2.20657e-08	3.05247e-07
ISG15	130.703	116.829	56.684	63.4528	66.6133	31.7682	37.2676	42.1531	-1.7381	1.13827e-08	2.97973e-07	-0.986907	0.000557994	0.00345189	-1.3625	2.23149e-08	3.08476e-07
PXN	385.519	362.714	616.855	581.517	548.958	639.031	582.44	551.233	0.65653	1.78624e-06	2.74861e-05	0.637804	3.0116e-06	3.82347e-05	0.647167	2.27773e-08	3.14644e-07
BAG2	507.435	544.751	789.13	812.839	822.634	758.772	725.122	883.054	0.585691	5.22642e-06	7.07896e-05	0.623318	1.06359e-06	1.50372e-05	0.604505	2.30574e-08	3.18287e-07
ZW10	844.626	1044.67	1339.3	1416.85	1472.72	1380.7	1346.96	1320.8	0.516329	1.02205e-05	0.000128086	0.582926	5.56151e-07	8.39893e-06	0.549627	2.3291e-08	3.21283e-07
ADSL	251.521	201.055	394.565	391.962	383.628	314.017	359.899	406.399	0.665425	1.74013e-05	0.000201342	0.781077	3.36472e-07	5.36254e-06	0.723251	2.33719e-08	3.22171e-07
LMBR1	2022.05	1905.95	2857.54	2814.41	2618.79	2777.28	2716.28	2659.97	0.46749	4.68711e-06	6.42454e-05	0.493958	1.22606e-06	1.71182e-05	0.480724	2.37859e-08	3.27645e-07
TNFRSF9	74.6873	86.9427	18.8947	8.8352	9.63084	12.2186	10.6479	24.8595	-2.33991	1.35346e-05	0.000162599	-2.72499	4.48408e-07	6.93279e-06	-2.53245	2.43529e-08	3.35218e-07
NRP1	1039.03	1014.78	776.904	679.508	640.451	788.097	659.105	684.177	-0.53376	4.29763e-06	5.9749e-05	-0.556374	1.38615e-06	1.91412e-05	-0.545067	2.46907e-08	3.39628e-07
ENSG00000251095	54.9172	38.0374	5.55725	0.8032	4.81542	6.10928	5.32395	2.1617	-3.37273	6.90847e-06	9.09133e-05	-3.68325	8.78908e-07	1.27079e-05	-3.52799	2.49304e-08	3.42683e-07
ZNF268	240.537	202.414	369.002	340.557	337.882	339.676	370.547	373.974	0.701388	1.15503e-06	1.86745e-05	0.650904	5.29556e-06	6.25081e-05	0.676146	2.51771e-08	3.4583e-07
ZNF146	2534.98	2534.92	3812.28	3886.69	3113.97	3589.81	3472.28	3570.04	0.48278	4.7052e-06	6.43573e-05	0.509149	1.31519e-06	1.82237e-05	0.495965	2.52907e-08	3.47144e-07
SYNJ2BP	739.185	728.145	1153.69	1184.72	944.625	1055.68	1048.82	1171.64	0.573278	2.83943e-06	4.16493e-05	0.577557	2.14597e-06	2.82777e-05	0.575417	2.53918e-08	3.48287e-07
SLC25A29	374.535	332.828	207.841	224.896	260.835	199.162	195.921	179.421	-0.888655	5.27952e-08	1.18988e-06	-0.608878	0.000129083	0.000995835	-0.748766	2.55393e-08	3.50064e-07
GATA6	742.48	687.391	1082.55	1002.39	963.887	1052.02	962.57	932.773	0.455493	9.30928e-06	0.000118035	0.506155	6.79157e-07	1.00754e-05	0.480824	2.56283e-08	3.51035e-07
ANP32B	6690.01	7433.6	9864.12	9476.96	9516.07	10142.6	10526.5	9093.18	0.4899	9.01614e-07	1.50398e-05	0.448059	6.94226e-06	7.93245e-05	0.468979	2.57058e-08	3.51849e-07
ZNF749	68.0973	81.5088	176.721	163.853	154.896	120.964	160.783	195.634	1.09824	4.69813e-06	6.43512e-05	1.14842	1.34632e-06	1.86296e-05	1.12333	2.58252e-08	3.53235e-07
ALKBH8	467.894	463.242	781.35	770.269	660.515	740.445	685.724	769.564	0.65178	3.29884e-06	4.78467e-05	0.663986	1.89488e-06	2.51997e-05	0.657883	2.59667e-08	3.5492e-07
SMG5	4425.23	4474.83	6160.77	6086.65	5697.44	5638.86	5609.31	5703.64	0.344031	3.239e-05	0.000345577	0.428563	2.10744e-07	3.50274e-06	0.386297	2.6064e-08	3.56001e-07
KCNAB2	303.143	293.432	177.832	161.443	157.304	177.169	190.597	170.774	-0.733488	1.60592e-05	0.000188115	-0.85194	4.21259e-07	6.55325e-06	-0.792714	2.65217e-08	3.61999e-07
BCL3	150.473	156.225	73.3557	58.6336	53.7722	97.7485	76.6648	73.4977	-0.896119	0.000176461	0.00146424	-1.31705	4.27372e-08	8.48057e-07	-1.10658	2.67061e-08	3.6426e-07
LINC00958	13.1801	14.9433	47.7924	54.6176	50.5619	41.5431	46.8507	68.0935	1.90225	2.32618e-06	3.46699e-05	1.8711	2.81041e-06	3.59067e-05	1.88668	2.67702e-08	3.64877e-07
ST3GAL6	238.341	233.659	347.884	345.376	426.967	365.335	411.009	411.803	0.74691	7.48589e-07	1.27496e-05	0.666211	8.90117e-06	9.82785e-05	0.706561	2.69369e-08	3.66893e-07
ARHGEF28	200.997	232.3	112.257	118.07	109.15	127.073	128.84	114.57	-0.808832	1.49829e-05	0.000177045	-0.931088	4.62234e-07	7.10839e-06	-0.86996	2.70495e-08	3.68169e-07
BTBD1	2408.67	2674.85	3433.27	3346.94	3365.18	3234.25	3278.49	3428.45	0.383028	6.76339e-06	8.92456e-05	0.414776	1.00428e-06	1.43394e-05	0.398902	2.74842e-08	3.73824e-07
GCDH	356.962	391.242	569.063	579.107	748.798	554.723	596.282	612.841	0.653823	1.70678e-05	0.000197954	0.76333	4.25746e-07	6.60267e-06	0.708576	2.80429e-08	3.81156e-07
EIF3J	2050.61	2331.15	2818.64	2950.15	2977.53	2783.39	2861.09	2948.56	0.387487	6.26504e-06	8.31775e-05	0.416014	1.12385e-06	1.57991e-05	0.40175	2.81882e-08	3.82863e-07
RAB2B	716.12	714.561	455.695	492.362	533.709	510.736	494.062	501.514	-0.511637	4.43856e-06	6.14885e-05	-0.528889	1.58222e-06	2.16118e-05	-0.520263	2.84898e-08	3.86689e-07
RRP7BP	179.03	115.471	285.643	311.642	259.23	272.474	285.364	359.923	1.0457	9.01015e-07	1.50398e-05	0.947519	7.89007e-06	8.857e-05	0.99661	2.8555e-08	3.87305e-07
HMGCL	458.009	631.693	164.495	202.406	309.792	273.696	265.133	249.676	-1.05115	2.23706e-05	0.000250411	-1.26306	3.34875e-07	5.34132e-06	-1.1571	2.86665e-08	3.88545e-07
NUP160	2666.78	2893.56	4290.2	4439.29	4586.69	4299.71	4394.39	4387.17	0.648898	4.41912e-06	6.1263e-05	0.677452	1.60987e-06	2.19449e-05	0.663175	2.88071e-08	3.9018e-07
DCLK2	215.275	236.376	128.928	118.07	117.175	113.633	136.293	144.834	-0.774114	1.63407e-05	0.000190773	-0.894934	4.61332e-07	7.09994e-06	-0.834524	2.90126e-08	3.9269e-07
SERPING1	97.7526	105.961	44.458	40.9632	31.3002	41.5431	47.9155	45.3957	-1.17647	2.08206e-05	0.000236128	-1.395	3.6593e-07	5.76368e-06	-1.28574	2.91452e-08	3.9421e-07
STAM-DT	82.3758	81.5088	17.7832	19.2768	20.0642	26.8808	29.8141	21.617	-1.65151	3.80158e-05	0.00039604	-2.09904	2.09169e-07	3.4823e-06	-1.87528	2.95159e-08	3.98946e-07
SERPINE2	849.019	914.257	574.62	589.549	635.635	675.686	589.893	620.407	-0.488578	1.18571e-05	0.000145044	-0.55058	6.49734e-07	9.68883e-06	-0.519579	3.00497e-08	4.0588e-07
FDXR	568.942	630.335	326.766	328.509	390.049	288.358	389.713	300.476	-0.876785	7.95448e-07	1.34418e-05	-0.778474	9.6677e-06	0.000105187	-0.827629	3.02246e-08	4.07959e-07
B4GALNT4	749.07	646.637	459.029	381.52	398.877	510.736	522.812	409.642	-0.539755	0.000129673	0.00112772	-0.759281	6.76249e-08	1.2589e-06	-0.649518	3.03426e-08	4.09267e-07
CHM	764.447	790.635	1069.22	1084.32	1120.39	1063.01	1056.27	1076.53	0.454286	7.60169e-06	9.89644e-05	0.492414	1.0122e-06	1.44423e-05	0.47335	3.0538e-08	4.11349e-07
GFAP	54.9172	50.2638	12.226	18.4736	15.2488	2.44371	5.32395	10.8085	-3.06578	3.93683e-08	9.17022e-07	-1.76684	0.000216858	0.00155867	-2.41631	3.05393e-08	4.11349e-07
VWA1	409.682	406.186	271.194	253.008	283.307	276.139	252.355	252.919	-0.64948	1.37702e-06	2.18281e-05	-0.598118	5.85648e-06	6.80533e-05	-0.623799	3.16815e-08	4.26439e-07
DMAC1	675.481	815.088	1129.23	1399.98	1763.25	1135.1	1306.5	1661.26	0.876709	6.95814e-06	9.13814e-05	0.945667	1.19248e-06	1.66839e-05	0.911188	3.24764e-08	4.36836e-07
LINC00839	98.8509	101.886	35.5664	23.2928	46.5491	26.8808	21.2958	38.9106	-1.78867	6.48275e-07	1.12179e-05	-1.51168	1.29638e-05	0.000136983	-1.65017	3.27212e-08	4.39825e-07
XRCC5	9829.07	10889.6	13695.3	14152.4	14630.9	13451.4	13522.8	13332.3	0.374654	2.56658e-05	0.000281453	0.453255	3.4645e-07	5.49983e-06	0.413955	3.295e-08	4.42596e-07
MRFAP1L2	643.629	660.221	1011.42	836.935	990.371	911.504	992.384	931.692	0.536117	3.25947e-06	4.7311e-05	0.538682	2.5435e-06	3.29559e-05	0.537399	3.31779e-08	4.45325e-07
MRPS10	1084.06	1137.05	1405.99	1555.8	1554.58	1434.46	1500.29	1502.38	0.413863	6.86571e-06	9.04577e-05	0.443322	1.23622e-06	1.72481e-05	0.428593	3.3199e-08	4.45325e-07
PNO1	683.17	721.353	1083.66	1100.38	1092.3	960.379	941.274	1169.48	0.544341	1.99605e-05	0.000227036	0.640019	4.55964e-07	7.02805e-06	0.59218	3.39165e-08	4.54636e-07
FARSA	3773.91	4506.08	5710.63	5597.5	5761.65	5328.51	5279.23	5176.19	0.34597	7.78762e-05	0.000731029	0.461735	1.25127e-07	2.19173e-06	0.403852	3.40501e-08	4.56111e-07
E2F5	415.174	433.355	611.298	693.162	720.708	604.819	594.152	635.539	0.527816	5.38125e-05	0.000533463	0.675569	1.76797e-07	3.01047e-06	0.601692	3.41262e-08	4.56817e-07
GLCCI1	545.877	484.977	805.802	804.004	744.785	767.325	733.64	763.079	0.546988	1.0343e-05	0.000129205	0.605774	8.59812e-07	1.2471e-05	0.576381	3.42343e-08	4.57949e-07
ADPRHL1	190.013	202.414	102.253	84.336	116.373	85.5299	99.0254	86.4679	-1.11707	6.75025e-07	1.15983e-05	-0.955258	1.33439e-05	0.000140045	-1.03617	3.44968e-08	4.61136e-07
LIF	76.884	77.4334	5.55725	7.2288	16.854	25.659	13.8423	12.9702	-2.1514	7.10532e-05	0.000679108	-2.93455	1.37475e-07	2.39347e-06	-2.54298	3.452e-08	4.61136e-07
ABCC9	77.9824	62.4901	20.0061	19.2768	14.4463	12.2186	20.231	28.1021	-1.79227	1.05532e-05	0.000131153	-1.98135	8.66013e-07	1.25429e-05	-1.88681	3.49168e-08	4.66117e-07
HOMER1	802.889	849.05	1295.95	1255.4	1139.65	1232.85	1284.14	1234.33	0.598399	2.05442e-06	3.10478e-05	0.576754	4.37827e-06	5.30676e-05	0.587576	3.49692e-08	4.66496e-07
CEP85	1425.65	1520.14	1121.45	1114.04	1130.02	1025.14	1093.54	1075.44	-0.467501	4.40828e-07	7.96849e-06	-0.389805	2.09775e-05	0.00020779	-0.428653	3.51338e-08	4.6837e-07
BRPF1	1030.25	874.861	1587.15	1541.34	1264.05	1456.45	1374.64	1476.44	0.589768	5.53156e-06	7.45075e-05	0.619511	1.67747e-06	2.27434e-05	0.604639	3.59175e-08	4.7849e-07
ZNF772	59.3105	51.6222	145.6	116.464	115.57	161.285	114.997	121.055	1.2461	1.67447e-06	2.59716e-05	1.17306	5.65222e-06	6.59459e-05	1.20958	3.62843e-08	4.83045e-07
SLC12A2	941.28	1029.73	1674.96	1659.41	1390.85	1549.31	1566.31	1539.13	0.654868	4.81053e-06	6.55216e-05	0.678466	2.03784e-06	2.69763e-05	0.666667	3.73898e-08	4.97423e-07
LSM6	458.009	540.675	761.344	735.732	893.26	689.127	667.623	755.513	0.498429	0.000111201	0.000993961	0.6806	9.88696e-08	1.78133e-06	0.589515	3.74511e-08	4.97898e-07
BICRA-AS2	59.3105	77.4334	20.0061	22.4896	25.6822	14.6623	19.1662	14.051	-2.09142	2.87814e-07	5.45081e-06	-1.57418	3.51342e-05	0.00032733	-1.8328	3.77259e-08	5.00957e-07
CCDC18-AS1	209.784	175.244	81.1359	89.1552	108.347	113.633	95.831	103.762	-0.889217	2.18662e-05	0.000245836	-1.04556	4.73475e-07	7.2591e-06	-0.967386	3.77327e-08	5.00957e-07
NSDHL	1283.96	1475.31	2186.22	2185.51	2278.5	1794.91	1828.24	2381.11	0.537451	5.17353e-05	0.000516026	0.687288	2.08383e-07	3.47428e-06	0.612369	3.78993e-08	5.02825e-07
PPP2R1A	4951.33	5523.58	6780.96	6858.53	7400.5	6419.63	6611.28	6491.58	0.313135	9.57847e-05	0.000873424	0.424144	1.18108e-07	2.08509e-06	0.368639	3.847e-08	5.10049e-07
DCP1A	1808.97	1642.4	2595.24	2499.56	2256.02	2502.36	2667.3	2472.98	0.560699	1.04347e-06	1.70982e-05	0.506541	9.87593e-06	0.000107221	0.53362	3.87136e-08	5.12928e-07
GLO1	10886.8	12460	15142.4	15823	18025.7	15184	15493.8	16585.6	0.432124	1.24535e-05	0.000150916	0.486947	8.36706e-07	1.21709e-05	0.459536	3.87841e-08	5.13513e-07
HPCAL4	300.946	315.167	138.931	173.491	168.54	149.066	153.33	157.804	-1.00549	1.64124e-06	2.55581e-05	-0.934757	6.26322e-06	7.21971e-05	-0.970122	3.89538e-08	5.15409e-07
EPHB6	41.737	57.0562	2.2229	3.2128	1.60514	2.44371	8.51832	6.48509	-3.0686	5.65803e-05	0.000557773	-4.38668	1.98835e-07	3.34618e-06	-3.72764	3.93798e-08	5.20692e-07
DVL1	3029.23	3176.13	2417.41	2327.67	2387.65	2460.82	2405.36	2300.05	-0.377763	3.84681e-06	5.44596e-05	-0.381811	2.72029e-06	3.49324e-05	-0.379787	4.01029e-08	5.29893e-07
LINC01411	90.0642	92.3767	11.1145	14.4576	15.2488	15.8841	15.9718	9.72764	-2.72151	4.07612e-06	5.70774e-05	-2.73405	2.58885e-06	3.35005e-05	-2.72778	4.02981e-08	5.3211e-07
FBXL19	2552.55	2691.15	4125.7	4111.58	3361.97	3548.27	3572.37	3785.13	0.471179	2.45729e-05	0.000271096	0.562065	4.58524e-07	7.06211e-06	0.516622	4.03461e-08	5.32382e-07
IRF8	254.816	293.432	122.26	138.954	163.724	122.186	126.71	131.864	-1.10914	6.5674e-07	1.13442e-05	-0.943494	1.65806e-05	0.000169428	-1.02631	4.0497e-08	5.34012e-07
CAPN15	1444.32	1295.99	2209.56	2122.86	1813.81	2072.27	2017.78	2026.59	0.57195	3.98749e-06	5.59975e-05	0.580767	2.67059e-06	3.44388e-05	0.576359	4.06265e-08	5.3508e-07
PIP4K2B	1314.72	1268.82	2038.4	1867.44	1650.08	1860.89	1803.75	1761.78	0.484524	7.58767e-06	9.8848e-05	0.519958	1.41597e-06	1.95129e-05	0.502241	4.06331e-08	5.3508e-07
NABP2	1743.07	1927.68	2358.5	2540.52	2618.79	2490.14	2412.81	2444.88	0.416532	8.90769e-06	0.000113535	0.453168	1.22497e-06	1.71148e-05	0.43485	4.09203e-08	5.38498e-07
AMER1	358.06	331.469	740.226	678.704	552.168	647.584	644.198	694.986	0.94043	2.99945e-06	4.37654e-05	0.929933	3.63398e-06	4.50799e-05	0.935182	4.15181e-08	5.45995e-07
MAP3K12	315.225	263.545	153.38	145.379	150.081	147.845	125.645	162.127	-0.998302	2.32106e-06	3.46201e-05	-0.952847	4.90038e-06	5.85634e-05	-0.975574	4.26103e-08	5.5998e-07
PPP2R1B	1132.39	1290.56	1908.36	1691.54	1649.28	1706.93	1646.16	1719.63	0.481759	1.10174e-05	0.000135797	0.532582	1.0573e-06	1.49692e-05	0.507171	4.27165e-08	5.60997e-07
PXDN	1689.25	1708.97	1099.22	1030.51	937.402	1072.79	962.57	942.5	-0.776438	1.80788e-06	2.7797e-05	-0.731624	6.39663e-06	7.35667e-05	-0.754031	4.29598e-08	5.63811e-07
ABCD3	1851.81	2259.15	2711.94	2887.51	2983.15	2705.19	2806.78	2865.33	0.443076	8.90004e-06	0.000113512	0.481167	1.30676e-06	1.81194e-05	0.462122	4.31966e-08	5.66536e-07
OSBPL7	214.177	184.753	81.1359	66.6656	65.8107	86.7518	91.5719	78.902	-1.22024	3.29348e-05	0.000350619	-1.49083	3.75703e-07	5.89e-06	-1.35554	4.33641e-08	5.6835e-07
TOMM40L	427.256	470.034	645.753	698.784	715.09	596.266	650.586	749.028	0.570988	9.33323e-06	0.000118261	0.619446	1.25949e-06	1.75301e-05	0.595217	4.35239e-08	5.7006e-07
AKT1S1	1833.14	1984.74	2688.6	2631.28	2405.3	2492.59	2378.74	2402.73	0.345106	4.73521e-05	0.000480186	0.434061	2.67848e-07	4.34091e-06	0.389584	4.37499e-08	5.72635e-07
KLHL23	1266.39	1522.86	1940.59	1960.61	2032.91	1804.68	1923.01	2141.16	0.489846	5.41244e-06	7.30794e-05	0.508358	2.17393e-06	2.85714e-05	0.499102	4.38206e-08	5.73175e-07
CYP51A1	209.784	268.979	416.794	495.575	514.447	392.216	419.527	511.242	0.885476	1.4263e-05	0.000169466	0.998328	8.68098e-07	1.25641e-05	0.941902	4.46435e-08	5.83515e-07
SNCG	52.7205	85.5843	3.33435	7.2288	16.854	8.55299	12.7775	4.3234	-3.01181	2.90947e-06	4.25803e-05	-2.87782	4.09254e-06	5.00363e-05	-2.94481	4.46711e-08	5.83515e-07
GAL3ST4	53.8188	51.6222	18.8947	12.048	7.22313	9.77485	7.45353	10.8085	-2.49959	9.83333e-07	1.62221e-05	-2.08473	1.23976e-05	0.000131621	-2.29216	4.47632e-08	5.84325e-07
UTP4	1420.16	1892.36	2421.85	2460.2	2816.22	2256.77	2378.74	2466.5	0.51657	3.7012e-05	0.000387034	0.636033	3.52164e-07	5.57736e-06	0.576302	4.52315e-08	5.90042e-07
WRNIP1	1449.81	1410.1	1966.16	1977.48	2028.09	1754.58	1856.99	1860.14	0.350391	0.0001191	0.00105104	0.479209	1.16743e-07	2.06462e-06	0.4148	4.54582e-08	5.92602e-07
DDX27	1397.09	1453.57	1938.37	1883.5	1940.61	1857.22	1973.05	1843.93	0.408204	7.17514e-06	9.41042e-05	0.432942	1.70851e-06	2.31332e-05	0.420573	4.55966e-08	5.94008e-07
MAST1	426.157	426.563	290.089	240.96	230.338	276.139	239.578	192.391	-0.856313	9.58094e-07	1.5873e-05	-0.751109	1.31408e-05	0.000138346	-0.803711	4.59762e-08	5.98552e-07
ESYT1	1929.79	2063.53	2794.19	2771.84	2817.82	2754.06	2795.07	2442.72	0.415695	2.2222e-05	0.00024926	0.487728	5.91679e-07	8.88885e-06	0.451712	4.63682e-08	6.03252e-07
SNCAIP	75.7857	70.641	25.5634	22.4896	25.6822	21.9934	28.7493	14.051	-1.76273	1.61948e-06	2.52394e-05	-1.57656	7.86084e-06	8.83841e-05	-1.66965	4.66697e-08	6.06768e-07
LIMA1	1462.99	1487.54	2046.18	2114.02	2351.53	2011.17	1983.7	2224.39	0.490489	1.64744e-05	0.000192103	0.560082	7.98433e-07	1.16768e-05	0.525285	4.69163e-08	6.09567e-07
RBM19	645.826	703.693	1114.78	1135.73	984.753	1032.47	918.913	956.551	0.522611	7.09106e-05	0.000678412	0.679035	2.03787e-07	3.40676e-06	0.600823	4.82703e-08	6.2674e-07
CDH23	218.57	224.149	114.479	93.1712	93.9007	129.517	121.386	98.3573	-0.929314	3.86072e-05	0.000401771	-1.14291	3.68697e-07	5.78917e-06	-1.03611	4.85632e-08	6.29863e-07
RBM26-AS1	363.552	320.601	170.052	188.752	215.089	238.262	232.124	205.361	-0.606964	0.000123875	0.00108579	-0.833037	1.22174e-07	2.14373e-06	-0.72	4.85973e-08	6.29863e-07
TLL1	106.539	101.886	52.2382	36.9472	25.6822	34.212	24.4902	23.7787	-1.92988	2.82267e-07	5.36141e-06	-1.4605	4.88502e-05	0.000434246	-1.69519	4.86079e-08	6.29863e-07
SMARCA1	4865.66	5150	3459.95	3584.68	3646.88	3655.79	3604.31	3423.05	-0.492464	3.36093e-06	4.85662e-05	-0.488272	3.90022e-06	4.79758e-05	-0.490368	4.86444e-08	6.29916e-07
KDM2B	1316.91	1391.08	2279.59	2040.93	1878.82	2178.57	1994.35	2002.81	0.603949	4.29456e-06	5.9749e-05	0.611398	3.11109e-06	3.92578e-05	0.607673	4.89546e-08	6.33511e-07
LINC01605	464.599	498.562	207.841	222.487	261.638	206.494	220.411	243.191	-1.10785	2.38051e-06	3.53983e-05	-1.05725	5.77601e-06	6.72345e-05	-1.08255	4.96374e-08	6.41919e-07
NUP107	2009.97	2214.32	2823.08	2830.48	3180.58	2755.28	2765.26	2841.55	0.4004	3.13331e-05	0.000335773	0.482884	4.67059e-07	7.16619e-06	0.441642	5.0158e-08	6.48222e-07
YKT6	1889.15	2111.08	2753.06	2643.33	2526.49	2532.91	2527.81	2638.35	0.360376	1.40231e-05	0.000167331	0.403629	1.01741e-06	1.44859e-05	0.382002	5.05097e-08	6.52333e-07
TPPP3	98.8509	111.395	32.2321	44.9792	52.9696	43.9868	41.5268	30.2638	-1.44765	1.15275e-06	1.8653e-05	-1.25598	1.23944e-05	0.000131621	-1.35182	5.11283e-08	6.59885e-07
LAMP3	93.3592	100.528	36.6779	31.3248	37.7208	21.9934	36.2028	36.7489	-1.60588	1.81969e-06	2.79344e-05	-1.45868	7.82806e-06	8.80701e-05	-1.53228	5.12285e-08	6.60739e-07
ENSG00000288066	147.178	169.81	286.754	252.205	219.102	303.02	301.335	268.051	0.878991	2.21791e-07	4.34425e-06	0.673965	6.73649e-05	0.000568975	0.776478	5.14581e-08	6.63261e-07
CAPN10-DT	266.897	245.885	113.368	143.773	134.832	130.739	134.163	144.834	-0.909747	8.36423e-06	0.000107453	-0.965811	1.71636e-06	2.32239e-05	-0.937779	5.19279e-08	6.68873e-07
EIF4G3	5176.49	4876.94	3797.83	3611.19	3090.7	3615.47	3470.15	3658.67	-0.489863	7.72871e-06	0.000100349	-0.521161	1.88038e-06	2.50234e-05	-0.505512	5.22368e-08	6.72407e-07
HDAC2	6580.18	7251.57	8579.29	8757.29	8886.05	8541.99	8736.6	8570.05	0.316952	8.71422e-06	0.000111434	0.340527	1.69833e-06	2.30107e-05	0.32874	5.3288e-08	6.85483e-07
HIGD1A	1158.75	1334.03	1950.6	2180.69	2674.97	1852.33	2077.4	2665.37	0.818947	7.41215e-06	9.70164e-05	0.867659	1.99844e-06	2.64895e-05	0.843303	5.34013e-08	6.86487e-07
CHCHD4	573.335	649.354	882.492	902.797	1111.56	824.753	880.581	916.56	0.517345	6.72119e-05	0.000645885	0.665272	2.43133e-07	3.98521e-06	0.591309	5.34818e-08	6.87068e-07
RAB30-DT	426.157	411.62	265.637	236.944	274.479	249.259	255.549	295.072	-0.65181	8.77796e-06	0.000112176	-0.692994	1.73054e-06	2.33687e-05	-0.672402	5.44192e-08	6.98649e-07
MCOLN2	188.915	182.036	321.209	350.195	324.238	278.583	289.623	312.365	0.661364	6.71697e-05	0.000645799	0.841514	2.68898e-07	4.35441e-06	0.751439	5.818e-08	7.46438e-07
ITGA3	303.143	268.979	182.278	164.656	171.75	161.285	145.876	166.451	-0.861164	8.38748e-07	1.41107e-05	-0.729187	2.00881e-05	0.000200295	-0.795176	5.84601e-08	7.49538e-07
QPCTL	448.124	472.751	722.443	685.933	861.158	626.812	679.336	728.492	0.55975	7.18011e-05	0.000685919	0.72054	2.57318e-07	4.19046e-06	0.640145	5.94048e-08	7.61149e-07
SNRPB2	1466.29	1569.04	2152.88	2146.15	2386.04	1885.32	1983.7	2118.46	0.395464	0.000177678	0.00147245	0.557389	1.09775e-07	1.95511e-06	0.476426	5.94928e-08	7.61774e-07
IDH1	855.609	925.125	1255.94	1372.67	1644.47	1171.76	1217.05	1459.15	0.527329	7.46524e-05	0.000705534	0.68234	2.61061e-07	4.24798e-06	0.604834	6.1817e-08	7.91013e-07
TLE6	57.1139	77.4334	16.6718	7.2288	12.0385	13.4404	12.7775	14.051	-2.32305	1.09538e-05	0.00013527	-2.50872	1.64347e-06	2.23125e-05	-2.41588	6.22314e-08	7.95793e-07
PSMD1	3527.88	4007.52	5278.28	5543.69	4826.66	4958.29	4922.52	5270.22	0.422684	1.45975e-05	0.000173229	0.471701	1.25992e-06	1.75301e-05	0.447192	6.25944e-08	7.99909e-07
C1orf115	599.695	611.316	417.905	389.552	397.272	408.1	425.916	384.782	-0.576036	6.44898e-06	8.54446e-05	-0.591572	2.80661e-06	3.58808e-05	-0.583804	6.31649e-08	8.06669e-07
THUMPD3	1249.91	1308.22	1732.75	1778.29	1644.47	1765.58	1630.19	1624.52	0.387267	1.41266e-05	0.000168153	0.428621	1.32311e-06	1.83209e-05	0.407944	6.34569e-08	8.09867e-07
PRMT5	1499.24	1835.31	2369.61	2661	2980.74	2085.71	2453.27	2520.54	0.497946	0.000136953	0.00118178	0.683709	1.51199e-07	2.60986e-06	0.590828	6.3527e-08	8.10229e-07
PRKCD	991.804	1027.01	1568.26	1537.33	1461.48	1328.16	1307.56	1463.47	0.436871	0.000130291	0.00113183	0.594814	1.59814e-07	2.7515e-06	0.515842	6.41135e-08	8.16231e-07
SEZ6L2	1275.18	1293.27	869.154	873.882	910.114	962.822	899.747	718.765	-0.579369	1.96558e-06	2.98443e-05	-0.535516	9.58194e-06	0.000104366	-0.557442	6.41234e-08	8.16231e-07
SLC46A1	195.505	190.187	286.754	318.871	287.32	315.239	307.724	321.012	0.704663	1.37519e-06	2.18169e-05	0.62902	1.36674e-05	0.000142698	0.666842	6.40938e-08	8.16231e-07
RANBP9	1222.46	1194.1	1666.06	1710.82	1569.83	1664.17	1604.64	1725.03	0.46131	3.45436e-06	4.9658e-05	0.450077	5.39188e-06	6.34414e-05	0.455694	6.48213e-08	8.24574e-07
MRPS25	421.764	384.45	596.849	604.81	595.507	614.593	566.468	638.782	0.586589	3.5268e-06	5.055e-05	0.571574	5.29064e-06	6.25081e-05	0.579081	6.50054e-08	8.26376e-07
ATP2B1	1790.3	1805.42	2909.78	3052.96	2536.92	2713.74	2684.33	2747.52	0.594197	1.38043e-05	0.000165023	0.6579	1.42561e-06	1.96189e-05	0.626048	6.6527e-08	8.45167e-07
SH3YL1	327.306	294.79	186.724	167.066	164.527	213.825	161.848	136.187	-0.873214	3.86211e-06	5.46313e-05	-0.851025	5.05561e-06	6.02045e-05	-0.862119	6.7533e-08	8.57387e-07
FICD	163.653	191.546	93.3619	97.9904	80.257	73.3113	84.1184	92.953	-1.08408	1.69691e-06	2.62569e-05	-0.96868	1.1815e-05	0.000126166	-1.02638	6.79955e-08	8.62695e-07
ENSG00000189229	1.09834	1.35848	34.455	39.3568	40.1285	42.765	37.2676	28.1021	4.88573	5.58172e-06	7.50791e-05	4.97253	3.60583e-06	4.48748e-05	4.92913	6.90968e-08	8.76097e-07
CTPS1	3784.89	3904.27	4935.95	4877.03	5036.13	4590.51	4786.23	4838.96	0.301388	4.06848e-05	0.000420468	0.366918	5.3511e-07	8.12989e-06	0.334153	7.00561e-08	8.87682e-07
FAM136A	1849.61	2059.46	2673.04	2705.98	2796.96	2481.59	2602.35	2762.65	0.420792	2.14312e-05	0.000242066	0.48283	9.94116e-07	1.42346e-05	0.451811	7.05894e-08	8.93857e-07
CLVS2	142.785	169.81	45.5695	68.272	55.3773	83.0862	72.4057	74.5786	-1.02693	0.000182563	0.00150715	-1.45586	1.31786e-07	2.29838e-06	-1.2414	7.09458e-08	8.97786e-07
MKRN1	4084.74	4201.78	3152.07	3163	3300.97	3358.88	3195.43	3036.1	-0.374906	3.88788e-06	5.49159e-05	-0.367747	5.47562e-06	6.41081e-05	-0.371327	7.20469e-08	9.11126e-07
ZNF35	121.916	135.848	247.853	261.843	269.664	186.944	221.476	314.527	0.90786	1.79078e-05	0.000206466	1.0175	1.22258e-06	1.70933e-05	0.96268	7.22148e-08	9.12656e-07
DCAF16	1617.86	1612.52	2461.86	2246.55	2043.34	2636.76	2569.34	2199.53	0.611015	3.5767e-07	6.61474e-06	0.47969	6.301e-05	0.000537598	0.545353	7.27381e-08	9.18673e-07
ZNF501	75.7857	46.1883	131.151	115.661	156.501	162.507	143.747	113.489	1.17715	3.11316e-06	4.53566e-05	1.12623	6.97732e-06	7.95988e-05	1.15169	7.37932e-08	9.31394e-07
HNRNPA3	5413.73	5421.69	7701.24	7537.23	6787.33	7395.89	7308.71	7327.08	0.438223	4.98718e-06	6.76907e-05	0.440193	4.41231e-06	5.33953e-05	0.439208	7.38716e-08	9.31779e-07
DEPDC1B	605.187	683.316	866.931	863.44	1023.28	893.177	946.598	988.977	0.551553	2.43486e-06	3.61236e-05	0.516422	9.13805e-06	0.000100235	0.533988	7.39977e-08	9.32764e-07
MANEAL	525.008	548.826	834.699	852.196	711.077	757.551	749.612	716.603	0.465339	5.36323e-05	0.000532219	0.575759	4.45051e-07	6.88617e-06	0.520549	7.48545e-08	9.42954e-07
PLPPR3	516.221	493.128	273.417	218.471	252.007	338.454	298.141	204.28	-0.851439	3.75592e-05	0.000391914	-1.02579	6.33101e-07	9.46178e-06	-0.938617	7.56945e-08	9.52918e-07
EPHB2	643.629	745.806	457.918	460.234	380.418	494.852	459.989	368.569	-0.655694	7.7827e-06	0.000100983	-0.680631	2.92682e-06	3.73229e-05	-0.668163	7.68739e-08	9.6714e-07
PPP4R3B	1594.79	1593.5	2225.12	2287.51	2156.51	2111.37	2081.66	2206.01	0.419549	2.30527e-05	0.000257391	0.481771	1.05289e-06	1.49173e-05	0.45066	7.82427e-08	9.83724e-07
UCK2	1958.35	1937.19	2748.62	2791.92	2674.16	2730.85	2720.54	2808.05	0.498599	4.44292e-06	6.15052e-05	0.49336	5.32302e-06	6.27954e-05	0.495979	7.86817e-08	9.88605e-07
PTGS2	198.8	149.433	95.5848	79.5168	65.8107	69.6458	45.7859	82.1445	-1.40842	5.86318e-07	1.02923e-05	-1.12575	4.17476e-05	0.000378961	-1.26708	7.94205e-08	9.97242e-07
THAP5	780.922	835.465	995.86	1204.8	1178.98	1157.1	1163.81	1137.05	0.512617	2.8322e-06	4.15746e-05	0.484781	8.55719e-06	9.51055e-05	0.498699	8.04577e-08	1.00913e-06
ZFYVE1	587.614	595.014	422.351	420.074	341.895	400.769	379.065	328.578	-0.680219	1.0899e-06	1.77188e-05	-0.583179	2.27165e-05	0.000223191	-0.631699	8.04711e-08	1.00913e-06
MAPT	738.087	809.654	479.035	437.744	405.298	445.977	463.183	405.318	-0.820824	4.63844e-06	6.37131e-05	-0.811351	5.29464e-06	6.25081e-05	-0.816088	8.1011e-08	1.01525e-06
ENSG00000272829	165.85	148.074	71.1328	69.8784	80.257	81.8643	90.5071	77.8211	-0.914857	3.6025e-05	0.000378136	-1.08756	7.1536e-07	1.05658e-05	-1.00121	8.12575e-08	1.01768e-06
ENSG00000233461	221.865	228.225	113.368	108.432	139.647	102.636	110.738	138.349	-0.938188	3.64271e-06	5.19814e-05	-0.895478	6.77518e-06	7.75663e-05	-0.916833	8.19667e-08	1.02524e-06
MNS1	69.1956	81.5088	108.922	153.411	160.514	151.51	169.302	158.885	1.09223	8.55528e-07	1.43448e-05	0.922539	2.94866e-05	0.000281077	1.00739	8.19667e-08	1.02524e-06
NR2E1	81.2774	97.8106	20.0061	32.9312	29.6951	32.9901	20.231	33.5063	-1.63312	8.20809e-06	0.000105797	-1.67958	3.04404e-06	3.85738e-05	-1.65635	8.29131e-08	1.03641e-06
TRPM7	972.034	987.615	1403.76	1440.94	1371.59	1522.43	1546.07	1490.49	0.632671	6.71943e-07	1.15555e-05	0.522635	3.89844e-05	0.00035677	0.577653	8.37179e-08	1.0458e-06
JAG2	1265.29	1207.69	873.6	807.216	774.48	927.388	840.119	779.292	-0.544375	1.4116e-05	0.00016813	-0.595034	1.85025e-06	2.46875e-05	-0.569705	8.42595e-08	1.05189e-06
ZBTB42	203.194	218.715	102.253	128.512	104.334	113.633	96.8958	109.166	-0.986112	2.65352e-06	3.90992e-05	-0.909711	9.8591e-06	0.000107153	-0.947912	8.50099e-08	1.06058e-06
NUB1	2388.9	2704.73	3156.52	3412.8	3465.5	3292.9	3528.71	3500.87	0.434527	1.97339e-06	2.99394e-05	0.396906	1.33385e-05	0.000140045	0.415716	8.50728e-08	1.06068e-06
ZNF136	70.294	52.9807	110.034	158.23	147.673	105.08	136.293	149.157	1.071	1.51966e-05	0.000179353	1.16925	1.74581e-06	2.35591e-05	1.12013	8.57001e-08	1.06782e-06
FAM171A1	1248.82	1181.88	1801.66	1757.4	1532.91	1727.7	1694.08	1616.95	0.46525	7.98582e-06	0.000103206	0.482231	3.34022e-06	4.18274e-05	0.47374	8.74619e-08	1.08907e-06
MED22	900.642	858.559	1212.59	1244.16	1088.28	1253.62	1244.74	1170.56	0.473733	1.78252e-06	2.74506e-05	0.426396	1.54061e-05	0.000158552	0.450064	8.8146e-08	1.09689e-06
GTF2H2	176.833	222.791	345.661	375.095	337.079	279.805	317.307	356.68	0.677489	5.26229e-05	0.000523805	0.828338	5.60856e-07	8.46363e-06	0.752913	8.97038e-08	1.11556e-06
TMX1	2355.95	2700.66	3640	3602.35	3738.37	3570.26	3456.31	3450.07	0.465951	2.53135e-05	0.00027832	0.53662	1.16773e-06	1.63604e-05	0.501285	9.20131e-08	1.14355e-06
NHSL2	203.194	150.791	83.3588	87.5488	60.1927	94.0829	68.1465	71.336	-1.19376	6.93233e-06	9.11655e-05	-1.2061	4.13278e-06	5.04364e-05	-1.19993	9.28699e-08	1.15346e-06
KRT8	1002.79	1259.31	603.518	587.943	599.52	519.289	541.978	595.548	-1.03388	1.59279e-06	2.49434e-05	-0.919219	1.83946e-05	0.000185241	-0.976552	9.33017e-08	1.15808e-06
MBD2	628.252	631.693	899.164	856.212	848.316	889.511	840.119	896.024	0.473612	4.7037e-06	6.43573e-05	0.463372	6.35534e-06	7.31336e-05	0.468492	9.49539e-08	1.17784e-06
CD70	242.734	294.79	116.702	123.693	160.514	133.182	133.099	157.804	-0.92394	1.40008e-05	0.000167167	-0.997717	2.18907e-06	2.87143e-05	-0.960829	9.67438e-08	1.19928e-06
ILF2	7988.25	9066.5	11544.6	12772.5	15463.1	11338.8	12088.6	13531.1	0.530357	4.1705e-05	0.000430096	0.639668	7.62359e-07	1.12353e-05	0.585012	9.73603e-08	1.20615e-06
MRPL15	1129.1	1317.73	1840.56	1832.9	2331.47	1639.73	1797.36	2104.41	0.595127	4.05377e-05	0.000419393	0.714198	7.88104e-07	1.15556e-05	0.654662	9.76296e-08	1.20872e-06
TRAIP	422.862	425.204	693.545	625.693	741.575	639.031	689.984	616.084	0.612251	2.49556e-05	0.000275007	0.698221	1.29648e-06	1.8014e-05	0.655236	9.96891e-08	1.23343e-06
ACYP2	141.686	167.093	58.9069	63.4528	78.6519	73.3113	73.4705	61.6084	-1.15123	9.6821e-06	0.000121888	-1.19279	3.30062e-06	4.14862e-05	-1.17201	1.01652e-07	1.25692e-06
EIF2AK3-DT	91.1625	99.1691	44.458	40.9632	28.0899	41.5431	31.9437	32.4255	-1.43481	3.69797e-06	5.26155e-05	-1.33838	8.73351e-06	9.68517e-05	-1.3866	1.02401e-07	1.26538e-06
GALNT1	2551.45	2824.28	3555.53	3836.89	3568.23	3654.57	3583.02	3677.05	0.436747	7.27246e-06	9.52521e-05	0.445692	4.48233e-06	5.41452e-05	0.44122	1.03576e-07	1.27908e-06
HSD17B10	1662.89	1897.8	2566.34	2756.58	3310.6	2311.75	2506.51	2645.92	0.483106	0.000270205	0.00212257	0.696494	1.39931e-07	2.43202e-06	0.5898	1.03666e-07	1.27937e-06
TSC22D3	4934.86	5462.45	2609.69	2653.77	3643.67	3744.99	3682.04	2569.18	-0.642593	6.44045e-05	0.00062198	-0.804998	5.49484e-07	8.31693e-06	-0.723795	1.03872e-07	1.28111e-06
HMGN3	861.101	923.767	1269.28	1381.5	1592.3	1191.31	1393.81	1435.37	0.587152	2.4167e-05	0.000267529	0.668368	1.40924e-06	1.94334e-05	0.62776	1.04369e-07	1.28642e-06
CMTM6	2214.26	2265.94	2807.52	2844.94	3000.81	2728.4	2795.07	2781.02	0.30515	4.5154e-05	0.000460538	0.367659	7.67698e-07	1.13057e-05	0.336404	1.04516e-07	1.28742e-06
DEDD	576.63	540.675	763.567	821.674	823.437	756.329	743.223	726.331	0.40685	0.000100775	0.000912935	0.525432	3.66612e-07	5.76991e-06	0.466141	1.05676e-07	1.30006e-06
GAR1	1039.03	1069.12	1504.9	1469.05	1464.69	1313.49	1423.62	1599.66	0.456184	1.36262e-05	0.000163297	0.491369	2.47856e-06	3.22389e-05	0.473776	1.05618e-07	1.30006e-06
ZNF235	17.5735	23.0942	67.7985	73.8944	52.167	73.3113	58.5634	57.285	1.64187	8.36252e-06	0.000107453	1.6809	4.07472e-06	4.99025e-05	1.66138	1.07479e-07	1.32141e-06
SMARCA2	1029.15	1054.18	1779.43	1672.26	1507.23	1797.35	1693.02	1560.75	0.692025	4.08152e-06	5.71119e-05	0.66767	8.4595e-06	9.41755e-05	0.679847	1.07791e-07	1.3244e-06
ABCB10	1645.32	1711.69	2275.14	2377.47	2518.46	2431.49	2474.57	2387.6	0.534139	3.91538e-06	5.51442e-05	0.512948	8.9001e-06	9.82785e-05	0.523544	1.0857e-07	1.33314e-06
MAGEA3-DT	0	1.35848	60.0183	68.272	56.1799	37.8775	46.8507	60.5275	6.31543	1.05597e-05	0.000131153	6.65903	3.29189e-06	4.14023e-05	6.48723	1.08771e-07	1.33392e-06
TP53INP2	687.563	654.787	492.373	397.584	336.277	474.08	405.685	435.582	-0.616459	3.31294e-05	0.000352369	-0.71998	1.09162e-06	1.54011e-05	-0.66822	1.0871e-07	1.33392e-06
VAV3	303.143	311.092	204.507	155.018	199.037	160.063	160.783	192.391	-0.84305	1.47863e-06	2.33436e-05	-0.723594	2.50966e-05	0.000244432	-0.783322	1.14014e-07	1.39734e-06
LINC00467	333.896	398.035	225.624	197.587	253.612	205.272	188.468	202.119	-0.880382	6.0744e-07	1.06152e-05	-0.692876	6.31153e-05	0.000538269	-0.786629	1.14164e-07	1.3983e-06
ZNF10	36.2453	51.6222	92.2504	110.842	117.175	86.7518	96.8958	105.923	1.15214	2.7159e-05	0.0002961	1.30432	1.42114e-06	1.95708e-05	1.22823	1.15703e-07	1.41625e-06
MTHFD1	4867.86	5249.17	7551.2	7558.92	7858.76	7475.31	7431.17	7343.29	0.551525	1.52727e-05	0.000180142	0.600237	2.477e-06	3.22389e-05	0.575881	1.15943e-07	1.4183e-06
ILKAP	635.941	717.278	950.29	1061.03	1300.16	986.038	1103.12	1147.86	0.674299	1.12703e-05	0.000138476	0.711248	3.36719e-06	4.2139e-05	0.692774	1.16468e-07	1.42382e-06
SLC39A4	235.045	305.658	516.825	453.808	459.07	425.206	397.166	504.756	0.715268	3.01026e-05	0.000324195	0.823248	1.30338e-06	1.80849e-05	0.769258	1.16994e-07	1.42936e-06
ACADVL	2476.76	2274.1	1381.53	1438.53	1580.26	1616.52	1644.03	1532.64	-0.573133	4.78018e-05	0.000483991	-0.693024	8.4745e-07	1.23005e-05	-0.633079	1.18706e-07	1.44902e-06
ENDOV	473.386	453.732	273.417	273.088	321.028	256.59	255.549	279.94	-0.812839	1.05992e-06	1.7353e-05	-0.677248	3.70683e-05	0.000343286	-0.745043	1.18776e-07	1.44902e-06
TSPAN17	727.103	813.73	1025.87	1126.89	1251.21	1081.34	1195.76	1175.96	0.580412	4.7757e-06	6.51383e-05	0.563722	8.19137e-06	9.14937e-05	0.572067	1.18827e-07	1.44902e-06
IFRD1	227.357	229.583	335.658	315.658	349.118	404.434	391.843	370.731	0.766833	2.10374e-07	4.13729e-06	0.547887	0.000199978	0.00145289	0.65736	1.19798e-07	1.45994e-06
PDLIM3	557.958	609.958	321.209	335.738	443.821	342.12	373.741	368.569	-0.690705	4.5284e-06	6.23337e-05	-0.662933	8.76168e-06	9.70588e-05	-0.676819	1.20536e-07	1.46802e-06
ZNF543	91.1625	100.528	208.953	189.555	146.068	201.606	173.561	183.744	0.960179	4.47829e-06	6.18188e-05	0.920603	9.18101e-06	0.000100597	0.940391	1.23727e-07	1.50594e-06
MRRF	832.544	705.051	1168.13	1036.93	1156.5	1226.74	1156.36	1116.52	0.598504	2.41579e-06	3.58681e-05	0.542977	1.77025e-05	0.000179167	0.57074	1.27646e-07	1.55267e-06
SKIC8	801.791	1054.18	1359.3	1432.91	1861.16	1364.81	1482.19	1579.12	0.670383	2.10164e-05	0.000238072	0.746391	2.05518e-06	2.71523e-05	0.708387	1.2836e-07	1.5594e-06
SYT16	126.309	137.207	68.9099	53.0112	42.5362	58.6491	68.1465	51.8808	-1.14395	2.3607e-05	0.000262076	-1.27662	1.84667e-06	2.46561e-05	-1.21028	1.28314e-07	1.5594e-06
SHTN1	1294.95	1453.57	1018.09	1041.75	890.05	1011.7	924.237	1032.21	-0.473738	8.25868e-06	0.000106378	-0.48066	5.2689e-06	6.2376e-05	-0.477199	1.31587e-07	1.5976e-06
PSMA6	125.211	122.263	222.29	227.306	291.333	215.047	204.44	272.374	0.897806	2.36616e-05	0.000262532	1.00168	1.92567e-06	2.55923e-05	0.949745	1.33155e-07	1.61564e-06
EIF3K	2564.63	2893.56	3484.4	3716.41	4451.86	3840.29	3814.08	3723.52	0.47466	1.5482e-05	0.000182169	0.512781	2.90679e-06	3.7091e-05	0.493721	1.33871e-07	1.62331e-06
ULBP2	332.798	338.262	146.711	144.576	218.299	162.507	185.273	175.098	-0.944379	1.03623e-05	0.000129363	-0.974866	4.39673e-06	5.32388e-05	-0.959623	1.36321e-07	1.65199e-06
MARCHF2	262.504	286.639	170.052	160.64	180.578	167.394	154.394	149.157	-0.80687	1.53605e-06	2.41912e-05	-0.683683	3.04306e-05	0.000287628	-0.745277	1.37654e-07	1.66711e-06
ABI3BP	104.343	92.3767	36.6779	37.7504	37.7208	56.2054	36.2028	39.9914	-1.16755	4.84063e-05	0.000489347	-1.39485	1.02373e-06	1.45655e-05	-1.2812	1.40836e-07	1.70458e-06
FUBP3	2416.36	2442.55	3553.31	3351.76	3378.82	3459.07	3366.86	3381.98	0.485402	9.39661e-06	0.000118987	0.498602	5.12052e-06	6.08695e-05	0.492002	1.42994e-07	1.72963e-06
FERMT2	1682.66	1920.89	2375.17	2538.11	2742.38	2550.01	2741.83	2654.57	0.556215	2.62639e-06	3.87877e-05	0.505735	1.87705e-05	0.000188556	0.530975	1.44324e-07	1.74463e-06
JRK	499.746	479.544	806.913	808.02	643.661	773.435	775.167	742.543	0.639909	5.41426e-06	7.30794e-05	0.620458	9.39272e-06	0.000102527	0.630184	1.47674e-07	1.78401e-06
LONRF3	611.777	634.41	422.351	382.323	290.53	360.447	343.927	407.48	-0.749535	1.05431e-05	0.000131114	-0.773031	4.78619e-06	5.73007e-05	-0.761283	1.48055e-07	1.7875e-06
DCAF1	1134.59	1119.39	1982.83	1887.52	1630.02	1669.05	1707.92	1792.05	0.611868	3.19025e-05	0.000341311	0.703289	1.64273e-06	2.23125e-05	0.657579	1.49973e-07	1.80953e-06
ADD1	2781.01	3066.09	3882.3	3850.54	3863.57	3906.27	3819.4	3548.43	0.362134	2.45922e-05	0.000271156	0.405685	2.13412e-06	2.81399e-05	0.383909	1.50249e-07	1.81062e-06
NCKIPSD	820.462	863.993	1144.79	1174.28	1141.25	1191.31	1088.21	1102.47	0.42032	1.88271e-05	0.000215404	0.456951	2.7679e-06	3.54084e-05	0.438636	1.5019e-07	1.81062e-06
DUSP12	252.619	262.187	404.568	403.207	432.585	414.209	420.592	464.765	0.751709	2.99596e-06	4.37473e-05	0.68736	1.74861e-05	0.000177244	0.719535	1.52559e-07	1.83732e-06
HNRNPA0	5766.3	6617.16	8665.98	8398.26	7482.36	8082.58	8013.61	8040.44	0.377642	1.50573e-05	0.000177817	0.40421	3.51078e-06	4.38265e-05	0.390926	1.5329e-07	1.84499e-06
DNAJC6	963.247	963.162	697.991	680.311	651.687	700.123	665.493	675.531	-0.502523	9.02449e-06	0.000114723	-0.508274	5.92616e-06	6.87106e-05	-0.505399	1.54963e-07	1.86396e-06
MAU2	1449.81	1410.1	2040.62	1939.73	2040.13	2232.33	2144.49	1923.91	0.553427	2.13751e-06	3.21785e-05	0.490702	2.53414e-05	0.000246339	0.522065	1.55786e-07	1.8727e-06
SFSWAP	1648.61	1431.84	2417.41	2180.69	2009.64	2046.61	2085.92	1976.87	0.400933	0.000105897	0.000954443	0.51551	5.51826e-07	8.33985e-06	0.458221	1.56403e-07	1.87896e-06
CDC42BPG	163.653	179.319	95.5848	69.0752	64.2056	97.7485	91.5719	75.6594	-0.958382	6.74982e-05	0.000648316	-1.17842	8.46657e-07	1.22979e-05	-1.0684	1.56646e-07	1.88071e-06
SDC1	708.431	782.485	491.261	469.872	443.821	421.54	429.11	455.037	-0.775837	1.72371e-06	2.6608e-05	-0.66883	3.19186e-05	0.000300285	-0.722334	1.56964e-07	1.88337e-06
TP53	2332.88	2381.42	3385.48	3233.68	3276.09	3423.64	3324.27	2996.11	0.461783	1.31242e-05	0.000158423	0.486742	4.14988e-06	5.06145e-05	0.474263	1.57496e-07	1.88859e-06
MT-RNR1	20653.2	20332.4	52839.5	67416.6	73378.2	42475.4	55166.7	86043.1	1.57874	1.23876e-05	0.000150332	1.65761	4.45279e-06	5.38529e-05	1.61818	1.58936e-07	1.90468e-06
ID4	1493.75	1342.18	1777.21	1882.7	2320.23	2311.75	2270.13	1947.69	0.616553	7.90118e-07	1.33749e-05	0.494062	7.42293e-05	0.000619427	0.555307	1.62455e-07	1.94566e-06
FAM110D	34.0486	48.9053	4.4458	4.016	6.42056	4.88742	8.51832	2.1617	-2.99107	1.23892e-05	0.000150332	-3.04859	4.67965e-06	5.6192e-05	-3.01983	1.6548e-07	1.98067e-06
DCHS1	299.848	240.451	156.715	138.15	100.321	173.504	136.293	115.651	-0.936693	2.59032e-05	0.000283521	-1.04434	2.29779e-06	3.00037e-05	-0.990517	1.66581e-07	1.9914e-06
PPP1R18	470.091	452.374	303.426	300.397	248.797	254.146	237.448	223.736	-0.953754	3.88593e-07	7.10351e-06	-0.698818	0.000159898	0.00119707	-0.826286	1.6652e-07	1.9914e-06
IPO5	9344.71	10942.6	15781.5	16275.2	17642.9	16127.3	16524.5	16359.7	0.687007	1.08611e-05	0.000134297	0.710028	5.42612e-06	6.37134e-05	0.698517	1.67507e-07	2.00124e-06
MRPL30	957.755	1130.26	1365.97	1487.53	1743.98	1534.65	1519.45	1588.85	0.568924	6.61528e-06	8.74691e-05	0.558913	9.01474e-06	9.92606e-05	0.563918	1.69842e-07	2.02664e-06
NAA20	1224.65	1362.56	1751.65	1941.34	2466.3	1760.69	1846.34	2019.03	0.53608	8.19832e-05	0.000763319	0.670692	7.72589e-07	1.13695e-05	0.603386	1.69773e-07	2.02664e-06
OLFML2B	166.948	114.112	62.2412	61.8464	55.3773	51.3179	52.1747	75.6594	-1.2384	9.30422e-06	0.000118035	-1.23814	6.59462e-06	7.55851e-05	-1.23827	1.74283e-07	2.07836e-06
SPRING1	1322.41	1426.4	1986.16	1871.46	1787.32	1797.35	1768.62	1937.96	0.417123	2.06199e-05	0.000233989	0.455255	3.0192e-06	3.83072e-05	0.436189	1.75058e-07	2.08632e-06
SCFD2	489.861	580.071	802.467	827.296	808.991	689.127	707.02	774.969	0.439327	0.000249723	0.00198411	0.609511	2.80571e-07	4.52527e-06	0.524419	1.75339e-07	2.08839e-06
POLH	1136.79	1108.52	829.142	818.461	682.184	735.557	819.888	854.952	-0.482541	2.32721e-05	0.000259394	-0.531799	2.70599e-06	3.47709e-05	-0.50717	1.76093e-07	2.09609e-06
LSAMP	105.441	103.244	28.8977	27.3088	25.6822	50.0961	25.5549	12.9702	-1.83516	1.54427e-05	0.000181816	-1.93539	4.1109e-06	5.02303e-05	-1.88528	1.78191e-07	2.11977e-06
EEF1B2	8315.56	10397.8	12957.3	15508.2	20537	13416	16307.2	18803.5	0.789299	1.00237e-05	0.000125782	0.806702	6.33985e-06	7.29969e-05	0.798001	1.79098e-07	2.12795e-06
SNAPC3	870.986	957.729	1291.51	1270.66	1384.43	1224.3	1291.59	1452.66	0.53386	7.44216e-06	9.73436e-05	0.528455	8.47373e-06	9.4282e-05	0.531158	1.79026e-07	2.12795e-06
TFDP1	3849.69	4140.65	5093.78	5248.91	5328.26	4809.22	4917.2	5134.03	0.310142	8.78093e-05	0.000809555	0.389597	7.75376e-07	1.13938e-05	0.349869	1.7988e-07	2.13594e-06
PNMA1	1733.19	1971.15	2396.29	2355.79	2476.73	2438.82	2429.85	2327.07	0.373716	1.10446e-05	0.000136024	0.383344	5.92262e-06	6.87106e-05	0.37853	1.82143e-07	2.16149e-06
POFUT2	806.184	793.352	585.734	561.437	607.545	536.395	585.634	555.556	-0.516376	2.2167e-06	3.31908e-05	-0.449472	2.9619e-05	0.000281816	-0.482924	1.8228e-07	2.1618e-06
CABYR	215.275	235.017	128.928	130.118	128.411	108.745	124.58	137.268	-0.861785	4.54331e-06	6.24946e-05	-0.797602	1.46576e-05	0.000151778	-0.829693	1.84712e-07	2.18931e-06
PCMTD1	522.811	503.996	330.101	289.152	362.762	369	314.113	338.306	-0.595285	2.17797e-05	0.000245148	-0.647857	3.07065e-06	3.88622e-05	-0.621571	1.85482e-07	2.19709e-06
XXYLT1	407.485	472.751	616.855	631.315	653.292	602.375	629.291	599.871	0.475761	3.01678e-05	0.000324717	0.533337	2.2456e-06	2.93985e-05	0.504549	1.85837e-07	2.19995e-06
TMEM41A	430.551	444.223	674.651	714.848	603.533	623.146	582.44	575.012	0.439807	0.000245139	0.00195168	0.605268	3.1684e-07	5.06968e-06	0.522538	1.92261e-07	2.27462e-06
H2BC5	143.883	131.773	63.3527	57.8304	63.403	59.8709	61.7578	63.7701	-1.1587	1.06198e-05	0.000131815	-1.16455	6.58772e-06	7.5549e-05	-1.16163	1.93442e-07	2.28721e-06
SRSF8	1120.31	982.181	1516.02	1456.2	1334.67	1411.24	1430.01	1414.83	0.429904	1.38203e-05	0.000165114	0.448473	5.10032e-06	6.06652e-05	0.439188	1.94514e-07	2.29848e-06
NOP58	2463.58	2552.58	3369.92	3406.37	3824.25	3097.4	3194.37	3602.47	0.394894	9.55722e-05	0.000872304	0.497361	8.30595e-07	1.20994e-05	0.446127	2.04404e-07	2.41388e-06
DNAJA3	2262.59	2461.57	3030.93	3272.24	3785.72	3116.95	3211.4	3298.75	0.442034	4.18065e-05	0.000430915	0.513208	1.85607e-06	2.47325e-05	0.477621	2.06299e-07	2.43478e-06
RPAP2	735.89	839.541	1095.89	1153.4	1196.63	1017.81	1065.85	1287.29	0.514397	1.80671e-05	0.000207809	0.548956	4.24216e-06	5.15839e-05	0.531677	2.07437e-07	2.44672e-06
MESP1	225.16	293.432	136.708	127.709	168.54	128.295	132.034	125.378	-1.00866	1.59926e-06	2.50247e-05	-0.836829	4.88029e-05	0.000434017	-0.922744	2.10033e-07	2.47585e-06
PDHB	1927.59	2172.21	2720.83	2866.62	3411.72	2674.64	2653.46	2732.39	0.390518	0.000307666	0.0023606	0.553172	2.9045e-07	4.66967e-06	0.471845	2.13004e-07	2.50935e-06
MYRF	340.486	339.62	187.835	159.034	154.093	229.709	193.792	171.855	-0.779786	0.000153515	0.00130444	-1.02832	5.67388e-07	8.5558e-06	-0.904055	2.15519e-07	2.53744e-06
TIMP1	2809.56	2873.19	2058.41	1981.5	1971.11	2206.67	2252.03	1795.29	-0.447649	3.00932e-05	0.000324195	-0.502078	2.69938e-06	3.47501e-05	-0.474863	2.17447e-07	2.55859e-06
FAM86DP	137.293	124.98	214.51	236.944	256.02	205.272	201.245	210.766	0.645744	0.000179499	0.00148501	0.849576	4.99947e-07	7.65333e-06	0.74766	2.19266e-07	2.57843e-06
ZNF672	694.153	758.032	535.719	573.485	487.16	459.418	437.628	498.271	-0.641801	2.94905e-07	5.56343e-06	-0.44537	0.000299859	0.00204584	-0.543586	2.19571e-07	2.58046e-06
SIAE	473.386	533.883	276.751	286.743	331.461	295.689	273.651	363.165	-0.694792	2.16421e-05	0.000243881	-0.749427	3.89843e-06	4.79758e-05	-0.72211	2.25393e-07	2.64727e-06
DAZAP1	4755.83	4932.64	6475.31	6179.82	6130.03	6181.37	5976.66	6033.3	0.323445	4.00013e-05	0.000414725	0.37229	2.15267e-06	2.83289e-05	0.347867	2.26275e-07	2.65603e-06
NT5M	197.702	233.659	116.702	128.512	119.583	124.629	126.71	101.6	-0.872699	5.9664e-06	7.96476e-05	-0.818809	1.44822e-05	0.00015027	-0.845754	2.30288e-07	2.70151e-06
LBX2-AS1	128.506	110.037	58.9069	49.7984	54.5748	64.7584	59.6282	48.6382	-1.05591	2.4034e-05	0.00026636	-1.13889	3.62212e-06	4.49942e-05	-1.0974	2.3058e-07	2.70331e-06
LARGE2	517.32	491.77	323.432	317.264	346.71	378.775	371.612	335.063	-0.482287	0.000120435	0.00105994	-0.614253	7.89328e-07	1.15652e-05	-0.54827	2.35569e-07	2.76013e-06
ACAP3	824.856	726.787	420.128	403.207	411.718	439.868	439.758	391.267	-0.87445	1.53306e-05	0.000180606	-0.91301	5.84173e-06	6.79211e-05	-0.89373	2.35726e-07	2.7603e-06
COX11	1849.61	1929.04	2478.53	2615.22	2976.73	2339.85	2472.44	2826.42	0.43056	5.91397e-05	0.000578605	0.513148	1.57256e-06	2.1509e-05	0.471854	2.38972e-07	2.79664e-06
GFPT2	666.694	607.241	411.237	336.541	406.903	425.206	404.62	303.719	-0.756237	6.85755e-06	9.04266e-05	-0.726934	1.31668e-05	0.000138547	-0.741586	2.40485e-07	2.81264e-06
KCNJ4	170.243	154.867	90.0275	67.4688	48.1542	84.308	83.0536	62.6892	-1.08778	4.69207e-05	0.000476308	-1.26055	2.04419e-06	2.70426e-05	-1.17417	2.4689e-07	2.88582e-06
DEGS1	3792.58	4231.67	5080.44	5240.08	5325.85	4876.43	4834.14	5137.28	0.302998	0.000104727	0.000944779	0.381482	9.62729e-07	1.38245e-05	0.34224	2.50167e-07	2.92237e-06
MLLT11	650.219	671.089	385.673	437.744	425.362	433.759	403.555	419.369	-0.658043	1.14737e-05	0.000140708	-0.661912	8.6418e-06	9.59402e-05	-0.659977	2.5812e-07	3.01347e-06
SORBS1	331.7	304.3	183.389	160.64	146.068	184.5	195.921	162.127	-0.816183	5.79457e-05	0.000568926	-0.964517	1.76227e-06	2.37493e-05	-0.89035	2.58339e-07	3.01421e-06
ZBTB21	1415.76	1361.2	1033.65	994.362	848.316	885.845	931.691	1010.59	-0.559035	6.68949e-06	8.83304e-05	-0.53404	1.5179e-05	0.000156614	-0.546537	2.64172e-07	3.08042e-06
APPL1	1935.28	2111.08	3226.54	3152.56	2883.63	3121.84	3016.55	3008	0.591281	1.4624e-05	0.000173297	0.611921	7.06031e-06	8.04197e-05	0.601601	2.6603e-07	3.09838e-06
ERV3-1	125.211	104.603	46.6809	40.9632	44.9439	40.3212	69.2113	60.5275	-1.01619	0.000217641	0.00175575	-1.38348	5.2e-07	7.93621e-06	-1.19983	2.65986e-07	3.09838e-06
EBPL	765.545	725.428	1030.31	1094.76	1337.88	1053.24	1073.31	1115.44	0.53458	6.0843e-05	0.000593525	0.634056	1.75659e-06	2.36887e-05	0.584318	2.68261e-07	3.12249e-06
EXOSC7	661.203	791.994	1000.31	1056.21	1258.43	1001.92	1152.1	1093.82	0.577261	1.90955e-05	0.000218218	0.610613	5.59348e-06	6.54119e-05	0.593937	2.72132e-07	3.16565e-06
EIF2B3	851.216	1022.94	1348.19	1408.01	1688.61	1138.77	1233.03	1313.23	0.392302	0.00169846	0.00977078	0.66637	7.99186e-08	1.46743e-06	0.529336	2.73286e-07	3.17718e-06
SSH3	593.105	561.052	350.107	383.93	381.221	458.196	389.713	341.548	-0.545511	4.92277e-05	0.000496103	-0.630941	2.21381e-06	2.90199e-05	-0.588226	2.7435e-07	3.18763e-06
ZDHHC23	220.767	202.414	302.315	345.376	311.397	338.454	325.826	372.893	0.70527	2.08833e-06	3.15357e-05	0.597031	5.25319e-05	0.000461681	0.651151	2.77284e-07	3.21981e-06
B3GLCT	519.516	539.317	694.657	847.376	907.707	736.779	863.544	759.837	0.571967	3.02166e-05	0.000325062	0.630817	3.68064e-06	4.56087e-05	0.601392	2.82086e-07	3.27361e-06
IARS1	9769.76	11174.9	16061.6	16444.7	17973.6	17114.5	17146.3	16009.5	0.677539	1.21099e-05	0.000147488	0.686491	9.23878e-06	0.000101066	0.682015	2.83534e-07	3.28846e-06
USP40	488.763	425.204	651.31	638.544	597.915	653.693	684.66	640.943	0.525697	2.87506e-06	4.21401e-05	0.45863	3.9081e-05	0.000357492	0.492164	2.86394e-07	3.31965e-06
EFEMP1	190.013	173.885	97.8077	94.7776	105.137	94.0829	66.0169	89.7105	-1.13329	1.07467e-06	1.75061e-05	-0.873154	0.000108896	0.000862652	-1.00322	2.87059e-07	3.32537e-06
MYH14	1368.54	1423.69	952.513	832.919	627.61	852.855	842.248	817.122	-0.737995	2.36059e-05	0.000262076	-0.795722	4.88675e-06	5.84353e-05	-0.766858	2.9089e-07	3.36774e-06
HDGF	10268.4	11654.4	14293.3	14744.3	14911.7	13416	13745.4	13796	0.316343	0.000189118	0.00155158	0.420858	6.64685e-07	9.89187e-06	0.368601	2.91495e-07	3.37274e-06
NEURL4	922.608	934.634	1375.98	1298.78	1234.35	1291.5	1206.41	1279.73	0.438696	3.50022e-05	0.000368394	0.489865	3.33021e-06	4.17539e-05	0.464281	2.92103e-07	3.37777e-06
GINS2	1471.78	1711.69	2055.07	2342.94	2742.38	2130.92	2307.4	2414.62	0.521701	3.5154e-05	0.000369792	0.584772	3.3401e-06	4.18274e-05	0.553237	2.93642e-07	3.39355e-06
DMD	391.01	346.412	515.713	547.783	556.181	514.401	571.792	616.084	0.619726	3.46683e-06	4.97637e-05	0.550889	3.31936e-05	0.000311408	0.585307	2.9417e-07	3.39763e-06
TTF2	1788.1	1782.33	2387.4	2323.66	2350.73	2433.94	2349.99	2218.98	0.385938	1.66042e-05	0.000193269	0.400844	7.07566e-06	8.0549e-05	0.393391	2.95443e-07	3.41031e-06
KIAA0319L	2321.9	2348.81	1717.19	1685.92	1800.16	1819.34	1813.34	1591.01	-0.424426	1.20907e-05	0.000147346	-0.426747	9.86542e-06	0.000107164	-0.425586	2.99443e-07	3.45443e-06
ELMO1	181.227	192.904	103.365	95.5808	97.111	102.636	111.803	82.1445	-0.920017	1.33955e-05	0.000161227	-0.921763	9.0257e-06	9.9327e-05	-0.92089	3.03466e-07	3.49876e-06
THOC7	1021.46	1093.58	1382.64	1418.45	1642.86	1388.03	1397	1460.23	0.420672	5.5521e-05	0.000549	0.490614	2.25593e-06	2.95145e-05	0.455643	3.06862e-07	3.53582e-06
ATP2B3	70.294	66.5655	15.5603	8.8352	8.0257	21.9934	9.5831	12.9702	-2.21636	7.03669e-05	0.000673873	-2.68795	1.79086e-06	2.40864e-05	-2.45215	3.07359e-07	3.53852e-06
ENSG00000272405	38.442	47.5468	1.11145	6.4256	4.01285	3.66557	2.12958	3.24255	-3.84288	7.45067e-06	9.73636e-05	-3.4266	1.62869e-05	0.000166765	-3.63474	3.0746e-07	3.53852e-06
SEPTIN2	8938.32	9730.79	11891.4	12451.2	13190.2	11801.9	12020.4	12673	0.381675	3.31512e-05	0.000352369	0.425027	3.72992e-06	4.61343e-05	0.403351	3.07809e-07	3.54044e-06
LINC02315	1.09834	0	51.1267	46.5856	53.7722	35.4338	61.7578	42.1531	6.25922	1.35728e-05	0.000162958	6.37657	9.12798e-06	0.000100179	6.31789	3.09041e-07	3.55252e-06
PPP2R5B	764.447	715.919	510.156	485.936	465.491	455.752	514.293	475.574	-0.619888	9.21057e-06	0.000116936	-0.603346	1.34073e-05	0.000140491	-0.611617	3.10896e-07	3.57172e-06
GFOD1	284.471	268.979	535.719	483.527	364.367	476.524	449.341	535.02	0.813934	4.12862e-06	5.76052e-05	0.734476	3.03134e-05	0.00028679	0.774205	3.12548e-07	3.58858e-06
CSTF3-DT	40.6387	42.1129	1.11145	7.2288	6.42056	0	5.32395	4.3234	-3.64736	4.45152e-06	6.15366e-05	-3.01507	2.80176e-05	0.000269367	-3.33121	3.13539e-07	3.59784e-06
TMEM100	138.391	146.716	61.1298	48.192	87.4801	54.9835	54.3043	54.0424	-1.38866	1.67667e-06	2.5985e-05	-1.11298	7.72663e-05	0.000639215	-1.25082	3.14149e-07	3.60272e-06
DSCR8	3.29503	4.07544	21.1176	28.9152	55.3773	31.7682	23.4254	44.3148	3.1823	1.64616e-05	0.000192069	3.28182	7.93891e-06	8.90686e-05	3.23206	3.2305e-07	3.70261e-06
TMEM165	1381.72	1585.35	1918.36	2286.71	2869.19	2075.93	2272.26	2518.38	0.625881	2.42472e-05	0.000268241	0.672785	5.47412e-06	6.41081e-05	0.649333	3.24644e-07	3.71868e-06
MIS18BP1	958.854	883.012	1353.75	1365.44	1283.31	1347.71	1365.06	1353.22	0.55599	8.14048e-06	0.000105065	0.535703	1.60925e-05	0.000164942	0.545847	3.27023e-07	3.74373e-06
LDAH	200.997	222.791	322.321	329.312	374.8	360.447	338.603	299.395	0.652466	2.58328e-05	0.00028291	0.698769	5.23415e-06	6.2074e-05	0.675617	3.31164e-07	3.78668e-06
TAF10	113.129	71.9995	165.606	209.635	245.586	147.845	167.172	192.391	0.85803	0.000255129	0.00202211	1.15585	5.76738e-07	8.6838e-06	1.00694	3.31133e-07	3.78668e-06
GFM1	1472.88	1537.8	2186.22	2157.4	2126.81	1969.63	1985.83	1944.45	0.38541	0.000241361	0.00192554	0.521134	6.10273e-07	9.15454e-06	0.453272	3.32344e-07	3.79794e-06
UCKL1	396.502	419.77	585.734	586.336	681.382	624.368	638.874	605.275	0.610292	1.09243e-05	0.000134992	0.602831	1.2352e-05	0.000131344	0.606561	3.34183e-07	3.81671e-06
PRKCB	110.933	100.528	35.5664	38.5536	36.1156	48.8742	57.4986	47.5574	-1.0442	0.0004286	0.00312571	-1.52237	3.69747e-07	5.80114e-06	-1.28328	3.41358e-07	3.89637e-06
MFSD14B	1658.5	1673.65	2152.88	2216.83	2438.21	2216.45	2199.85	2191.96	0.402283	3.72331e-05	0.000389137	0.448805	3.8426e-06	4.73538e-05	0.425544	3.46604e-07	3.95393e-06
AK6	415.174	484.977	644.641	677.901	768.862	599.931	647.392	603.114	0.457689	0.000351132	0.00264813	0.638773	4.53645e-07	7.00838e-06	0.548231	3.48953e-07	3.97839e-06
SNX19	177.932	149.433	304.537	254.615	239.166	290.802	252.355	310.204	0.79075	3.35163e-06	4.85039e-05	0.692028	4.22777e-05	0.000382911	0.741389	3.49196e-07	3.97883e-06
EPHA7	731.497	777.051	1219.26	1114.04	1110.76	1155.88	978.541	1173.8	0.547725	3.57135e-05	0.000375069	0.607899	4.05164e-06	4.96868e-05	0.577812	3.50322e-07	3.98932e-06
MMP24OS	724.907	834.107	497.93	560.634	559.391	571.828	515.358	527.454	-0.53395	1.12154e-05	0.000137975	-0.524767	1.30254e-05	0.00013749	-0.529358	3.56268e-07	4.05466e-06
ILF3	13579.9	14213.8	19438.2	18635.1	18179.8	19249.1	18589.1	18363.6	0.430282	1.34232e-05	0.00016146	0.434205	1.10978e-05	0.000119266	0.432244	3.61359e-07	4.1102e-06
C1orf216	168.047	118.188	321.209	252.205	225.522	301.798	287.493	251.838	0.96061	5.63093e-06	7.56365e-05	0.884572	2.66785e-05	0.000257969	0.922591	3.65891e-07	4.15861e-06
CCDC47	3433.42	3779.29	5483.9	5587.06	5266.46	5399.38	5202.56	5155.65	0.542023	3.25971e-05	0.000347596	0.596813	4.67407e-06	5.61584e-05	0.569418	3.66043e-07	4.15861e-06
POMGNT2	923.707	998.483	1414.88	1293.15	1284.91	1229.19	1173.4	1264.59	0.347651	0.000271572	0.00213073	0.471746	6.15686e-07	9.22888e-06	0.409699	3.68596e-07	4.18517e-06
RALGPS1	238.341	259.47	148.934	156.624	133.227	138.07	135.228	163.208	-0.772259	1.32526e-05	0.000159705	-0.764138	1.15505e-05	0.000123407	-0.768198	3.69385e-07	4.19168e-06
POLE3	2119.8	2467	3120.95	3430.47	3939.01	3032.65	3338.11	3567.88	0.530762	5.2358e-05	0.00052197	0.611993	2.99102e-06	3.79974e-05	0.571377	3.71599e-07	4.21434e-06
ZNF45	202.095	211.923	348.995	318.067	321.831	276.139	335.409	341.548	0.621441	3.12028e-05	0.000334561	0.672422	5.05369e-06	6.02045e-05	0.646932	3.77069e-07	4.27389e-06
PEX5	906.133	956.37	1267.05	1372.67	1381.22	1245.07	1303.3	1204.07	0.425779	0.000116269	0.00103168	0.529166	1.43297e-06	1.97067e-05	0.477472	3.80415e-07	4.3093e-06
GMEB1	994.001	1022.94	715.774	735.732	642.056	735.557	784.75	657.156	-0.474884	3.99554e-05	0.000414471	-0.529565	4.00632e-06	4.91609e-05	-0.502225	3.81209e-07	4.31562e-06
IL32	38.442	43.4714	8.8916	5.6224	4.01285	2.44371	5.32395	6.48509	-3.08985	7.81478e-06	0.000101264	-2.7593	2.02255e-05	0.00020133	-2.92457	3.81416e-07	4.31562e-06
MCCC2	1901.23	1810.85	2614.13	2495.54	2475.13	2540.24	2381.93	2423.26	0.398396	4.16469e-05	0.000429725	0.447163	3.89526e-06	4.79733e-05	0.422779	3.85449e-07	4.35871e-06
GDF15	225.16	259.47	5.55725	16.064	16.0514	26.8808	9.5831	7.56594	-4.05302	2.11522e-05	0.000239053	-4.25606	7.64618e-06	8.63611e-05	-4.15454	3.85972e-07	4.36209e-06
NCAPH2	2352.65	2453.42	3202.09	3088.31	3801.77	3256.25	3430.75	3166.89	0.450476	2.94172e-05	0.000317693	0.488309	5.66036e-06	6.60026e-05	0.469393	3.91698e-07	4.42423e-06
NAA15	3124.79	3333.71	4901.5	5027.23	4208.68	4193.41	4257.03	4679	0.438308	0.000117757	0.00104203	0.547169	1.46866e-06	2.017e-05	0.492738	3.92566e-07	4.43146e-06
SLC7A2	996.197	974.03	1730.53	1754.19	1555.38	1563.98	1698.34	1731.52	0.75624	1.608e-05	0.000188115	0.771769	1.04009e-05	0.000112496	0.764004	3.95119e-07	4.4577e-06
NIBAN2	1413.57	1700.82	2212.9	2224.87	2093.1	2012.4	1956.02	2044.97	0.365508	0.000228689	0.0018365	0.487058	7.98685e-07	1.16768e-05	0.426283	4.00107e-07	4.51135e-06
ZC3H14	1588.2	1617.95	2234.02	2244.14	2195.03	2154.13	2239.25	2122.79	0.437788	3.03095e-05	0.000325881	0.474758	5.64833e-06	6.59387e-05	0.456273	4.00878e-07	4.51743e-06
CNTNAP1	231.75	190.187	124.482	102.81	113.162	135.626	104.349	104.842	-0.884643	1.83459e-05	0.000210518	-0.900967	9.42935e-06	0.000102871	-0.892805	4.03843e-07	4.5482e-06
MTURN	543.68	581.43	745.783	734.125	753.613	819.865	827.341	768.484	0.518157	1.35844e-06	2.15687e-05	0.408014	0.000130646	0.00100609	0.463085	4.0462e-07	4.55431e-06
PNRC2	1819.95	1910.02	1345.97	1342.95	1442.22	1390.47	1401.26	1437.53	-0.403779	2.91967e-05	0.000315814	-0.434471	6.1547e-06	7.11089e-05	-0.419125	4.17965e-07	4.7018e-06
PIDD1	975.329	722.711	489.038	441.76	467.898	568.163	514.293	484.22	-0.704051	0.000105821	0.000954202	-0.8651	1.80363e-06	2.41936e-05	-0.784575	4.29024e-07	4.82342e-06
GPR3	86.7691	81.5088	36.6779	36.144	22.472	29.3245	23.4254	16.2127	-1.88091	1.37934e-06	2.18292e-05	-1.41265	0.000139335	0.00106407	-1.64678	4.31524e-07	4.84872e-06
GABRQ	37.3437	59.7731	10.0031	6.4256	12.0385	4.88742	5.32395	15.1319	-2.50572	1.08415e-05	0.000134139	-2.35037	1.70711e-05	0.00017356	-2.42804	4.32463e-07	4.85647e-06
ENSG00000248367	109.834	107.32	44.458	47.3888	49.7593	50.0961	44.7212	56.2041	-1.11025	3.39821e-05	0.000359604	-1.19617	5.64131e-06	6.58948e-05	-1.15321	4.39749e-07	4.93544e-06
TIMP2	1137.88	990.332	771.347	745.37	669.343	740.445	699.567	620.407	-0.634146	3.43974e-06	4.95577e-05	-0.546567	5.55119e-05	0.000483067	-0.590356	4.44027e-07	4.98058e-06
CFAP97	1862.79	1903.23	1175.91	1147.77	1162.92	1279.28	1239.41	1064.64	-0.657603	2.44819e-05	0.000270399	-0.694116	8.03972e-06	9.00494e-05	-0.675859	4.51211e-07	5.05824e-06
IGFBP7	73.589	76.0749	13.3374	13.6544	32.9054	15.8841	11.7127	12.9702	-2.47343	1.70359e-06	2.63394e-05	-1.88733	0.000118157	0.000925832	-2.18038	4.51851e-07	5.05959e-06
SZRD1	3041.31	3504.88	2434.08	2522.85	2425.37	2105.26	2396.84	2517.3	-0.483768	2.78998e-06	4.10167e-05	-0.408753	7.07833e-05	0.000594361	-0.446261	4.51727e-07	5.05959e-06
MPZL1	2355.95	2404.51	3507.74	3269.83	3158.92	3230.59	3074.05	3245.79	0.418961	5.38652e-05	0.000533713	0.478343	3.79348e-06	4.68056e-05	0.448652	4.62272e-07	5.1733e-06
KCNC1	74.6873	73.3579	140.043	142.166	126.806	179.613	158.654	138.349	1.09828	1.74986e-06	2.6969e-05	0.881357	0.000119104	0.000931802	0.989819	4.6488e-07	5.1995e-06
PTBP1	12726.5	13290	19303.7	18363.6	16967.1	17842.8	17087.7	17261.2	0.418823	6.37904e-05	0.00061789	0.487288	3.2536e-06	4.09462e-05	0.453056	4.67863e-07	5.22985e-06
SCO1	1224.65	1196.82	1658.28	1673.87	1663.73	1513.88	1580.15	1741.25	0.412315	4.60164e-05	0.000468106	0.46178	4.47973e-06	5.41452e-05	0.437048	4.68658e-07	5.23573e-06
CSGALNACT2-DT	79.0807	100.528	17.7832	26.5056	37.7208	42.765	35.1381	24.8595	-1.39312	9.65093e-05	0.000878795	-1.68846	2.21673e-06	2.90393e-05	-1.54079	4.717e-07	5.26366e-06
GSN	628.252	660.221	386.785	366.259	395.667	483.855	422.721	304.799	-0.67627	4.10198e-05	0.000423704	-0.748193	5.04902e-06	6.01971e-05	-0.712231	4.71458e-07	5.26366e-06
CRTC1	730.398	643.92	456.806	397.584	416.534	518.067	430.175	370.731	-0.648085	3.23141e-05	0.000344956	-0.698843	6.50352e-06	7.46683e-05	-0.673464	4.75853e-07	5.30697e-06
SURF6	1157.65	1271.54	1710.52	1657	1459.87	1606.74	1662.14	1603.98	0.420116	1.15235e-05	0.00014123	0.407877	1.87267e-05	0.00018821	0.413997	4.90233e-07	5.4642e-06
HIRA	447.026	379.016	615.744	626.496	546.55	696.458	615.448	587.982	0.61136	3.70187e-06	5.26325e-05	0.527316	6.01984e-05	0.000517773	0.569338	5.01926e-07	5.59132e-06
HS2ST1	1508.03	1643.76	2196.23	2163.82	2108.35	2253.1	2177.49	2197.37	0.487429	7.72708e-06	0.000100349	0.454848	2.85802e-05	0.000273732	0.471139	5.05707e-07	5.63022e-06
SLC35A4	1804.58	1844.82	2646.36	2638.51	2196.63	2414.39	2365.96	2481.63	0.407332	4.31271e-05	0.000442884	0.452061	5.23171e-06	6.2074e-05	0.429696	5.06102e-07	5.6314e-06
ELOVL6	972.034	1007.99	1434.88	1384.72	1400.48	1416.13	1310.76	1341.33	0.453419	4.91215e-05	0.00049529	0.509045	4.61678e-06	5.55695e-05	0.481232	5.0665e-07	5.63428e-06
SLAIN1	1884.76	2007.83	1424.88	1468.25	1435.8	1388.03	1206.41	1436.45	-0.535037	1.90962e-06	2.9113e-05	-0.429005	0.000122518	0.0009526	-0.482021	5.10305e-07	5.67168e-06
NPTXR	274.586	274.413	137.82	157.427	106.742	190.609	151.2	110.247	-0.869932	8.65906e-05	0.000800089	-1.03394	2.73311e-06	3.50746e-05	-0.951937	5.16041e-07	5.73215e-06
PTDSS2	1469.58	1431.84	2046.18	1970.25	2389.25	2154.13	2158.33	1864.46	0.504127	4.38591e-05	0.000449926	0.560172	5.28684e-06	6.25081e-05	0.532149	5.17106e-07	5.7407e-06
EXD3	322.913	330.111	196.727	180.72	182.183	229.709	203.375	188.068	-0.65943	0.000117878	0.00104226	-0.807542	2.04621e-06	2.70515e-05	-0.733486	5.18335e-07	5.75106e-06
SLC16A4	172.44	164.376	65.5756	85.1392	88.2827	102.636	88.3775	69.1743	-0.962856	4.73511e-05	0.000480186	-1.06921	4.92947e-06	5.88762e-05	-1.01604	5.19671e-07	5.7626e-06
KIAA2026	412.977	396.676	613.521	677.098	517.658	626.812	670.817	692.824	0.711946	2.01487e-06	3.0545e-05	0.575033	0.000118342	0.00092692	0.643489	5.20388e-07	5.76726e-06
PHF5A	1030.25	1267.46	1703.85	2056.19	2650.09	1637.29	1874.03	2447.04	0.790248	5.50931e-05	0.000545046	0.899217	4.32971e-06	5.25534e-05	0.844732	5.26143e-07	5.82772e-06
PRPF38A	1937.48	2097.49	2624.13	2742.93	2668.55	2579.34	2579.98	2650.24	0.367904	4.85467e-05	0.000490256	0.411977	4.94027e-06	5.89702e-05	0.389941	5.3077e-07	5.87562e-06
SELENOM	919.313	1134.33	452.36	512.442	658.91	516.845	518.552	572.85	-0.937419	1.31111e-05	0.000158392	-0.918906	1.82039e-05	0.000183504	-0.928163	5.33461e-07	5.90206e-06
ORC5	641.433	771.617	952.513	1029.7	1252.81	948.16	1077.57	1155.43	0.587905	2.56068e-05	0.000281227	0.616068	9.49135e-06	0.000103491	0.601987	5.34136e-07	5.90617e-06
TUSC2	868.79	948.219	1345.97	1432.11	1568.22	1238.96	1354.41	1500.22	0.587333	6.40557e-05	0.000619843	0.676849	3.81269e-06	4.70139e-05	0.632091	5.34774e-07	5.90986e-06
PAUPAR	154.866	167.093	80.0244	66.6656	84.2698	76.9769	86.2479	86.4679	-0.949019	5.25463e-05	0.00052331	-1.06252	4.67055e-06	5.61497e-05	-1.00577	5.3898e-07	5.95296e-06
CLEC11A	324.011	317.884	217.844	211.242	213.484	210.159	171.431	205.361	-0.717127	2.64241e-06	3.89946e-05	-0.582577	9.3783e-05	0.000756304	-0.649852	5.40854e-07	5.96688e-06
MT2A	241.636	224.149	143.377	125.299	119.583	108.745	95.831	115.651	-1.12765	1.3292e-06	2.11736e-05	-0.850519	0.000189979	0.00139228	-0.989087	5.40643e-07	5.96688e-06
SAP30	333.896	332.828	481.258	553.405	552.168	438.646	480.22	545.829	0.551096	0.000116672	0.00103383	0.670566	2.1779e-06	2.8605e-05	0.610831	5.42259e-07	5.97899e-06
SLCO4A1	177.932	220.074	364.556	333.328	308.989	301.798	309.854	317.77	0.644384	8.85092e-05	0.000814721	0.759215	2.94305e-06	3.74825e-05	0.701799	5.58972e-07	6.15978e-06
ZNF283	94.4575	78.7919	162.272	169.475	160.514	190.609	174.625	136.187	0.938641	1.4033e-05	0.000167347	0.917723	1.818e-05	0.000183355	0.928182	5.61501e-07	6.18414e-06
RFXAP	471.189	465.959	640.196	612.039	690.21	762.438	773.037	613.922	0.611071	1.34979e-06	2.14664e-05	0.468919	0.000197472	0.00143743	0.539995	5.64486e-07	6.2135e-06
TCF24	386.617	448.298	244.519	284.333	279.294	255.368	245.966	284.263	-0.670438	9.01776e-06	0.000114723	-0.623371	2.80527e-05	0.00026955	-0.646905	5.65648e-07	6.22276e-06
IGDCC4	445.927	388.525	286.754	229.715	211.076	293.245	276.845	233.463	-0.643363	0.000124447	0.00108897	-0.789419	2.18753e-06	2.87128e-05	-0.716391	5.71588e-07	6.28456e-06
OGFRL1	783.119	853.126	1107	1115.65	1016.05	1287.84	1278.81	1108.95	0.5828	5.43792e-07	9.6065e-06	0.402785	0.000521051	0.00326239	0.492793	5.72847e-07	6.29485e-06
KCNMA1	57.1139	70.641	12.226	9.6384	12.0385	21.9934	5.32395	23.7787	-1.91321	0.00018092	0.00149549	-2.49956	1.53396e-06	2.10239e-05	-2.20638	5.74591e-07	6.31045e-06
USP18	406.387	445.582	297.869	274.695	286.517	276.139	296.011	291.829	-0.562357	2.1673e-05	0.000244088	-0.570724	1.21259e-05	0.000129076	-0.56654	5.7571e-07	6.31916e-06
CLSTN2	71.3923	54.3392	20.0061	20.8832	15.2488	29.3245	23.4254	14.051	-1.51273	7.42759e-05	0.000704372	-1.75707	3.63573e-06	4.50799e-05	-1.6349	5.79978e-07	6.36242e-06
ABCC6	101.048	80.1503	32.2321	44.176	34.5105	36.6557	41.5268	27.0212	-1.37551	1.12936e-05	0.000138612	-1.28763	2.34383e-05	0.000229834	-1.33157	5.81784e-07	6.37864e-06
MAMLD1	394.305	311.092	198.95	162.246	164.527	251.702	227.865	175.098	-0.697901	0.000562203	0.00392352	-1.0143	5.37286e-07	8.15066e-06	-0.856098	5.83883e-07	6.39804e-06
FAXDC2	158.161	146.716	66.687	54.6176	56.9825	102.636	92.6367	54.0424	-0.881266	0.000911835	0.00584548	-1.3645	3.50919e-07	5.56202e-06	-1.12289	5.93084e-07	6.49521e-06
CUTALP	3.29503	2.71696	21.1176	26.5056	24.8797	42.765	24.4902	31.3446	3.43109	4.5176e-06	6.2229e-05	3.00391	6.11452e-05	0.000524797	3.2175	5.95582e-07	6.5189e-06
ATP6V1A	3233.52	3235.9	4742.56	4726.03	4366.78	4794.56	4517.9	4387.17	0.496726	2.3444e-05	0.000260563	0.513533	1.19864e-05	0.000127726	0.50513	6.06316e-07	6.63265e-06
CCDC113	345.978	290.715	193.392	195.981	182.183	199.162	222.541	170.774	-0.692636	3.69964e-05	0.000387034	-0.742517	7.62412e-06	8.62086e-05	-0.717577	6.07781e-07	6.64178e-06
LINC03046	7.6884	25.8111	51.1267	61.0432	48.9568	68.4239	59.6282	63.7701	1.97924	4.73506e-06	6.47104e-05	1.73312	5.9912e-05	0.00051597	1.85618	6.08176e-07	6.64178e-06
SAMD8	1437.73	1476.67	1009.2	974.282	850.724	1056.91	1087.15	1035.45	-0.459793	0.000317112	0.00242085	-0.624283	9.59699e-07	1.37908e-05	-0.542038	6.0812e-07	6.64178e-06
MTOR	3555.34	3576.88	2569.67	2302.78	2032.11	2476.7	2298.88	2386.51	-0.579632	3.85832e-05	0.000401736	-0.630602	7.3343e-06	8.32115e-05	-0.605117	6.08872e-07	6.64566e-06
GARS1	5562.01	6073.77	8184.72	8485.01	9490.39	9656.33	9691.71	7995.04	0.646972	6.48015e-06	8.57991e-05	0.586322	4.33934e-05	0.00039196	0.616647	6.12327e-07	6.67621e-06
UAP1	1951.76	2147.76	2643.03	2683.49	2844.31	2550.01	2550.17	2615.65	0.327806	0.000165867	0.00139249	0.413626	1.79814e-06	2.41521e-05	0.370716	6.12358e-07	6.67621e-06
PLD3	4442.8	4962.53	3384.37	3303.56	3674.17	3712	3707.6	3191.75	-0.411402	3.49549e-05	0.000368096	-0.44244	8.21699e-06	9.17291e-05	-0.426921	6.14654e-07	6.69749e-06
CTCF	1890.25	1717.12	2949.79	2797.55	2281.71	2397.28	2460.73	2548.64	0.45183	0.000163903	0.00137885	0.569784	1.87616e-06	2.49837e-05	0.510807	6.2641e-07	6.82176e-06
TLCD3B	88.9658	71.9995	24.4519	17.6704	13.6437	28.1027	26.6197	21.617	-1.66626	0.000170239	0.00142182	-2.13301	1.82e-06	2.43808e-05	-1.89963	6.30125e-07	6.85838e-06
ABHD1	79.0807	74.7164	26.6748	29.7184	32.9054	26.8808	29.8141	33.5063	-1.35351	2.31018e-05	0.000257791	-1.36074	1.27713e-05	0.000135272	-1.35713	6.33679e-07	6.89321e-06
RAD54L	862.2	804.22	1172.58	1230.5	1233.55	1325.71	1332.05	1046.26	0.565479	1.18968e-05	0.000145438	0.542695	2.47118e-05	0.000241149	0.554087	6.37118e-07	6.92674e-06
ZIK1	12.0818	12.2263	43.3466	50.6016	44.9439	41.5431	39.3972	50.7999	1.85428	2.92983e-05	0.000316585	1.9354	1.03549e-05	0.000112059	1.89484	6.44046e-07	6.99815e-06
MR1	522.811	494.487	300.092	279.514	352.328	354.338	344.992	287.506	-0.631239	5.72185e-05	0.000563209	-0.708599	5.35785e-06	6.31693e-05	-0.669919	6.45787e-07	7.01315e-06
CLDN12	881.97	940.068	1208.15	1208.82	1380.42	1278.06	1172.33	1255.95	0.439495	4.22334e-05	0.000434394	0.478618	7.26034e-06	8.25117e-05	0.459056	6.50333e-07	7.05683e-06
TBX1	1130.2	1028.37	1569.37	1432.11	1474.32	1618.96	1444.92	1398.62	0.460378	2.10569e-05	0.000238253	0.467235	1.45181e-05	0.000150489	0.463806	6.50534e-07	7.05683e-06
AMOT	7915.76	8618.2	15331.3	14754	12092.3	13848.5	13078.8	13855.4	0.716988	3.41119e-05	0.000360585	0.767789	9.05118e-06	9.94988e-05	0.742388	6.50936e-07	7.05724e-06
TMEM109	2042.92	2320.28	3102.06	2926.86	2958.27	2790.72	2723.73	2686.99	0.325833	0.000475641	0.00342257	0.460276	7.1457e-07	1.05619e-05	0.393055	6.55582e-07	7.10367e-06
OXTR	17.5735	9.50936	52.2382	46.5856	43.3388	48.8742	48.9803	48.6382	1.81876	1.48795e-05	0.000176038	1.77286	2.09841e-05	0.00020779	1.79581	6.62948e-07	7.17948e-06
ENSG00000268403	95.5559	66.5655	18.8947	23.2928	35.3131	25.659	29.8141	30.2638	-1.50788	4.41132e-05	0.000452056	-1.63645	7.16833e-06	8.1558e-05	-1.57216	6.67911e-07	7.22919e-06
ENSG00000286760	94.4575	86.9427	20.0061	37.7504	20.8668	45.2087	40.462	27.0212	-1.27788	0.00036493	0.00272957	-1.77625	9.48274e-07	1.36461e-05	-1.52706	6.74398e-07	7.29535e-06
FXYD6	143.883	196.98	82.2473	85.9424	80.257	98.9703	109.673	81.0637	-0.813785	0.000183869	0.001516	-1.03199	1.83946e-06	2.45925e-05	-0.922886	6.74985e-07	7.29765e-06
FAM131C	144.981	120.905	52.2382	54.6176	49.7593	83.0862	63.8874	61.6084	-0.943206	0.00049774	0.00355398	-1.34966	7.10202e-07	1.0505e-05	-1.14643	6.75884e-07	7.3033e-06
AP5Z1	401.994	426.563	566.84	555.815	634.03	706.233	628.226	581.497	0.623827	2.46358e-06	3.65218e-05	0.503664	0.000133322	0.00102396	0.563746	6.76946e-07	7.31072e-06
POLR2E	3387.29	3824.12	4830.36	4704.34	4918.95	4694.37	4352.86	4592.53	0.334432	0.00016661	0.0013968	0.4209	2.0272e-06	2.68531e-05	0.377666	6.78853e-07	7.32318e-06
TMEM241	720.513	702.334	535.719	541.357	501.606	505.848	466.378	532.859	-0.505253	4.87013e-06	6.62869e-05	-0.434166	6.69014e-05	0.000565593	-0.469709	6.78562e-07	7.32318e-06
ADCY3	901.74	859.918	1337.08	1344.56	1275.28	1377.03	1215.99	1262.43	0.543495	3.72733e-05	0.000389347	0.583864	8.71636e-06	9.67147e-05	0.563679	6.8137e-07	7.34626e-06
ANKRD24	65.9006	67.924	17.7832	15.2608	24.0771	25.659	33.0085	24.8595	-1.26233	0.00044386	0.0032237	-1.80483	8.01856e-07	1.17147e-05	-1.53358	6.83232e-07	7.36225e-06
USP11	5324.77	5618.67	4536.94	4257.77	3878.82	4430.45	4119.67	3915.92	-0.397732	9.55407e-06	0.000120604	-0.37169	3.36667e-05	0.000314785	-0.384711	6.86644e-07	7.39492e-06
PCBD1	1477.27	1661.42	1134.79	1079.5	1238.37	1047.13	1108.45	1164.07	-0.503274	5.80936e-06	7.77646e-05	-0.443904	5.71007e-05	0.000495356	-0.473589	6.96157e-07	7.49322e-06
PPIC	613.974	713.202	395.676	432.122	507.224	452.087	411.009	409.642	-0.645093	6.1674e-06	8.21054e-05	-0.569097	5.55164e-05	0.000483067	-0.607095	7.15624e-07	7.69849e-06
HIRIP3	1969.33	1982.02	1529.36	1383.91	1449.44	1579.86	1609.96	1375.92	-0.377362	8.62844e-05	0.000798018	-0.4409	4.07665e-06	4.99025e-05	-0.409131	7.18361e-07	7.72367e-06
FABP5	254.816	283.922	399.011	411.239	482.345	362.891	396.102	420.45	0.548949	0.000174275	0.00145105	0.685282	2.08572e-06	2.75377e-05	0.617115	7.20671e-07	7.74422e-06
ZNF561	400.895	464.6	683.542	642.56	711.077	536.395	606.93	746.867	0.545509	0.000115524	0.00102647	0.654752	3.10161e-06	3.91802e-05	0.600131	7.25074e-07	7.78724e-06
COQ3	376.732	343.695	501.264	530.915	648.477	525.398	496.192	556.637	0.543781	9.88895e-05	0.000897946	0.640346	3.68971e-06	4.5693e-05	0.592064	7.38906e-07	7.93141e-06
NARS1	2980.9	3203.3	4255.74	4184.67	4344.31	4646.72	4713.82	4055.35	0.531802	5.41961e-06	7.31009e-05	0.465197	6.82895e-05	0.00057582	0.4985	7.56974e-07	8.12087e-06
DBI	1123.61	1377.5	1823.89	1906.8	2237.57	1567.64	1712.18	1896.89	0.465633	0.000623834	0.00427539	0.674133	6.65547e-07	9.89535e-06	0.569883	7.606e-07	8.15528e-06
KNOP1	740.283	854.484	1098.11	1162.23	985.556	1067.9	1124.42	1123	0.472977	1.12353e-05	0.000138134	0.444326	3.34914e-05	0.000313327	0.458651	7.77134e-07	8.32796e-06
S100A10	2352.65	2473.79	1688.29	1747.76	1968.7	1722.82	1734.54	1691.53	-0.492034	4.37862e-06	6.07448e-05	-0.418305	8.76397e-05	0.0007139	-0.45517	7.78571e-07	8.33877e-06
ZNF197	339.388	289.356	501.264	485.133	466.293	513.179	501.516	500.433	0.679823	8.70361e-06	0.000111372	0.62109	4.41493e-05	0.000397541	0.650457	7.93974e-07	8.49906e-06
ARL6IP5	2059.39	2354.25	2945.34	3105.17	3748	2872.58	2858.96	3008	0.400755	0.000534797	0.00377228	0.569367	8.07934e-07	1.17864e-05	0.485061	7.97133e-07	8.52818e-06
API5	3843.1	4112.12	5349.41	5556.54	5474.33	4966.84	5170.62	5364.25	0.377237	0.000131804	0.00114344	0.459482	3.0844e-06	3.90116e-05	0.41836	7.99601e-07	8.54989e-06
ATP1B3	3523.49	3868.95	4765.9	4958.96	5605.95	4536.75	4779.84	5014.06	0.369932	0.000197317	0.00160848	0.470413	2.10389e-06	2.77595e-05	0.420173	8.00333e-07	8.55301e-06
MAGEA10	0	1.35848	55.5725	52.208	49.7593	29.3245	30.8789	44.3148	5.8389	5.10851e-05	0.000510851	6.42755	7.81749e-06	8.80002e-05	6.13323	8.05487e-07	8.60336e-06
PSMC3IP	565.647	491.77	326.766	399.994	334.672	348.229	353.51	361.004	-0.580392	2.1034e-05	0.000238132	-0.576885	1.88529e-05	0.000189195	-0.578638	8.07151e-07	8.61641e-06
PROX1-AS1	62.6056	61.1316	7.78015	13.6544	16.0514	25.659	25.5549	15.1319	-1.48857	0.000749421	0.00496297	-2.27827	6.06644e-07	9.10689e-06	-1.88342	8.09583e-07	8.63762e-06
VIPR1	70.294	65.2071	121.148	112.448	138.845	150.288	135.228	126.459	1.01344	5.32136e-06	7.19753e-05	0.874274	7.71939e-05	0.000638878	0.943858	8.22873e-07	8.7746e-06
LCLAT1	696.35	760.749	1090.33	1096.37	1008.03	1033.69	1071.18	1043.02	0.526989	3.21688e-05	0.000343782	0.550422	1.28149e-05	0.000135552	0.538705	8.33291e-07	8.88083e-06
ANP32E	5672.94	6090.07	8299.2	7922.77	7210.29	7637.82	7664.35	7833.99	0.390528	3.37002e-05	0.000357398	0.411139	1.23772e-05	0.000131543	0.400833	8.40262e-07	8.95021e-06
PTCD3	1830.94	2048.59	2489.65	2641.73	2912.53	2539.02	2664.1	2666.45	0.435739	4.44585e-05	0.000454071	0.470762	9.71571e-06	0.000105652	0.45325	8.56451e-07	9.11767e-06
ADORA1	84.5724	91.0182	51.1267	35.3408	38.5234	35.4338	28.7493	30.2638	-1.48272	1.89262e-06	2.89171e-05	-1.08584	0.000235244	0.00167116	-1.28428	8.62375e-07	9.17571e-06
KRR1	1316.91	1401.95	1862.79	1889.93	1860.36	1812.01	1926.2	1885	0.463591	2.14852e-05	0.000242535	0.463572	2.01645e-05	0.000200957	0.463582	8.69349e-07	9.24293e-06
METAP2	4118.79	5068.49	5739.53	6393.47	6927.78	5963.88	6605.95	6406.19	0.461504	2.56708e-05	0.000281453	0.47112	1.7013e-05	0.000173232	0.466312	8.69643e-07	9.24293e-06
ITGA2B	180.128	203.772	108.922	106.826	99.5187	105.08	100.09	85.3871	-0.987039	7.52582e-06	9.81738e-05	-0.866518	5.83934e-05	0.000504616	-0.926778	8.82828e-07	9.37793e-06
WIPF3	276.783	248.602	181.166	152.608	154.093	167.394	148.006	168.612	-0.707492	2.20899e-05	0.000248064	-0.698513	2.00527e-05	0.000200041	-0.703002	8.84223e-07	9.38763e-06
ZSCAN25	485.468	436.072	695.768	621.677	602.73	634.143	652.716	667.965	0.497019	1.34923e-05	0.000162191	0.470498	3.2649e-05	0.000307013	0.483758	8.87111e-07	9.41315e-06
SYTL4	222.964	282.564	140.043	136.544	150.081	161.285	117.127	145.915	-0.837149	2.05447e-05	0.000233408	-0.822556	2.1664e-05	0.000213892	-0.829853	8.89287e-07	9.42595e-06
UTP15	665.596	690.108	1121.45	1098.78	905.299	843.08	864.609	1043.02	0.436394	0.000593193	0.00410153	0.621175	8.3591e-07	1.21681e-05	0.528784	8.89011e-07	9.42595e-06
THSD4	255.914	241.809	115.591	122.89	109.952	120.964	149.071	131.864	-0.893227	0.000154236	0.00130942	-1.09789	3.02667e-06	3.83778e-05	-0.995561	8.9481e-07	9.47933e-06
CDH24	306.438	300.224	156.715	155.821	170.145	173.504	157.589	162.127	-0.885372	3.08728e-05	0.000331205	-0.91189	1.47159e-05	0.000152226	-0.898631	8.97587e-07	9.50032e-06
METRNL	555.762	595.014	427.908	413.648	434.19	366.557	373.741	400.995	-0.595539	1.38184e-06	2.1851e-05	-0.43297	0.000346159	0.00230784	-0.514255	8.97768e-07	9.50032e-06
POLR3F	364.65	436.072	573.509	682.72	764.047	546.17	665.493	780.373	0.732677	3.0347e-05	0.000326104	0.756821	1.52342e-05	0.000157023	0.744749	9.10819e-07	9.63319e-06
PGK1	8104.68	10021.5	12541.6	14215	17359.6	12156.2	13604.8	16373.8	0.631591	5.82601e-05	0.000571437	0.700998	8.09558e-06	9.06246e-05	0.666295	9.2056e-07	9.73092e-06
IMP3	560.155	634.41	792.464	875.488	931.784	791.763	825.212	953.309	0.522621	3.31535e-05	0.000352369	0.542961	1.43958e-05	0.000149451	0.532791	9.35243e-07	9.88076e-06
RRAGD	1111.52	1168.29	859.151	814.445	756.823	843.08	867.803	782.535	-0.455966	4.77027e-05	0.000483238	-0.491644	1.01701e-05	0.000110177	-0.473805	9.44954e-07	9.97794e-06
TENT5A	505.238	452.374	373.447	310.839	264.848	312.795	292.817	282.102	-0.697455	6.42715e-06	8.52134e-05	-0.603686	7.52091e-05	0.000625275	-0.65057	9.45628e-07	9.97963e-06
TMEM108	186.718	186.112	100.031	96.384	92.2955	113.633	97.9606	101.6	-0.839233	8.21408e-05	0.00076442	-0.953952	6.03066e-06	6.97957e-05	-0.896593	9.46825e-07	9.98684e-06
NCBP1	1665.09	1725.27	2356.28	2336.51	2385.24	2290.98	2216.89	2278.43	0.415832	8.78232e-05	0.000809555	0.479377	5.7021e-06	6.64509e-05	0.447604	9.54232e-07	1.00595e-05
POLR1E	878.675	1006.63	1369.31	1431.3	1460.68	1450.34	1489.64	1476.44	0.643589	1.06929e-05	0.000132639	0.59505	4.52391e-05	0.000406084	0.619319	9.55351e-07	1.00659e-05
MMP11	147.178	160.301	78.913	84.336	92.2955	67.2021	85.1832	57.285	-1.13471	2.02216e-06	3.06317e-05	-0.843995	0.00025373	0.00177867	-0.989352	9.65741e-07	1.01698e-05
MLXIPL	293.258	245.885	175.609	121.283	126.003	180.835	158.654	138.349	-0.764657	0.000172649	0.00143997	-0.946201	2.98065e-06	3.79144e-05	-0.855429	9.67617e-07	1.01841e-05
DYRK1A	1676.07	1316.37	1163.69	997.575	826.647	1003.14	1019	971.683	-0.586264	2.42589e-05	0.000268241	-0.588988	2.06518e-05	0.000204801	-0.587626	9.73309e-07	1.02384e-05
ENSG00000250899	170.243	199.697	372.336	368.669	253.612	323.792	401.426	386.944	1.00611	4.44708e-06	6.15191e-05	0.844051	0.000114171	0.000897036	0.925081	9.77465e-07	1.02766e-05
ACAA1	237.242	267.621	399.011	435.335	491.173	383.663	407.814	477.735	0.747383	5.36773e-05	0.000532393	0.813951	9.59197e-06	0.000104419	0.780667	9.84267e-07	1.03425e-05
CTNS	387.715	476.827	636.861	661.837	602.73	585.269	585.634	671.207	0.510945	5.71516e-05	0.000562834	0.558601	9.06793e-06	9.96287e-05	0.534773	9.92326e-07	1.04216e-05
ZNF793	25.2619	36.679	74.4672	76.304	72.2313	84.308	56.4338	98.3573	1.37814	1.22012e-05	0.000148413	1.2819	4.18347e-05	0.000379581	1.33002	9.96674e-07	1.04616e-05
AK7	203.194	182.036	78.913	78.7136	93.0981	129.517	106.479	85.3871	-0.852191	0.000529503	0.00373959	-1.20123	1.07232e-06	1.51499e-05	-1.02671	1.00201e-06	1.05119e-05
FBXO30	693.055	567.845	929.173	893.962	892.458	912.726	855.026	927.368	0.506855	3.07658e-05	0.000330422	0.520104	1.6919e-05	0.000172449	0.51348	1.00746e-06	1.05634e-05
INSIG1-DT	233.947	229.583	93.3619	102.006	131.621	118.52	152.265	116.732	-0.842709	0.000237923	0.00190358	-1.08018	2.3055e-06	3.00654e-05	-0.961443	1.01164e-06	1.06015e-05
GCA	374.535	411.62	234.516	191.162	280.899	222.378	212.958	269.131	-0.741826	2.31979e-05	0.000258716	-0.734922	2.25542e-05	0.000221704	-0.738374	1.01375e-06	1.06179e-05
HTATIP2	900.642	945.502	615.744	600.794	720.708	596.266	577.116	611.761	-0.633636	3.46109e-06	4.9718e-05	-0.511639	0.000155382	0.00116673	-0.572638	1.02457e-06	1.07254e-05
ZNF880	14.2785	8.15088	40.0122	49.7984	44.9439	56.2054	47.9155	38.9106	2.05747	1.71147e-05	0.00019838	1.9818	3.12473e-05	0.000294657	2.01964	1.03201e-06	1.07975e-05
USP1	6280.33	6644.33	8005.78	8368.54	7760.85	7823.54	8193.55	7961.53	0.306325	3.39392e-05	0.000359345	0.318325	1.59355e-05	0.000163545	0.312325	1.03725e-06	1.08466e-05
LINC01424	186.718	107.32	51.1267	62.6496	69.021	79.4206	73.4705	78.902	-0.938329	0.000376341	0.00279596	-1.26878	1.54528e-06	2.11646e-05	-1.10356	1.04402e-06	1.09114e-05
LINC01569	75.7857	71.9995	17.7832	24.8992	37.7208	24.4371	27.6845	22.6978	-1.5677	1.42609e-05	0.000169466	-1.43973	3.81125e-05	0.000350541	-1.50371	1.04783e-06	1.09454e-05
DDX49	1163.15	1362.56	1731.64	1759.81	1905.3	1559.09	1714.31	1557.5	0.352021	0.000791066	0.00518579	0.514984	7.81765e-07	1.14794e-05	0.433503	1.04991e-06	1.09612e-05
BHLHE41	252.619	247.243	160.049	142.166	139.647	153.954	170.366	151.319	-0.656907	0.000110924	0.000991939	-0.76623	5.09128e-06	6.05934e-05	-0.711568	1.05948e-06	1.10499e-05
TUBG1	3766.22	4192.27	3199.87	3051.36	3397.28	3052.2	2942.01	3025.3	-0.404534	1.84832e-06	2.83069e-05	-0.304276	0.000314106	0.00212346	-0.354405	1.05954e-06	1.10499e-05
TRIM7	235.045	244.526	110.034	122.086	130.016	109.967	149.071	134.025	-0.869059	8.14742e-05	0.000759059	-0.983679	6.94842e-06	7.93245e-05	-0.926369	1.06126e-06	1.10619e-05
CA11	506.336	539.317	335.658	337.344	376.405	345.785	382.259	352.357	-0.536481	5.00198e-05	0.000502264	-0.574676	1.12431e-05	0.000120716	-0.555579	1.06823e-06	1.11286e-05
CDYL	787.512	775.692	1194.81	1156.61	1040.13	1204.75	1128.68	1147.86	0.569108	1.33706e-05	0.000161027	0.53343	4.22292e-05	0.000382644	0.551269	1.08458e-06	1.12929e-05
FGFR3	787.512	832.748	1084.78	1036.93	1160.52	1221.86	1056.27	1055.99	0.45542	1.70327e-05	0.000197664	0.4369	3.33067e-05	0.000312324	0.44616	1.08657e-06	1.13075e-05
SELENOI	1940.77	2083.91	3447.72	3250.55	2978.34	3347.88	3115.57	3180.94	0.675372	2.66751e-05	0.000291314	0.682546	2.1505e-05	0.000212531	0.678959	1.08952e-06	1.13322e-05
RPS3AP21	13.1801	13.5848	35.5664	55.4208	73.0339	36.6557	50.0451	87.5488	2.12287	1.74441e-05	0.000201717	2.04431	3.27594e-05	0.000307908	2.08359	1.09279e-06	1.13601e-05
IPMK	814.971	844.975	646.864	618.464	557.786	576.716	563.274	618.246	-0.501825	9.49308e-06	0.000120052	-0.449287	6.03439e-05	0.000518803	-0.475556	1.09566e-06	1.13839e-05
ZNF503-AS2	672.186	688.749	423.463	399.994	390.852	389.772	360.964	419.369	-0.803377	1.313e-05	0.000158423	-0.748073	4.41004e-05	0.000397278	-0.775725	1.10652e-06	1.14906e-05
HK2	1490.45	1514.71	2866.43	2679.48	1927.77	2325.19	2181.75	2563.77	0.648982	7.46071e-05	0.000705534	0.730416	8.02061e-06	8.98852e-05	0.689699	1.11446e-06	1.15669e-05
TMEM169	82.3758	77.4334	27.7863	36.9472	20.8668	28.1027	21.2958	29.1829	-1.61313	1.463e-05	0.000173297	-1.48344	4.04417e-05	0.000367936	-1.54829	1.12018e-06	1.162e-05
RRP36	1283.96	1274.25	1757.2	1799.17	1842.7	1488.22	1620.61	1643.97	0.308459	0.00174075	0.00994689	0.49505	4.13155e-07	6.43711e-06	0.401755	1.1246e-06	1.16597e-05
ULK1	1165.34	1021.58	1604.93	1450.58	1323.44	1639.73	1539.69	1462.39	0.498199	4.75216e-06	6.48628e-05	0.415503	0.000129282	0.00099673	0.456851	1.1349e-06	1.17601e-05
DNAJC5	1924.3	1935.83	2729.72	2772.65	2379.62	2728.4	2676.88	2535.67	0.454971	2.09551e-05	0.000237516	0.446518	2.84481e-05	0.000272596	0.450744	1.13647e-06	1.17702e-05
TMEM132E	428.354	388.525	260.079	220.88	253.612	304.242	248.096	228.059	-0.655644	8.2612e-05	0.000767784	-0.739644	7.57658e-06	8.57672e-05	-0.697644	1.15475e-06	1.19531e-05
SNX4	963.247	1094.94	1283.73	1353.39	1531.3	1434.46	1356.54	1522.92	0.483687	1.02354e-05	0.000128172	0.438357	5.9741e-05	0.000514937	0.461022	1.15722e-06	1.19723e-05
FNIP1	844.626	889.805	663.536	653.002	598.717	588.934	638.874	626.892	-0.487304	1.07349e-05	0.000133074	-0.440362	5.73021e-05	0.000496462	-0.463833	1.15832e-06	1.19773e-05
RPL14	22424.9	24664.6	31106.2	30781	37341.2	32495.3	33839	30772.9	0.45855	4.92577e-05	0.000496148	0.492848	1.27941e-05	0.000135402	0.475699	1.17671e-06	1.2161e-05
DPY19L2P2	5.49172	2.71696	28.8977	21.6864	22.472	46.4305	34.0733	21.617	3.00197	4.87555e-06	6.63143e-05	2.51809	0.000132864	0.00102122	2.76003	1.18566e-06	1.22383e-05
GPC3	1891.35	2139.61	1299.29	1345.36	1467.9	1532.21	1599.31	1239.73	-0.468365	0.00012065	0.00106087	-0.552486	5.43652e-06	6.37984e-05	-0.510426	1.185e-06	1.22383e-05
RPUSD4	735.89	846.333	1059.21	1057.01	1114.77	1042.24	1100.99	1047.34	0.429023	4.21373e-05	0.000433865	0.450167	1.51106e-05	0.000156148	0.439595	1.18608e-06	1.22383e-05
TRMT1	925.903	956.37	1282.61	1356.61	1495.19	1231.63	1406.59	1414.83	0.521783	4.54991e-05	0.000463571	0.553697	1.4046e-05	0.000146347	0.53774	1.18765e-06	1.22481e-05
PHF13	1234.54	1150.63	982.522	872.276	784.111	898.064	850.767	843.062	-0.466956	1.59647e-05	0.000187395	-0.440957	3.99437e-05	0.000363886	-0.453957	1.1934e-06	1.23008e-05
WNT6	60.4089	55.6977	23.3405	21.6864	18.4591	20.7715	17.0366	11.8893	-1.8199	5.76814e-06	7.73194e-05	-1.46284	0.000111999	0.000882728	-1.64137	1.19441e-06	1.23047e-05
ORAI3	141.686	124.98	51.1267	32.9312	54.5748	54.9835	51.1099	44.3148	-1.41469	5.75246e-05	0.000565602	-1.53184	1.12671e-05	0.000120892	-1.47327	1.19648e-06	1.23195e-05
PRKAB1	763.349	868.069	1123.68	1028.1	1203.85	1082.56	1113.77	1076.53	0.421155	6.17623e-05	0.00060124	0.459921	1.05573e-05	0.000114004	0.440538	1.19923e-06	1.23413e-05
DCTD	1080.77	1179.16	854.706	850.589	910.917	845.524	834.795	780.373	-0.461961	3.67632e-06	5.23459e-05	-0.369668	0.00017822	0.00131953	-0.415814	1.20794e-06	1.24244e-05
RERE	2112.11	1730.7	1393.76	1228.09	857.947	1311.05	1205.34	1157.59	-0.651257	7.43543e-05	0.000704591	-0.72887	8.92095e-06	9.84314e-05	-0.690064	1.21259e-06	1.24589e-05
SSBP1	3358.73	3946.39	4873.71	5301.93	5844.31	4450	4910.81	5379.39	0.427874	0.000265475	0.00209387	0.551028	2.55725e-06	3.31128e-05	0.489451	1.21226e-06	1.24589e-05
CRTAC1	91.1625	96.4521	32.2321	33.7344	22.472	47.6524	37.2676	15.1319	-1.50087	7.61394e-05	0.000717149	-1.67244	8.85771e-06	9.79596e-05	-1.58665	1.22738e-06	1.26037e-05
HTATSF1	4018.84	4112.12	5082.66	5008.76	4865.18	4950.96	5031.13	4807.62	0.277663	4.88273e-05	0.000492579	0.296337	1.36599e-05	0.000142693	0.287	1.22797e-06	1.26037e-05
OVOL2	9.88509	1.35848	24.4519	30.5216	30.4977	31.7682	35.1381	44.3148	2.63716	6.24962e-06	8.30862e-05	2.26493	0.000106423	0.000848061	2.45104	1.23085e-06	1.26266e-05
BLVRA	1056.61	1241.65	709.105	775.088	889.248	763.66	839.054	827.93	-0.502749	4.67322e-05	0.000474643	-0.532462	1.4492e-05	0.000150295	-0.517606	1.24524e-06	1.27675e-05
AMPH	342.683	381.733	232.293	213.651	242.376	259.033	237.448	249.676	-0.54148	0.000165882	0.00139249	-0.654634	4.24476e-06	5.15844e-05	-0.598057	1.25337e-06	1.28441e-05
STAC3	70.294	62.4901	21.1176	24.8992	22.472	17.106	20.231	25.9404	-1.65171	1.80045e-05	0.000207335	-1.53524	3.7714e-05	0.000347987	-1.59348	1.25862e-06	1.28911e-05
CTSC	874.281	991.691	1285.95	1281.1	1356.34	1223.08	1244.74	1220.28	0.399255	0.000191198	0.00156449	0.491567	3.76238e-06	4.64651e-05	0.445411	1.26757e-06	1.29759e-05
DDX56	2028.64	2128.74	2717.5	2803.97	2962.29	2662.42	2591.7	2837.23	0.375575	0.000136349	0.0011771	0.447028	5.20876e-06	6.18456e-05	0.411301	1.26928e-06	1.29866e-05
GAPDH	20280.9	22870	27764	27779.5	31449.5	27221.7	27202.2	26654.8	0.324398	0.000340578	0.00257652	0.428958	2.14755e-06	2.82801e-05	0.376678	1.27037e-06	1.29909e-05
STX3	1462.99	1433.2	1070.33	1032.92	1125.2	1069.12	1121.22	1065.72	-0.416668	3.47975e-05	0.000366836	-0.426148	2.02319e-05	0.00020133	-0.421408	1.28664e-06	1.31504e-05
SOX12	2375.72	2116.51	3247.66	3073.04	2780.1	3071.75	2907.94	2995.03	0.411962	4.41798e-05	0.000452261	0.434114	1.5931e-05	0.000163545	0.423038	1.28845e-06	1.31619e-05
SFXN3	657.908	590.939	383.45	381.52	422.152	465.527	407.814	366.408	-0.59897	6.6224e-05	0.000637021	-0.656178	1.08042e-05	0.000116421	-0.627574	1.29169e-06	1.3185e-05
SQSTM1	2381.21	2704.73	1869.46	1855.39	2010.44	1797.35	1893.2	1868.79	-0.456274	9.90004e-06	0.00012431	-0.40837	7.11006e-05	0.000596777	-0.432322	1.29206e-06	1.3185e-05
PXMP2	103.244	112.754	171.163	195.178	231.943	183.278	173.561	175.098	0.71713	0.000241672	0.00192723	0.896431	3.05312e-06	3.86646e-05	0.80678	1.29749e-06	1.32334e-05
ADAMTSL5	81.2774	101.886	48.9038	32.128	36.9182	40.3212	28.7493	28.1021	-1.50291	5.92746e-06	7.91821e-05	-1.22748	0.000121312	0.000945405	-1.3652	1.30312e-06	1.32839e-05
ULK2	578.827	551.543	341.215	383.127	365.972	430.093	371.612	410.723	-0.486331	0.00031591	0.00241527	-0.633332	2.38222e-06	3.10388e-05	-0.559831	1.3049e-06	1.3295e-05
SPRTN	1430.04	1518.78	2042.85	1936.52	2081.06	1783.91	1721.76	1998.49	0.315748	0.000792708	0.0051948	0.457055	1.01612e-06	1.44777e-05	0.386401	1.30886e-06	1.33284e-05
FAM149B1	545.877	535.241	350.107	373.488	382.023	353.116	421.657	378.297	-0.491339	8.26207e-05	0.000767784	-0.5486	8.87595e-06	9.81075e-05	-0.51997	1.31077e-06	1.33409e-05
MTCH2	1974.82	2180.36	2749.73	2766.22	3212.69	2507.25	2720.54	2760.49	0.358354	0.000472565	0.00340422	0.48941	1.65225e-06	2.24165e-05	0.423882	1.32692e-06	1.34983e-05
HMGCLL1	75.7857	77.4334	21.1176	22.4896	37.7208	24.4371	26.6197	27.0212	-1.55607	2.23011e-05	0.000249994	-1.4819	3.33377e-05	0.000312324	-1.51898	1.35588e-06	1.37856e-05
MATR3	10819.8	11889.4	14949	15382.1	15437.4	14006.1	14497.1	15145.9	0.357268	0.000147261	0.00125845	0.428391	5.25241e-06	6.22173e-05	0.39283	1.35946e-06	1.38147e-05
INPP5A	472.288	516.222	732.446	691.556	711.88	734.335	678.271	697.148	0.509431	4.22189e-05	0.000434394	0.529752	1.78675e-05	0.000180565	0.519591	1.36173e-06	1.38306e-05
COLGALT1	2488.85	2745.49	3828.95	3865.8	3566.62	3721.77	3403.07	3419.81	0.425121	0.000188073	0.00154551	0.522642	4.20748e-06	5.1255e-05	0.473881	1.37447e-06	1.39528e-05
NCDN	1125.8	1187.31	1741.64	1722.86	1459.07	1474.78	1393.81	1613.71	0.369563	0.000508744	0.00362324	0.506505	1.6374e-06	2.22601e-05	0.438034	1.39798e-06	1.4184e-05
EMC3	1118.11	1173.73	1487.12	1618.45	1891.66	1462.56	1427.88	1527.24	0.361791	0.00111102	0.00689296	0.544033	8.05587e-07	1.17606e-05	0.452912	1.40471e-06	1.42448e-05
HS6ST2	1558.55	1706.25	2197.34	2358.2	2435.8	2181.01	2190.27	2207.09	0.425844	0.000172152	0.00143645	0.516991	4.73631e-06	5.67372e-05	0.471418	1.4118e-06	1.43092e-05
QTRT1	483.271	448.298	676.873	693.965	758.429	692.792	626.096	684.177	0.517127	0.000137662	0.00118685	0.609573	5.92668e-06	6.87106e-05	0.56335	1.4126e-06	1.43099e-05
CDCA7	2191.2	2375.98	2838.64	2891.52	3556.99	3187.82	3255.06	3143.11	0.484472	1.24014e-05	0.000150379	0.442441	6.38967e-05	0.000544473	0.463457	1.41796e-06	1.43567e-05
ENSG00000268205	117.523	93.7351	278.974	184.736	219.904	248.037	271.521	179.421	1.13565	2.21896e-05	0.000249041	1.10283	3.53446e-05	0.000328985	1.11924	1.41883e-06	1.4358e-05
ADAMTSL4	59.3105	55.6977	18.8947	12.048	12.0385	18.3278	3.19437	12.9702	-2.3425	1.10497e-05	0.000136024	-2.02214	7.20894e-05	0.00060357	-2.18232	1.42158e-06	1.43725e-05
SBNO1	2394.39	2195.3	3582.21	3712.39	3071.44	3556.82	3509.55	3419.81	0.606111	2.27205e-05	0.000253828	0.591835	3.4625e-05	0.000323482	0.598973	1.42173e-06	1.43725e-05
XKR8	535.992	566.486	364.556	365.456	391.654	364.113	419.527	343.71	-0.551795	3.37556e-05	0.000357596	-0.555925	2.38337e-05	0.000233145	-0.55386	1.44233e-06	1.45731e-05
PPP6R2	789.709	831.39	1074.77	1040.95	1074.64	1085.01	1086.09	1031.13	0.39741	2.87291e-05	0.000311299	0.39474	2.81396e-05	0.000270126	0.396075	1.45403e-06	1.46837e-05
RANBP10	516.221	543.392	838.034	738.944	767.257	730.67	747.482	757.675	0.492834	0.000103236	0.000932623	0.562041	8.12936e-06	9.09523e-05	0.527438	1.46599e-06	1.47968e-05
B4GALT2	1698.04	1880.14	2295.15	2320.45	2497.6	2220.11	2429.85	2292.48	0.371886	7.33916e-05	0.000697005	0.409963	1.13883e-05	0.000122062	0.390924	1.47012e-06	1.48232e-05
ZNF544	7.6884	9.50936	41.1237	43.3728	24.8797	45.2087	39.3972	33.5063	2.20296	1.86199e-05	0.000213399	2.09105	4.43505e-05	0.00039864	2.14701	1.46998e-06	1.48232e-05
RNF139	819.364	790.635	1029.2	1104.4	1258.43	1028.8	1104.19	1084.09	0.41294	0.000158751	0.00134337	0.493748	5.38985e-06	6.34414e-05	0.453344	1.47252e-06	1.48397e-05
WASF2	3511.4	3814.61	2749.73	2788.71	2377.21	2769.95	2750.35	2738.87	-0.412344	0.000101216	0.00091608	-0.471486	8.42252e-06	9.38157e-05	-0.441915	1.48419e-06	1.49496e-05
LRPAP1	2611.86	2726.47	3463.28	3356.57	3573.84	3229.36	3249.74	3064.21	0.252825	0.00110073	0.00683999	0.378893	8.79297e-07	1.27079e-05	0.315859	1.50012e-06	1.51021e-05
EEF1E1	237.242	262.187	350.107	431.319	541.735	353.116	442.952	437.744	0.722261	0.000109913	0.000984715	0.828842	7.86474e-06	8.83841e-05	0.775552	1.50193e-06	1.51125e-05
MAK	39.5404	58.4146	92.2504	95.5808	93.0981	102.636	111.803	113.489	1.17595	4.6162e-06	6.34524e-05	0.955018	0.000188616	0.0013838	1.06548	1.51448e-06	1.5231e-05
WDR73	113.129	141.282	198.95	200.8	211.878	219.934	210.828	216.17	0.768779	1.22284e-05	0.000148651	0.692319	7.06228e-05	0.000593261	0.730549	1.52071e-06	1.52857e-05
SLC39A14	2521.8	2727.83	3853.4	3818.41	3617.18	3642.35	3583.02	3533.3	0.449908	0.00011661	0.00103376	0.521873	7.54364e-06	8.54424e-05	0.485891	1.52295e-06	1.53003e-05
IQSEC1	1140.08	1007.99	2169.55	1922.06	1469.51	1805.9	1794.17	1854.74	0.75842	4.22704e-05	0.000434464	0.787742	2.05751e-05	0.000204342	0.773081	1.5303e-06	1.53662e-05
HSD17B4	4103.41	4540.04	3289.89	3424.04	3731.15	3202.48	3206.08	3337.66	-0.4118	2.38744e-06	3.54742e-05	-0.308539	0.000387485	0.00253086	-0.360169	1.54655e-06	1.55213e-05
DDIT3	198.8	206.489	58.9069	62.6496	90.6904	122.186	122.451	75.6594	-0.926472	0.00193438	0.0108145	-1.50908	5.50131e-07	8.32047e-06	-1.21778	1.54981e-06	1.55461e-05
GRHL3	65.9006	39.3959	12.226	9.6384	9.63084	17.106	14.9071	6.48509	-2.05205	0.00010218	0.000924373	-2.34188	8.82339e-06	9.76872e-05	-2.19696	1.55497e-06	1.55898e-05
ENSG00000290791	58.2122	50.2638	16.6718	16.064	13.6437	13.4404	20.231	21.617	-1.55251	0.000133849	0.00115859	-1.81799	6.98034e-06	7.95988e-05	-1.68525	1.58614e-06	1.58941e-05
PFKFB4	166.948	164.376	242.296	269.072	276.887	256.59	271.521	246.434	0.639194	5.30248e-05	0.000527266	0.6708	1.72772e-05	0.000175478	0.654997	1.59102e-06	1.59348e-05
NKX2-3	57.1139	67.924	23.3405	21.6864	14.4463	17.106	11.7127	24.8595	-1.80227	1.98148e-05	0.000225775	-1.66372	4.5805e-05	0.000410251	-1.73299	1.59265e-06	1.59429e-05
ZNF513	422.862	503.996	263.414	283.53	258.428	262.699	231.059	260.485	-0.881921	1.12956e-05	0.000138612	-0.783652	8.18043e-05	0.000672891	-0.832786	1.60311e-06	1.60394e-05
NME6	762.25	783.843	962.516	1024.88	1104.34	1133.88	1078.63	1010.59	0.474157	1.03378e-05	0.000129205	0.419113	8.92576e-05	0.000724162	0.446635	1.60788e-06	1.60788e-05
BYSL	1125.8	1274.25	1530.47	1596.76	1621.19	1496.77	1502.42	1616.95	0.3602	9.32079e-05	0.000853528	0.404165	1.01808e-05	0.000110234	0.382183	1.61633e-06	1.6155e-05
NOLC1	7263.34	7197.23	11516.9	11371.7	9886.06	10811	10784.2	10651.8	0.571426	4.59017e-05	0.000467428	0.597262	2.03095e-05	0.000202003	0.584344	1.62174e-06	1.61938e-05
ZRANB2	3129.18	3401.63	4398.01	4596.72	5109.96	4171.42	4410.36	5159.97	0.488129	6.43288e-05	0.000621872	0.528671	1.46719e-05	0.000151848	0.5084	1.62187e-06	1.61938e-05
PPM1F	1478.37	1454.93	1960.6	1959.81	1701.45	1863.33	1941.11	1970.39	0.391721	1.28652e-05	0.000155614	0.354431	7.36142e-05	0.000614916	0.373076	1.64224e-06	1.63887e-05
SYNPO	127.408	104.603	34.455	43.3728	32.9054	56.2054	48.9803	31.3446	-1.35687	0.000185125	0.00152507	-1.64927	5.39245e-06	6.34414e-05	-1.50307	1.65941e-06	1.65516e-05
HSP90AB1	33682.9	37037.6	48490.4	47260.3	42855.6	45708.4	43493.5	44903.9	0.337614	0.000110312	0.000987373	0.387721	8.92478e-06	9.84314e-05	0.362668	1.66645e-06	1.66133e-05
PCDH9	1650.81	1521.5	2194	2120.45	1983.15	1984.29	1995.42	2035.24	0.336517	0.000175455	0.00145962	0.404575	5.73121e-06	6.67515e-05	0.370546	1.67038e-06	1.66439e-05
SUDS3	1815.56	1798.63	2694.16	2656.99	2284.11	2646.54	2528.87	2447.04	0.490779	3.4479e-05	0.000363873	0.4954	2.7945e-05	0.000268797	0.49309	1.67645e-06	1.66959e-05
CHST10	495.353	482.26	721.331	728.503	692.618	652.471	681.465	685.258	0.460694	0.000166019	0.00139304	0.548205	6.08055e-06	7.03327e-05	0.504449	1.67917e-06	1.67143e-05
PRELID1	2158.24	2863.68	3551.08	3864.2	4145.27	3158.5	3509.55	3928.89	0.492919	0.000257217	0.00203534	0.621418	3.92936e-06	4.82753e-05	0.557168	1.6837e-06	1.67509e-05
IL12RB2	58.2122	59.7731	142.266	155.821	97.111	105.08	106.479	144.834	1.01211	0.000121334	0.00106592	1.15869	8.2797e-06	9.2378e-05	1.0854	1.6871e-06	1.67761e-05
USP15	1157.65	1252.52	1552.7	1681.1	1821.83	1505.33	1572.69	1699.09	0.402681	0.000188748	0.00155031	0.488045	5.4146e-06	6.36152e-05	0.445363	1.68961e-06	1.67925e-05
TIMM10	420.666	478.185	670.205	706.013	886.84	584.047	685.724	777.13	0.60436	0.000241325	0.00192554	0.752807	4.23605e-06	5.15408e-05	0.678583	1.69962e-06	1.68833e-05
SRP72	3978.2	4457.17	5311.62	5588.67	5798.57	5349.28	5642.32	5719.85	0.401258	3.3291e-05	0.000353637	0.403117	2.98027e-05	0.000282754	0.402187	1.71169e-06	1.69945e-05
TCTN2	322.913	383.091	554.614	503.607	500.001	532.729	489.803	526.373	0.551574	3.98579e-05	0.00041368	0.561326	2.4823e-05	0.000242118	0.55645	1.71437e-06	1.70125e-05
IQCE	532.697	556.977	858.04	878.701	755.218	774.657	830.536	908.994	0.62173	2.76406e-05	0.000300676	0.61041	3.59484e-05	0.000334143	0.61607	1.71937e-06	1.70534e-05
CCDC66	470.091	399.393	637.973	608.023	719.905	612.15	654.845	719.845	0.604602	2.74517e-05	0.000298956	0.592107	3.6463e-05	0.000338302	0.598354	1.73014e-06	1.71514e-05
GLT8D1	1242.23	1347.61	1568.26	1715.64	1810.6	1715.49	1711.12	1680.72	0.395139	3.37399e-05	0.000357596	0.395798	2.99331e-05	0.000283857	0.395469	1.73608e-06	1.71841e-05
LHX1	186.718	157.584	106.699	93.9744	87.4801	102.636	93.7015	82.1445	-0.89809	2.331e-05	0.00025948	-0.849828	4.32507e-05	0.000391021	-0.873959	1.73537e-06	1.71841e-05
ZNF776	210.882	184.753	280.086	305.216	284.912	296.911	311.983	355.599	0.697055	4.16334e-06	5.80481e-05	0.551556	0.000248552	0.00174784	0.624306	1.73531e-06	1.71841e-05
ABHD10	1219.16	1310.93	1586.04	1727.68	2219.91	1765.58	1826.11	1810.42	0.509374	6.43294e-05	0.000621872	0.548445	1.59466e-05	0.000163545	0.528909	1.73926e-06	1.72068e-05
TXN	6148.53	6822.29	8224.73	8664.93	10256	8045.92	8440.59	8632.74	0.36821	0.000370844	0.00276259	0.483363	2.88944e-06	3.6893e-05	0.425787	1.74274e-06	1.72325e-05
PDCD5	1624.45	1896.44	2515.21	2704.38	3262.45	2238.44	2506.51	2908.56	0.535535	0.000305885	0.00234878	0.68704	3.4772e-06	4.34349e-05	0.611287	1.74433e-06	1.72394e-05
PRKCG	81.2774	74.7164	30.0092	24.8992	32.9054	24.4371	35.1381	16.2127	-1.62657	1.25397e-05	0.000151772	-1.41443	8.33142e-05	0.000682526	-1.5205	1.76958e-06	1.74802e-05
FBXO42	880.871	960.446	692.434	679.508	664.528	695.236	726.186	709.037	-0.373183	0.000146372	0.0012514	-0.436701	7.31941e-06	8.30893e-05	-0.404942	1.77585e-06	1.75332e-05
CCT2	6082.63	8304.39	10073.1	11721.1	13128.4	9317.87	10514.8	12386.5	0.57792	0.000178289	0.00147689	0.697159	6.09692e-06	7.04817e-05	0.63754	1.77771e-06	1.75426e-05
SRPRB	1610.17	1865.19	2419.63	2626.47	3142.86	2286.09	2318.05	2838.31	0.51394	0.000293044	0.00227442	0.65519	3.72229e-06	4.60682e-05	0.584565	1.78872e-06	1.76423e-05
TIMM21	538.188	546.109	724.666	779.104	780.098	696.458	679.336	763.079	0.395178	0.000268635	0.00211656	0.49384	4.08794e-06	5.00103e-05	0.444509	1.80593e-06	1.7803e-05
TCF25	1035.74	1166.93	1439.33	1514.84	1706.26	1561.53	1523.71	1520.75	0.479777	4.97514e-05	0.000500085	0.500693	2.14308e-05	0.000212005	0.490235	1.80867e-06	1.7812e-05
ZNF587B	117.523	70.641	248.965	179.917	148.475	215.047	181.014	203.2	1.07244	2.06113e-05	0.000233989	1.01469	5.14432e-05	0.000452902	1.04357	1.80793e-06	1.7812e-05
NGLY1	682.071	817.805	965.851	987.936	1015.25	990.925	1075.44	1053.83	0.475042	8.37123e-06	0.000107472	0.406274	0.000128112	0.000989227	0.440658	1.81339e-06	1.78494e-05
KCNN1	149.375	135.848	71.1328	81.1232	81.8621	84.308	69.2113	63.7701	-0.985015	1.30309e-05	0.000157521	-0.864453	8.27072e-05	0.000678381	-0.924734	1.82213e-06	1.79264e-05
ALDH1B1	1547.57	1717.12	2357.39	2343.74	2317.82	2009.95	2033.75	2307.61	0.375624	0.000635139	0.00433607	0.522174	1.85487e-06	2.47325e-05	0.448899	1.82827e-06	1.79749e-05
WIPI2	2202.18	2215.68	2894.22	2727.67	2919.75	3028.98	2857.89	2668.62	0.367606	3.43734e-05	0.000362955	0.368229	3.13596e-05	0.000295578	0.367917	1.82891e-06	1.79749e-05
NUP153	4062.77	4264.27	7164.41	6746.88	5525.69	6127.61	6222.63	6607.23	0.601425	5.81684e-05	0.000570825	0.639564	1.88951e-05	0.000189431	0.620494	1.84256e-06	1.80998e-05
TMEM254	313.028	370.865	202.284	187.146	225.522	228.487	223.606	193.472	-0.666982	8.51561e-05	0.000789039	-0.732467	1.30749e-05	0.000137833	-0.699724	1.85257e-06	1.8189e-05
DCUN1D5	1988	2331.15	2880.88	3020.84	3503.22	2705.19	2779.1	3192.83	0.421955	0.000316966	0.00242085	0.541401	3.62058e-06	4.49942e-05	0.481678	1.85526e-06	1.82063e-05
MKRN2	701.841	698.259	952.513	1022.47	1032.91	955.491	989.189	1000.87	0.487582	6.46902e-05	0.000623501	0.521286	1.74312e-05	0.000176865	0.504434	1.87692e-06	1.84002e-05
MSANTD7	986.312	1027.01	1268.17	1403.99	1418.14	1242.63	1328.86	1338.09	0.372957	0.000165403	0.00138967	0.441945	6.94815e-06	7.93245e-05	0.407451	1.87627e-06	1.84002e-05
PCLAF	396.502	429.28	589.069	609.629	684.592	522.954	577.116	622.569	0.478024	0.000326504	0.00248455	0.610053	3.60508e-06	4.48748e-05	0.544038	1.89643e-06	1.85821e-05
ENSG00000287769	153.768	154.867	71.1328	73.8944	76.2441	86.7518	74.5353	56.2041	-1.09454	2.96533e-05	0.000320065	-1.06101	3.82e-05	0.000351186	-1.07778	1.91097e-06	1.87152e-05
HNRNPU	17234.1	16544.9	24573.1	24352.2	19341.9	23090.6	23125.1	23119.4	0.451841	2.25164e-05	0.000251691	0.431705	5.10948e-05	0.000450425	0.441773	1.92642e-06	1.88498e-05
LETR1	42.8354	73.3579	10.0031	18.4736	16.854	14.6623	13.8423	11.8893	-2.10505	1.99046e-05	0.000226666	-1.91304	5.77855e-05	0.00050022	-2.00904	1.92666e-06	1.88498e-05
CDC16	752.365	681.957	942.51	949.383	1063.41	961.6	944.468	938.177	0.399972	0.000129633	0.00112772	0.459452	9.23884e-06	0.000101066	0.429712	1.93611e-06	1.89328e-05
NDUFAB1	1411.37	1609.8	2117.31	2331.69	3105.14	2093.04	2338.28	2621.06	0.63814	0.000134036	0.0011597	0.740917	8.97426e-06	9.88689e-05	0.689528	1.94704e-06	1.90301e-05
LINC01963	20.8685	46.1883	93.3619	101.203	69.021	73.3113	68.1465	82.1445	1.18424	0.000205813	0.00167143	1.42119	5.9324e-06	6.87374e-05	1.30272	1.95074e-06	1.90567e-05
SAC3D1	710.628	737.655	979.188	996.772	1178.17	1042.24	1038.17	918.722	0.464788	0.000145518	0.0012452	0.54206	8.29152e-06	9.24587e-05	0.503424	1.95457e-06	1.90846e-05
HMGN4	1790.3	2013.27	2520.77	2620.04	3325.05	2418.05	2690.72	2776.7	0.467096	0.000220551	0.00177775	0.573078	5.54733e-06	6.49098e-05	0.520087	1.95879e-06	1.91162e-05
LAS1L	1615.66	1710.33	2188.45	2262.62	2093.9	2099.15	2182.82	2127.11	0.361506	7.87154e-05	0.000737115	0.39425	1.51978e-05	0.000156728	0.377878	1.96092e-06	1.91273e-05
MYC	2928.18	2718.32	4413.57	4347.72	4557.79	4773.79	4581.79	4249.9	0.682931	2.37252e-05	0.000263087	0.655124	4.97384e-05	0.000440974	0.669028	1.96871e-06	1.91937e-05
KIF25	57.1139	50.2638	1.11145	10.4416	8.82827	13.4404	11.7127	6.48509	-2.35565	0.000210393	0.00170364	-2.92685	5.99449e-06	6.94169e-05	-2.64125	2.00458e-06	1.95336e-05
FAM217B	969.837	1086.78	1442.66	1552.59	1371.59	1413.69	1409.78	1471.04	0.477933	5.90926e-05	0.000578519	0.504656	2.06254e-05	0.000204681	0.491294	2.00698e-06	1.95472e-05
RBM28	1616.76	1446.78	2250.69	2186.31	2002.41	2094.26	2168.98	2100.09	0.468199	5.13614e-05	0.000512823	0.487416	2.36443e-05	0.000231404	0.477808	2.01108e-06	1.95774e-05
[truncated: 17,452 more rows]
