# Supplementary material for: A mitochondria-driven quality control mechanism for peroxisomal membrane proteins
Source: Nat Commun. 2026 Jun 10;17:7375. doi: 10.1038/s41467-026-74117-6 (PMC13402316; doi:10.1038/s41467-026-74117-6)
Supplement: Supplementary file 5 — Supplementary Data 3 [file 41467_2026_74117_MOESM5_ESM.xlsx]

## Sheet: Legends
Supplementary Data 3. Results from CRISPR screens on PMP-GFP reporters analyzed using MAGeCK.
Results from CRISPR-Cas9 screens using an sgRNA library targeting human E3 ligases, identifying factors regulating the turnover of PMP34 (Sheet a), PEX11A (Sheet b), and PEX11B (Sheet c).
Gene-level statistical significance for sgRNA enrichment (“pos”) or depletion (“neg”) was calculated using the MAGeCK algorithm based on robust rank aggregation (RRA).
P values (pos|p-value, neg|p-value) were adjusted for multiple comparisons using the Benjamini–Hochberg procedure, yielding corresponding FDR values (pos|fdr, neg|fdr).
The tables also report the targeted gene symbol (id), number of targeting sgRNAs (num), α-RRA scores (pos|score, neg|score), log₂ fold changes in sgRNA abundance (pos|lfc, neg|lfc), and rank positions (pos|rank, neg|rank).

## Sheet: (a) PMP34
id	num	neg|score	neg|p-value	neg|fdr	neg|rank	neg|goodsgrna	neg|lfc	pos|score	pos|p-value	pos|fdr	pos|rank	pos|goodsgrna	pos|lfc
MARCH5	6	0.83451	0.86464	0.999995	752	1	3.3138	2.9155e-15	4.9463e-06	0.001449	1	5	3.3138
CUL3	6	0.76041	0.83471	0.999995	728	1	1.4326	4.8156e-13	4.9463e-06	0.001449	2	5	1.4326
MUL1	6	1	1	0.999995	879	0	0.8695	2.9232e-08	4.9463e-06	0.001449	3	6	0.8695
RNF7	6	0.99511	0.99524	0.999995	871	0	0.82373	4.0685e-05	0.00025226	0.055435	4	5	0.82373
RNF126	6	0.9997	0.99979	0.999995	878	0	0.54118	0.00030485	0.0014394	0.253043	5	6	0.54118
RNF146	5	0.99935	0.99939	0.999995	876	0	0.83788	0.00038744	0.0019241	0.260248	6	5	0.83788
PELI2	6	0.99959	0.99967	0.999995	877	0	0.39844	0.00040607	0.0020725	0.260248	7	6	0.39844
POC1B	6	0.35111	0.56655	0.990533	492	1	0.73656	0.0011941	0.0060889	0.554348	8	4	0.73656
ZMIZ2	6	0.99878	0.9988	0.999995	875	0	0.56177	0.0012215	0.006178	0.554348	9	6	0.56177
UBE4A	6	0.97771	0.97805	0.999995	853	0	0.60489	0.0012436	0.0063066	0.554348	10	5	0.60489
KLHL25	6	0.99198	0.99219	0.999995	865	0	0.5572	0.0015125	0.0076915	0.594099	11	5	0.5572
PHF23	6	0.95127	0.95161	0.999995	821	0	0.4252	0.0017609	0.0087896	0.594099	12	3	0.4252
ARIH2	6	0.98808	0.98828	0.999995	861	0	0.56736	0.0018372	0.0092051	0.594099	13	5	0.56736
PCGF1	6	0.99811	0.99822	0.999995	874	0	0.38074	0.0018885	0.0094623	0.594099	14	6	0.38074
ZBTB49	6	0.99794	0.99807	0.999995	873	0	0.50009	0.0020623	0.010432	0.606394	15	6	0.50009
SOCS7	6	0.94551	0.94585	0.999995	816	0	0.68618	0.0022697	0.011372	0.606394	16	4	0.68618
TRIM49D1	5	0.37084	0.54489	0.990533	509	2	0.75135	0.0026177	0.011728	0.606394	17	3	0.75135
KCND1	6	0.65006	0.77847	0.999995	674	1	0.95286	0.0036124	0.016377	0.766819	18	5	0.95286
RAB40C	6	0.23364	0.42872	0.990533	373	2	0.421	0.0036488	0.016575	0.766819	19	4	0.421
RNF216	6	0.67025	0.79369	0.999995	688	1	0.3384	0.0039259	0.017574	0.772391	20	3	0.3384
PIAS3	6	0.97617	0.97653	0.999995	849	0	0.58404	0.0045418	0.019454	0.814286	21	4	0.58404
TRAF3IP2	6	0.97866	0.97912	0.999995	854	0	0.32284	0.004958	0.020869	0.833794	22	3	0.32284
FBXO31	6	0.98358	0.98381	0.999995	859	0	0.54546	0.0051955	0.021838	0.834594	23	5	0.54546
TBL1XR1	6	0.89363	0.89907	0.999995	781	1	0.67191	0.005685	0.023589	0.863949	24	5	0.67191
ZSWIM6	5	0.89055	0.89135	0.999995	778	1	0.48001	0.0061683	0.02535	0.871337	25	4	0.48001
BAZ2B	6	0.9427	0.94254	0.999995	813	0	0.38737	0.0065289	0.026537	0.871337	26	3	0.38737
HECW2	6	0.84711	0.87121	0.999995	757	1	0.45326	0.006613	0.026765	0.871337	27	4	0.45326
SOCS1	6	0.94673	0.94703	0.999995	818	0	0.22782	0.0080701	0.03183	0.882428	28	4	0.22782
ANKRD39	6	0.13039	0.30248	0.990533	255	2	0.58456	0.0083213	0.032878	0.882428	29	4	0.58456
FBXO7	6	0.3899	0.60082	0.990533	520	2	0.66466	0.0084147	0.033155	0.882428	30	4	0.66466
SHPRH	6	0.99563	0.99578	0.999995	872	0	0.33611	0.008577	0.03368	0.882428	31	5	0.33611
KCTD12	4	0.30055	0.44235	0.990533	434	2	0.18291	0.0088202	0.029169	0.882428	32	2	0.18291
KLHL3	6	0.33419	0.54745	0.990533	476	2	0.52561	0.009239	0.036202	0.882428	33	4	0.52561
RNF17	6	0.99179	0.99202	0.999995	864	0	0.29595	0.009658	0.037627	0.882428	34	5	0.29595
ZBTB22	6	0.96002	0.96067	0.999995	830	0	0.5698	0.0097519	0.037973	0.882428	35	4	0.5698
NOSIP	6	0.98734	0.98756	0.999995	860	0	0.35988	0.0098325	0.03824	0.882428	36	4	0.35988
KCNRG	6	0.059091	0.1622	0.92402	149	1	0.36271	0.010112	0.03921	0.882428	37	5	0.36271
TRIM49C	6	0.64266	0.77284	0.999995	666	2	0.12623	0.010916	0.041564	0.882428	38	3	0.12623
RNF138	6	0.75078	0.83164	0.999995	722	1	0.50823	0.011635	0.04382	0.882428	39	4	0.50823
ZBTB14	6	0.52808	0.69038	0.999995	600	1	-0.13509	0.012059	0.045462	0.882428	40	2	-0.13509
FBXL13	6	0.52342	0.68708	0.999995	597	2	0.048975	0.012389	0.0465	0.882428	41	3	0.048975
AMFR	6	0.81164	0.85393	0.999995	739	1	0.48102	0.012602	0.047282	0.882428	42	4	0.48102
SPOP	6	0.3418	0.55594	0.990533	483	1	0.27932	0.012855	0.048192	0.882428	43	5	0.27932
AVP	5	0.040274	0.11658	0.904096	118	3	-0.22754	0.013111	0.045432	0.882428	44	2	-0.22754
KCTD18	6	0.68727	0.80666	0.999995	698	1	0.46527	0.013206	0.049409	0.882428	45	4	0.46527
RNF10	6	0.92892	0.92775	0.999995	800	1	0.29055	0.013964	0.051724	0.882428	46	5	0.29055
PRAME	6	0.98266	0.9829	0.999995	858	0	0.45887	0.014174	0.052337	0.882428	47	4	0.45887
KCTD17	6	0.9347	0.9342	0.999995	804	0	0.26516	0.015102	0.055473	0.882428	48	5	0.26516
PLAGL1	6	0.97591	0.97623	0.999995	848	0	0.33265	0.0153	0.056047	0.882428	49	4	0.33265
FBXL16	6	0.39567	0.60439	0.990533	525	2	0.23216	0.015482	0.056571	0.882428	50	3	0.23216
CUL5	6	0.96417	0.96512	0.999995	835	0	0.37652	0.016621	0.060152	0.882428	51	4	0.37652
ZYG11B	6	0.51307	0.68028	0.999995	595	1	0.37635	0.016766	0.060558	0.882428	52	5	0.37635
ASB12	6	0.19974	0.38682	0.990533	336	2	0.024324	0.016826	0.060785	0.882428	53	3	0.024324
DCAF11	6	0.06183	0.16812	0.92402	157	1	0.52623	0.016836	0.060805	0.882428	54	4	0.52623
TRIM32	6	0.99435	0.9945	0.999995	869	0	0.31762	0.017031	0.0613	0.882428	55	5	0.31762
EED	6	0.96963	0.97013	0.999995	838	0	0.51167	0.018011	0.064723	0.882428	56	5	0.51167
RNF220	6	0.31672	0.52718	0.990533	453	2	0.2716	0.018194	0.065336	0.882428	57	3	0.2716
KBTBD7	6	0.39642	0.60487	0.990533	527	1	0.49634	0.018476	0.066226	0.882428	58	4	0.49634
BRAP	6	0.75223	0.83207	0.999995	723	1	0.53909	0.018602	0.066553	0.882428	59	4	0.53909
SMU1	6	0.20444	0.39274	0.990533	342	3	-0.42942	0.018895	0.067582	0.882428	60	2	-0.42942
ZBTB20	6	0.8411	0.86768	0.999995	756	1	0.39837	0.018992	0.06777	0.882428	61	5	0.39837
APPBP2	6	0.65102	0.77909	0.999995	675	1	0.42665	0.019192	0.068591	0.882428	62	5	0.42665
MARCH7	6	0.022299	0.078464	0.87657	76	3	-0.20069	0.021081	0.074645	0.882428	63	2	-0.20069
SOCS5	6	0.5053	0.67485	0.999995	591	2	0.43132	0.021165	0.074972	0.882428	64	4	0.43132
RNF34	6	0.89282	0.89852	0.999995	780	1	0.55105	0.021171	0.074972	0.882428	65	4	0.55105
FBXO44	6	0.16162	0.34094	0.990533	293	1	0.34334	0.021555	0.076317	0.882428	66	5	0.34334
RNF8	6	0.59586	0.73813	0.999995	635	1	0.60489	0.021665	0.076663	0.882428	67	5	0.60489
TRAF6	5	0.94828	0.94859	0.999995	819	0	0.4285	0.021733	0.069303	0.882428	68	4	0.4285
ZBTB47	6	0.47783	0.6568	0.997405	575	2	0.33997	0.021869	0.077237	0.882428	69	3	0.33997
TTC3	6	0.99254	0.99277	0.999995	866	0	0.44452	0.021886	0.077286	0.882428	70	5	0.44452
AIRE	6	0.95522	0.9557	0.999995	826	0	0.29868	0.021997	0.077603	0.882428	71	5	0.29868
KCTD19	6	0.99303	0.99324	0.999995	867	0	0.39954	0.02319	0.081511	0.882428	72	5	0.39954
WDR76	6	0.011047	0.04194	0.73004	49	3	-0.28468	0.023431	0.082272	0.882428	73	2	-0.28468
TRIM31	6	0.91339	0.914	0.999995	786	1	0.23515	0.023598	0.082737	0.882428	74	5	0.23515
FBXO2	6	0.67629	0.79836	0.999995	692	2	0.39105	0.023859	0.08345	0.882428	75	3	0.39105
PHF19	6	0.34302	0.55735	0.990533	484	1	0.31763	0.023952	0.083697	0.882428	76	5	0.31763
ZNF521	6	0.57253	0.72204	0.999995	622	2	-0.10439	0.024562	0.085596	0.882428	77	2	-0.10439
KCTD15	6	0.2899	0.49531	0.990533	425	2	0.31714	0.025058	0.087238	0.882428	78	3	0.31714
TRIP12	6	0.9736	0.97388	0.999995	846	0	0.39334	0.025116	0.087417	0.882428	79	4	0.39334
KEAP1	6	0.2465	0.4447	0.990533	388	2	0.51034	0.025952	0.090147	0.882428	80	4	0.51034
PRAMEF18	5	0.61305	0.73696	0.999995	650	1	0.64042	0.026081	0.080284	0.882428	81	4	0.64042
FBXO43	6	0.96271	0.96363	0.999995	834	0	0.2371	0.026099	0.090711	0.882428	82	5	0.2371
SKP2	6	0.87562	0.88749	0.999995	770	1	0.53163	0.026294	0.091314	0.882428	83	4	0.53163
JADE1	6	0.3852	0.59775	0.990533	516	2	0.53351	0.026406	0.091611	0.882428	84	4	0.53351
RHOBTB2	6	0.60976	0.74837	0.999995	647	1	0.20626	0.026606	0.092304	0.882428	85	3	0.20626
ASB6	6	0.2325	0.42726	0.990533	370	2	0.35766	0.026776	0.092759	0.882428	86	4	0.35766
ZBTB2	6	0.97098	0.97141	0.999995	843	0	0.022226	0.026821	0.092927	0.882428	87	2	0.022226
FBXO30	6	0.5793	0.72674	0.999995	627	1	0.27172	0.02752	0.094965	0.882428	88	5	0.27172
RNF170	6	0.25867	0.45929	0.990533	399	2	0.17832	0.027691	0.09538	0.882428	89	3	0.17832
PELI1	6	0.70398	0.8168	0.999995	705	1	0.36657	0.02784	0.095756	0.882428	90	4	0.36657
BIRC8	6	0.53848	0.69778	0.999995	608	1	0.018456	0.027949	0.096033	0.882428	91	2	0.018456
PRAMEF17	6	0.49374	0.66692	0.997405	586	1	0.30276	0.029076	0.098714	0.882428	92	4	0.30276
ASB2	6	0.06183	0.16812	0.92402	158	1	0.2977	0.02936	0.099357	0.882428	93	4	0.2977
WHSC1L1	6	0.94344	0.9435	0.999995	814	0	0.16015	0.030201	0.1014	0.882428	94	3	0.16015
FBXO33	6	0.60232	0.74318	0.999995	642	1	0.47808	0.030492	0.10199	0.882428	95	4	0.47808
PRAMEF2	3	0.96931	0.96868	0.999995	837	0	0.27265	0.030694	0.075456	0.882428	96	3	0.27265
FBXO28	6	0.63843	0.76958	0.999995	664	2	0.066836	0.031326	0.10371	0.882428	97	3	0.066836
KLHL9	6	0.91766	0.91765	0.999995	791	1	0.40245	0.031562	0.1042	0.882428	98	4	0.40245
KLHL32	6	0.55106	0.70635	0.999995	615	1	0.29472	0.032915	0.10731	0.882428	99	3	0.29472
KCNF1	6	0.82743	0.86131	0.999995	748	1	0.091075	0.033572	0.1088	0.882428	100	2	0.091075
TRIM52	6	0.42012	0.61989	0.990696	547	2	0.3493	0.034581	0.11099	0.882428	101	4	0.3493
CUL2	5	0.14429	0.2948	0.990533	271	2	-0.15806	0.03462	0.10257	0.882428	102	1	-0.15806
FBXL22	6	0.65294	0.78061	0.999995	678	1	0.32183	0.034635	0.11112	0.882428	103	4	0.32183
ZBTB7A	6	0.26634	0.46782	0.990533	406	1	0.34659	0.035647	0.1134	0.882428	104	3	0.34659
TRIM55	6	0.93681	0.93649	0.999995	806	0	-0.012077	0.035792	0.1137	0.882428	105	2	-0.012077
DCAF5	6	0.97315	0.97349	0.999995	845	0	0.35621	0.035919	0.11403	0.882428	106	4	0.35621
ZBTB21	6	0.40587	0.61075	0.990533	535	2	0.17459	0.036036	0.11438	0.882428	107	3	0.17459
SLX4	6	0.1074	0.26015	0.990533	222	2	0.035696	0.036773	0.11586	0.882428	108	3	0.035696
VPS18	6	0.64151	0.77201	0.999995	665	2	0.11711	0.036933	0.11618	0.882428	109	3	0.11711
RNF144B	6	0.54749	0.70395	0.999995	613	1	0.39589	0.037577	0.11757	0.882428	110	4	0.39589
PHF3	6	0.75724	0.83355	0.999995	725	1	0.35141	0.037999	0.11846	0.882428	111	3	0.35141
TRIM44	6	0.070178	0.1859	0.957717	170	3	0.13206	0.038051	0.11855	0.882428	112	3	0.13206
TRIM7	6	0.53695	0.69665	0.999995	607	2	0.21151	0.038707	0.11997	0.882428	113	3	0.21151
BMI1	6	0.97672	0.9771	0.999995	850	0	0.32765	0.039168	0.121	0.882428	114	3	0.32765
TRIM46	6	0.14454	0.32011	0.990533	272	1	0.38063	0.040191	0.12321	0.882428	115	4	0.38063
ITCH	5	0.21261	0.39367	0.990533	352	2	0.5613	0.040218	0.11669	0.882428	116	3	0.5613
KLHL21	6	0.090758	0.22759	0.989778	201	3	-0.18118	0.040284	0.12345	0.882428	117	1	-0.18118
FBXW5	6	0.14757	0.32392	0.990533	277	2	-0.0039737	0.04289	0.12914	0.882428	118	3	-0.0039737
HIC2	6	0.93168	0.93087	0.999995	803	0	0.31562	0.043568	0.13063	0.882428	119	4	0.31562
ZBTB25	6	0.32717	0.53921	0.990533	467	3	-0.043022	0.043625	0.13073	0.882428	120	2	-0.043022
KLHL5	6	0.95337	0.95389	0.999995	824	0	0.43289	0.044213	0.13223	0.882428	121	4	0.43289
FBXO10	6	0.68683	0.80626	0.999995	697	1	0.361	0.044332	0.13252	0.882428	122	4	0.361
OSTM1	6	0.048065	0.13968	0.92402	127	1	0.29914	0.04464	0.13319	0.882428	123	4	0.29914
RHOBTB3	6	0.98897	0.98912	0.999995	862	0	0.30367	0.044737	0.13348	0.882428	124	4	0.30367
KCNG2	6	0.94479	0.945	0.999995	815	0	0.30413	0.044794	0.13358	0.882428	125	4	0.30413
SPSB1	6	0.58322	0.72938	0.999995	629	1	0.40311	0.046355	0.1374	0.882428	126	4	0.40311
PHF21B	6	0.47175	0.65309	0.997405	573	1	0.16485	0.046635	0.13815	0.882428	127	3	0.16485
BTBD11	6	0.58488	0.73068	0.999995	631	1	0.17661	0.046957	0.1388	0.882428	128	3	0.17661
SOCS4	6	0.50797	0.6768	0.999995	592	2	0.14586	0.047147	0.1392	0.882428	129	3	0.14586
LNX2	6	0.21213	0.40233	0.990533	350	1	0.42444	0.047363	0.13958	0.882428	130	4	0.42444
KCTD16	6	0.24622	0.44437	0.990533	387	2	0.20671	0.049079	0.14337	0.882428	131	3	0.20671
RNF144A	6	0.06844	0.18208	0.952666	168	3	-0.13216	0.049173	0.14351	0.882428	132	2	-0.13216
FBXL6	6	0.30129	0.50921	0.990533	435	1	0.45006	0.049461	0.14407	0.882428	133	4	0.45006
KBTBD13	6	0.16515	0.34513	0.990533	296	2	0.23499	0.050279	0.14587	0.882428	134	4	0.23499
FBXW7	6	0.41242	0.61495	0.990533	541	2	0.51402	0.051244	0.14804	0.882428	135	4	0.51402
PRAMEF7	6	0.20357	0.39177	0.990533	341	3	-0.07205	0.051384	0.14839	0.882428	136	2	-0.07205
CNOT4	6	0.0051831	0.021601	0.678106	28	4	-0.27435	0.052488	0.15052	0.882428	137	2	-0.27435
BAZ1A	6	0.50477	0.67458	0.999995	590	2	0.42368	0.052498	0.15053	0.882428	138	4	0.42368
HERC4	6	0.19841	0.3853	0.990533	334	2	-0.8809	0.05306	0.15155	0.882428	139	2	-0.8809
CBL	6	0.53908	0.69821	0.999995	609	1	0.3397	0.053388	0.15228	0.882428	140	4	0.3397
RNF39	6	0.66887	0.79279	0.999995	687	1	0.21536	0.054211	0.15382	0.882428	141	3	0.21536
KATNB1	6	0.97737	0.97786	0.999995	852	0	0.27329	0.0545	0.15427	0.882428	142	3	0.27329
KLHL26	6	0.5451	0.70237	0.999995	611	1	-0.013817	0.054693	0.15457	0.882428	143	2	-0.013817
RNF125	6	0.092594	0.23157	0.989778	204	1	0.41974	0.055327	0.15594	0.882428	144	4	0.41974
KLHL6	6	0.11159	0.26808	0.990533	231	2	0.27981	0.055589	0.15638	0.882428	145	4	0.27981
WHSC1	6	0.98145	0.98148	0.999995	857	0	0.31417	0.055655	0.15653	0.882428	146	4	0.31417
KLHL33	6	0.93943	0.9393	0.999995	810	0	0.31214	0.055955	0.15727	0.882428	147	4	0.31214
RNF32	6	0.60688	0.7465	0.999995	645	2	0.07022	0.056248	0.15781	0.882428	148	3	0.07022
KCTD9	6	0.87983	0.8898	0.999995	772	1	0.55351	0.056707	0.15868	0.882428	149	4	0.55351
ZSWIM8	6	0.26541	0.4668	0.990533	405	3	-0.08414	0.056894	0.15906	0.882428	150	3	-0.08414
RAG1	6	0.26366	0.46477	0.990533	404	2	0.024035	0.05713	0.15954	0.882428	151	2	0.024035
TRIM64C	3	0.9073	0.90645	0.999995	785	0	0.35107	0.057444	0.1284	0.882428	152	2	0.35107
PJA2	6	0.7363	0.82699	0.999995	717	1	0.2106	0.057445	0.16016	0.882428	153	4	0.2106
PRAMEF1	6	0.41756	0.61816	0.990696	546	2	0.27013	0.057949	0.16111	0.882428	154	3	0.27013
RNF111	6	0.72351	0.82281	0.999995	713	1	0.26664	0.057993	0.16125	0.882428	155	3	0.26664
PHF11	6	0.30385	0.51228	0.990533	437	1	0.452	0.058127	0.16145	0.882428	156	4	0.452
TRIM40	6	0.67162	0.79485	0.999995	689	1	0.34873	0.058306	0.16185	0.882428	157	4	0.34873
CUL9	6	0.33238	0.54523	0.990533	474	2	0.024307	0.058315	0.16187	0.882428	158	3	0.024307
ZBTB38	6	0.65342	0.7809	0.999995	679	1	0.18199	0.058612	0.16243	0.882428	159	3	0.18199
PCMTD2	6	0.10002	0.24605	0.990533	213	3	-0.17596	0.059091	0.16341	0.882428	160	2	-0.17596
TRAIP	6	0.074054	0.1939	0.961676	177	4	-0.36932	0.060187	0.16572	0.882428	161	2	-0.36932
DPF2	6	0.97086	0.97126	0.999995	842	0	0.19018	0.06041	0.16622	0.882428	162	2	0.19018
PRAMEF15	4	0.72694	0.74525	0.999995	715	1	0.072995	0.060523	0.14141	0.882428	163	2	0.072995
KLHL1	6	0.82175	0.85859	0.999995	744	1	0.38099	0.060658	0.16682	0.882428	164	4	0.38099
RNF222	6	0.050279	0.14446	0.92402	134	2	0.21751	0.060712	0.167	0.882428	165	3	0.21751
TRAF3	6	0.65595	0.78279	0.999995	682	2	0.071366	0.061283	0.1681	0.882428	166	3	0.071366
RCBTB1	6	0.98902	0.98919	0.999995	863	0	0.27225	0.061556	0.16866	0.882428	167	4	0.27225
FBXO6	6	0.88372	0.89218	0.999995	774	1	0.18755	0.064069	0.17382	0.899575	168	3	0.18755
DDB2	6	0.24101	0.43807	0.990533	381	1	0.19267	0.064687	0.17508	0.899575	169	3	0.19267
RBCK1	6	0.87045	0.88469	0.999995	767	1	0.31158	0.065325	0.1764	0.899575	170	3	0.31158
FBXL12	6	0.90673	0.90859	0.999995	784	1	0.27445	0.065413	0.17657	0.899575	171	4	0.27445
PRAMEF25	4	0.18325	0.32371	0.990533	319	1	-0.032541	0.065652	0.15095	0.882428	172	2	-0.032541
ZBTB40	6	0.80904	0.85283	0.999995	738	1	0.27524	0.065654	0.17716	0.899575	173	4	0.27524
TRIM39	6	0.46835	0.65091	0.997405	569	2	0.1783	0.066089	0.17807	0.899575	174	3	0.1783
MGRN1	6	0.60393	0.74432	0.999995	644	1	0.27034	0.068605	0.18343	0.915333	175	3	0.27034
NABP1	6	0.16262	0.34211	0.990533	294	2	0.040822	0.069466	0.18534	0.915333	176	3	0.040822
ZMYND11	6	0.39178	0.60207	0.990533	523	2	0.069359	0.069466	0.18534	0.915333	177	3	0.069359
BRCA1	6	0.70793	0.81797	0.999995	706	1	0.4147	0.069709	0.18579	0.915333	178	4	0.4147
ASB17	6	0.55987	0.71283	0.999995	620	2	0.13729	0.070028	0.18654	0.915333	179	3	0.13729
PML	6	0.48513	0.66166	0.997405	579	2	0.27471	0.070972	0.1885	0.915333	180	4	0.27471
KMT2C	6	0.093658	0.23354	0.989778	206	1	0.27876	0.072489	0.19161	0.915333	181	4	0.27876
KCNG1	6	0.23751	0.43356	0.990533	378	3	-0.083359	0.07292	0.1924	0.915333	182	2	-0.083359
FBXL3	6	0.74363	0.82934	0.999995	719	1	0.224	0.072956	0.19248	0.915333	183	4	0.224
ZFYVE19	6	0.21943	0.41121	0.990533	357	3	0.047722	0.073382	0.19337	0.915333	184	3	0.047722
BTBD16	6	0.025752	0.089158	0.87657	88	3	0.067383	0.073787	0.19424	0.915333	185	3	0.067383
RCHY1	6	0.4957	0.66844	0.997557	588	1	0.16469	0.073894	0.19444	0.915333	186	3	0.16469
KCND3	6	0.995	0.99515	0.999995	870	0	0.31782	0.074369	0.19554	0.915333	187	4	0.31782
TRIML2	6	0.296	0.50268	0.990533	432	2	-0.13421	0.075527	0.19784	0.91659	188	2	-0.13421
ZBTB48	6	0.89636	0.90071	0.999995	782	1	0.30684	0.07564	0.19813	0.91659	189	4	0.30684
MTF2	5	0.34618	0.52495	0.990533	487	1	0.24938	0.077486	0.19577	0.915333	190	3	0.24938
KDM2B	6	0.74677	0.83028	0.999995	720	1	0.27808	0.077911	0.20266	0.927785	191	3	0.27808
UBOX5	6	0.041399	0.12445	0.904096	121	1	0.025201	0.079166	0.20545	0.935684	192	2	0.025201
CHD4	6	0.97899	0.97937	0.999995	855	0	0.32243	0.079745	0.20656	0.935926	193	3	0.32243
LRRC14	5	0.76693	0.80346	0.999995	729	1	0.38423	0.081035	0.20154	0.927498	194	3	0.38423
IKZF1	6	0.92699	0.92603	0.999995	799	1	0.1282	0.081897	0.21082	0.950301	195	3	0.1282
RNF24	6	0.036933	0.11457	0.904096	105	1	0.0068408	0.084045	0.21524	0.963297	196	2	0.0068408
DCAF6	6	0.062502	0.16933	0.92402	160	3	-0.087658	0.084425	0.21589	0.963297	197	3	-0.087658
ZBTB37	6	0.75006	0.83141	0.999995	721	1	0.40039	0.085607	0.21842	0.968023	198	4	0.40039
FBXW12	6	0.3819	0.59575	0.990533	514	2	0.27478	0.08682	0.22068	0.968023	199	4	0.27478
FBXL20	6	0.24091	0.43797	0.990533	380	3	-0.21254	0.087259	0.22155	0.968023	200	1	-0.21254
ASB11	6	0.52498	0.68817	0.999995	598	1	0.25742	0.087868	0.22264	0.968023	201	4	0.25742
FBXW2	6	0.58433	0.73029	0.999995	630	1	-0.0056024	0.088328	0.22356	0.968023	202	2	-0.0056024
RNF166	6	0.46972	0.65177	0.997405	571	1	0.16544	0.09045	0.22764	0.971708	203	3	0.16544
PAAF1	6	0.17536	0.35733	0.990533	306	2	0.18396	0.090463	0.22765	0.971708	204	3	0.18396
MKRN2	6	0.67299	0.79596	0.999995	691	1	0.1485	0.090985	0.22864	0.971708	205	3	0.1485
RNF38	6	0.93841	0.9382	0.999995	807	0	0.34945	0.092139	0.23112	0.972561	206	4	0.34945
ASB18	6	0.97049	0.971	0.999995	841	0	0.099415	0.092206	0.23125	0.972561	207	2	0.099415
KBTBD12	5	0.93843	0.93902	0.999995	808	0	0.27052	0.093632	0.22184	0.968023	208	3	0.27052
CCNB1IP1	6	0.14858	0.32506	0.990533	279	3	0.12479	0.094648	0.23598	0.98308	209	3	0.12479
TRIM33	6	0.16853	0.34907	0.990533	300	2	0.4203	0.09524	0.2371	0.98308	210	4	0.4203
DTX1	6	0.9413	0.94105	0.999995	811	0	0.1335	0.096741	0.24028	0.98413	211	3	0.1335
KMT2D	6	0.95923	0.95981	0.999995	828	0	0.25008	0.096975	0.24073	0.98413	212	3	0.25008
KBTBD3	5	0.85027	0.85644	0.999995	759	1	0.39466	0.098311	0.22883	0.971708	213	3	0.39466
TRIM65	6	0.008626	0.033739	0.73004	40	2	0.25374	0.098856	0.2445	0.98413	214	3	0.25374
TRIM17	6	0.043625	0.1292	0.92402	122	2	0.0087406	0.099345	0.24546	0.98413	215	2	0.0087406
KCTD5	6	0.92686	0.92589	0.999995	798	1	0.28175	0.099726	0.24608	0.98413	216	4	0.28175
SYVN1	6	0.32565	0.53772	0.990533	466	3	0.060289	0.099804	0.24623	0.98413	217	3	0.060289
CCIN	6	0.061137	0.16664	0.92402	153	4	-0.29948	0.10002	0.24653	0.98413	218	2	-0.29948
RC3H1	6	0.36429	0.58151	0.990533	502	3	-0.019627	0.10079	0.24774	0.98413	219	2	-0.019627
RNF40	6	0.1872	0.3721	0.990533	324	2	0.10152	0.10189	0.2498	0.98413	220	2	0.10152
TRIM51	5	0.38788	0.55919	0.990533	518	2	-0.20415	0.10246	0.23493	0.98308	221	2	-0.20415
PRAMEF20	6	0.26097	0.46187	0.990533	401	1	0.25214	0.10259	0.25116	0.98413	222	4	0.25214
DCAF10	6	0.4002	0.6073	0.990533	530	2	-0.0633	0.10319	0.25245	0.98413	223	1	-0.0633
VPS41	6	0.51148	0.67904	0.999995	593	2	0.18067	0.10424	0.25427	0.98413	224	3	0.18067
MARCH1	6	0.61489	0.75218	0.999995	651	2	0.24081	0.10512	0.2557	0.98413	225	4	0.24081
LONRF1	6	0.57361	0.72287	0.999995	623	2	0.079083	0.10529	0.25603	0.98413	226	2	0.079083
TRAF7	6	0.5882	0.73305	0.999995	632	1	0.18862	0.10559	0.25678	0.98413	227	3	0.18862
CORO7	6	0.03702	0.11471	0.904096	106	2	0.060169	0.10629	0.25822	0.98413	228	2	0.060169
RNF224	6	0.73016	0.82494	0.999995	716	1	0.22797	0.10689	0.25947	0.98413	229	4	0.22797
ZNF280A	6	0.88487	0.89285	0.999995	776	1	0.14184	0.10703	0.25981	0.98413	230	3	0.14184
ASB10	6	0.68027	0.80121	0.999995	693	2	0.15985	0.10845	0.26229	0.98413	231	3	0.15985
UBE4B	6	0.03245	0.10445	0.904096	97	1	0.2131	0.10964	0.26472	0.98413	232	3	0.2131
IVNS1ABP	6	0.77694	0.84086	0.999995	733	1	0.19177	0.11048	0.26636	0.98413	233	4	0.19177
FBXO3	6	0.86791	0.88319	0.999995	766	1	0.1702	0.11151	0.26831	0.98413	234	3	0.1702
TRIM23	6	0.45186	0.6401	0.996345	562	2	0.0051133	0.11263	0.27049	0.98413	235	2	0.0051133
GZF1	6	0.15562	0.3339	0.990533	288	3	-0.29069	0.11368	0.27258	0.98413	236	2	-0.29069
CDC20	6	0.40446	0.60983	0.990533	533	2	0.062822	0.11529	0.27566	0.98413	237	3	0.062822
KLHDC10	6	0.47835	0.65719	0.997405	576	2	-0.083888	0.11576	0.27649	0.98413	238	2	-0.083888
SPSB3	6	0.27344	0.47609	0.990533	413	1	0.21143	0.11583	0.27661	0.98413	239	3	0.21143
FBXO27	6	0.90014	0.90355	0.999995	783	1	0.1211	0.1168	0.27827	0.98413	240	2	0.1211
BTBD2	6	0.29355	0.49978	0.990533	427	3	-0.017041	0.11757	0.27954	0.98413	241	2	-0.017041
FEM1A	6	0.36751	0.58494	0.990533	504	2	0.051392	0.11784	0.28002	0.98413	242	2	0.051392
KLHL35	6	0.16473	0.34462	0.990533	295	2	0.2823	0.1183	0.28072	0.98413	243	4	0.2823
INTS12	5	0.27097	0.46316	0.990533	411	2	-0.18411	0.11851	0.25801	0.98413	244	1	-0.18411
UBE3B	6	0.14646	0.32255	0.990533	274	3	-0.58365	0.11949	0.28281	0.98413	245	3	-0.58365
G2E3	6	0.91488	0.91526	0.999995	787	1	0.46512	0.11992	0.28362	0.98413	246	3	0.46512
RBX1	6	0.077911	0.20183	0.970818	182	3	-0.056672	0.11996	0.28369	0.98413	247	3	-0.056672
HERC2	6	0.025692	0.08896	0.87657	87	2	0.19238	0.12169	0.28711	0.98413	248	4	0.19238
LRRC42	6	0.35766	0.57389	0.990533	499	3	-0.07237	0.1218	0.28735	0.98413	249	2	-0.07237
KDM1B	6	0.87066	0.88479	0.999995	768	1	0.20958	0.12191	0.2876	0.98413	250	4	0.20958
CRBN	6	0.16557	0.34568	0.990533	297	3	-0.12216	0.122	0.28785	0.98413	251	2	-0.12216
ECT2L	6	0.83605	0.86528	0.999995	753	1	0.28524	0.12231	0.28847	0.98413	252	3	0.28524
VHL	6	0.96988	0.97036	0.999995	839	0	0.26291	0.12233	0.28852	0.98413	253	4	0.26291
BRWD1	6	0.31656	0.527	0.990533	452	1	0.19982	0.12601	0.29549	0.98413	254	4	0.19982
RFWD2	6	0.66795	0.79216	0.999995	686	1	0.13223	0.12613	0.2957	0.98413	255	2	0.13223
UHRF2	6	0.33791	0.55171	0.990533	479	3	-0.23519	0.12716	0.2978	0.98413	256	1	-0.23519
TRIM71	5	0.32433	0.50666	0.990533	464	2	0.22337	0.12798	0.27243	0.98413	257	3	0.22337
RNF11	6	0.95145	0.9518	0.999995	822	0	0.15144	0.12819	0.2999	0.98413	258	3	0.15144
NABP2	6	0.24923	0.44783	0.990533	391	2	0.14751	0.12842	0.30032	0.98413	259	3	0.14751
ASB5	6	0.92161	0.92132	0.999995	796	1	0.19092	0.12949	0.30211	0.98413	260	3	0.19092
FBXO36	6	0.42684	0.62394	0.991642	551	1	0.37606	0.12975	0.30261	0.98413	261	4	0.37606
ZXDC	6	0.96226	0.96317	0.999995	832	0	0.17975	0.13003	0.30328	0.98413	262	3	0.17975
FBXW11	6	0.12961	0.30134	0.990533	254	2	-0.54149	0.13025	0.30374	0.98413	263	1	-0.54149
RNF214	6	0.25557	0.45534	0.990533	397	1	0.16447	0.1303	0.30385	0.98413	264	3	0.16447
FBXL2	6	0.994	0.99417	0.999995	868	0	0.22742	0.13242	0.30768	0.98413	265	4	0.22742
MEX3D	6	0.72271	0.82257	0.999995	712	1	0.14485	0.13332	0.30932	0.98413	266	4	0.14485
MID1	6	0.057993	0.15998	0.92402	148	3	-0.13486	0.13333	0.30932	0.98413	267	3	-0.13486
PHF8	6	0.97006	0.97057	0.999995	840	0	0.16364	0.13377	0.31013	0.98413	268	4	0.16364
TRIM2	6	0.33813	0.55191	0.990533	480	1	0.30018	0.13559	0.31348	0.98413	269	4	0.30018
RNF25	6	0.6822	0.80276	0.999995	694	1	0.13208	0.13595	0.31427	0.98413	270	2	0.13208
MED8	6	0.6552	0.78231	0.999995	681	2	0.15739	0.1364	0.31501	0.98413	271	3	0.15739
LRRC28	6	0.43384	0.62852	0.991859	554	2	0.088765	0.13659	0.31534	0.98413	272	3	0.088765
PCGF3	6	0.30726	0.51654	0.990533	440	3	-0.25727	0.13742	0.31612	0.98413	273	2	-0.25727
PRAMEF14	4	0.36807	0.51167	0.990533	505	2	-0.10024	0.13804	0.27926	0.98413	274	1	-0.10024
BAZ1B	6	0.052488	0.14914	0.92402	137	3	-0.12533	0.14118	0.32069	0.98413	275	2	-0.12533
TRIM14	6	0.0074542	0.029544	0.685469	37	4	-0.41918	0.14149	0.32122	0.98413	276	2	-0.41918
PRAMEF22	6	0.010333	0.039783	0.73004	47	2	-0.0096441	0.14251	0.32231	0.98413	277	2	-0.0096441
PRAMEF8	5	0.39639	0.56593	0.990533	526	2	0.31121	0.14263	0.29408	0.98413	278	3	0.31121
DTX3	6	0.29553	0.50197	0.990533	431	2	0.0070774	0.1428	0.32266	0.98413	279	3	0.0070774
MEX3B	6	0.18181	0.36573	0.990533	316	3	-0.18026	0.14442	0.32485	0.98413	280	2	-0.18026
LNX1	6	0.089278	0.22472	0.989778	196	4	-0.24433	0.14454	0.32498	0.98413	281	1	-0.24433
ZBTB3	6	0.34789	0.56254	0.990533	490	2	0.042557	0.14483	0.32537	0.98413	282	3	0.042557
ASB14	6	0.77776	0.84113	0.999995	734	1	0.10895	0.14524	0.32587	0.98413	283	2	0.10895
XIAP	6	0.5326	0.69341	0.999995	601	2	-0.064777	0.14555	0.32627	0.98413	284	2	-0.064777
PJA1	5	0.39851	0.56743	0.990533	528	1	0.18097	0.14625	0.29924	0.98413	285	2	0.18097
WDSUB1	6	0.53361	0.69419	0.999995	603	1	0.18042	0.14642	0.32729	0.98413	286	3	0.18042
KCNA5	6	0.15863	0.33731	0.990533	291	3	-0.19203	0.14757	0.32874	0.98413	287	2	-0.19203
ZBTB46	6	0.5964	0.73849	0.999995	636	1	0.25757	0.14814	0.32943	0.98413	288	3	0.25757
HERC5	6	0.18914	0.37451	0.990533	327	2	0.26233	0.14843	0.3297	0.98413	289	3	0.26233
TRIM27	6	0.12627	0.29595	0.990533	249	2	0.14531	0.14987	0.33154	0.98413	290	3	0.14531
ZBTB45	6	0.46104	0.64617	0.997405	565	2	0.22956	0.15056	0.3324	0.98413	291	3	0.22956
ANAPC7	5	0.060902	0.16594	0.92402	152	3	-0.57687	0.15107	0.30681	0.98413	292	2	-0.57687
KDM5D	6	0.3911	0.60171	0.990533	521	2	0.16611	0.15261	0.33491	0.98413	293	3	0.16611
HIC1	6	0.95014	0.95059	0.999995	820	0	0.2146	0.15305	0.33546	0.98413	294	3	0.2146
SMURF2	6	0.048375	0.14031	0.92402	128	4	-0.51857	0.15362	0.33616	0.98413	295	1	-0.51857
IBTK	5	0.38819	0.55943	0.990533	519	2	0.35654	0.15382	0.3107	0.98413	296	3	0.35654
ZBTB1	6	0.23673	0.43243	0.990533	377	3	-0.13306	0.15552	0.33837	0.98413	297	3	-0.13306
TRIM56	6	0.31719	0.52782	0.990533	455	2	0.17771	0.15562	0.33852	0.98413	298	3	0.17771
ZBTB39	6	0.13844	0.31243	0.990533	263	3	-0.22416	0.1576	0.3406	0.98413	299	3	-0.22416
RNF223	6	0.033572	0.10712	0.904096	99	3	-0.20349	0.15763	0.34062	0.98413	300	1	-0.20349
HECW1	6	0.9212	0.92093	0.999995	795	1	0.16953	0.15863	0.34184	0.98413	301	3	0.16953
TCEB2	5	0.038355	0.1119	0.904096	110	2	-0.049268	0.15863	0.31733	0.98413	302	2	-0.049268
NEURL2	6	0.24231	0.4396	0.990533	383	3	0.015394	0.15922	0.34255	0.98413	303	3	0.015394
HECTD4	6	0.27011	0.47222	0.990533	408	3	0.075108	0.15927	0.34263	0.98413	304	2	0.075108
RNF14	6	0.23179	0.42642	0.990533	369	2	0.16443	0.16053	0.3441	0.98413	305	2	0.16443
ZBTB5	6	0.40821	0.61219	0.990533	537	2	0.12543	0.16136	0.34504	0.98413	306	2	0.12543
SOCS6	6	0.55842	0.71182	0.999995	618	2	0.18927	0.16279	0.34674	0.98413	307	3	0.18927
RSPRY1	6	0.057949	0.15984	0.92402	147	3	-0.13592	0.16361	0.34773	0.98413	308	2	-0.13592
RNF167	6	0.14585	0.32186	0.990533	273	3	-0.10876	0.16758	0.3523	0.98413	309	2	-0.10876
KLHL17	6	0.20239	0.39022	0.990533	339	2	0.14069	0.16852	0.35334	0.98413	310	3	0.14069
KLHL8	6	0.92981	0.92868	0.999995	801	1	0.11209	0.16857	0.3534	0.98413	311	3	0.11209
TLE1	6	0.060187	0.16452	0.92402	150	2	0.24974	0.16943	0.35453	0.98413	312	3	0.24974
KLHL20	6	0.012813	0.047945	0.752562	56	4	-0.62753	0.17055	0.35577	0.98413	313	2	-0.62753
BECN1	6	0.31059	0.52045	0.990533	444	2	0.17004	0.17154	0.35694	0.98413	314	3	0.17004
WWP2	6	0.18832	0.37355	0.990533	326	2	-0.0089989	0.17194	0.35728	0.98413	315	2	-0.0089989
KLHL15	6	0.31247	0.52245	0.990533	448	3	-0.11501	0.17252	0.35803	0.98413	316	2	-0.11501
UHRF1	6	0.023431	0.082262	0.87657	79	2	0.30448	0.17341	0.35907	0.98413	317	3	0.30448
GPR75-ASB3	6	0.088957	0.22415	0.989778	195	3	-0.21976	0.17351	0.35926	0.98413	318	2	-0.21976
RNF185	6	0.0017302	0.0087006	0.570261	11	2	0.23869	0.17372	0.35958	0.98413	319	3	0.23869
ZBTB10	6	0.55636	0.71033	0.999995	617	1	0.22181	0.17449	0.3606	0.98413	320	3	0.22181
ZNF341	6	0.59748	0.73948	0.999995	637	1	0.22633	0.17526	0.36132	0.98413	321	3	0.22633
UBR2	6	0.81421	0.85521	0.999995	740	1	0.20986	0.17548	0.36163	0.98413	322	3	0.20986
ZBTB7B	6	0.68423	0.80446	0.999995	696	2	-0.14136	0.17879	0.36588	0.99027	323	2	-0.14136
KCNA4	6	0.52693	0.68955	0.999995	599	2	0.13926	0.1794	0.36668	0.99027	324	1	0.13926
PPARA	6	0.65246	0.7802	0.999995	677	1	0.14179	0.18136	0.36911	0.99027	325	3	0.14179
ZSWIM2	6	0.9367	0.93643	0.999995	805	0	0.21832	0.18148	0.36924	0.99027	326	3	0.21832
HOXB4	6	0.40727	0.6116	0.990533	536	2	0.17082	0.18211	0.37003	0.99027	327	3	0.17082
UBR3	6	0.69934	0.8156	0.999995	702	1	0.081898	0.18268	0.37073	0.99027	328	2	0.081898
TRIM60	6	0.55203	0.70703	0.999995	616	2	0.10189	0.18368	0.37195	0.99027	329	3	0.10189
NEDD4	5	0.41196	0.57862	0.990533	540	2	0.12231	0.1851	0.3548	0.98413	330	2	0.12231
RBBP6	6	0.37436	0.59128	0.990533	511	2	0.44648	0.18526	0.37361	0.99027	331	3	0.44648
TRIM15	6	0.83426	0.86453	0.999995	751	1	0.18807	0.18571	0.37403	0.99027	332	3	0.18807
KDM2A	6	0.97677	0.97719	0.999995	851	0	0.22481	0.18779	0.37683	0.992775	333	3	0.22481
PRPF19	6	0.040166	0.12162	0.904096	117	2	0.2509	0.18811	0.37723	0.992775	334	3	0.2509
ZBTB24	6	0.40399	0.60954	0.990533	532	2	0.39827	0.19094	0.38054	0.997381	335	3	0.39827
SPSB2	6	0.19516	0.38136	0.990533	331	3	-0.23672	0.19204	0.38182	0.997381	336	1	-0.23672
TMF1	6	0.71833	0.82122	0.999995	708	1	0.26239	0.19258	0.38239	0.997381	337	3	0.26239
TRIM13	6	0.0028823	0.013588	0.570261	20	3	-0.16906	0.19831	0.38887	0.999698	338	3	-0.16906
PIAS1	6	0.46469	0.64858	0.997405	567	2	0.22963	0.20035	0.39116	0.999698	339	3	0.22963
DCAF17	6	0.61291	0.75053	0.999995	649	2	0.14555	0.20133	0.39241	0.999698	340	3	0.14555
CCDC36	6	0.24832	0.44684	0.990533	390	3	-0.0979	0.2015	0.39263	0.999698	341	3	-0.0979
FBXW8	6	0.48287	0.66037	0.997405	578	2	-0.080435	0.20262	0.39414	0.999698	342	1	-0.080435
LRRC58	6	0.17695	0.35938	0.990533	308	2	0.18186	0.20461	0.39653	0.999698	343	2	0.18186
KDM7A	6	0.42393	0.62216	0.990729	549	1	-0.017408	0.20683	0.39926	0.999698	344	2	-0.017408
FBXO4	6	0.32298	0.53454	0.990533	463	3	-0.18666	0.20833	0.40101	0.999698	345	1	-0.18666
RNF145	6	0.13876	0.31283	0.990533	264	2	0.18345	0.20995	0.40312	0.999698	346	3	0.18345
ZBTB9	6	0.62121	0.75674	0.999995	655	1	0.000517	0.21084	0.40427	0.999698	347	2	0.000517
MKRN3	6	0.44333	0.63447	0.992349	559	1	0.25603	0.21155	0.40499	0.999698	348	3	0.25603
RNF208	6	0.43046	0.62617	0.99172	553	2	0.038618	0.21174	0.40517	0.999698	349	2	0.038618
NEURL1B	6	0.2007	0.388	0.990533	338	3	0.095808	0.21218	0.40568	0.999698	350	3	0.095808
DTX3L	6	0.23549	0.43095	0.990533	375	2	0.16133	0.21263	0.4063	0.999698	351	3	0.16133
ARIH1	6	0.053754	0.15166	0.92402	140	3	-0.39174	0.21307	0.40677	0.999698	352	2	-0.39174
FBXL21	6	0.60179	0.74272	0.999995	641	1	-0.046594	0.21402	0.40778	0.999698	353	1	-0.046594
HERC3	6	0.10978	0.26468	0.990533	227	3	-0.14821	0.21442	0.40824	0.999698	354	2	-0.14821
FBXL8	6	0.77007	0.83833	0.999995	731	1	0.17561	0.21523	0.40923	0.999698	355	3	0.17561
ASB7	6	0.22569	0.4188	0.990533	362	2	-0.034959	0.21685	0.41112	0.999698	356	2	-0.034959
MARCH4	6	0.53544	0.69552	0.999995	604	1	0.13169	0.21758	0.41196	0.999698	357	3	0.13169
RNF150	6	0.7382	0.82754	0.999995	718	1	0.031107	0.21892	0.41376	0.999698	358	2	0.031107
CUL7	6	0.49413	0.66721	0.997405	587	2	-0.10988	0.22061	0.41589	0.999698	359	1	-0.10988
CBX4	6	0.37058	0.58829	0.990533	508	2	-0.12827	0.22154	0.41678	0.999698	360	2	-0.12827
HECTD3	6	0.24467	0.44266	0.990533	385	2	-0.022754	0.22248	0.41791	0.999698	361	1	-0.022754
FBXO34	6	0.68315	0.8036	0.999995	695	2	0.23031	0.22252	0.41795	0.999698	362	3	0.23031
FBXO8	6	0.94663	0.94688	0.999995	817	0	0.1895	0.22537	0.42135	0.999698	363	3	0.1895
TRIM61	6	0.83631	0.86549	0.999995	754	1	0.03053	0.22622	0.42246	0.999698	364	3	0.03053
RCBTB2	6	0.025965	0.089613	0.87657	89	3	-0.32088	0.22862	0.4254	0.999698	365	3	-0.32088
TRIM36	6	0.17836	0.3612	0.990533	309	2	-0.019325	0.22901	0.42578	0.999698	366	3	-0.019325
KCNA2	6	0.22072	0.41289	0.990533	358	2	0.16398	0.22994	0.42691	0.999698	367	2	0.16398
FBXO41	6	0.075363	0.19666	0.965727	179	2	0.19851	0.22999	0.42698	0.999698	368	3	0.19851
ZBTB12	6	0.58153	0.72824	0.999995	628	2	0.094867	0.23022	0.42725	0.999698	369	3	0.094867
PYCARD	6	0.18179	0.36571	0.990533	315	3	-0.23617	0.23086	0.428	0.999698	370	1	-0.23617
DPF1	6	0.31931	0.53039	0.990533	458	2	-0.077966	0.23159	0.42907	0.999698	371	2	-0.077966
RNF114	6	0.3169	0.52743	0.990533	454	3	-0.047109	0.23179	0.42925	0.999698	372	2	-0.047109
BTBD18	6	0.32947	0.54187	0.990533	471	3	-0.11892	0.23204	0.42948	0.999698	373	2	-0.11892
KCTD20	6	0.20724	0.39619	0.990533	346	3	-0.30275	0.23363	0.43151	0.999698	374	2	-0.30275
SIAH1	6	0.65105	0.77911	0.999995	676	2	0.12023	0.23432	0.43224	0.999698	375	2	0.12023
RMND5B	6	0.24163	0.43887	0.990533	382	3	-0.13734	0.23523	0.43344	0.999698	376	2	-0.13734
TRIM63	6	0.12569	0.29487	0.990533	248	2	0.12364	0.23603	0.4344	0.999698	377	3	0.12364
RNFT1	6	0.94205	0.94187	0.999995	812	0	0.19018	0.23708	0.43577	0.999698	378	3	0.19018
PAFAH1B1	6	0.20643	0.39541	0.990533	345	3	-0.29678	0.23826	0.43731	0.999698	379	1	-0.29678
PCGF6	6	0.70356	0.81667	0.999995	704	1	0.061815	0.24193	0.44188	0.999698	380	2	0.061815
RAB40AL	5	0.42547	0.58966	0.990533	550	2	0.20482	0.24608	0.44057	0.999698	381	3	0.20482
TOP2B	6	0.52062	0.6853	0.999995	596	1	0.15755	0.24722	0.44804	0.999698	382	3	0.15755
RING1	6	0.96552	0.96634	0.999995	836	0	0.16474	0.24757	0.44851	0.999698	383	3	0.16474
PEX12	6	0.092139	0.23055	0.989778	203	4	-0.25085	0.24923	0.45029	0.999698	384	1	-0.25085
KLHL13	6	0.30482	0.51346	0.990533	438	3	-0.089073	0.25014	0.45122	0.999698	385	2	-0.089073
FBXL17	6	0.69171	0.80995	0.999995	699	2	-0.10032	0.25105	0.45225	0.999698	386	2	-0.10032
SPSB4	6	0.82284	0.85894	0.999995	746	1	0.11971	0.25146	0.45274	0.999698	387	3	0.11971
RNF19A	5	0.34755	0.52595	0.990533	489	1	-0.043066	0.25219	0.44877	0.999698	388	1	-0.043066
PCGF2	6	0.91966	0.91964	0.999995	792	1	0.20541	0.25286	0.45458	0.999698	389	3	0.20541
KCNS1	6	0.42873	0.62499	0.991642	552	2	0.036841	0.25737	0.46016	0.999698	390	2	0.036841
KCNA7	6	0.80612	0.85163	0.999995	737	1	0.023595	0.25867	0.46153	0.999698	391	2	0.023595
DTX4	6	0.28805	0.49336	0.990533	423	3	-0.19502	0.26052	0.46359	0.999698	392	2	-0.19502
TRIM68	6	0.026821	0.091631	0.881711	91	3	-0.19746	0.26366	0.46695	0.999698	393	2	-0.19746
SH3RF3	6	0.23826	0.43462	0.990533	379	1	0.14687	0.26377	0.46705	0.999698	394	3	0.14687
UNKL	6	0.21496	0.40573	0.990533	354	2	0.11993	0.26396	0.46729	0.999698	395	3	0.11993
ANKFY1	6	0.066241	0.17738	0.944954	165	2	0.09965	0.26423	0.46765	0.999698	396	3	0.09965
BAZ2A	6	0.15511	0.33319	0.990533	287	2	-0.10438	0.26469	0.46821	0.999698	397	2	-0.10438
FEM1C	6	0.87903	0.88933	0.999995	771	1	0.065176	0.26516	0.46867	0.999698	398	2	0.065176
TRIM48	6	0.013306	0.049567	0.764378	57	4	-2.3416	0.26562	0.46909	0.999698	399	2	-2.3416
WWP1	6	0.24232	0.4396	0.990533	384	3	-0.35786	0.26812	0.47188	0.999698	400	2	-0.35786
RNF152	6	0.22742	0.42107	0.990533	366	3	-0.14202	0.26934	0.4734	0.999698	401	2	-0.14202
DTL	6	0.27034	0.47247	0.990533	409	2	0.14735	0.26938	0.47344	0.999698	402	3	0.14735
WDR24	6	0.0089705	0.035065	0.73004	41	3	-0.46354	0.2699	0.47409	0.999698	403	2	-0.46354
KCTD7	6	0.64477	0.77432	0.999995	669	2	0.17052	0.27047	0.47457	0.999698	404	3	0.17052
ZNRF3	6	0.14929	0.32608	0.990533	280	3	-0.19797	0.27078	0.47493	0.999698	405	1	-0.19797
ZBTB26	6	0.06284	0.17019	0.92402	161	2	-0.088335	0.27344	0.47808	0.999698	406	2	-0.088335
RFPL4A	6	0.95931	0.95989	0.999995	829	0	0.15981	0.27433	0.47937	0.999698	407	3	0.15981
KLHL14	6	0.88468	0.89274	0.999995	775	1	0.12879	0.27593	0.48121	0.999698	408	3	0.12879
PHF14	6	0.62085	0.75644	0.999995	654	2	0.10429	0.27633	0.48178	0.999698	409	3	0.10429
HACE1	6	0.83809	0.86633	0.999995	755	1	0.18944	0.27666	0.48215	0.999698	410	3	0.18944
KBTBD4	6	0.98029	0.98063	0.999995	856	0	0.22764	0.27775	0.48346	0.999698	411	3	0.22764
VPS8	6	0.13333	0.30608	0.990533	258	2	-0.023505	0.27849	0.48414	0.999698	412	3	-0.023505
UBE3D	6	0.12668	0.29676	0.990533	250	3	-0.38373	0.27873	0.48447	0.999698	413	2	-0.38373
RBBP4	6	0.020031	0.071252	0.87657	68	2	0.07255	0.28069	0.48677	0.999698	414	3	0.07255
BIRC2	6	0.92036	0.92022	0.999995	794	1	0.29002	0.28105	0.48735	0.999698	415	3	0.29002
ATG16L1	6	0.039135	0.11941	0.904096	114	3	-0.3563	0.28443	0.49119	0.999698	416	2	-0.3563
LRRC29	6	0.28661	0.49173	0.990533	421	2	0.057971	0.28473	0.49148	0.999698	417	3	0.057971
TRIM58	6	0.62676	0.76065	0.999995	657	2	0.057339	0.28521	0.492	0.999698	418	2	0.057339
FBXO9	6	0.86391	0.88058	0.999995	764	1	0.19013	0.28584	0.49257	0.999698	419	3	0.19013
RNF212B	6	0.49144	0.66534	0.997405	584	2	0.019834	0.28661	0.49347	0.999698	420	3	0.019834
ATRX	6	0.26109	0.46198	0.990533	402	3	0.052638	0.28842	0.4954	0.999698	421	3	0.052638
DDB1	6	0.090166	0.22652	0.989778	200	4	-0.66092	0.28922	0.49633	0.999698	422	2	-0.66092
FBXL18	6	0.08323	0.21269	0.983959	189	3	-0.14194	0.29027	0.49749	0.999698	423	3	-0.14194
DCAF4	6	0.11609	0.27684	0.990533	236	3	-0.053735	0.29037	0.49761	0.999698	424	3	-0.053735
RNF168	6	0.41382	0.6159	0.990533	542	2	0.04783	0.29324	0.50111	0.999698	425	3	0.04783
KLHL41	6	0.22715	0.42069	0.990533	365	1	0.15102	0.29473	0.50267	0.999698	426	3	0.15102
RNF165	6	0.54946	0.70514	0.999995	614	2	0.15545	0.2951	0.50313	0.999698	427	3	0.15545
LRRC41	6	0.35338	0.569	0.990533	495	3	-0.19649	0.29528	0.50331	0.999698	428	1	-0.19649
RHOBTB1	6	0.29398	0.50021	0.990533	429	3	0.035755	0.29547	0.50351	0.999698	429	3	0.035755
RNF103	6	0.12303	0.28962	0.990533	246	1	0.11905	0.29771	0.5064	0.999698	430	3	0.11905
RFPL2	6	0.64572	0.77512	0.999995	672	2	0.082499	0.29835	0.50727	0.999698	431	3	0.082499
VPS11	6	0.41439	0.6162	0.990533	543	2	0.20115	0.3007	0.51003	0.999698	432	3	0.20115
TULP4	6	0.6638	0.78908	0.999995	684	2	0.10497	0.30215	0.5118	0.999698	433	3	0.10497
KLHL24	6	0.23569	0.4312	0.990533	376	3	-0.0564	0.30385	0.51375	0.999698	434	1	-0.0564
KLHL22	6	0.15189	0.32927	0.990533	286	3	-0.027291	0.30519	0.51531	0.999698	435	3	-0.027291
KCTD10	6	0.038051	0.11698	0.904096	109	2	0.067528	0.30556	0.5158	0.999698	436	3	0.067528
RNF130	6	0.11784	0.27983	0.990533	238	3	-0.14756	0.30641	0.51676	0.999698	437	1	-0.14756
WDR82	6	0.49961	0.67114	0.999889	589	1	-0.22775	0.3115	0.52262	0.999698	438	2	-0.22775
FBXW4	6	0.64522	0.77469	0.999995	670	1	0.10407	0.31625	0.52778	0.999698	439	2	0.10407
CCNF	6	0.44191	0.63364	0.992349	557	2	-0.15784	0.31656	0.52818	0.999698	440	2	-0.15784
KLHL28	6	0.28147	0.48582	0.990533	417	3	0.02254	0.31993	0.53219	0.999698	441	3	0.02254
TRIM49B	4	0.40174	0.5458	0.990533	531	1	0.22739	0.32096	0.46539	0.999698	442	2	0.22739
ARMC5	6	0.038707	0.11842	0.904096	113	4	-0.65609	0.32144	0.53379	0.999698	443	2	-0.65609
SH3RF2	6	0.21122	0.40131	0.990533	349	3	-0.022117	0.3238	0.53658	0.999698	444	2	-0.022117
KLHL7	6	0.31198	0.52189	0.990533	446	3	-0.03066	0.32603	0.53909	0.999698	445	3	-0.03066
SOCS2	6	0.9392	0.93904	0.999995	809	0	0.10257	0.32616	0.53921	0.999698	446	2	0.10257
IRF2BP1	6	0.056248	0.15654	0.92402	146	3	-0.18108	0.32756	0.54064	0.999698	447	3	-0.18108
ZBTB32	6	0.037516	0.11582	0.904096	108	2	0.16108	0.331	0.54469	0.999698	448	3	0.16108
BTBD10	6	0.44049	0.63284	0.992349	556	1	0.17965	0.33177	0.54552	0.999698	449	3	0.17965
NSMCE2	6	0.57706	0.72519	0.999995	626	1	0.091888	0.33445	0.54854	0.999698	450	3	0.091888
ZBTB8A	6	0.18428	0.36858	0.990533	321	2	0.20566	0.33484	0.54898	0.999698	451	3	0.20566
MARCH2	6	0.85548	0.87552	0.999995	762	1	0.17939	0.33599	0.55026	0.999698	452	3	0.17939
RFPL4B	6	0.40845	0.61235	0.990533	538	2	0.09135	0.33656	0.55091	0.999698	453	3	0.09135
JADE2	6	0.08219	0.21065	0.982678	186	2	0.098326	0.33703	0.55155	0.999698	454	2	0.098326
KLHL11	6	0.026016	0.089751	0.87657	90	4	-0.69581	0.33731	0.55187	0.999698	455	1	-0.69581
ASB15	5	0.44754	0.6075	0.990533	560	2	-0.044493	0.33792	0.52274	0.999698	456	1	-0.044493
FBXO17	6	0.81815	0.85684	0.999995	742	1	0.049691	0.33845	0.55304	0.999698	457	2	0.049691
RNF5	6	0.16956	0.35042	0.990533	302	2	0.11347	0.34061	0.55533	0.999698	458	3	0.11347
KDM5B	6	0.70314	0.81652	0.999995	703	1	0.16965	0.34128	0.55612	0.999698	459	3	0.16965
KBTBD2	6	0.14118	0.31569	0.990533	265	2	0.15451	0.34177	0.55665	0.999698	460	3	0.15451
RNF133	6	0.543	0.70083	0.999995	610	2	0.090305	0.34254	0.55743	0.999698	461	3	0.090305
KCTD21	6	0.086189	0.21882	0.989778	193	2	0.056503	0.34292	0.55795	0.999698	462	3	0.056503
UBE3A	6	0.0545	0.15295	0.92402	143	2	0.066743	0.34317	0.55821	0.999698	463	2	0.066743
STUB1	6	0.036467	0.11366	0.904096	103	3	-0.20649	0.34465	0.55968	0.999698	464	1	-0.20649
TBL1X	6	0.16857	0.34912	0.990533	301	2	0.14392	0.34554	0.56058	0.999698	465	2	0.14392
TRAF4	6	0.047454	0.13831	0.92402	126	4	-0.35728	0.34601	0.56096	0.999698	466	2	-0.35728
NLE1	6	0.011847	0.044651	0.73004	52	3	-0.872	0.3495	0.56518	0.999698	467	2	-0.872
FBXL14	6	0.0040332	0.017634	0.595652	26	1	0.084761	0.35028	0.5662	0.999698	468	3	0.084761
CDC26	6	0.46926	0.65144	0.997405	570	2	0.036491	0.3526	0.56867	0.999698	469	3	0.036491
KBTBD6	6	0.16659	0.34692	0.990533	298	2	0.099626	0.35377	0.56979	0.999698	470	3	0.099626
ABTB1	6	0.1063	0.25787	0.990533	220	4	-0.41479	0.35433	0.57033	0.999698	471	1	-0.41479
RNF41	6	0.048555	0.14081	0.92402	129	3	-0.16363	0.35593	0.57221	0.999698	472	1	-0.16363
KCNV2	6	0.85246	0.87409	0.999995	760	1	0.096425	0.35594	0.57222	0.999698	473	3	0.096425
ABTB2	6	0.86314	0.88013	0.999995	763	1	0.01396	0.35753	0.57408	0.999698	474	2	0.01396
BACH1	6	0.93006	0.9291	0.999995	802	1	-0.00243	0.35832	0.57512	0.999698	475	1	-0.00243
KLHL29	6	0.1897	0.37515	0.990533	328	3	-0.12737	0.35922	0.57614	0.999698	476	3	-0.12737
RNF112	6	0.41475	0.61641	0.990533	544	2	0.11841	0.35961	0.57666	0.999698	477	3	0.11841
DCAF15	6	0.22248	0.41483	0.990533	360	1	-0.031485	0.35972	0.5768	0.999698	478	2	-0.031485
RNF44	6	0.31235	0.52233	0.990533	447	2	0.030361	0.35992	0.57703	0.999698	479	2	0.030361
PIAS2	6	0.11153	0.26802	0.990533	230	3	-0.095398	0.36	0.57714	0.999698	480	3	-0.095398
ASB1	6	0.53347	0.69411	0.999995	602	2	-0.096468	0.36066	0.57791	0.999698	481	2	-0.096468
AFF4	6	0.69312	0.81102	0.999995	700	2	0.030583	0.36273	0.58018	0.999698	482	3	0.030583
RNF207	6	0.48782	0.66326	0.997405	582	1	0.00033221	0.36351	0.58093	0.999698	483	3	0.00033221
KMT2B	6	0.39869	0.60628	0.990533	529	1	0.080872	0.36429	0.58172	0.999698	484	3	0.080872
RNF31	6	0.1796	0.36288	0.990533	312	3	-0.2067	0.36492	0.58243	0.999698	485	2	-0.2067
ZFPL1	6	0.27083	0.47296	0.990533	410	3	-0.14127	0.36633	0.58392	0.999698	486	2	-0.14127
DCAF8	6	0.21691	0.40797	0.990533	355	3	-0.030971	0.37094	0.58887	0.999698	487	3	-0.030971
RNFT2	6	0.20493	0.39346	0.990533	343	3	-0.16396	0.37098	0.58894	0.999698	488	1	-0.16396
MDM2	6	0.45232	0.64043	0.996345	563	2	-0.0625	0.37255	0.59071	0.999698	489	1	-0.0625
CGRRF1	6	0.017759	0.063842	0.863344	65	2	0.039111	0.3729	0.59114	0.999698	490	3	0.039111
KBTBD11	6	0.25358	0.45293	0.990533	396	3	-0.042542	0.37341	0.59157	0.999698	491	2	-0.042542
KCNG4	6	0.016621	0.060093	0.863344	60	2	0.0043307	0.37368	0.5919	0.999698	492	3	0.0043307
RNF115	6	0.13128	0.30363	0.990533	256	1	0.047084	0.37389	0.59217	0.999698	493	3	0.047084
KLHL18	6	0.51196	0.67941	0.999995	594	2	0.035939	0.37489	0.59335	0.999698	494	2	0.035939
RFPL4AL1	6	0.45527	0.64244	0.997405	564	1	0.051206	0.3753	0.59383	0.999698	495	2	0.051206
KAT6B	6	0.95727	0.9578	0.999995	827	0	0.1406	0.37682	0.59532	0.999698	496	3	0.1406
KLHDC3	6	0.71388	0.81986	0.999995	707	1	0.11556	0.37723	0.59562	0.999698	497	1	0.11556
WDR53	6	0.25182	0.45079	0.990533	393	3	-0.20481	0.37801	0.59636	0.999698	498	1	-0.20481
TRIM42	6	0.83374	0.86426	0.999995	750	1	0.088402	0.37839	0.5969	0.999698	499	3	0.088402
ZNRF2	6	0.21255	0.40295	0.990533	351	3	-0.27702	0.37878	0.59733	0.999698	500	1	-0.27702
KLHL12	6	0.96241	0.9633	0.999995	833	0	0.1943	0.37879	0.59733	0.999698	501	3	0.1943
WDR5	6	0.14656	0.32272	0.990533	275	3	-0.48096	0.37956	0.59813	0.999698	502	1	-0.48096
PHF20L1	6	0.13716	0.31086	0.990533	261	2	0.061206	0.38036	0.59903	0.999698	503	3	0.061206
2003-03-01	6	0.14352	0.31866	0.990533	270	2	0.12544	0.38115	0.5998	0.999698	504	3	0.12544
RNF219	6	0.44218	0.63384	0.992349	558	2	-0.065743	0.38188	0.60068	0.999698	505	1	-0.065743
RNF169	6	0.96018	0.96084	0.999995	831	0	0.15087	0.38193	0.60072	0.999698	506	3	0.15087
KCTD3	6	0.15015	0.32723	0.990533	282	3	-0.17811	0.38265	0.60147	0.999698	507	2	-0.17811
FBXL19	6	0.23295	0.42784	0.990533	372	3	-0.12562	0.3842	0.60325	0.999698	508	2	-0.12562
MARCH8	6	0.078539	0.20322	0.970818	183	3	-0.20841	0.38661	0.60574	0.999698	509	2	-0.20841
BTBD17	6	0.11892	0.28157	0.990533	241	3	-0.1449	0.38727	0.60628	0.999698	510	2	-0.1449
KLHL40	6	0.77809	0.84124	0.999995	735	1	-0.080149	0.38802	0.60673	0.999698	511	2	-0.080149
KAT6A	6	0.33939	0.55333	0.990533	482	2	0.014046	0.38804	0.60674	0.999698	512	2	0.014046
MSL2	6	0.1074	0.26016	0.990533	223	3	0.024294	0.38849	0.60705	0.999698	513	2	0.024294
PIAS4	6	0.65708	0.78376	0.999995	683	2	0.032841	0.38881	0.6073	0.999698	514	2	0.032841
RNF149	6	0.1323	0.30479	0.990533	257	2	0.12624	0.39367	0.6102	0.999698	515	2	0.12624
FBXO42	6	0.95453	0.955	0.999995	825	0	0.10872	0.39601	0.61157	0.999698	516	2	0.10872
ASB3	6	0.60082	0.74202	0.999995	640	2	-0.1083	0.40096	0.61467	0.999698	517	2	-0.1083
KLHL2	6	0.76973	0.83823	0.999995	730	1	0.13107	0.40246	0.61551	0.999698	518	2	0.13107
FBXO18	6	0.3437	0.55798	0.990533	485	3	-0.25134	0.4054	0.61718	0.999698	519	2	-0.25134
KCTD11	6	0.11789	0.27987	0.990533	239	3	-0.24122	0.40546	0.61723	0.999698	520	1	-0.24122
SIAH3	6	0.46652	0.64977	0.997405	568	2	-0.076908	0.40994	0.61999	0.999698	521	2	-0.076908
SNRNP40	6	0.6	0.74137	0.999995	639	2	-0.10249	0.41008	0.62005	0.999698	522	2	-0.10249
ZBTB33	6	0.92339	0.92287	0.999995	797	1	0.18305	0.41055	0.62039	0.999698	523	2	0.18305
FBXO48	6	0.67264	0.79573	0.999995	690	2	-0.24692	0.41195	0.62129	0.999698	524	2	-0.24692
PHF1	6	0.72073	0.82182	0.999995	711	1	0.039617	0.41616	0.62385	0.999698	525	2	0.039617
RNF135	6	0.068968	0.18328	0.953254	169	4	-0.35496	0.4166	0.62413	0.999698	526	1	-0.35496
TRPC4AP	6	0.63145	0.76421	0.999995	660	2	0.027709	0.41849	0.62545	0.999698	527	2	0.027709
TRIM6	6	0.27265	0.47521	0.990533	412	3	-0.30519	0.41881	0.62564	0.999698	528	1	-0.30519
FBXO16	6	0.29788	0.50507	0.990533	433	2	0.088107	0.42082	0.62681	0.999698	529	2	0.088107
ANAPC4	6	0.18282	0.3669	0.990533	318	3	-1.0138	0.42222	0.6276	0.999698	530	2	-1.0138
BIRC7	6	0.61847	0.75457	0.999995	652	2	-0.026117	0.42362	0.62844	0.999698	531	2	-0.026117
HERC1	6	0.06718	0.17939	0.949895	166	4	-0.40239	0.42466	0.62895	0.999698	532	1	-0.40239
MID2	6	0.14843	0.3249	0.990533	278	3	-0.14424	0.4278	0.63077	0.999698	533	2	-0.14424
TRIM34	6	0.0074795	0.029633	0.685469	38	2	-0.074111	0.42829	0.63104	0.999698	534	2	-0.074111
DTX2	6	0.32741	0.53947	0.990533	468	1	-0.027987	0.42966	0.63196	0.999698	535	2	-0.027987
FBXO47	6	0.35992	0.57668	0.990533	500	2	0.1855	0.43406	0.63484	0.999698	536	2	0.1855
RNF183	6	0.42247	0.62129	0.990729	548	2	-0.079604	0.43549	0.63588	0.999698	537	1	-0.079604
KCNS2	6	0.20928	0.39893	0.990533	347	2	-0.10672	0.43894	0.63795	0.999698	538	2	-0.10672
MEX3C	6	0.0054683	0.02255	0.683508	29	5	-0.4322	0.43907	0.63805	0.999698	539	1	-0.4322
KCNA3	5	0.71971	0.77963	0.999995	710	1	0.1865	0.44022	0.60464	0.999698	540	2	0.1865
HECTD1	6	0.001977	0.010016	0.570261	13	5	-1.1653	0.44686	0.64279	0.999698	541	1	-1.1653
DCAF16	6	0.32075	0.53198	0.990533	461	1	0.047367	0.4491	0.64415	0.999698	542	2	0.047367
NHLRC1	6	0.091598	0.22949	0.989778	202	4	-0.27883	0.45094	0.64531	0.999698	543	2	-0.27883
TRIM24	6	0.35272	0.56832	0.990533	493	2	-0.12767	0.45108	0.6454	0.999698	544	2	-0.12767
NSMCE1	6	0.315	0.52541	0.990533	450	3	-0.14471	0.4514	0.64561	0.999698	545	2	-0.14471
PHF6	6	0.12374	0.29114	0.990533	247	2	-0.038931	0.45248	0.64633	0.999698	546	2	-0.038931
BCL6B	6	0.39225	0.6024	0.990533	524	2	-0.0067109	0.45278	0.64654	0.999698	547	2	-0.0067109
PHF21A	6	0.59838	0.7401	0.999995	638	2	0.0033339	0.45735	0.64952	0.999698	548	1	0.0033339
RNF139	5	0.18513	0.35384	0.990533	322	3	-0.27567	0.45991	0.62043	0.999698	549	2	-0.27567
RNF181	6	0.012167	0.045679	0.73004	55	4	-0.79956	0.46058	0.65146	0.999698	550	2	-0.79956
KCTD8	5	0.87407	0.87644	0.999995	769	1	0.10693	0.46165	0.62179	0.999698	551	1	0.10693
ZBTB17	6	0.0023725	0.011698	0.570261	16	2	-0.63425	0.46264	0.65284	0.999698	552	2	-0.63425
ZBTB44	6	0.027038	0.092284	0.881711	92	3	-0.28738	0.46562	0.6547	0.999698	553	2	-0.28738
GAN	6	0.72548	0.82343	0.999995	714	1	0.035095	0.46652	0.65529	0.999698	554	2	0.035095
BTBD1	6	0.47648	0.65599	0.997405	574	2	0.11833	0.46904	0.65683	0.999698	555	1	0.11833
ZNRF1	6	0.88101	0.8905	0.999995	773	1	-0.01878	0.46926	0.65692	0.999698	556	2	-0.01878
KCND2	6	0.57403	0.7232	0.999995	624	2	-0.083209	0.46971	0.65725	0.999698	557	2	-0.083209
MNAT1	6	0.11834	0.28058	0.990533	240	3	-0.34849	0.46972	0.65725	0.999698	558	1	-0.34849
PRAMEF11	5	0.18183	0.34912	0.990533	317	2	-0.1365	0.47096	0.62958	0.999698	559	1	-0.1365
TRIM37	6	0.32832	0.54052	0.990533	469	3	-0.28797	0.47175	0.65855	0.999698	560	1	-0.28797
SOCS3	6	0.53605	0.69598	0.999995	605	1	0.1409	0.47608	0.66111	0.999698	561	2	0.1409
DET1	6	0.13742	0.31106	0.990533	262	3	-0.2342	0.47648	0.66132	0.999698	562	2	-0.2342
KLHL42	6	0.36547	0.58285	0.990533	503	2	-0.081094	0.47971	0.66334	0.999698	563	2	-0.081094
KBTBD8	6	0.049173	0.14207	0.92402	132	2	-0.018371	0.48118	0.66426	0.999698	564	2	-0.018371
DEF8	6	0.1166	0.2777	0.990533	237	3	-0.27944	0.48251	0.6653	0.999698	565	1	-0.27944
CUL4A	6	0.97431	0.97456	0.999995	847	0	0.067668	0.48451	0.66645	0.999698	566	2	0.067668
TCEB1	6	0.0027536	0.013024	0.570261	19	4	-1.9911	0.48558	0.6671	0.999698	567	2	-1.9911
FBXW10	6	0.20018	0.38737	0.990533	337	3	-0.30267	0.48603	0.66742	0.999698	568	2	-0.30267
MIB1	6	0.86748	0.8829	0.999995	765	1	0.06677	0.48648	0.66763	0.999698	569	2	0.06677
RNF6	6	0.15627	0.33457	0.990533	289	3	-0.25973	0.48739	0.66811	0.999698	570	2	-0.25973
KDM5C	6	0.18138	0.36514	0.990533	314	2	-0.095636	0.48874	0.66881	0.999698	571	2	-0.095636
CHFR	6	0.055794	0.1556	0.92402	144	2	0.047938	0.4898	0.6694	0.999698	572	1	0.047938
TRIM28	6	0.022073	0.077781	0.87657	75	4	-0.6225	0.49046	0.66976	0.999698	573	1	-0.6225
TRIML1	6	0.30729	0.51656	0.990533	441	2	-0.061343	0.49178	0.67048	0.999698	574	1	-0.061343
GLMN	6	0.57653	0.72478	0.999995	625	2	0.093751	0.49189	0.67051	0.999698	575	2	0.093751
ZER1	6	0.023876	0.083489	0.87657	81	3	-0.33989	0.49505	0.67272	0.999698	576	1	-0.33989
KCNA1	6	0.35299	0.5686	0.990533	494	3	-0.29366	0.49733	0.6744	0.999698	577	2	-0.29366
PEX10	6	0.17965	0.36294	0.990533	313	2	-0.12422	0.49831	0.67498	0.999698	578	2	-0.12422
SCAF11	6	0.65369	0.78115	0.999995	680	2	-0.020875	0.50284	0.67781	0.999698	579	2	-0.020875
UBR5	6	0.26276	0.46377	0.990533	403	1	-0.013938	0.50352	0.67829	0.999698	580	2	-0.013938
MARCH10	6	0.17619	0.35844	0.990533	307	3	-0.31427	0.50486	0.67922	0.999698	581	2	-0.31427
RFWD3	6	0.044356	0.13109	0.92402	124	4	-0.36481	0.50669	0.68041	0.999698	582	1	-0.36481
LZTR1	6	0.15016	0.32724	0.990533	283	3	-0.11393	0.50708	0.68063	0.999698	583	2	-0.11393
KLHL38	6	0.093973	0.23421	0.989778	207	2	0.11968	0.50974	0.68243	0.999698	584	2	0.11968
TRAF5	6	0.56968	0.71998	0.999995	621	2	0.077762	0.51506	0.68603	0.999698	585	2	0.077762
PEX2	6	0.37645	0.59256	0.990533	512	1	0.040845	0.51686	0.68726	0.999698	586	2	0.040845
BIRC3	6	0.31065	0.52051	0.990533	445	3	-0.193	0.52249	0.69056	0.999698	587	1	-0.193
TRIM77	6	0.10689	0.2591	0.990533	221	4	-0.22412	0.52298	0.69091	0.999698	588	2	-0.22412
RAB40B	6	0.031326	0.10197	0.904096	95	4	-0.42888	0.52498	0.69227	0.999698	589	1	-0.42888
TRIM47	6	0.30783	0.51737	0.990533	442	3	-0.14752	0.52684	0.69356	0.999698	590	2	-0.14752
ANAPC11	5	0.25247	0.44764	0.990533	394	2	0.064171	0.52797	0.67672	0.999698	591	2	0.064171
KCNG3	6	0.89047	0.89672	0.999995	777	1	0.18535	0.53177	0.69675	0.999698	592	2	0.18535
BTBD9	6	0.30726	0.51654	0.990533	439	1	-0.025421	0.53299	0.69765	0.999698	593	1	-0.025421
BTBD3	5	0.47103	0.62734	0.991781	572	2	0.055652	0.53408	0.68203	0.999698	594	2	0.055652
AREL1	6	0.3561	0.57208	0.990533	498	3	-0.21138	0.53908	0.702	0.999698	595	1	-0.21138
TRIM25	6	0.97223	0.97251	0.999995	844	0	0.10359	0.54041	0.70291	0.999698	596	2	0.10359
TRIM4	6	0.065654	0.17608	0.94377	164	4	-0.30118	0.5415	0.7036	0.999698	597	1	-0.30118
WDTC1	6	0.91577	0.9159	0.999995	788	1	-0.11199	0.54989	0.70897	0.999698	598	2	-0.11199
TRIM9	6	0.23477	0.43013	0.990533	374	2	0.025583	0.55288	0.71125	0.999698	599	2	0.025583
MDM4	6	0.060841	0.16605	0.92402	151	3	-0.47882	0.55636	0.71375	0.999698	600	2	-0.47882
NSD1	6	0.11302	0.27104	0.990533	233	2	-0.11698	0.55695	0.71419	0.999698	601	1	-0.11698
CORO6	6	0.024552	0.085567	0.87657	85	5	-0.37196	0.55753	0.71459	0.999698	602	1	-0.37196
KLHL36	6	0.91752	0.91754	0.999995	790	1	0.041395	0.558	0.71493	0.999698	603	2	0.041395
PCGF5	6	0.15044	0.32756	0.990533	284	3	-0.16968	0.55928	0.71571	0.999698	604	2	-0.16968
TRIM29	6	0.21758	0.40874	0.990533	356	3	-0.28042	0.56393	0.71894	0.999698	605	1	-0.28042
RAD18	6	0.23292	0.42781	0.990533	371	3	-0.15549	0.56911	0.72268	0.999698	606	1	-0.15549
ZNRF4	6	0.036281	0.11322	0.904096	102	3	-0.2854	0.57068	0.72387	0.999698	607	2	-0.2854
GNB2	6	0.0093699	0.036489	0.73004	43	3	-0.049184	0.57253	0.72516	0.999698	608	2	-0.049184
DCAF13	6	0.25728	0.45777	0.990533	398	2	0.07397	0.57319	0.7256	0.999698	609	2	0.07397
ZYG11A	6	0.076509	0.19907	0.970818	180	3	-0.20798	0.5793	0.72971	0.999698	610	1	-0.20798
FBXO5	6	0.054183	0.15245	0.92402	142	3	-0.83787	0.57945	0.72976	0.999698	611	2	-0.83787
TCEB3B	6	0.8277	0.86145	0.999995	749	1	-0.011562	0.57987	0.73013	0.999698	612	2	-0.011562
PHF5A	6	0.48947	0.66425	0.997405	583	2	-0.0062492	0.58194	0.73137	0.999698	613	2	-0.0062492
PLAG1	6	0.32492	0.53683	0.990533	465	2	-0.081488	0.58322	0.73228	0.999698	614	1	-0.081488
RNF215	6	0.14671	0.32292	0.990533	276	3	-0.05661	0.58401	0.73287	0.999698	615	2	-0.05661
ZBTB4	6	0.22948	0.4234	0.990533	368	3	-0.1463	0.58433	0.73318	0.999698	616	1	-0.1463
KLHL23	6	0.82311	0.85909	0.999995	747	1	0.0061155	0.5893	0.7365	0.999698	617	1	0.0061155
JADE3	6	0.02009	0.071351	0.87657	69	4	-0.37851	0.58979	0.73684	0.999698	618	2	-0.37851
WSB2	6	0.29365	0.49982	0.990533	428	3	-0.098612	0.59102	0.73767	0.999698	619	2	-0.098612
KCNB2	6	0.22154	0.4137	0.990533	359	2	-0.076908	0.59204	0.7383	0.999698	620	1	-0.076908
DPF3	6	0.43764	0.63092	0.992349	555	2	0.085486	0.59368	0.73934	0.999698	621	2	0.085486
FBXO24	6	0.015018	0.055097	0.820855	59	5	-0.27439	0.59423	0.73972	0.999698	622	1	-0.27439
ZBTB41	6	0.10445	0.25424	0.990533	219	2	0.13728	0.59471	0.73995	0.999698	623	2	0.13728
CBLB	6	0.29138	0.49709	0.990533	426	3	-0.17568	0.5991	0.74308	0.999698	624	1	-0.17568
KCNV1	6	0.023657	0.082856	0.87657	80	5	-0.32021	0.60286	0.74597	0.999698	625	1	-0.32021
MIB2	6	0.029076	0.096894	0.904096	94	3	-0.19187	0.60405	0.74684	0.999698	626	2	-0.19187
TRIM35	6	0.25146	0.4503	0.990533	392	3	-0.17434	0.60688	0.74884	0.999698	627	2	-0.17434
KCNC4	5	0.053179	0.14892	0.92402	139	2	-0.054803	0.60694	0.74216	0.999698	628	1	-0.054803
PDZRN4	6	0.096844	0.24	0.990533	208	3	-0.11099	0.60728	0.74907	0.999698	629	2	-0.11099
ASB8	6	0.31462	0.52495	0.990533	449	3	-0.17255	0.61081	0.75115	0.999698	630	1	-0.17255
ANAPC1	6	0.22606	0.41933	0.990533	363	3	-0.20444	0.6113	0.75153	0.999698	631	2	-0.20444
TRAF2	6	0.17236	0.35355	0.990533	304	2	-0.12723	0.61343	0.75332	0.999698	632	2	-0.12723
FBXW9	6	0.021379	0.075743	0.87657	71	4	-0.5078	0.61552	0.75481	0.999698	633	2	-0.5078
SYNGAP1	6	0.067834	0.18082	0.951757	167	2	-0.0999	0.61569	0.75488	0.999698	634	2	-0.0999
BFAR	6	0.79743	0.84796	0.999995	736	1	0.055114	0.61887	0.75696	0.999698	635	2	0.055114
MYNN	6	0.13516	0.30833	0.990533	260	2	-0.13774	0.62121	0.75874	0.999698	636	1	-0.13774
FBXL4	6	0.26073	0.46158	0.990533	400	3	-0.12231	0.62275	0.75979	0.999698	637	2	-0.12231
DDA1	6	0.073425	0.19255	0.961635	176	4	-0.28891	0.62479	0.76118	0.999698	638	1	-0.28891
NACC1	6	0.0073914	0.029267	0.685469	36	3	-0.37628	0.62989	0.76463	0.999698	639	2	-0.37628
CUL1	6	0.017673	0.063546	0.863344	63	4	-0.53917	0.63288	0.76692	0.999698	640	1	-0.53917
PHF13	6	0.62377	0.75852	0.999995	656	2	0.080785	0.63378	0.76766	0.999698	641	2	0.080785
PELI3	6	0.056004	0.15604	0.92402	145	3	-0.25605	0.63456	0.76816	0.999698	642	2	-0.25605
FANCL	6	0.40546	0.61041	0.990533	534	2	0.026491	0.63727	0.77019	0.999698	643	2	0.026491
HUWE1	5	0.053852	0.15033	0.92402	141	3	-0.82244	0.63782	0.75318	0.999698	644	1	-0.82244
ZNF598	6	0.0033522	0.015339	0.570261	22	5	-0.58697	0.63786	0.77063	0.999698	645	1	-0.58697
FBXO45	6	0.16684	0.34718	0.990533	299	2	0.050992	0.63804	0.77079	0.999698	646	2	0.050992
TRIM6-TRIM34	3	0.77136	0.77112	0.999995	732	0	-0.015617	0.63832	0.64921	0.999698	647	1	-0.015617
KCNB1	6	0.1959	0.38239	0.990533	332	3	-0.1556	0.64074	0.77295	0.999698	648	2	-0.1556
TRIM41	6	0.006978	0.027952	0.685469	35	3	-0.11269	0.64082	0.773	0.999698	649	2	-0.11269
LITAF	6	0.079745	0.20577	0.975526	184	3	-0.11068	0.64229	0.774	0.999698	650	1	-0.11068
KLHDC2	6	0.11054	0.26616	0.990533	228	3	-0.40554	0.64305	0.77458	0.999698	651	2	-0.40554
LRSAM1	6	0.38574	0.59816	0.990533	517	2	-0.015977	0.64687	0.77751	0.999698	652	2	-0.015977
PHF10	6	0.64305	0.77316	0.999995	667	2	-0.065953	0.64839	0.77854	0.999698	653	2	-0.065953
HECTD2	6	0.3842	0.59717	0.990533	515	2	0.035629	0.65105	0.78049	0.999698	654	2	0.035629
NEURL3	6	0.69764	0.81477	0.999995	701	1	0.10411	0.65294	0.78192	0.999698	655	2	0.10411
DCST1	6	0.5597	0.71274	0.999995	619	2	-0.14466	0.65294	0.78192	0.999698	656	2	-0.14466
RNF20	6	0.002661	0.012707	0.570261	17	3	-0.73831	0.65332	0.78217	0.999698	657	2	-0.73831
RNF113A	6	0.22879	0.42265	0.990533	367	3	-0.7846	0.65482	0.78338	0.999698	658	2	-0.7846
LTN1	6	0.63804	0.76927	0.999995	663	2	-0.0076529	0.65627	0.78436	0.999698	659	2	-0.0076529
CYHR1	6	0.63637	0.76796	0.999995	662	1	0.00027592	0.65674	0.78473	0.999698	660	1	0.00027592
WSB1	6	0.019692	0.070124	0.87657	67	3	-0.2225	0.65863	0.78625	0.999698	661	1	-0.2225
PHF20	6	0.91665	0.91665	0.999995	789	1	0.052985	0.65895	0.78648	0.999698	662	2	0.052985
ZNF280B	6	0.20638	0.39534	0.990533	344	2	-0.13816	0.66005	0.78734	0.999698	663	1	-0.13816
TRIM5	6	0.061577	0.16752	0.92402	156	3	-0.32467	0.66231	0.78909	0.999698	664	2	-0.32467
SH3RF1	6	0.21089	0.40096	0.990533	348	3	-0.0269	0.66305	0.78966	0.999698	665	2	-0.0269
TLE2	6	0.32145	0.53272	0.990533	462	3	-0.21693	0.66417	0.79042	0.999698	666	2	-0.21693
ZBTB8B	6	0.34932	0.56445	0.990533	491	3	-0.30453	0.66823	0.79328	0.999698	667	2	-0.30453
ANAPC13	6	0.021997	0.077563	0.87657	74	5	-0.30627	0.67025	0.79459	0.999698	668	1	-0.30627
ANKIB1	6	0.31625	0.52658	0.990533	451	2	0.055682	0.67191	0.79591	0.999698	669	2	0.055682
BTBD8	6	0.13435	0.30747	0.990533	259	2	-0.12476	0.67337	0.79695	0.999698	670	2	-0.12476
KLHL31	6	0.035021	0.11037	0.904096	101	4	-0.58225	0.67447	0.79798	0.999698	671	2	-0.58225
MKRN1	6	0.17922	0.36242	0.990533	311	3	-0.13278	0.6748	0.79815	0.999698	672	1	-0.13278
FBXO11	6	0.22435	0.41705	0.990533	361	2	-0.013216	0.67519	0.79842	0.999698	673	2	-0.013216
RNF128	6	0.38002	0.59457	0.990533	513	2	0.085237	0.67556	0.79866	0.999698	674	2	0.085237
BACH2	6	0.75936	0.83447	0.999995	727	1	0.025382	0.68099	0.80249	0.999698	675	2	0.025382
GRWD1	6	0.04911	0.14198	0.92402	131	3	-0.28401	0.68459	0.80533	0.999698	676	2	-0.28401
KDM4B	6	0.14974	0.32665	0.990533	281	3	-0.070207	0.68602	0.80619	0.999698	677	2	-0.070207
RLF	6	0.33892	0.55285	0.990533	481	2	-0.12585	0.68902	0.80833	0.999698	678	1	-0.12585
ARNT	6	0.15138	0.32872	0.990533	285	2	0.11737	0.69029	0.80917	0.999698	679	2	0.11737
KCNA6	6	0.32852	0.54081	0.990533	470	2	-0.041247	0.69249	0.81088	0.999698	680	1	-0.041247
SMURF1	6	0.025116	0.087407	0.87657	86	4	-0.51985	0.69465	0.8125	0.999698	681	1	-0.51985
RC3H2	6	0.15686	0.33536	0.990533	290	3	-0.13667	0.69593	0.81355	0.999698	682	2	-0.13667
RNF175	6	0.12063	0.28479	0.990533	243	4	-0.25564	0.69838	0.81541	0.999698	683	2	-0.25564
FBXO25	6	0.7583	0.83395	0.999995	726	1	0.027731	0.69873	0.81572	0.999698	684	2	0.027731
ZC3HC1	6	0.10815	0.26139	0.990533	224	3	-0.19665	0.69892	0.81594	0.999698	685	1	-0.19665
FBXL7	6	0.10068	0.24707	0.990533	214	4	-0.32901	0.7023	0.81844	0.999698	686	1	-0.32901
TRIM45	6	0.021727	0.076782	0.87657	73	4	-0.66948	0.70356	0.8193	0.999698	687	1	-0.66948
CDC27	6	0.063824	0.17215	0.928328	163	4	-0.95132	0.70731	0.82213	0.999698	688	1	-0.95132
RNF148	6	0.10108	0.24783	0.990533	215	2	0.15455	0.70773	0.82239	0.999698	689	2	0.15455
BTBD7	6	0.014082	0.052001	0.788081	58	5	-0.34419	0.70896	0.82313	0.999698	690	1	-0.34419
WDR61	6	0.00014987	0.00079636	0.455435	1	3	-0.39181	0.70938	0.82341	0.999698	691	1	-0.39181
CISH	6	0.59471	0.73733	0.999995	634	2	0.0020137	0.70979	0.82389	0.999698	692	1	0.0020137
DCAF12	6	0.53608	0.696	0.999995	606	2	-0.12882	0.71102	0.82487	0.999698	693	1	-0.12882
PRAMEF5	1	0.28482	0.28482	0.990533	420	1	-0.74369	0.71518	0.71632	0.999698	694	0	-0.74369
PRAMEF10	3	0.60357	0.61959	0.990696	643	1	-0.22576	0.7158	0.7166	0.999698	695	1	-0.22576
PATZ1	6	0.062259	0.16895	0.92402	159	4	-0.46174	0.71631	0.82655	0.999698	696	1	-0.46174
MYCBP2	6	0.082536	0.21129	0.982678	188	4	-0.33398	0.72192	0.82806	0.999698	697	1	-0.33398
KCNS3	6	0.62832	0.76176	0.999995	658	2	0.089488	0.7243	0.82885	0.999698	698	1	0.089488
RAPSN	6	0.18779	0.37294	0.990533	325	3	-0.32257	0.72705	0.82974	0.999698	699	1	-0.32257
TNFAIP1	6	0.8201	0.85772	0.999995	743	1	-0.03994	0.73055	0.83079	0.999698	700	1	-0.03994
RNF122	6	0.28943	0.49484	0.990533	424	3	-0.083661	0.73363	0.83169	0.999698	701	1	-0.083661
KCTD2	6	0.084535	0.21548	0.989778	191	3	-0.52029	0.73401	0.83179	0.999698	702	1	-0.52029
LONRF3	6	0.49189	0.66556	0.997405	585	2	-0.071635	0.73592	0.8324	0.999698	703	1	-0.071635
ASB16	6	0.28802	0.49332	0.990533	422	2	-0.1671	0.74046	0.83383	0.999698	704	1	-0.1671
TRIM8	6	0.19002	0.37553	0.990533	329	3	-0.076871	0.74455	0.83502	0.999698	705	1	-0.076871
BTRC	6	0.11992	0.28344	0.990533	242	2	-0.182	0.74603	0.83549	0.999698	706	1	-0.182
DZIP3	6	0.30211	0.51028	0.990533	436	2	-0.060877	0.7475	0.83591	0.999698	707	1	-0.060877
TRIM11	6	0.077173	0.20057	0.970818	181	4	-0.27194	0.75187	0.83719	0.999698	708	1	-0.27194
PARK2	6	0.1024	0.25033	0.990533	216	4	-0.19088	0.75403	0.83779	0.999698	709	1	-0.19088
RNF157	6	0.27446	0.47754	0.990533	414	3	-0.15122	0.75617	0.83844	0.999698	710	1	-0.15122
ANAPC5	6	0.11472	0.27442	0.990533	235	2	-0.25567	0.75688	0.83867	0.999698	711	1	-0.25567
RNF151	6	0.33253	0.54534	0.990533	475	3	-0.075958	0.7583	0.83912	0.999698	712	1	-0.075958
PPIL2	6	0.093045	0.23238	0.989778	205	4	-0.55221	0.75936	0.83964	0.999698	713	1	-0.55221
IPP	6	0.60712	0.74663	0.999995	646	1	-0.039041	0.75971	0.83971	0.999698	714	1	-0.039041
UBR4	6	0.039855	0.12094	0.904096	116	4	-0.51334	0.76216	0.84049	0.999698	715	1	-0.51334
TRIM10	6	0.48716	0.66288	0.997405	581	2	0.023339	0.76356	0.84095	0.999698	716	1	0.023339
PWP1	6	0.33714	0.55086	0.990533	478	3	-0.14865	0.76939	0.84308	0.999698	717	1	-0.14865
RNF187	6	0.11226	0.26944	0.990533	232	3	-0.14353	0.77677	0.84563	0.999698	718	1	-0.14353
GTF2H2	6	0.37172	0.58957	0.990533	510	3	-0.47283	0.78201	0.84738	0.999698	719	1	-0.47283
RAB40A	6	0.1613	0.3405	0.990533	292	3	-0.36429	0.78331	0.8477	0.999698	720	1	-0.36429
GMCL1	6	0.81647	0.85618	0.999995	741	1	0.15381	0.78395	0.84793	0.999698	721	1	0.15381
CDC16	6	0.08963	0.22538	0.989778	198	3	-0.8408	0.78524	0.84837	0.999698	722	1	-0.8408
HLTF	6	0.051384	0.14701	0.92402	135	3	-0.15397	0.79	0.84991	0.999698	723	1	-0.15397
TRIM43	6	0.44771	0.6374	0.995158	561	2	-0.17189	0.79559	0.85175	0.999698	724	1	-0.17189
ZSWIM5	6	0.18526	0.36969	0.990533	323	1	0.0015004	0.79682	0.85214	0.999698	725	1	0.0015004
RNF123	6	0.17842	0.36128	0.990533	310	2	-0.15485	0.79865	0.8527	0.999698	726	1	-0.15485
ZNF645	6	0.36976	0.58741	0.990533	507	3	-0.078007	0.80076	0.85359	0.999698	727	1	-0.078007
KCNA10	6	0.21353	0.40397	0.990533	353	2	0.0056343	0.80226	0.85427	0.999698	728	1	0.0056343
ANAPC2	5	0.0066829	0.026725	0.685469	33	4	-2.2002	0.80393	0.82763	0.999698	729	1	-2.2002
FBXO15	6	0.59307	0.73631	0.999995	633	2	-0.056057	0.80991	0.85714	0.999698	730	1	-0.056057
ZNF511	6	0.0021058	0.01064	0.570261	14	5	-0.70936	0.8102	0.85722	0.999698	731	1	-0.70936
RFFL	6	0.12732	0.29803	0.990533	252	4	-0.28083	0.81136	0.85771	0.999698	732	1	-0.28083
MAEA	6	0.0067259	0.026992	0.685469	34	4	-0.47199	0.8145	0.85911	0.999698	733	1	-0.47199
TMEM129	5	0.048618	0.13794	0.92402	130	3	-0.32845	0.81553	0.83453	0.999698	734	1	-0.32845
RNF225	6	0.0099413	0.038517	0.73004	46	4	-0.51166	0.81647	0.85997	0.999698	735	1	-0.51166
BCL6	6	0.070972	0.18755	0.958468	172	3	-0.25276	0.82284	0.8626	0.999698	736	1	-0.25276
CDCA3	6	0.0091993	0.035905	0.73004	42	4	-1.0636	0.82366	0.86301	0.999698	737	1	-1.0636
GNB2L1	6	0.24722	0.44555	0.990533	389	3	-0.41695	0.8285	0.86537	0.999698	738	1	-0.41695
TRIM67	6	0.085262	0.21703	0.989778	192	4	-0.33556	0.82929	0.86572	0.999698	739	1	-0.33556
KCNC2	5	0.41741	0.58315	0.990533	545	2	-0.18902	0.82986	0.84369	0.999698	740	1	-0.18902
TRIM64	5	0.31899	0.50243	0.990533	457	2	-0.14207	0.83218	0.84531	0.999698	741	1	-0.14207
SPOPL	5	0.92026	0.92123	0.999995	793	0	0.033666	0.83264	0.84566	0.999698	742	1	0.033666
FBXO22	5	0.039622	0.11495	0.904096	115	4	-0.30879	0.83356	0.84622	0.999698	743	1	-0.30879
TRIM74	5	0.083489	0.20287	0.970818	190	3	-0.27047	0.8363	0.84783	0.999698	744	1	-0.27047
RNF180	4	0.71901	0.73981	0.999995	709	1	-0.2188	0.84223	0.84281	0.999698	745	0	-0.2188
PRAMEF13	6	0.31803	0.52883	0.990533	456	3	-0.17418	0.84235	0.87181	0.999698	746	1	-0.17418
PRAMEF12	5	0.82227	0.83638	0.999995	745	1	-0.057303	0.84297	0.85301	0.999698	747	1	-0.057303
MARCH11	6	0.023899	0.083578	0.87657	82	4	-0.35972	0.84651	0.87406	0.999698	748	1	-0.35972
ASB4	6	0.54731	0.70378	0.999995	612	2	-0.0035973	0.8534	0.87762	0.999698	749	1	-0.0035973
MTMR8	6	0.22708	0.42062	0.990533	364	3	-0.23123	0.85433	0.87808	0.999698	750	1	-0.23123
CDC23	6	0.41148	0.61429	0.990533	539	2	-0.47464	0.85571	0.87872	0.999698	751	1	-0.47464
KCTD14	6	0.84868	0.872	0.999995	758	1	-0.036487	0.85594	0.87887	0.999698	752	1	-0.036487
ZBTB7C	6	0.29547	0.50192	0.990533	430	3	-0.12297	0.85709	0.87956	0.999698	753	1	-0.12297
METAP2	6	0.017331	0.062299	0.863344	62	5	-0.42719	0.85868	0.88041	0.999698	754	1	-0.42719
ASB9	6	0.33649	0.55003	0.990533	477	2	0.026063	0.8638	0.88336	0.999698	755	1	0.026063
RNF4	6	0.01773	0.063763	0.863344	64	5	-0.49277	0.86737	0.88547	0.999698	756	1	-0.49277
CBLL1	6	0.3464	0.56069	0.990533	488	3	-0.59403	0.87212	0.88804	0.999698	757	1	-0.59403
PCMTD1	6	0.031327	0.10197	0.904096	96	4	-0.49385	0.87521	0.88972	0.999698	758	1	-0.49385
IRF2BP2	6	0.36898	0.58669	0.990533	506	3	-0.12746	0.87683	0.8905	0.999698	759	1	-0.12746
RNF19B	6	0.024131	0.08436	0.87657	84	5	-0.47195	0.87864	0.89139	0.999698	760	1	-0.47195
SHKBP1	6	0.24546	0.4434	0.990533	386	3	-0.2588	0.87903	0.89163	0.999698	761	1	-0.2588
ZBTB18	5	0.052969	0.14836	0.92402	138	3	-0.50175	0.87983	0.88234	0.999698	762	1	-0.50175
MARCH9	6	0.11368	0.27235	0.990533	234	2	-0.11581	0.8812	0.8929	0.999698	763	1	-0.11581
TRIM72	6	0.75403	0.83256	0.999995	724	1	-0.02708	0.88159	0.89316	0.999698	764	1	-0.02708
PHIP	6	0.082199	0.21068	0.982678	187	4	-0.33804	0.88198	0.8934	0.999698	765	1	-0.33804
KCTD6	6	0.4615	0.64655	0.997405	566	2	-0.2677	0.88353	0.89422	0.999698	766	1	-0.2677
LONRF2	6	0.046191	0.13559	0.92402	125	4	-0.29148	0.88582	0.89557	0.999698	767	1	-0.29148
WDR26	6	0.17108	0.35218	0.990533	303	3	-0.26077	0.88807	0.89708	0.999698	768	1	-0.26077
TRIM50	6	0.038422	0.11778	0.904096	111	4	-0.44452	0.88974	0.89819	0.999698	769	1	-0.44452
TRIM62	6	0.95292	0.95343	0.999995	823	0	-0.037616	0.89443	0.90138	0.999698	770	1	-0.037616
KCTD1	6	0.0036215	0.016219	0.570261	25	4	-0.34226	0.89636	0.90251	0.999698	771	1	-0.34226
PHF2	6	0.0058522	0.024064	0.685469	30	4	-0.53865	0.89689	0.90284	0.999698	772	1	-0.53865
BTBD6	6	0.049279	0.14226	0.92402	133	4	-0.43473	0.89741	0.90327	0.999698	773	1	-0.43473
PHF7	6	0.016777	0.060548	0.863344	61	4	-0.43953	0.89861	0.90404	0.999698	774	1	-0.43953
TRIM64B	6	0.062875	0.1703	0.92402	162	3	-0.20274	0.89947	0.90462	0.999698	775	1	-0.20274
PRAMEF26	4	0.024021	0.068254	0.87657	83	3	-0.67374	0.89994	0.89984	0.999698	776	0	-0.67374
TOPORS	6	0.27629	0.47979	0.990533	415	3	-0.17183	0.90065	0.90544	0.999698	777	1	-0.17183
RNF121	6	0.072178	0.19003	0.959995	173	4	-0.32712	0.90381	0.90769	0.999698	778	1	-0.32712
ERCC8	6	0.061392	0.16716	0.92402	155	4	-0.37654	0.90397	0.90785	0.999698	779	1	-0.37654
RNF217	6	0.27633	0.47984	0.990533	416	2	0.005294	0.90479	0.90856	0.999698	780	1	0.005294
FBXO40	6	0.0033844	0.015408	0.570261	23	5	-0.62575	0.90503	0.90872	0.999698	781	1	-0.62575
TRIM43B	5	0.14144	0.29086	0.990533	266	3	-0.40819	0.90627	0.90725	0.999698	782	0	-0.40819
ANKRD9	6	0.07218	0.19003	0.959995	174	2	-0.059322	0.90657	0.90979	0.999698	783	1	-0.059322
TRIM21	6	0.028032	0.094361	0.891865	93	4	-0.63765	0.90673	0.90993	0.999698	784	1	-0.63765
FBXO21	6	0.3299	0.54238	0.990533	473	1	0.10163	0.90736	0.91049	0.999698	785	1	0.10163
KCNC3	6	0.36071	0.57762	0.990533	501	1	-0.20677	0.90831	0.91121	0.999698	786	1	-0.20677
KCTD4	6	0.036773	0.11425	0.904096	104	3	-0.056965	0.91294	0.9148	0.999698	787	1	-0.056965
BTBD19	6	0.48242	0.66006	0.997405	577	2	-0.072481	0.91429	0.91577	0.999698	788	1	-0.072481
TRIM26	6	0.011636	0.043721	0.73004	51	4	-0.44325	0.91488	0.91627	0.999698	789	1	-0.44325
LRR1	6	0.012084	0.045422	0.73004	54	5	-1.5909	0.9165	0.91743	0.999698	790	1	-1.5909
BARD1	6	0.10319	0.25201	0.990533	218	3	-0.26862	0.91679	0.91771	0.999698	791	1	-0.26862
RNF212	6	0.0016369	0.0081862	0.570261	10	4	-0.7836	0.91708	0.91806	0.999698	792	1	-0.7836
CHD5	6	0.14149	0.31623	0.990533	267	3	-0.23796	0.91838	0.91916	0.999698	793	1	-0.23796
KLHL34	6	0.037268	0.11525	0.904096	107	3	-0.18835	0.9223	0.92253	0.999698	794	1	-0.18835
MARCH6	6	0.61186	0.74968	0.999995	648	1	-0.097666	0.92474	0.92461	0.999698	795	1	-0.097666
RLIM	6	0.0031757	0.014616	0.570261	21	5	-0.62181	0.92607	0.92565	0.999698	796	1	-0.62181
FZR1	6	0.12921	0.30084	0.990533	253	3	-0.26171	0.92712	0.92647	0.999698	797	1	-0.26171
FBXO32	6	0.02286	0.080393	0.87657	77	3	-0.18007	0.93019	0.92944	0.999698	798	1	-0.18007
NFX1	6	0.0034516	0.015586	0.570261	24	3	-0.24863	0.93031	0.92959	0.999698	799	1	-0.24863
ZBTB11	6	0.8541	0.87488	0.999995	761	1	-0.10695	0.93081	0.93011	0.999698	800	1	-0.10695
PRAMEF19	5	0.26781	0.46075	0.990533	407	2	-0.20433	0.93096	0.93182	0.999698	801	0	-0.20433
TCEB3C	6	0.00032907	0.0016175	0.455435	2	3	-0.13867	0.93156	0.93087	0.999698	802	1	-0.13867
TLE3	6	0.073264	0.1922	0.961635	175	2	-0.018256	0.93229	0.93159	0.999698	803	1	-0.018256
AMBRA1	6	0.0021666	0.010857	0.570261	15	5	-0.32213	0.93363	0.933	0.999698	804	1	-0.32213
KCNC1	6	0.32985	0.54232	0.990533	472	3	-0.14542	0.93447	0.93393	0.999698	805	1	-0.14542
MECOM	6	0.34602	0.56035	0.990533	486	3	-0.088812	0.93459	0.93407	0.999698	806	1	-0.088812
TRIM38	6	0.35513	0.57089	0.990533	497	3	-0.14428	0.9347	0.93421	0.999698	807	1	-0.14428
RNF2	6	0.012059	0.045363	0.73004	53	1	-0.070686	0.93494	0.9345	0.999698	808	1	-0.070686
PDZRN3	6	0.099804	0.24575	0.990533	212	3	-0.15537	0.93881	0.93855	0.999698	809	0	-0.15537
KLHL10	6	0.041324	0.12423	0.904096	120	3	-0.42908	0.93898	0.93874	0.999698	810	0	-0.42908
RNF213	6	0.098384	0.24302	0.990533	210	4	-0.33511	0.93943	0.9393	0.999698	811	0	-0.33511
RNF26	6	0.28399	0.48882	0.990533	419	3	-0.12674	0.94042	0.94041	0.999698	812	0	-0.12674
ANAPC10	6	0.64725	0.77639	0.999995	673	2	0.054435	0.94108	0.94091	0.999698	813	0	0.054435
UNK	6	0.022902	0.080561	0.87657	78	5	-0.23638	0.94141	0.94113	0.999698	814	0	-0.23638
RFPL3	6	0.61966	0.75554	0.999995	653	2	-0.15085	0.94259	0.94239	0.999698	815	0	-0.15085
RNF141	6	0.096908	0.24015	0.990533	209	4	-0.23048	0.94407	0.94413	0.999698	816	0	-0.23048
RNF13	6	0.48558	0.66196	0.997405	580	2	-0.1408	0.94551	0.94585	0.999698	817	0	-0.1408
TRIM69	6	0.6675	0.79173	0.999995	685	2	-0.13304	0.94572	0.94603	0.999698	818	0	-0.13304
UBE3C	6	0.021165	0.074932	0.87657	70	3	-0.2634	0.94703	0.9474	0.999698	819	0	-0.2634
WDR5B	6	0.080112	0.20643	0.975526	185	4	-0.50574	0.94802	0.94841	0.999698	820	0	-0.50574
ZBTB16	6	0.0901	0.22636	0.989778	199	3	-0.20931	0.94831	0.94865	0.999698	821	0	-0.20931
CUL4B	6	0.1271	0.29757	0.990533	251	4	-0.2947	0.9486	0.94897	0.999698	822	0	-0.2947
RNF113B	6	0.043719	0.12945	0.92402	123	3	-0.36561	0.9487	0.94909	0.999698	823	0	-0.36561
HERC6	6	0.30981	0.51956	0.990533	443	3	-0.055921	0.95024	0.95068	0.999698	824	0	-0.055921
RNF186	6	0.35416	0.56973	0.990533	496	3	-0.047929	0.95043	0.95082	0.999698	825	0	-0.047929
KLHL30	6	0.64534	0.77482	0.999995	671	2	-0.071841	0.95145	0.9518	0.999698	826	0	-0.071841
RNF182	6	0.0042464	0.018296	0.595652	27	5	-0.42655	0.95355	0.95399	0.999698	827	0	-0.42655
KCTD13	6	0.11114	0.26736	0.990533	229	4	-0.23826	0.95377	0.95422	0.999698	828	0	-0.23826
UBR1	6	0.12142	0.28635	0.990533	244	3	-0.14056	0.95509	0.95561	0.999698	829	0	-0.14056
NACC2	6	0.19937	0.38641	0.990533	335	3	-0.20591	0.9554	0.95585	0.999698	830	0	-0.20591
MEX3A	6	0.63301	0.76535	0.999995	661	2	0.017266	0.95583	0.95624	0.999698	831	0	0.017266
ZMIZ1	6	0.041066	0.1236	0.904096	119	2	-0.026706	0.956	0.95645	0.999698	832	0	-0.026706
UBR7	6	0.00099314	0.005159	0.566848	8	5	-0.85641	0.95718	0.95767	0.999698	833	0	-0.85641
SIAH2	6	0.89228	0.89808	0.999995	779	1	-0.030695	0.95768	0.9582	0.999698	834	0	-0.030695
RBBP5	6	0.19494	0.38113	0.990533	330	3	-0.32479	0.96026	0.96095	0.999698	835	0	-0.32479
SYTL4	6	0.39131	0.60188	0.990533	522	2	-0.16379	0.96034	0.96098	0.999698	836	0	-0.16379
FBXO38	6	0.10968	0.26445	0.990533	226	4	-0.28163	0.9605	0.96113	0.999698	837	0	-0.28163
MYLIP	6	0.033382	0.10669	0.904096	98	4	-0.323	0.9623	0.96319	0.999698	838	0	-0.323
FBXO46	6	0.19783	0.38457	0.990533	333	2	-0.074274	0.9623	0.96319	0.999698	839	0	-0.074274
RNF43	6	0.019445	0.069283	0.87657	66	5	-0.52182	0.96396	0.96487	0.999698	840	0	-0.52182
RFPL1	6	0.074398	0.19474	0.961676	178	4	-0.39167	0.9641	0.96502	0.999698	841	0	-0.39167
NFXL1	6	0.021446	0.075971	0.87657	72	5	-0.34036	0.96524	0.96605	0.999698	842	0	-0.34036
SKP1	6	0.0014226	0.0072958	0.570261	9	3	-0.31563	0.96573	0.96649	0.999698	843	0	-0.31563
TRIM54	6	0.14217	0.31706	0.990533	268	3	-0.18854	0.96601	0.96673	0.999698	844	0	-0.18854
TRIM49	6	0.1428	0.31775	0.990533	269	3	-0.080517	0.96618	0.96685	0.999698	845	0	-0.080517
VPRBP	6	0.18398	0.36826	0.990533	320	3	-0.17126	0.96709	0.96778	0.999698	846	0	-0.17126
LGALS3BP	6	0.00057701	0.0030717	0.514907	5	5	-0.53532	0.96743	0.9681	0.999698	847	0	-0.53532
PHRF1	6	0.098963	0.24425	0.990533	211	4	-0.21823	0.97	0.9705	0.999698	848	0	-0.21823
NEDD4L	6	0.0095986	0.037281	0.73004	44	5	-1.557	0.97031	0.97077	0.999698	849	0	-1.557
ENC1	6	0.28312	0.48798	0.990533	418	2	-0.18155	0.97068	0.97114	0.999698	850	0	-0.18155
MAP3K1	6	0.052057	0.14832	0.92402	136	4	-0.64978	0.97199	0.97227	0.999698	851	0	-0.64978
RBBP7	6	0.64343	0.77343	0.999995	668	2	-0.16269	0.9724	0.9727	0.999698	852	0	-0.16269
RICTOR	6	0.0097714	0.037953	0.73004	45	4	-0.48214	0.97257	0.97286	0.999698	853	0	-0.48214
FBXL5	6	0.20262	0.39055	0.990533	340	2	-0.40762	0.97376	0.97404	0.999698	854	0	-0.40762
TRIM22	6	0.10848	0.26206	0.990533	225	4	-0.23235	0.97507	0.97535	0.999698	855	0	-0.23235
CBLC	6	0.25312	0.45244	0.990533	395	2	-0.12626	0.97586	0.9762	0.999698	856	0	-0.12626
FEM1B	6	0.088706	0.22372	0.989778	194	3	-0.52913	0.97606	0.97642	0.999698	857	0	-0.52913
PHF12	6	0.070376	0.18631	0.957717	171	4	-0.36727	0.97611	0.97648	0.999698	858	0	-0.36727
KLHL4	6	0.17341	0.35484	0.990533	305	3	-0.24947	0.97781	0.97813	0.999698	859	0	-0.24947
ZBTB42	6	0.63067	0.7635	0.999995	659	2	-0.1462	0.97824	0.97865	0.999698	860	0	-0.1462
TRIM59	5	0.10311	0.23372	0.989778	217	3	-0.24001	0.97973	0.97983	0.999698	861	0	-0.24001
ZBTB34	6	0.31993	0.53105	0.990533	460	3	-0.2256	0.98025	0.98058	0.999698	862	0	-0.2256
NEURL1	6	0.31955	0.5307	0.990533	459	3	-0.10348	0.98214	0.98236	0.999698	863	0	-0.10348
FBXL15	6	0.0083885	0.032957	0.73004	39	5	-0.40763	0.98288	0.98311	0.999698	864	0	-0.40763
WDR59	6	0.0027089	0.012856	0.570261	18	5	-0.83812	0.98455	0.98481	0.999698	865	0	-0.83812
NUP43	6	0.089455	0.22507	0.989778	197	4	-0.77505	0.98585	0.98616	0.999698	866	0	-0.77505
AHR	6	0.12296	0.28949	0.990533	245	3	-0.29323	0.98678	0.98706	0.999698	867	0	-0.29323
ZBTB6	6	0.061276	0.16689	0.92402	154	4	-0.48197	0.98784	0.98802	0.999698	868	0	-0.48197
TRIM73	5	0.034848	0.103	0.904096	100	3	-0.33537	0.98841	0.98845	0.999698	869	0	-0.33537
WDR12	6	0.010916	0.041465	0.73004	48	4	-0.48828	0.98973	0.98986	0.999698	870	0	-0.48828
DCAF7	6	0.001782	0.0089281	0.570261	12	4	-0.38279	0.99119	0.99142	0.999698	871	0	-0.38279
CIAO1	6	0.011203	0.042415	0.73004	50	5	-0.5077	0.9925	0.99272	0.999698	872	0	-0.5077
TRIM3	6	0.0063836	0.025924	0.685469	32	5	-0.6023	0.994	0.99417	0.999698	873	0	-0.6023
ZBTB43	6	0.038621	0.11827	0.904096	112	4	-0.57097	0.99563	0.99578	0.999698	874	0	-0.57097
FBXO39	6	0.006258	0.025479	0.685469	31	5	-0.70556	0.99705	0.99711	0.999698	875	0	-0.70556
ASB13	6	0.00079323	0.0041005	0.514907	7	6	-0.42033	0.99921	0.99923	0.999698	876	0	-0.42033
ZNF131	6	0.00074058	0.0038037	0.514907	6	6	-1.1774	0.99926	0.99929	0.999698	877	0	-1.1774
RMND5A	6	0.00040607	0.0020725	0.455435	4	6	-0.74858	0.99959	0.99967	0.999698	878	0	-0.74858
TCEB3	6	0.00038091	0.0019241	0.455435	3	6	-0.51292	0.99962	0.9997	0.999698	879	0	-0.51292

## Sheet: (b) PEX11A
id	num	neg|score	neg|p-value	neg|fdr	neg|rank	neg|goodsgrna	neg|lfc	pos|score	pos|p-value	pos|fdr	pos|rank	pos|goodsgrna	pos|lfc
MUL1	6	1	1	0.999995	879	0	1.9819	4.6793e-16	4.9463e-06	0.002174	1	6	1.9819
MARCH5	6	0.99995	0.99994	0.999995	877	0	1.273	8.5801e-09	4.9463e-06	0.002174	2	6	1.273
CUL2	5	0.99999	1	0.999995	878	0	1.3805	7.7472e-06	3.4624e-05	0.010145	3	5	1.3805
MARCH6	6	0.80094	0.85776	0.999995	741	1	0.89296	0.00018349	0.00098432	0.148551	4	4	0.89296
PWP1	6	0.96348	0.96435	0.999995	836	0	0.65806	0.00018778	0.00098432	0.148551	5	5	0.65806
ZBTB40	6	0.9998	0.99989	0.999995	876	0	0.54608	0.00019813	0.001014	0.148551	6	6	0.54608
LTN1	6	0.99967	0.99977	0.999995	875	0	0.4565	0.00032782	0.0016076	0.199457	7	6	0.4565
TRIM8	6	0.99703	0.9971	0.999995	872	0	0.70871	0.00035737	0.0018153	0.199457	8	5	0.70871
PHF8	6	0.99827	0.99836	0.999995	874	0	0.64748	0.00048712	0.002577	0.251691	9	6	0.64748
RCBTB1	6	0.71423	0.82717	0.999995	704	1	0.8489	0.0007877	0.0040708	0.357826	10	5	0.8489
TCEB1	6	0.15647	0.34347	0.999995	279	2	0.10511	0.00097886	0.00507	0.405138	11	3	0.10511
RNF7	6	0.99088	0.99111	0.999995	863	0	0.55457	0.0012709	0.0064747	0.459938	12	5	0.55457
TRAF7	6	0.99242	0.9926	0.999995	866	0	0.71257	0.0014216	0.0072958	0.459938	13	5	0.71257
BTBD8	6	0.79913	0.85698	0.999995	740	1	0.69873	0.0014284	0.0073255	0.459938	14	5	0.69873
UBR3	6	0.74225	0.83934	0.999995	720	1	0.34207	0.001778	0.0089182	0.476471	15	3	0.34207
KCNG1	6	0.99351	0.99369	0.999995	869	0	0.71073	0.0017799	0.0089182	0.476471	16	5	0.71073
TRIM33	6	0.9929	0.99314	0.999995	867	0	0.45873	0.0018394	0.009215	0.476471	17	4	0.45873
RBBP4	6	0.031217	0.10521	0.849529	103	3	-0.52853	0.0019653	0.0099669	0.486715	18	2	-0.52853
PRAMEF14	5	0.2124	0.39468	0.999995	333	3	-0.30256	0.0023997	0.010738	0.496796	19	1	-0.30256
KBTBD8	6	0.99756	0.99766	0.999995	873	0	0.59943	0.0024406	0.012153	0.53413	20	6	0.59943
BTBD2	6	0.75608	0.84317	0.999995	727	1	0.4213	0.0028542	0.013726	0.574534	21	3	0.4213
KLHL32	6	0.91518	0.91756	0.999995	794	1	0.63322	0.0032163	0.015071	0.602174	22	4	0.63322
KDM2A	6	0.72384	0.83407	0.999995	718	1	0.85586	0.0034601	0.015883	0.606994	23	5	0.85586
UBE4B	6	0.98541	0.98568	0.999995	860	0	0.52991	0.003729	0.016892	0.611549	24	5	0.52991
KLHL33	6	0.60293	0.7482	0.999995	623	1	0.39356	0.0044241	0.019137	0.611549	25	4	0.39356
PJA2	6	0.7031	0.81933	0.999995	692	1	0.36337	0.0044276	0.019137	0.611549	26	4	0.36337
DCAF5	6	0.87648	0.89259	0.999995	772	1	0.46227	0.004519	0.019464	0.611549	27	5	0.46227
TRIM39	6	0.97618	0.97655	0.999995	851	0	0.39376	0.004901	0.02078	0.611549	28	4	0.39376
RFPL4B	6	0.98457	0.98483	0.999995	857	0	0.58354	0.0049807	0.021037	0.611549	29	5	0.58354
TRIM48	6	0.026183	0.091057	0.832786	94	5	-1.303	0.0051771	0.021808	0.611549	30	1	-1.303
BFAR	6	0.63888	0.77286	0.999995	650	1	0.64448	0.0053188	0.022224	0.611549	31	5	0.64448
KCTD8	5	0.71008	0.78531	0.999995	701	1	0.5191	0.0053304	0.022263	0.611549	32	4	0.5191
SIAH2	6	0.187	0.3793	0.999995	308	2	0.29599	0.0056256	0.02346	0.624901	33	4	0.29599
RNF217	6	0.67625	0.79992	0.999995	674	2	0.36038	0.0062673	0.025716	0.664834	34	4	0.36038
RNF224	6	0.5037	0.68242	0.999995	563	1	0.639	0.006989	0.028169	0.692244	35	5	0.639
FBXL6	6	0.93816	0.93802	0.999995	809	1	0.58918	0.0071591	0.028634	0.692244	36	3	0.58918
SLX4	6	0.64912	0.78039	0.999995	654	1	0.38262	0.0073174	0.029139	0.692244	37	3	0.38262
ZBTB20	6	0.5915	0.74032	0.999995	614	2	0.23332	0.0081778	0.032304	0.733185	38	3	0.23332
DPF3	6	0.33982	0.5554	0.999995	448	3	0.27974	0.008813	0.0346	0.733185	39	3	0.27974
KLHL14	6	0.86582	0.88715	0.999995	765	1	0.39064	0.0089155	0.035045	0.733185	40	5	0.39064
TCEB2	5	0.36878	0.55118	0.999995	480	1	0.45735	0.0090943	0.034323	0.733185	41	3	0.45735
KCTD21	6	0.67771	0.80088	0.999995	676	2	0.55765	0.0097602	0.038032	0.733185	42	4	0.55765
TRIM77	6	0.82188	0.86602	0.999995	746	1	0.27503	0.0099055	0.038487	0.733185	43	5	0.27503
PRAMEF13	6	0.92298	0.92382	0.999995	803	1	0.53346	0.0099528	0.038675	0.733185	44	4	0.53346
ZNRF3	6	0.85762	0.8826	0.999995	760	1	0.38556	0.010031	0.038972	0.733185	45	3	0.38556
ANKFY1	6	0.96792	0.96857	0.999995	841	0	0.71923	0.010089	0.03915	0.733185	46	5	0.71923
WHSC1	6	0.39258	0.6122	0.999995	503	2	0.45596	0.010292	0.039754	0.733185	47	4	0.45596
ZBTB2	6	0.72146	0.83286	0.999995	712	1	0.74577	0.010653	0.040852	0.733185	48	5	0.74577
TRIM29	6	0.24348	0.44632	0.999995	370	2	0.49746	0.010662	0.040872	0.733185	49	4	0.49746
KLHL36	6	0.67884	0.80157	0.999995	677	1	0.48223	0.011774	0.044472	0.781826	50	4	0.48223
KCNB1	6	0.18506	0.3769	0.999995	306	1	0.55625	0.012093	0.04558	0.785592	51	4	0.55625
PHF11	6	0.94749	0.94792	0.999995	817	0	0.46799	0.013655	0.050853	0.845455	52	5	0.46799
KLHL20	6	0.72151	0.8329	0.999995	713	2	0.32457	0.013769	0.05118	0.845455	53	3	0.32457
OSTM1	6	0.626	0.76366	0.999995	641	2	0.42098	0.014253	0.052664	0.845455	54	4	0.42098
PRAMEF18	6	0.65444	0.78433	0.999995	657	2	0.91888	0.014326	0.052901	0.845455	55	4	0.91888
BIRC7	6	0.29253	0.50176	0.999995	408	3	-0.018751	0.015078	0.055404	0.864025	56	3	-0.018751
SOCS5	6	0.49658	0.67805	0.999995	559	1	0.48216	0.015456	0.056522	0.864025	57	4	0.48216
SYTL4	6	0.98513	0.98543	0.999995	858	0	0.45807	0.016355	0.059351	0.864025	58	5	0.45807
RNF13	6	0.81996	0.86515	0.999995	745	1	0.48343	0.016649	0.060241	0.864025	59	4	0.48343
SIAH3	6	0.042465	0.12977	0.884226	129	3	-0.17274	0.016789	0.060657	0.864025	60	3	-0.17274
PEX10	6	0.14893	0.33451	0.999995	272	1	0.40914	0.016883	0.060934	0.864025	61	4	0.40914
FBXO34	6	0.67704	0.80043	0.999995	675	1	0.47875	0.016895	0.060944	0.864025	62	5	0.47875
VPS41	6	0.25037	0.45377	0.999995	375	2	0.077349	0.017319	0.062319	0.869496	63	3	0.077349
KLHL18	6	0.96719	0.96786	0.999995	840	0	0.045089	0.017738	0.063852	0.87697	64	2	0.045089
TRIM54	6	0.10307	0.25282	0.981903	223	1	0.11715	0.018951	0.06773	0.896106	65	2	0.11715
FBXO17	6	0.51699	0.69105	0.999995	575	2	-0.026129	0.019137	0.068304	0.896106	66	2	-0.026129
CGRRF1	6	0.71827	0.83022	0.999995	707	1	0.28338	0.019749	0.070362	0.907265	67	5	0.28338
ZNRF1	6	0.46538	0.6592	0.999995	541	2	0.22504	0.020306	0.072113	0.907265	68	3	0.22504
PIAS3	6	0.9227	0.92358	0.999995	802	1	0.39055	0.020896	0.074052	0.907265	69	3	0.39055
BTBD10	6	0.59559	0.74273	0.999995	617	2	0.18461	0.021229	0.07515	0.907265	70	3	0.18461
CUL5	6	0.99323	0.9934	0.999995	868	0	0.43654	0.021816	0.077089	0.907265	71	4	0.43654
ASB7	6	0.83668	0.87248	0.999995	752	1	0.46986	0.021847	0.077197	0.907265	72	4	0.46986
UBE3A	6	0.61428	0.75584	0.999995	634	1	0.7202	0.022004	0.077623	0.907265	73	4	0.7202
BAZ1B	6	0.36527	0.58327	0.999995	475	2	0.047504	0.022273	0.078444	0.907265	74	2	0.047504
UBR5	6	0.6906	0.81008	0.999995	684	2	0.53075	0.023011	0.081065	0.925409	75	4	0.53075
KDM5D	6	0.94006	0.94004	0.999995	811	0	0.29213	0.024534	0.085497	0.95823	76	4	0.29213
NEDD4	5	0.53789	0.68663	0.999995	585	1	0.48776	0.025175	0.078266	0.907265	77	3	0.48776
ASB14	6	0.91809	0.91985	0.999995	796	1	0.51485	0.0254	0.088356	0.95823	78	4	0.51485
BTBD6	6	0.84071	0.87416	0.999995	756	1	0.46249	0.025647	0.089177	0.95823	79	4	0.46249
NSD1	6	0.29526	0.50482	0.999995	412	2	0.12216	0.025663	0.089266	0.95823	80	2	0.12216
SIAH1	6	0.94992	0.95033	0.999995	818	0	0.43457	0.026335	0.091423	0.95823	81	4	0.43457
RNF4	6	0.72226	0.83348	0.999995	716	1	0.6328	0.026385	0.091571	0.95823	82	4	0.6328
KLHL12	6	0.11392	0.27344	0.999995	238	3	-0.22973	0.026896	0.093194	0.95907	83	3	-0.22973
MARCH11	6	0.20703	0.40258	0.999995	329	3	0.13587	0.027196	0.094144	0.95907	84	3	0.13587
PRAMEF2	3	0.97278	0.97251	0.999995	844	0	0.6848	0.027224	0.06771	0.896106	85	3	0.6848
ECT2L	6	0.9896	0.98972	0.999995	862	0	0.37602	0.027507	0.094925	0.95907	86	5	0.37602
ZBTB49	6	0.72265	0.83372	0.999995	717	1	0.50498	0.028984	0.098941	0.981014	87	4	0.50498
MAP3K1	6	0.12599	0.2957	0.999995	253	1	0.54211	0.02967	0.10045	0.981014	88	4	0.54211
KCNC4	5	0.97292	0.97295	0.999995	845	0	0.32597	0.029796	0.090226	0.95823	89	4	0.32597
ZBTB39	6	0.032341	0.10762	0.849529	105	4	-0.91179	0.030167	0.10171	0.982465	90	2	-0.91179
FBXO25	6	0.96692	0.96765	0.999995	839	0	0.46648	0.030986	0.10346	0.983777	91	4	0.46648
MARCH4	6	0.054632	0.15576	0.919234	148	3	0.004254	0.03129	0.10409	0.983777	92	3	0.004254
TRIM25	6	0.97021	0.97069	0.999995	842	0	0.41297	0.03225	0.1062	0.985462	93	4	0.41297
ZBTB38	6	0.39422	0.61393	0.999995	504	2	0.50423	0.03261	0.10699	0.985462	94	4	0.50423
RNF146	6	0.59884	0.74514	0.999995	619	2	0.22511	0.032844	0.10763	0.985462	95	3	0.22511
RAB40AL	5	0.30483	0.50106	0.999995	421	1	0.13458	0.033646	0.10005	0.981014	96	2	0.13458
ZBTB17	6	0.29244	0.50164	0.999995	407	2	-0.36948	0.034654	0.11159	0.995487	97	3	-0.36948
RC3H1	6	0.92941	0.92893	0.999995	805	1	0.36169	0.036203	0.11519	0.995487	98	3	0.36169
WDSUB1	6	0.37687	0.59562	0.999995	487	2	0.21081	0.036218	0.1152	0.995487	99	3	0.21081
FBXW8	6	0.67444	0.79882	0.999995	672	2	0.4312	0.036493	0.11578	0.995487	100	3	0.4312
RNF25	6	0.99153	0.99171	0.999995	865	0	0.46759	0.036544	0.11585	0.995487	101	4	0.46759
KCNA6	6	0.22784	0.4272	0.999995	349	2	0.091253	0.036891	0.11651	0.995487	102	3	0.091253
RNF126	6	0.23525	0.43601	0.999995	360	1	0.26	0.037436	0.11767	0.995487	103	3	0.26
DPF2	6	0.74521	0.84019	0.999995	721	1	0.34906	0.037742	0.11827	0.995487	104	3	0.34906
TRPC4AP	6	0.31383	0.52661	0.999995	432	2	0.24661	0.038008	0.11891	0.995487	105	3	0.24661
KCNA3	6	0.66415	0.79149	0.999995	663	2	-0.19824	0.039124	0.12138	0.999995	106	1	-0.19824
FBXO2	6	0.55214	0.71365	0.999995	596	2	0.32248	0.041044	0.12549	0.999995	107	3	0.32248
RNF128	6	0.81122	0.8616	0.999995	742	1	0.44379	0.042179	0.12812	0.999995	108	4	0.44379
GNB2L1	6	0.20479	0.39995	0.999995	327	3	0.23149	0.04298	0.1297	0.999995	109	3	0.23149
NLE1	6	0.43434	0.64032	0.999995	525	2	0.53738	0.043576	0.13101	0.999995	110	4	0.53738
PCMTD2	6	0.24165	0.44403	0.999995	369	2	0.48398	0.044972	0.13436	0.999995	111	4	0.48398
TRIM42	6	0.59594	0.74303	0.999995	618	1	0.38802	0.045277	0.13507	0.999995	112	4	0.38802
VHL	6	0.046904	0.14006	0.911916	135	3	0.30118	0.045433	0.13547	0.999995	113	3	0.30118
ZFPL1	6	0.40617	0.62357	0.999995	511	2	0.19645	0.045995	0.13693	0.999995	114	3	0.19645
G2E3	6	0.55086	0.71274	0.999995	594	2	0.68269	0.046239	0.13756	0.999995	115	4	0.68269
FBXO44	6	0.79517	0.85576	0.999995	737	1	0.2652	0.046266	0.13758	0.999995	116	3	0.2652
KLHL31	6	0.67524	0.79933	0.999995	673	1	0.4168	0.047884	0.14111	0.999995	117	4	0.4168
ZSWIM5	6	0.46726	0.66036	0.999995	542	1	0.24905	0.047902	0.14114	0.999995	118	4	0.24905
SH3RF2	6	0.56116	0.71997	0.999995	601	2	0.30838	0.049204	0.1439	0.999995	119	4	0.30838
FEM1A	6	0.54443	0.70873	0.999995	590	2	0.46001	0.049446	0.14439	0.999995	120	4	0.46001
RAD18	6	0.94609	0.9463	0.999995	816	0	0.31234	0.049562	0.14469	0.999995	121	3	0.31234
CDCA3	6	0.97333	0.97364	0.999995	847	0	0.4481	0.04975	0.14517	0.999995	122	4	0.4481
TRIM21	6	0.69448	0.81294	0.999995	686	2	0.029484	0.05012	0.14588	0.999995	123	2	0.029484
RFPL1	6	0.95764	0.95812	0.999995	828	0	0.47672	0.050424	0.14662	0.999995	124	4	0.47672
KCNB2	6	0.9841	0.98428	0.999995	855	0	0.40224	0.051526	0.14905	0.999995	125	4	0.40224
ZNF598	6	0.62864	0.76544	0.999995	645	1	0.2929	0.052068	0.15004	0.999995	126	3	0.2929
ZBTB8A	6	0.61714	0.75771	0.999995	636	2	0.47931	0.052405	0.15068	0.999995	127	4	0.47931
ZBTB47	6	0.095677	0.23873	0.981903	208	2	0.11092	0.053531	0.15289	0.999995	128	3	0.11092
ANKRD9	6	0.9348	0.93452	0.999995	807	1	0.33651	0.053592	0.15298	0.999995	129	4	0.33651
RNF11	6	0.65675	0.78595	0.999995	659	1	0.36697	0.055141	0.15588	0.999995	130	4	0.36697
FBXO41	6	0.38806	0.60739	0.999995	498	1	0.11564	0.055546	0.15661	0.999995	131	2	0.11564
FBXO10	6	0.58109	0.73337	0.999995	611	1	0.16208	0.055731	0.15701	0.999995	132	3	0.16208
RAPSN	6	0.47607	0.66561	0.999995	546	2	0.18489	0.056362	0.15833	0.999995	133	3	0.18489
KLHL13	6	0.33694	0.55232	0.999995	446	2	0.19555	0.05689	0.15936	0.999995	134	3	0.19555
WWP2	6	0.024782	0.086368	0.830296	90	4	-0.78897	0.057928	0.16136	0.999995	135	1	-0.78897
HERC6	6	0.50859	0.68558	0.999995	566	2	0.19193	0.05831	0.16217	0.999995	136	3	0.19193
DCAF11	6	0.3337	0.54874	0.999995	444	2	0.46725	0.059684	0.16505	0.999995	137	4	0.46725
VPS18	6	0.61413	0.75576	0.999995	633	2	0.29006	0.06012	0.16589	0.999995	138	3	0.29006
KCNS3	6	0.89914	0.90611	0.999995	784	1	0.34965	0.06048	0.1667	0.999995	139	4	0.34965
KCNC3	6	0.96456	0.96548	0.999995	838	0	0.34741	0.060896	0.16768	0.999995	140	4	0.34741
WDR53	6	0.9731	0.97343	0.999995	846	0	0.24176	0.061214	0.16827	0.999995	141	3	0.24176
EED	6	0.96428	0.96524	0.999995	837	0	0.42269	0.062131	0.17022	0.999995	142	4	0.42269
LRRC42	6	0.95387	0.95435	0.999995	824	0	0.43459	0.06272	0.17134	0.999995	143	4	0.43459
TULP4	6	0.70526	0.82069	0.999995	695	2	0.31926	0.063321	0.1726	0.999995	144	3	0.31926
LRR1	6	0.077474	0.20281	0.981903	179	4	-2.0748	0.063399	0.17274	0.999995	145	1	-2.0748
MYLIP	6	0.26748	0.47314	0.999995	388	2	0.27991	0.064185	0.17433	0.999995	146	4	0.27991
FBXO27	6	0.32875	0.54308	0.999995	441	2	-0.05077	0.064244	0.1744	0.999995	147	2	-0.05077
PRAMEF10	3	0.68987	0.69401	0.999995	683	1	-0.071715	0.065117	0.13975	0.999995	148	1	-0.071715
RNF212B	6	0.82862	0.86899	0.999995	749	1	0.30983	0.065959	0.17807	0.999995	149	4	0.30983
SOCS7	6	0.62756	0.76475	0.999995	644	2	0.25959	0.067669	0.18173	0.999995	150	3	0.25959
RNF41	6	0.86924	0.88898	0.999995	767	1	0.29457	0.067952	0.18231	0.999995	151	4	0.29457
ZBTB34	6	0.75644	0.84327	0.999995	728	1	0.33502	0.068207	0.18288	0.999995	152	3	0.33502
TRIM38	6	0.96123	0.96194	0.999995	833	0	0.36997	0.06885	0.18424	0.999995	153	4	0.36997
FBXO40	6	0.95588	0.95631	0.999995	825	0	0.27597	0.069184	0.18497	0.999995	154	3	0.27597
TRIM24	6	0.98824	0.98845	0.999995	861	0	0.57647	0.070521	0.18783	0.999995	155	4	0.57647
KCTD15	6	0.24532	0.44818	0.999995	371	2	0.30972	0.071281	0.18936	0.999995	156	4	0.30972
SPOP	6	0.95622	0.9566	0.999995	826	0	0.33348	0.071482	0.18983	0.999995	157	3	0.33348
RNF220	6	0.50992	0.68643	0.999995	568	2	-0.063042	0.072099	0.19111	0.999995	158	2	-0.063042
PHF12	6	0.19377	0.38692	0.999995	315	2	0.30002	0.072447	0.19181	0.999995	159	3	0.30002
ZBTB46	6	0.76963	0.84768	0.999995	733	1	0.29221	0.072984	0.19282	0.999995	160	4	0.29221
HIC2	6	0.65482	0.78463	0.999995	658	2	0.31009	0.073182	0.19319	0.999995	161	3	0.31009
SOCS1	6	0.99427	0.99443	0.999995	870	0	0.3862	0.073297	0.19352	0.999995	162	4	0.3862
KCTD6	6	0.70099	0.81794	0.999995	689	1	0.66594	0.073767	0.19447	0.999995	163	4	0.66594
ZMYND11	5	0.038311	0.11235	0.849529	121	3	-0.52551	0.074055	0.19112	0.999995	164	2	-0.52551
RAB40C	6	0.40196	0.62113	0.999995	509	2	0.33408	0.074081	0.19512	0.999995	165	4	0.33408
LRRC14	5	0.105	0.24068	0.981903	227	2	-0.18356	0.074085	0.1912	0.999995	166	1	-0.18356
KCTD20	6	0.92257	0.92354	0.999995	801	1	0.23862	0.074264	0.19558	0.999995	167	3	0.23862
KCNA10	6	0.48398	0.67049	0.999995	552	2	0.54762	0.074554	0.19621	0.999995	168	4	0.54762
KCND3	6	0.3795	0.5983	0.999995	490	3	0.089897	0.075372	0.1978	0.999995	169	3	0.089897
PRAMEF11	5	0.89754	0.89857	0.999995	782	1	0.38746	0.076077	0.19438	0.999995	170	3	0.38746
ATRX	6	0.95805	0.95858	0.999995	829	0	0.37181	0.079392	0.20611	0.999995	171	4	0.37181
TRIM58	6	0.97427	0.97456	0.999995	849	0	0.29851	0.080465	0.20834	0.999995	172	4	0.29851
RNF32	6	0.030167	0.10298	0.849529	100	2	0.36711	0.08138	0.21021	0.999995	173	4	0.36711
TRIM46	6	0.95378	0.95423	0.999995	823	0	0.35694	0.081484	0.21033	0.999995	174	4	0.35694
PEX2	6	0.62637	0.76397	0.999995	642	1	0.40914	0.081715	0.21064	0.999995	175	4	0.40914
RFPL3	6	0.72218	0.83341	0.999995	715	2	0.52427	0.081882	0.211	0.999995	176	4	0.52427
KLHDC2	6	0.70319	0.81937	0.999995	693	2	0.10506	0.083037	0.21328	0.999995	177	2	0.10506
NSMCE2	6	0.49528	0.677	0.999995	556	2	0.14532	0.084057	0.21549	0.999995	178	3	0.14532
BTBD19	6	0.50627	0.68395	0.999995	565	2	0.061826	0.085023	0.21745	0.999995	179	3	0.061826
DTX4	6	0.60825	0.7517	0.999995	627	1	0.30739	0.085106	0.21755	0.999995	180	4	0.30739
RNF168	6	0.13523	0.31295	0.999995	261	2	-0.080521	0.085595	0.21861	0.999995	181	2	-0.080521
SYNGAP1	6	0.38176	0.60067	0.999995	492	2	0.24896	0.086797	0.22083	0.999995	182	3	0.24896
HUWE1	6	0.0038749	0.017584	0.661051	21	5	-2.4008	0.087162	0.22153	0.999995	183	1	-2.4008
PRAMEF20	6	0.034988	0.11354	0.849529	112	2	0.070453	0.087487	0.22214	0.999995	184	3	0.070453
ANAPC10	6	0.3456	0.56143	0.999995	453	3	-0.048785	0.088179	0.22345	0.999995	185	3	-0.048785
CCIN	6	0.98425	0.98444	0.999995	856	0	0.34151	0.08876	0.22467	0.999995	186	4	0.34151
MARCH7	6	0.25267	0.45663	0.999995	380	2	0.34776	0.089644	0.22626	0.999995	187	4	0.34776
FBXO7	6	0.94528	0.94562	0.999995	814	0	0.40063	0.089918	0.22679	0.999995	188	4	0.40063
ZBTB33	6	0.1674	0.35601	0.999995	291	3	-0.2444	0.090363	0.22768	0.999995	189	1	-0.2444
ZBTB7B	6	0.059024	0.1645	0.935056	154	3	-0.10987	0.091428	0.22983	0.999995	190	2	-0.10987
ASB5	6	0.16938	0.35834	0.999995	292	2	0.27339	0.092148	0.23131	0.999995	191	4	0.27339
KMT2D	6	0.10097	0.24876	0.981903	219	3	-0.074389	0.092492	0.23202	0.999995	192	2	-0.074389
RNF185	6	0.06012	0.16677	0.935056	156	1	0.58719	0.09269	0.23248	0.999995	193	4	0.58719
ZBTB21	6	0.54406	0.70853	0.999995	589	2	0.38899	0.093416	0.23379	0.999995	194	4	0.38899
MTF2	6	0.60954	0.75254	0.999995	629	2	0.22349	0.093555	0.23403	0.999995	195	3	0.22349
TRIM11	6	0.54764	0.71072	0.999995	592	1	-0.019641	0.093783	0.23449	0.999995	196	2	-0.019641
RAB40B	6	0.88433	0.8968	0.999995	778	1	0.27041	0.093963	0.23488	0.999995	197	4	0.27041
SPSB4	6	0.32984	0.54425	0.999995	442	3	-0.075435	0.094617	0.23603	0.999995	198	1	-0.075435
KLHL10	6	0.29928	0.50977	0.999995	416	2	0.12871	0.096273	0.23939	0.999995	199	2	0.12871
TRIP12	6	0.97367	0.97395	0.999995	848	0	0.42623	0.096463	0.2398	0.999995	200	4	0.42623
KLHL8	6	0.58609	0.73684	0.999995	612	2	-0.093987	0.096737	0.24042	0.999995	201	1	-0.093987
UBE4A	6	0.27933	0.487	0.999995	396	2	0.21763	0.099348	0.2456	0.999995	202	4	0.21763
SCAF11	6	0.34828	0.56428	0.999995	456	2	0.23676	0.099519	0.24581	0.999995	203	3	0.23676
MTMR8	6	0.29326	0.50271	0.999995	410	2	0.33669	0.099537	0.24582	0.999995	204	4	0.33669
RNF17	6	0.9052	0.91033	0.999995	789	1	0.20193	0.099726	0.24622	0.999995	205	4	0.20193
ASB18	6	0.11279	0.27129	0.999995	236	3	-0.059284	0.09991	0.2465	0.999995	206	3	-0.059284
WDTC1	6	0.90545	0.91049	0.999995	790	1	0.34416	0.10047	0.24738	0.999995	207	4	0.34416
RNF219	6	0.95871	0.95923	0.999995	830	0	0.20791	0.1031	0.25237	0.999995	208	3	0.20791
RNF44	6	0.91679	0.91875	0.999995	795	1	0.19006	0.10356	0.25322	0.999995	209	4	0.19006
KLHDC3	6	0.97895	0.97934	0.999995	853	0	0.2722	0.10414	0.25418	0.999995	210	4	0.2722
TRIM63	6	0.93017	0.92982	0.999995	806	1	0.20586	0.10518	0.25593	0.999995	211	3	0.20586
FBXW4	6	0.83845	0.87326	0.999995	753	1	0.20161	0.10651	0.25882	0.999995	212	3	0.20161
GLMN	6	0.45807	0.65467	0.999995	533	2	0.46435	0.10719	0.2602	0.999995	213	4	0.46435
PELI2	6	0.022832	0.080353	0.821284	84	4	-0.58477	0.10756	0.26091	0.999995	214	2	-0.58477
NFX1	6	0.51137	0.68724	0.999995	570	1	0.26478	0.10807	0.26177	0.999995	215	4	0.26478
RNF144A	6	0.67434	0.79872	0.999995	671	1	0.29333	0.10867	0.26294	0.999995	216	4	0.29333
FBXL18	6	0.0017282	0.0087006	0.522029	14	3	-0.30373	0.11042	0.26632	0.999995	217	2	-0.30373
TRIM23	6	0.87617	0.89248	0.999995	771	1	0.026068	0.11091	0.26743	0.999995	218	2	0.026068
PDZRN4	6	0.8387	0.87336	0.999995	754	1	0.24391	0.11108	0.26765	0.999995	219	4	0.24391
DCAF8	6	0.11564	0.2766	0.999995	241	3	-0.053557	0.11166	0.26865	0.999995	220	2	-0.053557
JADE2	6	0.34594	0.56175	0.999995	454	2	0.23833	0.11229	0.26991	0.999995	221	4	0.23833
PCGF1	6	0.20202	0.39656	0.999995	326	2	-0.12407	0.11317	0.27174	0.999995	222	2	-0.12407
TRIM35	6	0.038588	0.12132	0.870802	122	3	-0.2022	0.1146	0.27444	0.999995	223	2	-0.2022
TOPORS	6	0.71884	0.83069	0.999995	709	2	0.31395	0.11474	0.27473	0.999995	224	4	0.31395
ZMIZ2	6	0.60613	0.75041	0.999995	624	1	0.12559	0.115	0.2752	0.999995	225	3	0.12559
ASB3	6	0.092312	0.23226	0.981903	202	4	-0.43893	0.11564	0.27627	0.999995	226	1	-0.43893
PAAF1	6	0.016602	0.060202	0.705797	72	3	-0.10491	0.11734	0.27925	0.999995	227	2	-0.10491
MIB1	6	0.23893	0.44054	0.999995	366	3	-0.032107	0.11772	0.27982	0.999995	228	3	-0.032107
RBBP7	6	0.75178	0.84198	0.999995	725	1	0.4187	0.1187	0.28146	0.999995	229	4	0.4187
BTBD18	6	0.66979	0.79526	0.999995	668	1	0.20597	0.11875	0.28157	0.999995	230	2	0.20597
ASB2	6	0.14536	0.3303	0.999995	270	2	0.18258	0.11887	0.28179	0.999995	231	2	0.18258
UHRF1	6	0.17234	0.36157	0.999995	296	2	0.25955	0.11976	0.28338	0.999995	232	4	0.25955
CDC26	6	0.038158	0.12034	0.870802	120	4	-0.67212	0.11979	0.28344	0.999995	233	2	-0.67212
RNF187	6	0.3563	0.5733	0.999995	466	2	0.23497	0.11997	0.28375	0.999995	234	4	0.23497
SOCS2	6	0.9536	0.95404	0.999995	822	0	0.37309	0.12039	0.28457	0.999995	235	4	0.37309
RNF152	6	0.30653	0.51833	0.999995	423	2	0.092209	0.12079	0.28526	0.999995	236	2	0.092209
FEM1B	6	0.36385	0.58168	0.999995	474	2	0.31242	0.12275	0.28926	0.999995	237	3	0.31242
MID1	6	0.021816	0.077158	0.817129	81	3	-0.19863	0.1229	0.28953	0.999995	238	2	-0.19863
BTBD7	6	0.09378	0.2351	0.981903	205	4	-0.35516	0.12311	0.28995	0.999995	239	2	-0.35516
ZBTB8B	6	0.77897	0.85073	0.999995	734	1	0.37005	0.12392	0.29159	0.999995	240	4	0.37005
KCTD9	6	0.42573	0.63498	0.999995	521	1	0.43712	0.12457	0.2928	0.999995	241	4	0.43712
DCAF10	6	0.336	0.5512	0.999995	445	2	-0.056406	0.12496	0.29353	0.999995	242	1	-0.056406
RNF151	6	0.708	0.82272	0.999995	698	2	0.2739	0.12505	0.2937	0.999995	243	3	0.2739
CUL4A	6	0.23248	0.43264	0.999995	357	2	0.31664	0.12583	0.29523	0.999995	244	3	0.31664
TRIM31	6	0.84021	0.87396	0.999995	755	1	0.17858	0.12619	0.29588	0.999995	245	4	0.17858
ZBTB41	6	0.72067	0.83211	0.999995	711	1	0.29869	0.12663	0.29679	0.999995	246	4	0.29869
FEM1C	6	0.92049	0.92184	0.999995	799	1	0.28785	0.12685	0.29717	0.999995	247	4	0.28785
RFWD2	6	0.9964	0.99657	0.999995	871	0	0.24934	0.12816	0.2999	0.999995	248	4	0.24934
ABTB2	6	0.16189	0.34974	0.999995	285	3	-0.20006	0.12886	0.30117	0.999995	249	3	-0.20006
PCGF2	6	0.75537	0.843	0.999995	726	1	0.16342	0.13093	0.30515	0.999995	250	3	0.16342
AMFR	6	0.1957	0.38915	0.999995	319	2	0.071874	0.13216	0.30724	0.999995	251	3	0.071874
UBE3B	6	0.68593	0.80691	0.999995	681	1	0.24868	0.13216	0.30724	0.999995	252	4	0.24868
PIAS1	6	0.94538	0.94571	0.999995	815	0	0.25213	0.13306	0.30878	0.999995	253	4	0.25213
PHRF1	6	0.78735	0.85335	0.999995	736	1	0.1775	0.13351	0.30961	0.999995	254	4	0.1775
KEAP1	6	0.041352	0.12738	0.884226	125	3	-0.11532	0.1337	0.30998	0.999995	255	3	-0.11532
KCTD7	6	0.21904	0.41676	0.999995	342	3	-0.13965	0.13421	0.3111	0.999995	256	2	-0.13965
TMF1	6	0.29531	0.5049	0.999995	413	3	-0.057731	0.13456	0.31169	0.999995	257	3	-0.057731
PCGF5	6	0.7018	0.81843	0.999995	690	2	-0.05312	0.13523	0.31285	0.999995	258	2	-0.05312
RNF121	6	0.70726	0.82227	0.999995	696	1	0.13011	0.13621	0.31467	0.999995	259	3	0.13011
ZNF521	6	0.28371	0.49206	0.999995	397	2	0.17493	0.13727	0.31639	0.999995	260	3	0.17493
KBTBD12	5	0.55974	0.705	0.999995	600	2	-0.015225	0.13733	0.28685	0.999995	261	1	-0.015225
WDR76	6	0.93609	0.93582	0.999995	808	1	0.34519	0.13748	0.31678	0.999995	262	4	0.34519
JADE3	6	0.30972	0.52216	0.999995	426	3	0.033916	0.1376	0.31703	0.999995	263	3	0.033916
ANAPC4	6	0.28472	0.49312	0.999995	398	2	0.33875	0.13829	0.31828	0.999995	264	3	0.33875
MARCH1	6	0.49136	0.67445	0.999995	555	1	0.083833	0.14337	0.32434	0.999995	265	3	0.083833
LRRC28	6	0.47833	0.66691	0.999995	549	2	0.25514	0.14375	0.32503	0.999995	266	3	0.25514
HERC1	6	0.57265	0.72787	0.999995	607	2	0.086042	0.14414	0.32555	0.999995	267	3	0.086042
TRAF6	5	0.42279	0.59354	0.999995	518	2	0.48209	0.14426	0.29681	0.999995	268	3	0.48209
PML	6	0.82379	0.86673	0.999995	747	1	0.28625	0.14432	0.32574	0.999995	269	3	0.28625
TRIML2	6	0.66239	0.79024	0.999995	661	1	-0.040387	0.14536	0.32708	0.999995	270	2	-0.040387
LNX1	6	0.59314	0.74132	0.999995	616	2	0.049901	0.14618	0.32808	0.999995	271	2	0.049901
CBLC	6	0.35878	0.57621	0.999995	468	1	0.26024	0.14716	0.32929	0.999995	272	3	0.26024
DDA1	6	0.89427	0.9031	0.999995	781	1	0.23621	0.14745	0.32968	0.999995	273	3	0.23621
ZBTB45	6	0.19529	0.38858	0.999995	318	3	-0.27176	0.14822	0.33054	0.999995	274	2	-0.27176
UNK	6	0.22225	0.42041	0.999995	347	2	0.10161	0.14863	0.33091	0.999995	275	2	0.10161
TRIM17	6	0.057928	0.16225	0.932168	153	3	-0.14388	0.14943	0.33203	0.999995	276	2	-0.14388
TRIM74	5	0.17848	0.34643	0.999995	301	3	-0.3823	0.15006	0.30557	0.999995	277	1	-0.3823
ASB11	6	0.16443	0.35265	0.999995	288	2	-0.040579	0.15027	0.33314	0.999995	278	2	-0.040579
KDM5C	6	0.23155	0.43165	0.999995	356	1	0.22299	0.15061	0.33348	0.999995	279	3	0.22299
TRIM13	6	0.49593	0.67751	0.999995	557	1	0.18806	0.1509	0.33384	0.999995	280	3	0.18806
HECTD1	6	0.25129	0.45484	0.999995	376	2	0.55062	0.15148	0.33448	0.999995	281	3	0.55062
ZMIZ1	6	0.19377	0.38692	0.999995	316	3	-0.24958	0.15233	0.33553	0.999995	282	3	-0.24958
RNF38	6	0.14134	0.32378	0.999995	268	2	0.12078	0.15315	0.33656	0.999995	283	2	0.12078
RFPL4A	6	0.43079	0.63797	0.999995	523	2	-0.12219	0.15345	0.33692	0.999995	284	1	-0.12219
BTBD1	6	0.91173	0.91501	0.999995	792	1	0.23947	0.15546	0.33927	0.999995	285	3	0.23947
TLE2	6	0.013003	0.048736	0.705797	53	4	-0.82273	0.15605	0.33997	0.999995	286	2	-0.82273
MARCH2	6	0.32797	0.54211	0.999995	439	2	0.086896	0.15688	0.34093	0.999995	287	2	0.086896
DCAF6	6	0.22167	0.41979	0.999995	346	3	0.12814	0.1582	0.3422	0.999995	288	3	0.12814
FBXL8	6	0.44566	0.64696	0.999995	528	2	0.18459	0.15846	0.34251	0.999995	289	3	0.18459
ZNF341	6	0.12118	0.2863	0.999995	249	2	-0.0071803	0.15997	0.34441	0.999995	290	3	-0.0071803
FANCL	6	0.067041	0.18127	0.942809	169	2	0.18936	0.16045	0.34496	0.999995	291	3	0.18936
TRIM26	6	0.31625	0.52902	0.999995	435	1	0.055848	0.16145	0.34608	0.999995	292	2	0.055848
TRIM71	5	0.93909	0.93971	0.999995	810	0	0.16222	0.16189	0.32239	0.999995	293	3	0.16222
ASB15	5	0.21702	0.40145	0.999995	338	2	-0.12273	0.16263	0.32355	0.999995	294	2	-0.12273
WWP1	6	0.213	0.40972	0.999995	334	3	-0.22408	0.16295	0.34785	0.999995	295	3	-0.22408
TRIM44	6	0.59268	0.74106	0.999995	615	1	0.093175	0.16325	0.34817	0.999995	296	3	0.093175
TRIM7	6	0.52393	0.69516	0.999995	577	2	-0.062852	0.16443	0.34966	0.999995	297	1	-0.062852
KLHL29	6	0.38691	0.60624	0.999995	496	2	-0.11208	0.16641	0.35194	0.999995	298	2	-0.11208
UBR7	6	0.62482	0.76294	0.999995	639	2	0.098235	0.16686	0.35241	0.999995	299	3	0.098235
TRAF4	6	0.50048	0.68041	0.999995	562	1	-0.089953	0.1674	0.35303	0.999995	300	1	-0.089953
BCL6	6	0.00057634	0.0030618	0.384472	7	2	-0.043337	0.16864	0.35441	0.999995	301	2	-0.043337
KCTD2	6	0.014091	0.052209	0.705797	59	5	-1.0756	0.16938	0.35539	0.999995	302	1	-1.0756
LONRF3	6	0.9912	0.99143	0.999995	864	0	0.21728	0.17037	0.35659	0.999995	303	3	0.21728
FBXO43	6	0.62382	0.76226	0.999995	638	1	0.18068	0.17111	0.35735	0.999995	304	3	0.18068
KCTD14	6	0.014773	0.054494	0.705797	62	5	-0.74863	0.17234	0.35866	0.999995	305	1	-0.74863
INTS12	5	0.05345	0.14969	0.914393	146	2	0.09143	0.17259	0.33764	0.999995	306	2	0.09143
ZNF645	6	0.37765	0.59636	0.999995	488	2	0.19109	0.17332	0.35989	0.999995	307	3	0.19109
TRIM6-TRIM34	3	0.38375	0.48766	0.999995	494	1	0.23093	0.17333	0.27943	0.999995	308	2	0.23093
PHF13	6	0.67343	0.79788	0.999995	670	1	0.14693	0.17479	0.36178	0.999995	309	3	0.14693
PRAMEF15	4	0.87865	0.87887	0.999995	774	0	0.13046	0.17484	0.32044	0.999995	310	2	0.13046
AMBRA1	6	0.063399	0.17359	0.937542	162	3	-0.066129	0.17627	0.3635	0.999995	311	2	-0.066129
ANAPC2	5	0.083661	0.20817	0.981903	189	3	-0.7116	0.17671	0.34347	0.999995	312	2	-0.7116
NEURL1B	6	0.3615	0.57918	0.999995	471	2	0.097648	0.17717	0.36468	0.999995	313	3	0.097648
PAFAH1B1	6	0.46041	0.65603	0.999995	536	1	0.009578	0.17889	0.36684	0.999995	314	2	0.009578
CRBN	6	0.46521	0.65911	0.999995	540	2	0.012112	0.17975	0.36792	0.999995	315	2	0.012112
TTC3	6	0.37211	0.59054	0.999995	481	2	0.24825	0.17975	0.36792	0.999995	316	3	0.24825
SH3RF3	6	0.24589	0.44882	0.999995	372	3	0.021734	0.18006	0.36835	0.999995	317	3	0.021734
CDC16	6	0.051733	0.1504	0.914393	142	3	-1.6444	0.18061	0.36899	0.999995	318	3	-1.6444
RNF212	6	0.69461	0.81303	0.999995	687	1	0.16944	0.18104	0.36954	0.999995	319	2	0.16944
KCTD5	6	0.89897	0.90599	0.999995	783	1	0.29345	0.18116	0.36972	0.999995	320	3	0.29345
KBTBD11	6	0.11875	0.28188	0.999995	246	2	0.21957	0.18131	0.36989	0.999995	321	3	0.21957
PHF20	6	0.18984	0.38261	0.999995	310	3	-0.068565	0.1819	0.37061	0.999995	322	3	-0.068565
HECTD3	6	0.63264	0.76837	0.999995	647	2	0.011427	0.18214	0.3709	0.999995	323	2	0.011427
RNFT1	6	0.71413	0.82704	0.999995	703	2	0.12525	0.18476	0.37388	0.999995	324	3	0.12525
TBL1X	6	0.71548	0.82818	0.999995	705	2	0.21395	0.18539	0.37453	0.999995	325	3	0.21395
PRAMEF8	5	0.61324	0.74888	0.999995	632	2	0.43384	0.1915	0.3645	0.999995	326	3	0.43384
HERC4	6	0.23063	0.43039	0.999995	355	1	0.048733	0.1919	0.38245	0.999995	327	2	0.048733
ASB12	6	0.30034	0.5111	0.999995	419	3	-0.013545	0.19207	0.38262	0.999995	328	3	-0.013545
NACC2	6	0.016614	0.060222	0.705797	73	4	-0.53057	0.19377	0.38432	0.999995	329	1	-0.53057
DCAF16	6	0.90333	0.90886	0.999995	788	1	0.22723	0.19804	0.38937	0.999995	330	3	0.22723
ASB6	6	0.87587	0.89227	0.999995	770	1	0.23748	0.1982	0.38952	0.999995	331	3	0.23748
ZBTB37	6	0.2898	0.49842	0.999995	403	1	0.26883	0.19848	0.38984	0.999995	332	3	0.26883
TRIM50	6	0.31955	0.53301	0.999995	437	3	0.098894	0.19858	0.38996	0.999995	333	2	0.098894
RNF182	6	0.46931	0.66158	0.999995	543	1	0.17326	0.19954	0.39101	0.999995	334	3	0.17326
RC3H2	6	0.43331	0.63961	0.999995	524	2	0.14838	0.19981	0.39129	0.999995	335	3	0.14838
KLHL30	6	0.42297	0.63353	0.999995	519	2	0.14333	0.20069	0.39238	0.999995	336	3	0.14333
LNX2	6	0.22754	0.42686	0.999995	348	2	0.25197	0.20113	0.39282	0.999995	337	3	0.25197
BTBD16	6	0.02241	0.07884	0.821284	82	3	-0.063387	0.20246	0.39462	0.999995	338	2	-0.063387
KCTD18	6	0.14374	0.32815	0.999995	269	2	0.12513	0.20334	0.39572	0.999995	339	3	0.12513
ZBTB11	6	0.91837	0.92013	0.999995	797	1	0.20684	0.20769	0.40082	0.999995	340	3	0.20684
NSMCE1	6	0.61771	0.7581	0.999995	637	2	0.19279	0.20934	0.40306	0.999995	341	3	0.19279
TRIM34	6	0.39249	0.6121	0.999995	502	3	0.064862	0.20968	0.40353	0.999995	342	3	0.064862
TRIM14	6	0.66821	0.79427	0.999995	666	2	-0.018032	0.21096	0.40507	0.999995	343	2	-0.018032
DTX1	6	0.086039	0.22016	0.981903	193	3	-0.15428	0.21135	0.40546	0.999995	344	2	-0.15428
RNF145	6	0.28823	0.49685	0.999995	401	2	-0.0093013	0.213	0.40739	0.999995	345	3	-0.0093013
RMND5A	6	0.15345	0.34002	0.999995	275	1	0.36437	0.21537	0.41004	0.999995	346	3	0.36437
KCTD11	6	0.35158	0.56835	0.999995	459	2	0.21929	0.21904	0.41454	0.999995	347	3	0.21929
HECW1	6	0.15522	0.34197	0.999995	277	2	0.094805	0.21944	0.41503	0.999995	348	3	0.094805
BIRC3	6	0.40733	0.62425	0.999995	512	1	-0.095238	0.22038	0.41626	0.999995	349	2	-0.095238
MARCH10	6	0.60168	0.74728	0.999995	620	2	0.27106	0.22039	0.41627	0.999995	350	3	0.27106
TRAF3IP2	6	0.52206	0.69392	0.999995	576	1	0.12126	0.22122	0.41711	0.999995	351	2	0.12126
FZR1	6	0.88452	0.8969	0.999995	779	1	0.25054	0.22131	0.41719	0.999995	352	3	0.25054
KLHL6	6	0.9517	0.95211	0.999995	819	0	0.19401	0.22208	0.41811	0.999995	353	3	0.19401
TRIM45	6	0.70284	0.81914	0.999995	691	2	-0.1633	0.22302	0.41907	0.999995	354	2	-0.1633
PELI3	6	0.49991	0.68013	0.999995	561	2	0.17071	0.22344	0.41951	0.999995	355	3	0.17071
KLHL7	6	0.26962	0.47568	0.999995	389	2	0.1398	0.22377	0.42003	0.999995	356	3	0.1398
TRIM36	6	0.87748	0.89303	0.999995	773	1	0.29593	0.22411	0.42034	0.999995	357	3	0.29593
PRAME	6	0.10867	0.26335	0.989242	233	3	-0.011873	0.22505	0.42162	0.999995	358	2	-0.011873
RAB40A	6	0.51301	0.68836	0.999995	572	2	0.14761	0.22618	0.42304	0.999995	359	2	0.14761
PHF14	6	0.38997	0.6094	0.999995	501	2	0.061372	0.2265	0.42347	0.999995	360	3	0.061372
KCTD4	6	0.40359	0.62199	0.999995	510	1	0.011309	0.22691	0.424	0.999995	361	1	0.011309
POC1B	6	0.66749	0.79371	0.999995	665	1	0.20176	0.22799	0.42531	0.999995	362	3	0.20176
FBXL20	6	0.044686	0.13477	0.901614	130	3	-0.18253	0.2297	0.42716	0.999995	363	2	-0.18253
RHOBTB2	6	0.0097602	0.038161	0.705797	45	1	0.043236	0.22981	0.42731	0.999995	364	2	0.043236
UBE3C	6	0.31349	0.52621	0.999995	430	3	0.023323	0.23026	0.4279	0.999995	365	3	0.023323
PDZRN3	6	0.547	0.71036	0.999995	591	2	0.056656	0.23063	0.42837	0.999995	366	3	0.056656
FBXL14	6	0.849	0.87845	0.999995	758	1	0.030434	0.23202	0.43006	0.999995	367	2	0.030434
RFPL2	6	0.83617	0.87225	0.999995	751	1	0.17202	0.23302	0.43134	0.999995	368	3	0.17202
FBXW10	6	0.087162	0.22219	0.981903	196	3	0.064057	0.23344	0.43194	0.999995	369	3	0.064057
RNF10	6	0.37423	0.59282	0.999995	485	2	0.11323	0.23371	0.43221	0.999995	370	3	0.11323
PRAMEF22	6	0.35373	0.57048	0.999995	462	3	-0.1916	0.23709	0.43636	0.999995	371	1	-0.1916
WDR82	6	0.051976	0.15084	0.914393	144	4	-2.216	0.23801	0.43753	0.999995	372	1	-2.216
RBBP6	6	0.11513	0.27577	0.999995	240	3	-1.4763	0.23937	0.43919	0.999995	373	2	-1.4763
KCNG3	6	0.093076	0.23374	0.981903	203	3	-0.27435	0.2412	0.44149	0.999995	374	2	-0.27435
CBLB	6	0.27818	0.48567	0.999995	395	2	0.10892	0.24274	0.44338	0.999995	375	3	0.10892
KLHL23	6	0.57537	0.72968	0.999995	609	2	-0.067427	0.24344	0.4444	0.999995	376	3	-0.067427
BTBD17	6	0.086487	0.22091	0.981903	194	4	-0.44914	0.24534	0.44637	0.999995	377	2	-0.44914
PHF7	6	0.60209	0.7476	0.999995	621	2	0.053196	0.24589	0.447	0.999995	378	3	0.053196
RNF34	6	0.206	0.40146	0.999995	328	2	-0.12621	0.24625	0.4475	0.999995	379	1	-0.12621
KCNA7	6	0.21001	0.40626	0.999995	331	2	-0.16362	0.24765	0.44913	0.999995	380	3	-0.16362
RICTOR	6	0.26696	0.47257	0.999995	387	2	0.10352	0.24942	0.45104	0.999995	381	3	0.10352
FBXO48	6	0.11772	0.28014	0.999995	244	1	0.22695	0.24988	0.4515	0.999995	382	2	0.22695
ATG16L1	6	0.11849	0.28135	0.999995	245	2	0.15322	0.25154	0.45333	0.999995	383	3	0.15322
ZBTB14	6	0.60983	0.75271	0.999995	631	1	0.12275	0.2517	0.45359	0.999995	384	3	0.12275
KBTBD7	6	0.28514	0.49357	0.999995	400	3	-0.12766	0.2536	0.45584	0.999995	385	2	-0.12766
ZBTB32	6	0.19146	0.38459	0.999995	311	3	-0.22088	0.25441	0.45689	0.999995	386	1	-0.22088
MYNN	6	0.12857	0.30071	0.999995	256	1	0.047239	0.2559	0.45859	0.999995	387	2	0.047239
ZBTB7C	6	0.34985	0.56644	0.999995	458	3	0.022835	0.25867	0.46203	0.999995	388	3	0.022835
RING1	6	0.9603	0.96097	0.999995	832	0	0.24151	0.25901	0.46238	0.999995	389	3	0.24151
MDM4	6	0.082557	0.21304	0.981903	186	3	-0.11855	0.25936	0.46287	0.999995	390	3	-0.11855
ASB9	6	0.048481	0.14335	0.914393	136	4	-0.34734	0.25981	0.46329	0.999995	391	2	-0.34734
WHSC1L1	6	0.76276	0.84534	0.999995	731	1	0.14745	0.26099	0.46459	0.999995	392	2	0.14745
SOCS4	6	0.32831	0.54247	0.999995	440	3	-0.014485	0.26187	0.46556	0.999995	393	3	-0.014485
KBTBD2	6	0.21756	0.41484	0.999995	339	1	0.14917	0.2625	0.46616	0.999995	394	3	0.14917
TRAF3	6	0.45903	0.65522	0.999995	535	2	0.071818	0.26295	0.46662	0.999995	395	3	0.071818
KCTD19	6	0.064941	0.17673	0.937542	164	4	-0.49633	0.26516	0.46912	0.999995	396	2	-0.49633
RNF175	6	0.95261	0.95307	0.999995	820	0	0.17667	0.26619	0.47013	0.999995	397	3	0.17667
KCTD16	6	0.53882	0.70511	0.999995	586	2	0.18717	0.26655	0.47056	0.999995	398	3	0.18717
ZBTB12	6	0.39684	0.61659	0.999995	506	3	0.067681	0.26655	0.47056	0.999995	399	3	0.067681
ERCC8	6	0.030303	0.10329	0.849529	101	3	-0.085134	0.26727	0.47132	0.999995	400	3	-0.085134
XIAP	6	0.65343	0.78351	0.999995	656	1	0.32216	0.26799	0.47217	0.999995	401	3	0.32216
DCAF4	6	0.22787	0.42723	0.999995	350	3	-0.16483	0.26887	0.47327	0.999995	402	2	-0.16483
LGALS3BP	6	0.34922	0.56561	0.999995	457	2	-0.090912	0.2698	0.47442	0.999995	403	2	-0.090912
SH3RF1	6	0.553	0.71433	0.999995	597	2	0.0082967	0.2698	0.47442	0.999995	404	3	0.0082967
BACH2	6	0.050793	0.14833	0.914393	140	4	-0.50957	0.27228	0.47717	0.999995	405	1	-0.50957
TRIM47	6	0.14059	0.32244	0.999995	266	4	-0.48133	0.27305	0.47806	0.999995	406	2	-0.48133
TRIM64C	3	0.83392	0.83433	0.999995	750	0	0.17951	0.27384	0.4043	0.999995	407	1	0.17951
TRIM65	6	0.5766	0.73042	0.999995	610	1	-0.12873	0.27493	0.48053	0.999995	408	1	-0.12873
HOXB4	6	0.3429	0.55877	0.999995	451	3	0.023027	0.27525	0.48081	0.999995	409	3	0.023027
KBTBD6	6	0.038879	0.12185	0.870802	123	4	-0.51462	0.27669	0.48263	0.999995	410	2	-0.51462
ZSWIM2	6	0.18277	0.37434	0.999995	305	3	0.068716	0.27707	0.48307	0.999995	411	3	0.068716
ZBTB25	6	0.92133	0.92244	0.999995	800	1	0.21835	0.27744	0.48354	0.999995	412	3	0.21835
FBXL4	6	0.18603	0.37788	0.999995	307	3	0.015832	0.27865	0.48479	0.999995	413	3	0.015832
TRIM68	6	0.1341	0.31098	0.999995	260	2	0.16022	0.2789	0.48509	0.999995	414	3	0.16022
NACC1	6	0.69761	0.8153	0.999995	688	1	0.24136	0.28073	0.48722	0.999995	415	3	0.24136
SHKBP1	6	0.37675	0.59551	0.999995	486	3	-0.1198	0.28191	0.48871	0.999995	416	2	-0.1198
LONRF1	6	0.46178	0.657	0.999995	538	1	0.13013	0.28293	0.49002	0.999995	417	3	0.13013
WSB2	6	0.059389	0.16526	0.935056	155	3	-0.28912	0.28371	0.49078	0.999995	418	2	-0.28912
ZBTB18	5	0.16622	0.32957	0.999995	290	3	-0.65836	0.28558	0.48252	0.999995	419	2	-0.65836
CBX4	6	0.8669	0.88776	0.999995	766	1	0.14495	0.28772	0.4951	0.999995	420	3	0.14495
KATNB1	6	0.7185	0.83046	0.999995	708	2	-0.12346	0.28893	0.49646	0.999995	421	2	-0.12346
KLHL1	6	0.55001	0.71212	0.999995	593	2	-0.10316	0.2898	0.49719	0.999995	422	1	-0.10316
BCL6B	6	0.96154	0.96245	0.999995	834	0	0.059162	0.29239	0.5004	0.999995	423	2	0.059162
BTRC	6	0.6093	0.75235	0.999995	628	2	0.2163	0.29327	0.50153	0.999995	424	3	0.2163
DCAF13	6	0.010903	0.041653	0.705797	47	3	-0.33534	0.29498	0.50338	0.999995	425	1	-0.33534
RNF186	6	0.16244	0.35025	0.999995	286	3	0.040138	0.29587	0.50446	0.999995	426	3	0.040138
HECW2	6	0.70903	0.82333	0.999995	700	2	0.18585	0.29662	0.5054	0.999995	427	3	0.18585
CYHR1	6	0.061214	0.16914	0.935056	159	3	0.0076352	0.29736	0.5062	0.999995	428	3	0.0076352
HERC2	6	0.42762	0.63607	0.999995	522	2	0.0096559	0.30099	0.51074	0.999995	429	2	0.0096559
MKRN2	6	0.97265	0.97294	0.999995	843	0	0.14162	0.30296	0.51309	0.999995	430	3	0.14162
TRIM49	6	0.41505	0.62886	0.999995	514	2	-0.44036	0.30347	0.51365	0.999995	431	2	-0.44036
PHF21A	6	0.85943	0.88355	0.999995	761	1	0.13053	0.30441	0.51467	0.999995	432	3	0.13053
ASB13	6	0.25801	0.46297	0.999995	382	2	-0.025489	0.30489	0.51531	0.999995	433	2	-0.025489
SPSB2	6	0.73202	0.83644	0.999995	719	1	0.15345	0.30559	0.51614	0.999995	434	3	0.15345
BTBD11	6	0.041961	0.12882	0.884226	127	4	-0.60503	0.30611	0.51681	0.999995	435	1	-0.60503
TRIM40	6	0.75142	0.84191	0.999995	724	1	0.10474	0.3063	0.51696	0.999995	436	2	0.10474
FBXO18	6	0.2616	0.46687	0.999995	383	2	0.19215	0.30696	0.51786	0.999995	437	3	0.19215
ZBTB10	6	0.68811	0.80837	0.999995	682	2	-0.20191	0.30771	0.51889	0.999995	438	2	-0.20191
ARIH2	6	0.050681	0.14814	0.914393	139	3	-0.2149	0.30781	0.51904	0.999995	439	2	-0.2149
TRIM37	6	0.15813	0.34513	0.999995	281	3	-0.23787	0.30866	0.51995	0.999995	440	1	-0.23787
TRIM41	6	0.55533	0.71601	0.999995	598	2	0.24303	0.30935	0.5207	0.999995	441	3	0.24303
NOSIP	6	0.95967	0.96029	0.999995	831	0	0.10968	0.3101	0.52156	0.999995	442	3	0.10968
ARMC5	6	0.013186	0.049458	0.705797	54	2	-0.072277	0.31053	0.52202	0.999995	443	2	-0.072277
AIRE	6	0.92311	0.92392	0.999995	804	1	0.05902	0.31085	0.52228	0.999995	444	3	0.05902
ZER1	6	0.017721	0.063892	0.719483	76	5	-0.95793	0.31204	0.52353	0.999995	445	1	-0.95793
ZFYVE19	6	0.37323	0.59173	0.999995	483	3	-0.10263	0.31241	0.52397	0.999995	446	2	-0.10263
RNF5	6	0.81913	0.86479	0.999995	744	1	0.17402	0.31312	0.52471	0.999995	447	3	0.17402
ASB16	6	0.0065808	0.026883	0.689565	34	3	-0.54328	0.31463	0.52651	0.999995	448	3	-0.54328
RNF148	6	0.51453	0.6894	0.999995	573	1	0.15579	0.31614	0.52802	0.999995	449	3	0.15579
KCNF1	6	0.64343	0.77627	0.999995	652	2	0.12615	0.31665	0.52859	0.999995	450	2	0.12615
PHF3	6	0.89965	0.90653	0.999995	785	1	-0.078533	0.31709	0.52916	0.999995	451	1	-0.078533
DTX3L	6	0.901	0.90736	0.999995	786	1	0.12385	0.31793	0.53015	0.999995	452	2	0.12385
RNF31	6	0.046822	0.13986	0.911916	134	4	-0.48754	0.32044	0.53296	0.999995	453	1	-0.48754
TRIM4	6	0.44612	0.64728	0.999995	529	2	-0.023763	0.3209	0.53349	0.999995	454	2	-0.023763
TLE1	6	0.39486	0.61463	0.999995	505	3	0.079704	0.32211	0.53487	0.999995	455	3	0.079704
PLAG1	6	0.10142	0.24969	0.981903	220	3	-0.11689	0.32461	0.53777	0.999995	456	2	-0.11689
ASB8	6	0.2967	0.50672	0.999995	414	2	0.078582	0.32488	0.53806	0.999995	457	3	0.078582
CHFR	6	0.17417	0.36398	0.999995	297	3	-0.094924	0.32526	0.53849	0.999995	458	3	-0.094924
KCNG4	6	0.025462	0.088594	0.830296	92	5	-0.34411	0.32627	0.53956	0.999995	459	1	-0.34411
MID2	6	0.24625	0.4493	0.999995	373	3	-0.16851	0.32656	0.53988	0.999995	460	2	-0.16851
RNF133	6	0.30014	0.5109	0.999995	417	2	0.19186	0.32831	0.54172	0.999995	461	3	0.19186
ZBTB4	6	0.76189	0.84504	0.999995	730	1	0.31527	0.32984	0.5435	0.999995	462	3	0.31527
FBXO8	6	0.1083	0.26256	0.989242	231	2	0.18596	0.33022	0.54394	0.999995	463	3	0.18596
KDM1B	6	0.4401	0.64378	0.999995	527	2	0.061038	0.3337	0.54801	0.999995	464	1	0.061038
KLHL42	6	0.52445	0.69545	0.999995	578	2	0.19123	0.33458	0.54894	0.999995	465	3	0.19123
FBXO47	6	0.29244	0.50164	0.999995	406	2	0.095122	0.33482	0.5492	0.999995	466	3	0.095122
KLHL15	6	0.28987	0.49855	0.999995	404	3	-0.18051	0.33553	0.55002	0.999995	467	2	-0.18051
IVNS1ABP	6	0.39842	0.61837	0.999995	507	3	-0.18884	0.33712	0.55189	0.999995	468	3	-0.18884
RNF123	6	0.57119	0.7268	0.999995	606	2	0.17206	0.3393	0.55425	0.999995	469	2	0.17206
RNF213	6	0.15746	0.3445	0.999995	280	2	-0.053072	0.34355	0.55874	0.999995	470	2	-0.053072
KCNA2	6	0.25225	0.45609	0.999995	378	3	-0.10462	0.3445	0.55976	0.999995	471	3	-0.10462
CCDC36	6	0.86386	0.88601	0.999995	762	1	0.19874	0.34831	0.56375	0.999995	472	3	0.19874
SNRNP40	6	0.54141	0.70677	0.999995	587	2	0.29628	0.34947	0.56533	0.999995	473	3	0.29628
ZNF511	6	0.0052099	0.022115	0.689565	28	2	0.0016074	0.34985	0.56588	0.999995	474	3	0.0016074
RNF6	6	0.082773	0.21343	0.981903	187	3	-0.23416	0.35078	0.56695	0.999995	475	1	-0.23416
TRIM61	6	0.62521	0.76314	0.999995	640	2	0.18774	0.3514	0.56761	0.999995	476	3	0.18774
TRIM27	6	0.70435	0.82016	0.999995	694	1	0.22576	0.35205	0.56834	0.999995	477	2	0.22576
TCEB3B	6	0.12083	0.28558	0.999995	248	3	-0.24275	0.35479	0.57102	0.999995	478	1	-0.24275
TRIM67	6	0.089221	0.22616	0.981903	198	2	0.12592	0.35536	0.57165	0.999995	479	2	0.12592
TRIM3	6	0.16959	0.35855	0.999995	293	3	-0.14683	0.358	0.57485	0.999995	480	3	-0.14683
TRIM49C	6	0.25383	0.45789	0.999995	381	2	0.10522	0.35878	0.57574	0.999995	481	2	0.10522
HIC1	6	0.30866	0.52098	0.999995	425	2	0.071853	0.3619	0.5793	0.999995	482	3	0.071853
UBE3D	6	0.32221	0.5358	0.999995	438	3	-0.42975	0.36244	0.57993	0.999995	483	2	-0.42975
KCNV1	6	0.49611	0.6776	0.999995	558	2	0.10221	0.36385	0.5813	0.999995	484	3	0.10221
RNF223	6	0.63069	0.7669	0.999995	646	2	0.047812	0.36424	0.58179	0.999995	485	3	0.047812
RNF169	6	0.7645	0.84592	0.999995	732	1	0.1532	0.36482	0.5824	0.999995	486	3	0.1532
ANAPC5	6	0.13829	0.31836	0.999995	265	2	-0.00031308	0.36512	0.58269	0.999995	487	1	-0.00031308
BAZ2A	6	0.35528	0.57208	0.999995	463	3	-0.2131	0.36645	0.58412	0.999995	488	2	-0.2131
SOCS6	6	0.88337	0.89625	0.999995	776	1	0.2013	0.36814	0.58595	0.999995	489	3	0.2013
ZYG11A	6	0.47876	0.66719	0.999995	550	2	-0.070861	0.36857	0.5865	0.999995	490	2	-0.070861
BARD1	6	0.3112	0.52368	0.999995	427	3	0.021753	0.36931	0.5872	0.999995	491	3	0.021753
FBXL16	6	0.096737	0.241	0.981903	211	4	-0.25249	0.37281	0.59109	0.999995	492	2	-0.25249
CIAO1	6	0.095799	0.23895	0.981903	209	4	-0.49677	0.3747	0.59321	0.999995	493	2	-0.49677
FBXO11	6	0.034597	0.11265	0.849529	110	3	-0.1525	0.37872	0.59733	0.999995	494	3	-0.1525
DDB2	6	0.66052	0.7888	0.999995	660	1	-0.20201	0.37941	0.598	0.999995	495	2	-0.20201
FBXL12	6	0.38816	0.60756	0.999995	499	3	0.0056273	0.38029	0.59899	0.999995	496	3	0.0056273
ZBTB6	6	0.97545	0.97583	0.999995	850	0	0.23812	0.38147	0.60025	0.999995	497	3	0.23812
TRAF2	6	0.67261	0.7974	0.999995	669	2	-0.088579	0.38461	0.6036	0.999995	498	2	-0.088579
WDR5	6	0.46384	0.65823	0.999995	539	2	0.16561	0.386	0.60507	0.999995	499	2	0.16561
BIRC2	6	0.51124	0.68717	0.999995	569	2	-0.039559	0.38691	0.60613	0.999995	500	2	-0.039559
KLHL24	6	0.034019	0.11134	0.849529	109	4	-0.49678	0.38835	0.60771	0.999995	501	2	-0.49678
MKRN3	6	0.2297	0.42922	0.999995	352	2	-0.057597	0.39013	0.60956	0.999995	502	3	-0.057597
SHPRH	6	0.50548	0.68346	0.999995	564	2	-0.013656	0.39023	0.60967	0.999995	503	2	-0.013656
PRAMEF7	6	0.29922	0.50969	0.999995	415	3	-0.1237	0.3953	0.61278	0.999995	504	2	-0.1237
MIB2	6	0.025535	0.088792	0.830296	93	4	-0.42628	0.39606	0.61319	0.999995	505	2	-0.42628
GPR75-ASB3	6	0.48476	0.67096	0.999995	553	1	0.017851	0.3968	0.61365	0.999995	506	2	0.017851
BMI1	6	0.64382	0.77658	0.999995	653	2	0.087372	0.40102	0.61629	0.999995	507	2	0.087372
ZBTB24	6	0.53072	0.69954	0.999995	581	2	-0.069554	0.40242	0.61705	0.999995	508	2	-0.069554
ZSWIM8	6	0.093555	0.23465	0.981903	204	2	0.24713	0.40284	0.61725	0.999995	509	2	0.24713
FBXO4	6	0.37298	0.59155	0.999995	482	1	0.18893	0.40523	0.61863	0.999995	510	2	0.18893
MGRN1	6	0.82676	0.86819	0.999995	748	1	-0.030204	0.40711	0.61983	0.999995	511	2	-0.030204
PCMTD1	6	0.23821	0.4397	0.999995	365	3	-0.12145	0.40991	0.62154	0.999995	512	2	-0.12145
VPS11	6	0.15274	0.33916	0.999995	274	2	-0.12452	0.41085	0.62221	0.999995	513	2	-0.12452
KCTD17	6	0.79761	0.85643	0.999995	739	1	0.21239	0.41131	0.62246	0.999995	514	2	0.21239
TRIM9	6	0.47405	0.66451	0.999995	545	1	0.04581	0.41178	0.62275	0.999995	515	2	0.04581
FBXL19	6	0.081047	0.21036	0.981903	184	4	-0.45414	0.41401	0.62421	0.999995	516	1	-0.45414
TRIM49D1	5	0.35584	0.54097	0.999995	465	2	-0.12802	0.41835	0.58793	0.999995	517	1	-0.12802
KBTBD13	6	0.085106	0.21823	0.981903	191	4	-0.32524	0.41843	0.62693	0.999995	518	2	-0.32524
WDR5B	6	0.017676	0.063714	0.719483	75	4	-0.41673	0.41924	0.62739	0.999995	519	2	-0.41673
LITAF	6	0.096725	0.24099	0.981903	210	4	-0.42643	0.4225	0.62925	0.999995	520	2	-0.42643
UBOX5	6	0.062709	0.17217	0.937542	160	2	-0.0033171	0.42718	0.63193	0.999995	521	2	-0.0033171
ZNF280A	6	0.31289	0.5254	0.999995	429	2	-0.21997	0.4279	0.63228	0.999995	522	1	-0.21997
RNF114	6	0.9188	0.92055	0.999995	798	1	0.013744	0.42808	0.6324	0.999995	523	2	0.013744
BIRC8	6	0.017738	0.063941	0.719483	77	2	-0.097181	0.43087	0.63415	0.999995	524	2	-0.097181
FBXO31	6	0.47067	0.66242	0.999995	544	2	0.03452	0.43318	0.63573	0.999995	525	2	0.03452
TOP2B	6	0.075407	0.19864	0.981903	176	3	-0.47145	0.43596	0.63766	0.999995	526	2	-0.47145
BRCA1	6	0.046472	0.13904	0.911916	133	4	-0.98061	0.43653	0.63798	0.999995	527	2	-0.98061
RNF149	6	0.5629	0.72109	0.999995	602	2	0.016256	0.43725	0.63832	0.999995	528	2	0.016256
DCST1	6	0.024534	0.085537	0.830296	88	2	-0.096281	0.43966	0.63983	0.999995	529	2	-0.096281
RNF40	6	0.36034	0.57806	0.999995	470	3	-0.21477	0.4401	0.64009	0.999995	530	1	-0.21477
RFWD3	6	0.38776	0.6071	0.999995	497	3	-0.077789	0.44151	0.6409	0.999995	531	2	-0.077789
PYCARD	6	0.88509	0.89719	0.999995	780	1	0.17294	0.44152	0.64091	0.999995	532	2	0.17294
TRIM69	6	0.23026	0.42994	0.999995	354	3	-0.045689	0.44364	0.64207	0.999995	533	2	-0.045689
CUL4B	6	0.12252	0.28907	0.999995	251	4	-0.46428	0.44435	0.64249	0.999995	534	2	-0.46428
PRAMEF12	5	0.31376	0.50815	0.999995	431	1	0.11085	0.44464	0.60858	0.999995	535	1	0.11085
KDM2B	6	0.2526	0.45647	0.999995	379	2	0.14962	0.44474	0.64268	0.999995	536	2	0.14962
PELI1	6	0.1059	0.25805	0.984773	229	3	-0.24281	0.4475	0.64451	0.999995	537	2	-0.24281
RNF130	6	0.13829	0.31835	0.999995	264	2	-0.15553	0.45278	0.6479	0.999995	538	2	-0.15553
CHD5	6	0.56866	0.72491	0.999995	605	1	0.043709	0.4544	0.64893	0.999995	539	2	0.043709
TRIM2	6	0.03053	0.1038	0.849529	102	2	-0.21677	0.45833	0.65148	0.999995	540	1	-0.21677
PRAMEF17	6	0.63496	0.77005	0.999995	648	2	-0.16298	0.45972	0.65223	0.999995	541	1	-0.16298
WDR12	6	0.10848	0.26293	0.989242	232	3	-0.52829	0.4672	0.65704	0.999995	542	2	-0.52829
KLHL35	6	0.015126	0.055651	0.705797	64	4	-0.55718	0.46795	0.6576	0.999995	543	1	-0.55718
RNF111	6	0.52918	0.6985	0.999995	580	2	-0.0090323	0.46812	0.65768	0.999995	544	2	-0.0090323
RNF167	6	0.21448	0.41127	0.999995	336	3	-0.06187	0.47039	0.65897	0.999995	545	2	-0.06187
TRIM32	6	0.79731	0.85634	0.999995	738	1	0.024922	0.47539	0.66198	0.999995	546	2	0.024922
DCAF17	6	0.22022	0.41831	0.999995	345	3	-0.15111	0.4754	0.66199	0.999995	547	2	-0.15111
ASB10	6	0.013769	0.051279	0.705797	57	3	-0.052879	0.47584	0.66227	0.999995	548	2	-0.052879
KLHL2	6	0.17781	0.3683	0.999995	299	3	-0.28245	0.47765	0.66328	0.999995	549	2	-0.28245
RAG1	6	0.71649	0.82887	0.999995	706	2	0.0052336	0.47943	0.66434	0.999995	550	2	0.0052336
CCNB1IP1	6	0.26238	0.46767	0.999995	385	3	-0.18547	0.48076	0.66527	0.999995	551	2	-0.18547
KBTBD3	5	0.089559	0.21731	0.981903	199	3	-0.76648	0.48427	0.64022	0.999995	552	1	-0.76648
TRIM51	5	0.17954	0.34789	0.999995	302	3	-0.18249	0.48483	0.64059	0.999995	553	2	-0.18249
RHOBTB3	6	0.41598	0.62942	0.999995	515	2	0.015292	0.48608	0.66865	0.999995	554	1	0.015292
ZBTB43	6	0.97941	0.97975	0.999995	854	0	0.14261	0.48624	0.66876	0.999995	555	2	0.14261
GMCL1	6	0.18116	0.3725	0.999995	304	3	-0.16206	0.48714	0.66918	0.999995	556	2	-0.16206
BAZ2B	6	0.8656	0.88704	0.999995	764	1	0.079165	0.49028	0.67086	0.999995	557	2	0.079165
KCNV2	6	0.19848	0.39236	0.999995	323	2	0.06683	0.49118	0.67129	0.999995	558	2	0.06683
PCGF3	6	0.34214	0.55783	0.999995	449	2	0.095937	0.49136	0.67139	0.999995	559	2	0.095937
IBTK	5	0.023012	0.073082	0.793076	85	3	-0.68316	0.49158	0.64626	0.999995	560	1	-0.68316
FBXO30	6	0.30484	0.51631	0.999995	422	3	-0.21662	0.49267	0.67215	0.999995	561	1	-0.21662
RHOBTB1	6	0.56404	0.72172	0.999995	603	2	-0.0036927	0.49387	0.67313	0.999995	562	2	-0.0036927
KBTBD4	6	0.016311	0.059341	0.705797	70	5	-1.1067	0.49463	0.67363	0.999995	563	1	-1.1067
KLHL21	6	0.023416	0.082292	0.830296	86	3	-0.57238	0.49611	0.67466	0.999995	564	2	-0.57238
ZNF131	6	0.075188	0.19813	0.981903	175	4	-0.56211	0.49788	0.67583	0.999995	565	1	-0.56211
KLHL4	6	0.10201	0.25068	0.981903	221	4	-0.26761	0.49918	0.67668	0.999995	566	1	-0.26761
RNF222	6	0.2894	0.49813	0.999995	402	2	-0.021818	0.50414	0.67984	0.999995	567	2	-0.021818
KCNRG	6	0.48143	0.66888	0.999995	551	2	0.092901	0.50434	0.67994	0.999995	568	1	0.092901
DTX2	6	0.96161	0.96255	0.999995	835	0	0.014196	0.50459	0.68011	0.999995	569	2	0.014196
KDM4B	6	0.88395	0.89657	0.999995	777	1	-0.096876	0.50563	0.68068	0.999995	570	2	-0.096876
PPARA	6	0.37881	0.59761	0.999995	489	1	-0.044135	0.5077	0.68218	0.999995	571	2	-0.044135
KLHL38	6	0.23682	0.43787	0.999995	362	3	-0.43265	0.51213	0.68503	0.999995	572	2	-0.43265
PHF10	6	0.27016	0.47619	0.999995	390	3	-0.076947	0.51831	0.68915	0.999995	573	2	-0.076947
KLHL34	6	0.082879	0.21362	0.981903	188	3	-0.32604	0.51956	0.68993	0.999995	574	2	-0.32604
FBXL21	6	0.53535	0.70268	0.999995	583	2	0.018319	0.5205	0.69041	0.999995	575	2	0.018319
UNKL	6	0.75679	0.84339	0.999995	729	1	-0.11144	0.52081	0.69062	0.999995	576	2	-0.11144
FBXW2	6	0.13727	0.31647	0.999995	263	3	-0.31982	0.52577	0.69383	0.999995	577	2	-0.31982
BTBD9	6	0.87197	0.89032	0.999995	768	1	-0.076574	0.53133	0.69734	0.999995	578	2	-0.076574
NABP2	6	0.21605	0.41307	0.999995	337	3	-0.10232	0.53578	0.70055	0.999995	579	2	-0.10232
NEURL3	6	0.66637	0.79294	0.999995	664	2	-0.15031	0.54227	0.70489	0.999995	580	2	-0.15031
ZBTB16	6	0.386	0.60519	0.999995	495	2	0.026726	0.5427	0.70519	0.999995	581	2	0.026726
PEX12	6	0.6396	0.77345	0.999995	651	2	-0.20607	0.54313	0.70548	0.999995	582	2	-0.20607
DEF8	6	0.10626	0.2588	0.984773	230	3	-0.27154	0.54406	0.70619	0.999995	583	1	-0.27154
KCNA5	6	0.35536	0.57216	0.999995	464	2	-0.16288	0.54529	0.707	0.999995	584	2	-0.16288
TMEM129	5	0.21183	0.39384	0.999995	332	3	-0.40335	0.54622	0.69282	0.999995	585	2	-0.40335
FBXO16	6	0.12886	0.30134	0.999995	257	3	-0.43693	0.54705	0.70806	0.999995	586	1	-0.43693
RNFT2	6	0.097796	0.24287	0.981903	213	3	-0.13836	0.54743	0.70832	0.999995	587	2	-0.13836
MECOM	6	0.46081	0.65641	0.999995	537	2	-0.17427	0.54786	0.70863	0.999995	588	2	-0.17427
KLHL26	6	0.61453	0.756	0.999995	635	2	-0.0092772	0.54872	0.70911	0.999995	589	2	-0.0092772
KCTD10	6	0.064491	0.17571	0.937542	163	2	-0.014237	0.55129	0.71086	0.999995	590	2	-0.014237
FBXO32	6	0.098338	0.24411	0.981903	214	4	-0.5185	0.55239	0.71156	0.999995	591	1	-0.5185
CHD4	6	0.17975	0.37073	0.999995	303	3	-0.32838	0.55356	0.71252	0.999995	592	1	-0.32838
KLHL40	6	0.35684	0.57383	0.999995	467	3	-0.15322	0.55474	0.71333	0.999995	593	2	-0.15322
CDC27	6	0.011907	0.044977	0.705797	51	4	-3.3262	0.55641	0.71453	0.999995	594	2	-3.3262
TRIM43	6	0.094145	0.23581	0.981903	206	4	-0.77388	0.55825	0.71586	0.999995	595	1	-0.77388
TRAF5	6	0.36275	0.58067	0.999995	472	2	0.14709	0.55981	0.71686	0.999995	596	2	0.14709
KCNS1	6	0.17037	0.35952	0.999995	295	2	-0.18751	0.56108	0.71778	0.999995	597	2	-0.18751
ZSWIM6	5	0.84365	0.8551	0.999995	757	1	0.18524	0.56123	0.70545	0.999995	598	2	0.18524
FBXL22	6	0.31576	0.52856	0.999995	434	3	-0.09441	0.56232	0.71868	0.999995	599	2	-0.09441
PRAMEF19	5	0.017202	0.057511	0.705797	74	3	-0.4634	0.56402	0.70746	0.999995	600	2	-0.4634
TRIM59	5	0.74854	0.80193	0.999995	722	1	0.18173	0.56402	0.70746	0.999995	601	2	0.18173
TRIM60	6	0.23617	0.43706	0.999995	361	2	0.16125	0.56406	0.7197	0.999995	602	2	0.16125
DCAF7	6	0.97825	0.97867	0.999995	852	0	0.084609	0.56951	0.72363	0.999995	603	2	0.084609
FBXW7	6	0.11744	0.27976	0.999995	243	4	-0.29586	0.57321	0.72625	0.999995	604	2	-0.29586
ASB17	6	0.98517	0.98546	0.999995	859	0	0.10141	0.57378	0.7267	0.999995	605	2	0.10141
BRWD1	6	0.53448	0.70204	0.999995	582	2	0.020656	0.57717	0.72888	0.999995	606	2	0.020656
RNF8	6	0.36763	0.58563	0.999995	479	2	0.20718	0.57912	0.73016	0.999995	607	2	0.20718
SPSB3	6	0.48669	0.67201	0.999995	554	2	0.13339	0.57995	0.73081	0.999995	608	2	0.13339
RNF144B	6	0.6849	0.80625	0.999995	679	2	-0.041188	0.58109	0.73146	0.999995	609	1	-0.041188
CBL	6	0.28477	0.4932	0.999995	399	3	-0.22299	0.58332	0.733	0.999995	610	1	-0.22299
RNF125	6	0.066276	0.17963	0.939829	168	3	-0.29933	0.58574	0.73468	0.999995	611	2	-0.29933
KCTD13	6	0.91488	0.91738	0.999995	793	1	0.12173	0.58609	0.73497	0.999995	612	1	0.12173
ARIH1	6	0.016027	0.05848	0.705797	69	5	-1.1827	0.5883	0.7364	0.999995	613	1	-1.1827
RNF208	6	0.20812	0.40374	0.999995	330	2	0.11409	0.59109	0.73824	0.999995	614	2	0.11409
TRAIP	6	0.21807	0.41556	0.999995	341	2	0.013289	0.59518	0.74071	0.999995	615	2	0.013289
FBXO21	6	0.81857	0.8646	0.999995	743	1	0.23173	0.59681	0.74195	0.999995	616	2	0.23173
NABP1	5	0.095637	0.22721	0.981903	207	3	-0.36536	0.59752	0.7359	0.999995	617	2	-0.36536
TRIM56	6	0.20145	0.39574	0.999995	325	2	-0.018377	0.60293	0.74648	0.999995	618	2	-0.018377
LRRC29	6	0.0063245	0.026052	0.689565	32	4	-0.64777	0.604	0.74729	0.999995	619	1	-0.64777
GNB2	6	0.21971	0.41754	0.999995	344	3	-0.42216	0.60719	0.74946	0.999995	620	1	-0.42216
FBXO15	6	0.72051	0.83201	0.999995	710	2	0.10115	0.60934	0.75075	0.999995	621	2	0.10115
DZIP3	6	0.14741	0.33281	0.999995	271	2	0.10163	0.61134	0.75203	0.999995	622	2	0.10163
FBXL5	6	0.34615	0.56191	0.999995	455	2	-0.046378	0.61174	0.75226	0.999995	623	2	-0.046378
RNF113B	6	0.19666	0.39031	0.999995	320	2	-0.046244	0.61454	0.75449	0.999995	624	1	-0.046244
RNF112	6	0.36385	0.58167	0.999995	473	3	-0.13476	0.61493	0.75481	0.999995	625	2	-0.13476
UBR1	6	0.11147	0.26872	0.999995	235	3	-0.042815	0.61692	0.75609	0.999995	626	2	-0.042815
CUL1	6	0.8728	0.89083	0.999995	769	1	0.17462	0.61714	0.75624	0.999995	627	1	0.17462
TRIM22	6	0.3393	0.5549	0.999995	447	2	-0.010053	0.61771	0.75663	0.999995	628	2	-0.010053
ZBTB22	6	0.044972	0.1354	0.901614	131	4	-0.75719	0.61869	0.75723	0.999995	629	1	-0.75719
BAZ1A	6	0.42018	0.63196	0.999995	517	2	-0.12789	0.6189	0.75737	0.999995	630	2	-0.12789
MARCH3	6	0.94277	0.94262	0.999995	813	0	-0.0034894	0.62126	0.75918	0.999995	631	2	-0.0034894
RNF19A	5	0.29435	0.49348	0.999995	411	2	-0.29936	0.62172	0.74851	0.999995	632	1	-0.29936
MARCH9	6	0.27671	0.48401	0.999995	394	3	-0.25594	0.62266	0.7601	0.999995	633	2	-0.25594
PLAGL1	6	0.080732	0.20969	0.981903	183	2	0.04964	0.62403	0.76105	0.999995	634	2	0.04964
FBXW9	6	0.21942	0.41721	0.999995	343	3	-0.30007	0.62717	0.7632	0.999995	635	2	-0.30007
PARK2	6	0.62687	0.76437	0.999995	643	1	-0.033303	0.62835	0.76393	0.999995	636	2	-0.033303
IKZF1	6	0.90316	0.90876	0.999995	787	1	0.089598	0.62913	0.76444	0.999995	637	2	0.089598
MKRN1	6	0.35334	0.57011	0.999995	461	3	-0.17349	0.63091	0.76589	0.999995	638	1	-0.17349
JADE1	6	0.051326	0.14951	0.914393	141	3	-0.21977	0.63283	0.76725	0.999995	639	2	-0.21977
PATZ1	6	0.015464	0.056631	0.705797	65	4	-0.6575	0.63419	0.76827	0.999995	640	2	-0.6575
RNF138	6	0.69166	0.81088	0.999995	685	2	-0.015985	0.63888	0.77169	0.999995	641	1	-0.015985
PHF2	6	0.055731	0.15791	0.919234	150	3	-0.14149	0.64085	0.77334	0.999995	642	2	-0.14149
KLHL9	6	0.03523	0.11406	0.849529	113	4	-0.41403	0.64343	0.77518	0.999995	643	2	-0.41403
PPIL2	6	0.36552	0.58352	0.999995	477	2	-0.040419	0.64525	0.77644	0.999995	644	1	-0.040419
FBXO38	6	0.0076992	0.030712	0.705797	38	5	-0.62249	0.64719	0.77806	0.999995	645	1	-0.62249
SMU1	6	0.070363	0.18831	0.967989	170	4	-1.8632	0.64815	0.7787	0.999995	646	1	-1.8632
KLHL25	6	0.66267	0.7904	0.999995	662	2	-0.1178	0.64877	0.77913	0.999995	647	2	-0.1178
UHRF2	6	0.38035	0.59923	0.999995	491	2	-0.20486	0.65067	0.78053	0.999995	648	2	-0.20486
SMURF2	6	0.60954	0.75254	0.999995	630	2	0.23256	0.6518	0.78127	0.999995	649	2	0.23256
TCEB3C	6	0.12041	0.28488	0.999995	247	3	-0.32445	0.65331	0.78246	0.999995	650	2	-0.32445
PHF23	6	0.6496	0.78074	0.999995	655	2	0.080844	0.65369	0.78273	0.999995	651	2	0.080844
RNF26	6	0.060284	0.16719	0.935056	157	3	-0.4992	0.65581	0.78431	0.999995	652	1	-0.4992
TRIML1	6	0.72184	0.83316	0.999995	714	2	0.053527	0.65632	0.78466	0.999995	653	2	0.053527
TRIM52	6	0.27493	0.48193	0.999995	393	2	0.084788	0.65969	0.78737	0.999995	654	2	0.084788
KAT6B	6	0.042276	0.12942	0.884226	128	2	0.0068227	0.66006	0.78763	0.999995	655	2	0.0068227
ZBTB9	6	0.30019	0.51094	0.999995	418	2	-0.15841	0.66239	0.7894	0.999995	656	1	-0.15841
LONRF2	6	0.00035548	0.0018054	0.264493	6	3	-0.33321	0.66452	0.79086	0.999995	657	2	-0.33321
APPBP2	6	0.23344	0.43393	0.999995	358	2	-0.068002	0.66563	0.79165	0.999995	658	2	-0.068002
FBXO9	6	0.68526	0.80645	0.999995	680	2	0.051403	0.66657	0.7923	0.999995	659	2	0.051403
ANKRD39	6	0.15846	0.34553	0.999995	282	2	0.060009	0.66711	0.79267	0.999995	660	2	0.060009
FBXO46	6	0.42529	0.63479	0.999995	520	2	-0.08319	0.66784	0.7933	0.999995	661	2	-0.08319
CORO7	6	0.87908	0.89386	0.999995	775	1	0.10385	0.66821	0.79353	0.999995	662	2	0.10385
ASB4	6	0.015742	0.057551	0.705797	68	5	-0.5373	0.67116	0.79556	0.999995	663	1	-0.5373
DCAF12	6	0.19336	0.38652	0.999995	314	3	-0.30244	0.67207	0.79627	0.999995	664	1	-0.30244
HECTD4	6	0.19212	0.38529	0.999995	312	3	-0.38801	0.67298	0.79701	0.999995	665	2	-0.38801
FBXL3	6	0.088526	0.22484	0.981903	197	3	-0.20259	0.67589	0.79916	0.999995	666	2	-0.20259
NEURL2	6	0.51295	0.68832	0.999995	571	2	0.010765	0.67794	0.80046	0.999995	667	2	0.010765
PIAS2	6	0.23801	0.43944	0.999995	364	2	-0.024673	0.6806	0.80233	0.999995	668	2	-0.024673
KCTD1	6	0.70732	0.82233	0.999995	697	2	0.14269	0.68096	0.80268	0.999995	669	2	0.14269
MEX3C	6	0.52795	0.69781	0.999995	579	2	0.010572	0.68989	0.80912	0.999995	670	2	0.010572
RNF181	6	0.098927	0.24537	0.981903	216	3	-0.44945	0.6916	0.81039	0.999995	671	1	-0.44945
FBXO6	6	0.44612	0.64729	0.999995	530	2	0.14486	0.69246	0.811	0.999995	672	2	0.14486
UBR2	6	0.13402	0.31086	0.999995	259	3	-0.33786	0.69289	0.81126	0.999995	673	2	-0.33786
ZYG11B	6	0.58945	0.73899	0.999995	613	2	0.17202	0.69377	0.81202	0.999995	674	2	0.17202
ZBTB1	6	0.17823	0.3688	0.999995	300	3	-0.21476	0.69798	0.81523	0.999995	675	2	-0.21476
ZBTB5	6	0.6806	0.80288	0.999995	678	2	0.090218	0.69937	0.81646	0.999995	676	2	0.090218
FBXO24	6	0.16265	0.35048	0.999995	287	3	-0.16331	0.70111	0.81772	0.999995	677	2	-0.16331
TNFAIP1	6	0.13625	0.31486	0.999995	262	3	-0.28218	0.70184	0.81819	0.999995	678	1	-0.28218
RBCK1	6	0.27089	0.47691	0.999995	391	3	-0.22105	0.70226	0.81849	0.999995	679	1	-0.22105
FBXO28	6	0.31161	0.52409	0.999995	428	3	-0.332	0.70232	0.81854	0.999995	680	2	-0.332
FBXO45	6	0.0016582	0.0082851	0.522029	13	3	-0.52929	0.70268	0.8188	0.999995	681	1	-0.52929
PCGF6	6	0.74961	0.84146	0.999995	723	1	0.010628	0.70351	0.81935	0.999995	682	1	0.010628
FBXL17	6	0.14094	0.32303	0.999995	267	3	-0.40119	0.70393	0.81969	0.999995	683	1	-0.40119
KCNG2	6	0.57328	0.72827	0.999995	608	2	-0.12508	0.70477	0.82026	0.999995	684	2	-0.12508
NHLRC1	6	0.0020408	0.010303	0.548593	16	5	-0.78409	0.70809	0.82264	0.999995	685	1	-0.78409
GAN	6	0.0083965	0.033284	0.705797	39	5	-0.35374	0.70892	0.82312	0.999995	686	1	-0.35374
STUB1	6	0.60249	0.74795	0.999995	622	2	-0.097645	0.70974	0.82385	0.999995	687	1	-0.097645
RMND5B	6	0.15481	0.34146	0.999995	276	3	-0.17283	0.7104	0.82443	0.999995	688	2	-0.17283
KCNC1	6	0.33123	0.54594	0.999995	443	1	0.11181	0.7121	0.8255	0.999995	689	2	0.11181
FBXO22	6	0.86495	0.88672	0.999995	763	1	-0.12409	0.71301	0.82617	0.999995	690	1	-0.12409
TRIM72	6	0.60653	0.75065	0.999995	625	2	-0.03383	0.71379	0.82673	0.999995	691	2	-0.03383
PHF1	6	0.85556	0.8814	0.999995	759	1	-0.0051535	0.71585	0.82773	0.999995	692	1	-0.0051535
NEURL1	6	0.014326	0.05299	0.705797	61	3	-0.17482	0.71666	0.8279	0.999995	693	1	-0.17482
FBXW5	6	0.10059	0.24809	0.981903	218	2	-0.052623	0.71747	0.82815	0.999995	694	1	-0.052623
PHF20L1	6	0.19321	0.38638	0.999995	313	3	-0.11209	0.71867	0.82846	0.999995	695	1	-0.11209
FBXL13	6	0.10413	0.25469	0.981903	226	2	-0.093942	0.72067	0.82892	0.999995	696	1	-0.093942
HLTF	6	0.41738	0.63022	0.999995	516	2	-0.031826	0.72226	0.82942	0.999995	697	1	-0.031826
DTL	6	0.0057985	0.024193	0.689565	30	5	-3.3724	0.72581	0.83055	0.999995	698	1	-3.3724
RNF43	6	0.38835	0.60778	0.999995	500	2	-0.092879	0.73202	0.83249	0.999995	699	1	-0.092879
MARCH8	6	0.16145	0.34907	0.999995	284	2	-0.12754	0.73432	0.83314	0.999995	700	1	-0.12754
RNF215	6	0.63806	0.77231	0.999995	649	2	-0.013839	0.7347	0.83321	0.999995	701	1	-0.013839
MNAT1	6	0.055255	0.15706	0.919234	149	3	-0.50091	0.7385	0.83434	0.999995	702	1	-0.50091
ANAPC11	5	0.0073892	0.030049	0.705797	36	3	-1.1404	0.74113	0.79542	0.999995	703	1	-1.1404
ANAPC7	6	0.23937	0.4411	0.999995	367	3	-0.54345	0.74595	0.83663	0.999995	704	1	-0.54345
TRIM64B	6	0.0050129	0.021334	0.689565	27	5	-0.39335	0.74668	0.83681	0.999995	705	1	-0.39335
FBXL15	6	0.28994	0.49862	0.999995	405	3	-0.35963	0.74997	0.83784	0.999995	706	1	-0.35963
RNF122	6	0.5512	0.71308	0.999995	595	2	-0.020829	0.75033	0.83793	0.999995	707	1	-0.020829
HERC3	6	0.34251	0.55824	0.999995	450	3	-0.21349	0.75286	0.83867	0.999995	708	1	-0.21349
HACE1	6	0.060758	0.16828	0.935056	158	4	-0.55726	0.75394	0.83889	0.999995	709	1	-0.55726
RNF180	4	0.31809	0.4644	0.999995	436	2	-0.27696	0.75813	0.77063	0.999995	710	1	-0.27696
AREL1	6	0.021498	0.076169	0.81649	80	4	-0.58166	0.76276	0.84179	0.999995	711	1	-0.58166
ZBTB7A	6	0.45669	0.65371	0.999995	532	2	-0.0039836	0.76656	0.84313	0.999995	712	1	-0.0039836
TRIM5	6	0.70869	0.82313	0.999995	699	2	-0.19829	0.76759	0.84348	0.999995	713	1	-0.19829
ZBTB44	6	0.026694	0.0926	0.832786	95	5	-0.58754	0.76861	0.84385	0.999995	714	1	-0.58754
KCNA1	6	0.040979	0.12649	0.884226	124	3	-0.55321	0.76895	0.844	0.999995	715	1	-0.55321
NFXL1	6	0.001166	0.0059801	0.522029	8	5	-0.64943	0.77065	0.84449	0.999995	716	1	-0.64943
AVP	5	0.056557	0.15726	0.919234	151	3	-0.43948	0.77153	0.81086	0.999995	717	1	-0.43948
TRIM55	6	0.71345	0.82655	0.999995	702	2	0.028074	0.77401	0.84574	0.999995	718	1	0.028074
RNF150	6	0.098407	0.24425	0.981903	215	4	-0.24844	0.77484	0.84607	0.999995	719	1	-0.24844
DET1	6	0.0049828	0.021205	0.689565	26	3	-0.60981	0.77551	0.84628	0.999995	720	1	-0.60981
CORO6	6	0.015735	0.057501	0.705797	67	4	-0.64072	0.77765	0.84691	0.999995	721	1	-0.64072
ZBTB26	6	0.054395	0.15532	0.919234	147	4	-0.82284	0.7793	0.84746	0.999995	722	1	-0.82284
FBXO33	6	0.3435	0.55931	0.999995	452	2	-0.039475	0.78028	0.84779	0.999995	723	1	-0.039475
ANAPC13	6	0.23474	0.43543	0.999995	359	3	-0.39218	0.78767	0.85025	0.999995	724	1	-0.39218
ASB1	6	0.033534	0.1104	0.849529	107	3	-0.20396	0.78862	0.85052	0.999995	725	1	-0.20396
CISH	6	0.50903	0.68581	0.999995	567	2	0.014296	0.79639	0.85298	0.999995	726	1	0.014296
KCND2	6	0.94203	0.94186	0.999995	812	0	0.083653	0.79913	0.85386	0.999995	727	1	0.083653
FBXW11	6	0.022781	0.080175	0.821284	83	5	-1.0626	0.80094	0.85465	0.999995	728	1	-1.0626
ITCH	5	0.036391	0.10751	0.849529	118	4	-1.0595	0.80113	0.82673	0.999995	729	1	-1.0595
TRIM49B	4	0.19749	0.34528	0.999995	322	2	-0.13942	0.80118	0.80516	0.999995	730	1	-0.13942
BRAP	6	0.43689	0.6419	0.999995	526	1	-0.040084	0.80274	0.8554	0.999995	731	1	-0.040084
RNF24	6	0.38186	0.60082	0.999995	493	3	-0.10777	0.80746	0.85714	0.999995	732	1	-0.10777
FBXO5	6	0.036049	0.11598	0.849529	117	4	-0.9196	0.80978	0.85805	0.999995	733	1	-0.9196
FBXL2	6	0.31524	0.52806	0.999995	433	2	-0.16427	0.81094	0.85851	0.999995	734	1	-0.16427
RNF141	6	0.56446	0.72196	0.999995	604	2	-0.22192	0.8118	0.85879	0.999995	735	1	-0.22192
RNF14	6	0.11679	0.27859	0.999995	242	3	-0.3113	0.8138	0.85975	0.999995	736	1	-0.3113
RNF216	6	0.15546	0.34231	0.999995	278	1	-0.092238	0.81436	0.85999	0.999995	737	1	-0.092238
RNF113A	6	0.051976	0.15084	0.914393	143	4	-1.2524	0.81857	0.86172	0.999995	738	1	-1.2524
MEX3B	6	0.084057	0.21617	0.981903	190	4	-0.29975	0.82298	0.86358	0.999995	739	1	-0.29975
RNF115	6	0.26191	0.46718	0.999995	384	3	-0.11732	0.82379	0.86391	0.999995	740	1	-0.11732
FBXL7	6	0.085381	0.21886	0.981903	192	3	-0.26279	0.82568	0.86485	0.999995	741	1	-0.26279
RNF2	6	0.54227	0.70723	0.999995	588	2	-0.033001	0.83256	0.86808	0.999995	742	1	-0.033001
RCHY1	6	0.0086161	0.033996	0.705797	40	3	-0.31772	0.83308	0.8683	0.999995	743	1	-0.31772
LZTR1	6	0.41271	0.62749	0.999995	513	2	-0.16171	0.83334	0.86837	0.999995	744	1	-0.16171
ZBTB48	6	0.7864	0.85305	0.999995	735	1	-0.005962	0.83411	0.86872	0.999995	745	1	-0.005962
GZF1	6	0.1661	0.35463	0.999995	289	3	-0.15369	0.83795	0.87047	0.999995	746	1	-0.15369
RBX1	6	0.0040286	0.018039	0.661051	22	4	-0.62015	0.84121	0.87185	0.999995	747	1	-0.62015
SPOPL	5	0.046287	0.13212	0.893344	132	2	-0.056044	0.84146	0.85214	0.999995	748	1	-0.056044
KDM5B	6	0.12186	0.28776	0.999995	250	3	-0.2301	0.84195	0.87231	0.999995	749	1	-0.2301
CUL7	6	0.66895	0.79474	0.999995	667	2	0.021017	0.84294	0.87288	0.999995	750	1	0.021017
ANAPC1	6	0.026747	0.092679	0.832786	96	4	-0.73819	0.84515	0.87402	0.999995	751	1	-0.73819
RNF39	6	0.47809	0.66674	0.999995	547	1	0.12517	0.84781	0.8755	0.999995	752	1	0.12517
CCNF	6	0.37401	0.59264	0.999995	484	3	-0.11413	0.84853	0.87589	0.999995	753	1	-0.11413
RLF	6	0.95334	0.95384	0.999995	821	0	0.064028	0.85067	0.87683	0.999995	754	1	0.064028
KLHL22	6	0.02679	0.092848	0.832786	97	2	0.12384	0.85533	0.87911	0.999995	755	1	0.12384
PRAMEF26	4	0.014144	0.045145	0.705797	60	3	-1.0486	0.85622	0.85671	0.999995	756	0	-1.0486
KLHL3	6	0.9105	0.91409	0.999995	791	1	0.0055672	0.8601	0.8817	0.999995	757	1	0.0055672
KMT2C	6	0.029397	0.10068	0.849529	99	5	-0.33379	0.86144	0.8825	0.999995	758	1	-0.33379
RNF157	6	0.087143	0.22216	0.981903	195	4	-0.35156	0.86539	0.88496	0.999995	759	1	-0.35156
SKP1	6	0.033924	0.11115	0.849529	108	4	-0.43346	0.86582	0.88517	0.999995	760	1	-0.43346
IRF2BP2	6	0.21403	0.41079	0.999995	335	2	-0.015456	0.86647	0.88555	0.999995	761	1	-0.015456
RNF183	6	0.0012749	0.0064846	0.522029	10	4	-0.79218	0.87239	0.88871	0.999995	762	1	-0.79218
MYCBP2	6	0.0040298	0.018049	0.661051	23	5	-0.86709	0.87404	0.88959	0.999995	763	1	-0.86709
AHR	6	0.0034218	0.015962	0.661051	20	4	-1.4289	0.87668	0.89096	0.999995	764	1	-1.4289
DCAF15	6	0.096911	0.24139	0.981903	212	4	-0.39593	0.87728	0.8912	0.999995	765	1	-0.39593
TRIM15	6	0.15192	0.33814	0.999995	273	3	-0.43699	0.87828	0.89173	0.999995	766	1	-0.43699
ENC1	6	0.30724	0.51923	0.999995	424	2	-0.087279	0.87848	0.89183	0.999995	767	1	-0.087279
KLHL28	6	0.10553	0.25726	0.984773	228	3	-0.31209	0.88163	0.89367	0.999995	768	1	-0.31209
ABTB1	6	0.55942	0.71867	0.999995	599	1	0.13777	0.8849	0.89547	0.999995	769	1	0.13777
CUL9	6	0.12751	0.29862	0.999995	255	4	-0.2752	0.88661	0.89651	0.999995	770	1	-0.2752
RNF139	5	0.19446	0.36906	0.999995	317	2	-0.17226	0.88721	0.88879	0.999995	771	1	-0.17226
PRAMEF25	4	0.40136	0.5473	0.999995	508	1	-0.1341	0.88889	0.88912	0.999995	772	0	-0.1341
RSPRY1	6	0.21803	0.4155	0.999995	340	3	-0.22441	0.88921	0.89826	0.999995	773	1	-0.22441
CUL3	6	0.062874	0.1726	0.937542	161	4	-0.27286	0.8905	0.89916	0.999995	774	1	-0.27286
RNF135	6	0.10269	0.25203	0.981903	222	4	-0.25382	0.89463	0.9019	0.999995	775	1	-0.25382
ARNT	6	0.023891	0.083618	0.830296	87	4	-0.93805	0.8976	0.90386	0.999995	776	1	-0.93805
KLHL5	6	0.24625	0.44931	0.999995	374	3	-0.09752	0.89948	0.90507	0.999995	777	1	-0.09752
MEX3D	6	0.0094735	0.037102	0.705797	44	4	-0.63252	0.89965	0.90523	0.999995	778	1	-0.63252
KCTD3	6	0.36619	0.58422	0.999995	478	3	-0.16446	0.90117	0.90618	0.999995	779	1	-0.16446
ZBTB42	6	0.0093159	0.036588	0.705797	42	5	-0.83316	0.90142	0.90636	0.999995	780	1	-0.83316
MAEA	6	0.2517	0.45533	0.999995	377	3	-0.07047	0.90267	0.90724	0.999995	781	1	-0.07047
WDR26	6	0.049117	0.14473	0.914393	137	3	-0.10664	0.903	0.90743	0.999995	782	1	-0.10664
MDM2	6	0.076851	0.20177	0.981903	178	3	-0.34979	0.90496	0.90904	0.999995	783	1	-0.34979
KMT2B	6	0.53561	0.70284	0.999995	584	1	0.085489	0.90609	0.90974	0.999995	784	1	0.085489
WDR61	6	0.0028789	0.014013	0.661051	18	4	-0.78337	0.90847	0.91162	0.999995	785	1	-0.78337
GRWD1	6	0.44717	0.64792	0.999995	531	1	-0.011074	0.91249	0.91472	0.999995	786	1	-0.011074
LRRC41	6	0.0094296	0.036934	0.705797	43	5	-0.48888	0.91547	0.91695	0.999995	787	1	-0.48888
RNF165	6	0.12702	0.29772	0.999995	254	1	0.0031009	0.91591	0.91721	0.999995	788	1	0.0031009
ZNRF2	6	0.081548	0.21114	0.981903	185	4	-0.48425	0.92	0.9208	0.999995	789	1	-0.48425
PRAMEF1	6	0.080006	0.20804	0.981903	182	2	-0.19812	0.92049	0.92121	0.999995	790	1	-0.19812
ANKIB1	6	0.10407	0.25462	0.981903	225	3	-0.47261	0.92133	0.92182	0.999995	791	1	-0.47261
ZNRF4	6	0.07858	0.20517	0.981903	181	2	-0.058863	0.92229	0.92266	0.999995	792	1	-0.058863
BTBD3	5	0.45841	0.62142	0.999995	534	2	-0.038841	0.92248	0.92339	0.999995	793	0	-0.038841
SPSB1	6	0.27212	0.47844	0.999995	392	2	-0.112	0.92365	0.92385	0.999995	794	1	-0.112
KCNC2	5	0.11141	0.24978	0.981903	234	3	-0.59738	0.92383	0.92446	0.999995	795	0	-0.59738
KCTD12	4	0.10356	0.22123	0.981903	224	2	-0.24849	0.9252	0.92448	0.999995	796	0	-0.24849
KDM7A	6	0.19672	0.39039	0.999995	321	3	-0.16819	0.92553	0.92528	0.999995	797	1	-0.16819
KCNA4	6	0.95748	0.95799	0.999995	827	0	0.019642	0.92697	0.92649	0.999995	798	1	0.019642
PJA1	5	0.057251	0.15898	0.919365	152	3	-0.70622	0.92814	0.92905	0.999995	799	0	-0.70622
PHF6	6	0.075986	0.19987	0.981903	177	4	-0.43523	0.92954	0.9287	0.999995	800	1	-0.43523
FBXO39	6	0.034654	0.11278	0.849529	111	3	-0.21949	0.93067	0.93001	0.999995	801	1	-0.21949
PHF19	6	0.0017763	0.0089083	0.522029	15	4	-0.59309	0.93312	0.93255	0.999995	802	1	-0.59309
SYVN1	6	0.30227	0.51336	0.999995	420	2	-0.13834	0.93444	0.93392	0.999995	803	1	-0.13834
KAT6A	6	0.053251	0.1532	0.919234	145	3	-0.41284	0.93504	0.9346	0.999995	804	1	-0.41284
RCBTB2	6	0.1146	0.27478	0.999995	239	1	0.10445	0.93539	0.93504	0.999995	805	1	0.10445
WSB1	6	0.23995	0.44191	0.999995	368	3	-0.21161	0.93551	0.93515	0.999995	806	1	-0.21161
HECTD2	6	0.041418	0.1275	0.884226	126	4	-1.8401	0.93736	0.93706	0.999995	807	0	-1.8401
MED8	6	0.015021	0.055275	0.705797	63	5	-0.63919	0.93759	0.93736	0.999995	808	0	-0.63919
CDC20	6	0.011358	0.043018	0.705797	49	4	-1.3543	0.93782	0.93762	0.999995	809	0	-1.3543
TRIM62	6	0.35878	0.57621	0.999995	469	3	-0.10336	0.93918	0.93897	0.999995	810	0	-0.10336
IPP	6	0.49983	0.68008	0.999995	560	2	-0.13295	0.94083	0.94069	0.999995	811	0	-0.13295
LRSAM1	6	0.36541	0.58345	0.999995	476	3	-0.18369	0.94224	0.94201	0.999995	812	0	-0.18369
NEDD4L	6	0.070363	0.18831	0.967989	171	4	-1.3097	0.94235	0.94217	0.999995	813	0	-1.3097
TRIM43B	5	0.47822	0.63733	0.999995	548	2	-0.055044	0.94279	0.94312	0.999995	814	0	-0.055044
BACH1	6	0.073182	0.19395	0.979785	174	3	-0.39437	0.94299	0.94291	0.999995	815	0	-0.39437
TRIM6	6	0.0135	0.050359	0.705797	55	5	-0.55437	0.94383	0.94395	0.999995	816	0	-0.55437
KLHL17	6	0.2625	0.46774	0.999995	386	2	-0.030124	0.94476	0.94497	0.999995	817	0	-0.030124
RNF225	6	0.065131	0.17719	0.937542	165	3	-0.29364	0.9466	0.94683	0.999995	818	0	-0.29364
DPF1	6	0.60733	0.75118	0.999995	626	2	-0.04197	0.95216	0.95266	0.999995	819	0	-0.04197
MSL2	6	0.078572	0.20511	0.981903	180	4	-0.56596	0.95298	0.95347	0.999995	820	0	-0.56596
ZBTB3	6	0.072447	0.1926	0.979785	172	2	0.03846	0.95316	0.95364	0.999995	821	0	0.03846
CDC23	6	0.12935	0.30208	0.999995	258	2	-0.91945	0.95626	0.95667	0.999995	822	0	-0.91945
IRF2BP1	6	0.22992	0.42953	0.999995	353	3	-0.2828	0.95681	0.95723	0.999995	823	0	-0.2828
KLHDC10	6	0.013609	0.050774	0.705797	56	5	-0.85092	0.95838	0.95893	0.999995	824	0	-0.85092
HERC5	6	0.072828	0.19329	0.979785	173	4	-0.45088	0.95895	0.95952	0.999995	825	0	-0.45088
TRIM73	5	0.2008	0.37827	0.999995	324	3	-0.3095	0.96038	0.96087	0.999995	826	0	-0.3095
PHF21B	6	0.17571	0.36575	0.999995	298	3	-0.29227	0.96077	0.96134	0.999995	827	0	-0.29227
LRRC58	6	0.10058	0.24808	0.981903	217	4	-0.46296	0.96138	0.96218	0.999995	828	0	-0.46296
PRAMEF5	1	0.037952	0.038102	0.705797	119	1	-5.9403	0.96205	0.96265	0.999995	829	0	-5.9403
PRPF19	6	0.51579	0.69028	0.999995	574	2	-0.20228	0.96267	0.9636	0.999995	830	0	-0.20228
TBL1XR1	6	0.23709	0.4383	0.999995	363	3	-0.28268	0.96333	0.96424	0.999995	831	0	-0.28268
RNF166	6	0.22958	0.42907	0.999995	351	3	-0.2236	0.96384	0.96477	0.999995	832	0	-0.2236
RNF103	6	0.16989	0.35891	0.999995	294	3	-0.15003	0.96463	0.96554	0.999995	833	0	-0.15003
RLIM	6	0.12576	0.29533	0.999995	252	4	-0.25682	0.96541	0.96617	0.999995	834	0	-0.25682
SMURF1	6	0.035754	0.11521	0.849529	115	4	-0.56214	0.96705	0.96775	0.999995	835	0	-0.56214
METAP2	6	0.1129	0.27151	0.999995	237	4	-0.42206	0.96739	0.96806	0.999995	836	0	-0.42206
RNF214	6	0.035656	0.11502	0.849529	114	4	-0.76757	0.96792	0.96857	0.999995	837	0	-0.76757
RNF20	6	0.008638	0.034075	0.705797	41	4	-1.1548	0.97094	0.97135	0.999995	838	0	-1.1548
CNOT4	6	0.090046	0.2277	0.981903	200	3	-0.4462	0.97154	0.97185	0.999995	839	0	-0.4462
RBBP5	6	0.16101	0.34862	0.999995	283	3	-0.45481	0.97183	0.97209	0.999995	840	0	-0.45481
KCND1	6	0.18797	0.38046	0.999995	309	3	-0.17198	0.97195	0.9722	0.999995	841	0	-0.17198
PIAS4	6	0.0063738	0.02625	0.689565	33	5	-0.91221	0.97271	0.97302	0.999995	842	0	-0.91221
GTF2H2	6	0.049284	0.14501	0.914393	138	3	-0.87427	0.97327	0.9736	0.999995	843	0	-0.87427
WDR59	6	0.0048094	0.020592	0.689565	25	4	-1.2002	0.97561	0.97597	0.999995	844	0	-1.2002
FBXO36	6	0.2929	0.5023	0.999995	409	3	-0.16545	0.97571	0.97608	0.999995	845	0	-0.16545
WDR24	6	0.0031968	0.015141	0.661051	19	4	-1.0675	0.97772	0.97807	0.999995	846	0	-1.0675
VPRBP	6	0.011314	0.042919	0.705797	48	4	-0.75246	0.9789	0.9793	0.999995	847	0	-0.75246
FBXO3	6	0.35238	0.56916	0.999995	460	2	-0.2082	0.98025	0.98058	0.999995	848	0	-0.2082
AFF4	6	1.6014e-05	0.00012366	0.054348	2	5	-1.3088	0.98054	0.98078	0.999995	849	0	-1.3088
TLE3	6	0.01017	0.039506	0.705797	46	3	-0.2516	0.98182	0.98195	0.999995	850	0	-0.2516
KCNS2	6	0.065581	0.17812	0.937542	167	4	-0.59482	0.98461	0.98488	0.999995	851	0	-0.59482
PHF5A	6	0.0076618	0.030573	0.705797	37	5	-2.0997	0.98493	0.98524	0.999995	852	0	-2.0997
RNF170	6	0.035773	0.11524	0.849529	116	3	-0.52202	0.98598	0.98629	0.999995	853	0	-0.52202
ZXDC	6	0.065302	0.17748	0.937542	166	4	-0.43452	0.98727	0.98749	0.999995	854	0	-0.43452
CBLL1	6	0.015623	0.057135	0.705797	66	4	-1.327	0.98853	0.98865	0.999995	855	0	-1.327
KLHL41	6	0.0015964	0.0080873	0.522029	12	4	-1.3346	0.98904	0.98921	0.999995	856	0	-1.3346
VPS8	6	0.012209	0.046105	0.705797	52	3	-0.14756	0.98907	0.98924	0.999995	857	0	-0.14756
FBXW12	6	0.03129	0.10535	0.849529	104	4	-0.85926	0.98926	0.98941	0.999995	858	0	-0.85926
DTX3	6	0.013889	0.051625	0.705797	58	5	-0.389	0.98982	0.98999	0.999995	859	0	-0.389
RNF207	6	0.0014284	0.0073255	0.522029	11	5	-0.53881	0.9899	0.99007	0.999995	860	0	-0.53881
ZNF280B	6	0.090534	0.22858	0.981903	201	4	-0.26184	0.9901	0.99029	0.999995	861	0	-0.26184
TRIM64	5	0.0041151	0.017584	0.661051	24	4	-0.95057	0.99024	0.99003	0.999995	862	0	-0.95057
SOCS3	6	0.016359	0.05947	0.705797	71	4	-1.0233	0.99065	0.99088	0.999995	863	0	-1.0233
RFFL	6	0.028238	0.09721	0.849529	98	5	-0.30605	0.99077	0.99099	0.999995	864	0	-0.30605
UBR4	6	0.0056687	0.023757	0.689565	29	5	-0.96884	0.9922	0.99242	0.999995	865	0	-0.96884
ZC3HC1	6	0.018743	0.067166	0.737989	79	5	-0.74326	0.99263	0.99285	0.999995	866	0	-0.74326
BECN1	6	0.017944	0.064663	0.719483	78	5	-0.608	0.99292	0.99315	0.999995	867	0	-0.608
TRIM10	6	0.032413	0.10776	0.849529	106	3	-0.26081	0.99319	0.99335	0.999995	868	0	-0.26081
RNF19B	6	0.024725	0.086101	0.830296	89	5	-0.458	0.99328	0.9935	0.999995	869	0	-0.458
SKP2	6	0.0067491	0.027457	0.689565	35	5	-2.2944	0.99405	0.99421	0.999995	870	0	-2.2944
RFPL4AL1	6	0.024968	0.086971	0.830296	91	5	-0.38173	0.99431	0.99447	0.999995	871	0	-0.38173
PHIP	6	0.0060241	0.025023	0.689565	31	4	-0.57511	0.99546	0.99555	0.999995	872	0	-0.57511
MEX3A	6	0.0020949	0.01061	0.548593	17	5	-0.88759	0.99556	0.99572	0.999995	873	0	-0.88759
KLHL11	6	0.011632	0.043938	0.705797	50	5	-0.74024	0.9961	0.99616	0.999995	874	0	-0.74024
TCEB3	6	0.0012131	0.0061483	0.522029	9	6	-1.0806	0.99879	0.99882	0.999995	875	0	-1.0806
DDB1	6	0.00028114	0.0013405	0.235652	5	6	-3.9446	0.99891	0.99892	0.999995	876	0	-3.9446
TRIM28	6	0.00017995	0.00096453	0.211957	4	6	-2.3213	0.99982	0.9999	0.999995	877	0	-2.3213
NUP43	6	0.00017605	0.00091507	0.211957	3	6	-2.6881	0.99982	0.9999	0.999995	878	0	-2.6881
FBXO42	6	9.0688e-06	5.441e-05	0.047826	1	6	-1.5986	0.99999	1	0.999995	879	0	-1.5986

## Sheet: (c) PEX11B
id	num	neg|score	neg|p-value	neg|fdr	neg|rank	neg|goodsgrna	neg|lfc	pos|score	pos|p-value	pos|fdr	pos|rank	pos|goodsgrna	pos|lfc
ZYG11A	6	0.4225	0.63961	0.98937	543	2	1.084	0.00020721	0.0010437	0.606522	1	4	1.084
MARCH5	6	0.85965	0.88685	0.98937	783	1	0.8256	0.00028876	0.00138	0.606522	2	5	0.8256
KATNB1	6	0.96006	0.9607	0.997994	840	0	0.42741	0.00057634	0.0030618	0.695257	3	4	0.42741
RNF222	6	0.9417	0.94153	0.997994	825	1	0.73059	0.00093382	0.0048622	0.695257	4	4	0.73059
TRIM59	5	0.12704	0.27478	0.960392	269	1	0.63452	0.0010353	0.0047534	0.695257	5	3	0.63452
ASB6	6	0.44998	0.65538	0.98937	559	2	0.90045	0.0013183	0.0068012	0.695257	6	4	0.90045
LONRF3	6	0.99868	0.99876	0.998758	879	0	0.57959	0.0013196	0.0068012	0.695257	7	6	0.57959
ANAPC1	6	0.51919	0.69666	0.98937	604	2	0.47862	0.0014307	0.0073453	0.695257	8	4	0.47862
DCAF13	6	0.57941	0.73535	0.98937	635	1	0.80748	0.0015099	0.0076915	0.695257	9	4	0.80748
TRAF7	6	0.98824	0.98845	0.997994	867	0	0.81276	0.0016307	0.0081664	0.695257	10	5	0.81276
SIAH3	6	0.27493	0.48403	0.98937	427	2	0.60204	0.0017282	0.0087006	0.695257	11	4	0.60204
TLE2	6	0.96463	0.96554	0.997994	843	0	0.62321	0.0026174	0.012954	0.786141	12	5	0.62321
HECW1	6	0.052429	0.15315	0.959043	139	1	0.30135	0.002655	0.013063	0.786141	13	5	0.30135
NEURL3	6	0.35111	0.56854	0.98937	489	2	0.84657	0.0027334	0.0134	0.786141	14	4	0.84657
HLTF	6	0.21001	0.4097	0.98937	361	3	-0.093263	0.0028789	0.014161	0.786141	15	3	-0.093263
NOSIP	6	0.98439	0.98462	0.997994	860	0	0.45334	0.002911	0.01431	0.786141	16	5	0.45334
WWP2	6	0.97723	0.97767	0.997994	854	0	0.88629	0.0037389	0.017465	0.818441	17	4	0.88629
ANAPC4	6	0.96644	0.96713	0.997994	844	0	1.0626	0.0040286	0.018425	0.818441	18	4	1.0626
TCEB3C	6	0.86254	0.88837	0.98937	785	1	0.55343	0.0047798	0.020859	0.818441	19	3	0.55343
BAZ1B	6	0.34444	0.56118	0.98937	485	3	0.32687	0.0051072	0.022056	0.818441	20	3	0.32687
RNF126	6	0.69095	0.81106	0.98937	703	2	0.63884	0.0051084	0.022066	0.818441	21	4	0.63884
TOP2B	6	0.25981	0.46733	0.98937	405	3	-0.054062	0.0051771	0.022343	0.818441	22	3	-0.054062
FBXW8	6	0.0061258	0.025607	0.825	27	3	-0.56114	0.0052099	0.022491	0.818441	23	3	-0.56114
SHKBP1	6	0.82161	0.87003	0.98937	765	1	0.74315	0.0056332	0.024005	0.818441	24	5	0.74315
RNF138	6	0.35719	0.57492	0.98937	494	2	0.34546	0.0059403	0.025093	0.818441	25	3	0.34546
KBTBD6	6	0.99657	0.9967	0.997994	876	0	0.63718	0.0059532	0.025113	0.818441	26	5	0.63718
DPF3	6	0.63292	0.77042	0.98937	669	2	0.83774	0.0062558	0.026181	0.818441	27	4	0.83774
RNF5	6	0.96207	0.96298	0.997994	841	0	0.18516	0.0063245	0.026408	0.818441	28	3	0.18516
PRAMEF13	6	0.048729	0.14546	0.959043	130	2	0.19324	0.0065019	0.027002	0.818441	29	3	0.19324
NACC2	6	0.46041	0.66162	0.98937	563	1	0.28927	0.0074709	0.030286	0.874194	30	4	0.28927
RNF41	6	0.5037	0.68711	0.98937	590	1	0.67438	0.0076246	0.03083	0.874194	31	5	0.67438
HECW2	6	0.99489	0.99507	0.997994	874	0	0.56596	0.0081778	0.03276	0.897267	32	5	0.56596
WDR24	6	0.71615	0.82897	0.98937	723	2	-0.08257	0.0086161	0.034273	0.897267	33	1	-0.08257
BRCA1	6	0.071016	0.19078	0.960392	171	2	0.30862	0.0089506	0.035569	0.897267	34	4	0.30862
FBXL14	6	0.49656	0.68284	0.98937	584	2	0.67215	0.0089902	0.035727	0.897267	35	4	0.67215
FBXO46	6	0.72084	0.83238	0.98937	729	2	0.09023	0.0094837	0.037409	0.913406	36	2	0.09023
KLHL24	6	0.3095	0.52331	0.98937	452	1	0.70502	0.010199	0.039882	0.922929	37	4	0.70502
PIAS4	6	0.72714	0.83748	0.98937	738	2	0.65065	0.010878	0.041831	0.922929	38	4	0.65065
TRIM4	6	0.12186	0.28805	0.960392	258	1	0.62038	0.01189	0.045165	0.922929	39	5	0.62038
RNF133	6	0.90496	0.91179	0.995609	805	1	0.38543	0.012045	0.045759	0.922929	40	4	0.38543
FBXW7	6	0.15109	0.34095	0.971479	306	3	0.071243	0.012668	0.047816	0.922929	41	3	0.071243
GNB2L1	6	0.80124	0.86241	0.98937	758	1	0.4324	0.01293	0.048786	0.922929	42	3	0.4324
TULP4	6	0.77995	0.85594	0.98937	753	1	0.36399	0.013186	0.049666	0.922929	43	3	0.36399
TRIM56	6	0.98656	0.98683	0.997994	864	0	0.41629	0.01338	0.05021	0.922929	44	3	0.41629
KCNS2	6	0.98778	0.98796	0.997994	866	0	0.59695	0.013501	0.050566	0.922929	45	5	0.59695
ATG16L1	6	0.55513	0.71933	0.98937	623	2	0.7719	0.013754	0.051427	0.922929	46	4	0.7719
KCNG2	6	0.99351	0.99369	0.997994	871	0	0.60853	0.014007	0.05211	0.922929	47	5	0.60853
RNF111	6	0.98305	0.98322	0.997994	857	0	0.47877	0.014047	0.052248	0.922929	48	5	0.47877
BTBD10	6	0.31204	0.5259	0.98937	456	1	0.50903	0.016579	0.06034	0.922929	49	5	0.50903
RNF114	6	0.14716	0.33431	0.970421	300	3	-0.34468	0.016602	0.06037	0.922929	50	3	-0.34468
WDR5	6	0.07858	0.20617	0.960392	183	1	0.59634	0.016789	0.060914	0.922929	51	5	0.59634
GTF2H2	6	0.9968	0.99686	0.997994	878	0	0.585	0.017448	0.063041	0.922929	52	5	0.585
FBXL12	6	0.903	0.9104	0.995322	804	1	0.024245	0.017738	0.06408	0.922929	53	2	0.024245
ZNF280A	6	0.6993	0.81722	0.98937	707	1	0.61673	0.018781	0.067364	0.922929	54	4	0.61673
RNF11	6	0.20334	0.4018	0.98937	355	2	-0.078474	0.018874	0.06773	0.922929	55	1	-0.078474
NFXL1	6	0.23985	0.44458	0.98937	383	1	0.43552	0.019223	0.068937	0.922929	56	4	0.43552
FBXO22	5	0.87333	0.87871	0.98937	791	1	0.64935	0.019497	0.064515	0.922929	57	3	0.64935
KLHL28	6	0.96651	0.96719	0.997994	845	0	0.52556	0.01963	0.070134	0.922929	58	4	0.52556
FBXW11	6	0.22709	0.4294	0.98937	371	2	0.52567	0.021141	0.075041	0.922929	59	4	0.52567
ARNT	6	0.68943	0.80998	0.98937	701	1	0.49459	0.022129	0.078098	0.922929	60	4	0.49459
MARCH9	6	0.99462	0.99481	0.997994	873	0	0.51769	0.022781	0.080274	0.922929	61	5	0.51769
BTRC	6	0.24168	0.44684	0.98937	386	1	0.39283	0.023041	0.081293	0.922929	62	3	0.39283
KLHL26	6	0.96229	0.96319	0.997994	842	0	0.3974	0.023125	0.081511	0.922929	63	5	0.3974
ECT2L	6	0.03129	0.10629	0.942091	97	2	-0.12277	0.023213	0.081748	0.922929	64	2	-0.12277
KDM5C	6	0.50306	0.68664	0.98937	588	1	0.37616	0.023474	0.082539	0.922929	65	5	0.37616
KCTD3	6	0.35158	0.56908	0.98937	490	1	0.22457	0.024235	0.084775	0.922929	66	3	0.22457
LNX1	6	0.90217	0.9099	0.995322	803	1	0.33546	0.024242	0.084795	0.922929	67	5	0.33546
CHD4	6	0.71917	0.83124	0.98937	728	2	0.19344	0.024649	0.086002	0.922929	68	3	0.19344
RAD18	6	0.98736	0.98758	0.997994	865	0	0.49487	0.024846	0.086694	0.922929	69	5	0.49487
TRIM34	6	0.71342	0.82684	0.98937	720	1	0.51722	0.02503	0.087288	0.922929	70	5	0.51722
KLHL35	6	0.98534	0.98562	0.997994	862	0	0.46504	0.025556	0.08892	0.922929	71	4	0.46504
KCNA7	6	0.32231	0.53719	0.98937	466	2	0.27763	0.025663	0.089365	0.922929	72	3	0.27763
RNF181	6	0.94538	0.94571	0.997994	826	0	0.45487	0.026121	0.090849	0.922929	73	4	0.45487
HUWE1	5	0.33828	0.53202	0.98937	479	2	0.11299	0.026144	0.08159	0.922929	74	2	0.11299
MARCH11	6	0.40134	0.62174	0.98937	524	2	0.24899	0.026335	0.091512	0.922929	75	3	0.24899
TRIM46	6	0.11564	0.27698	0.960392	241	2	0.017699	0.02679	0.092907	0.922929	76	2	0.017699
FBXO41	6	0.93759	0.9375	0.997994	823	1	0.41402	0.026791	0.092907	0.922929	77	5	0.41402
LTN1	6	0.46658	0.66539	0.98937	568	1	0.4748	0.027243	0.094302	0.922929	78	4	0.4748
TRIM44	6	0.99365	0.99383	0.997994	872	0	0.33908	0.027376	0.094688	0.922929	79	5	0.33908
RICTOR	6	0.54586	0.71346	0.98937	617	2	0.54581	0.027561	0.095133	0.922929	80	4	0.54581
ZSWIM6	6	0.32137	0.53609	0.98937	464	2	0.25516	0.027917	0.09629	0.922929	81	3	0.25516
FZR1	6	0.60934	0.75483	0.98937	654	2	0.54045	0.027974	0.096498	0.922929	82	4	0.54045
NACC1	6	0.8509	0.88266	0.98937	774	1	0.55247	0.028062	0.096676	0.922929	83	4	0.55247
KLHL13	6	0.98286	0.9831	0.997994	856	0	0.48414	0.02856	0.098209	0.922929	84	4	0.48414
ASB3	6	0.085023	0.21906	0.960392	192	2	0.21113	0.029043	0.099753	0.922929	85	4	0.21113
RFPL4A	6	0.99676	0.99683	0.997994	877	0	0.4173	0.02919	0.10012	0.922929	86	5	0.4173
TLE1	6	0.76895	0.85254	0.98937	751	1	0.40503	0.029884	0.1024	0.922929	87	5	0.40503
PEX2	6	0.072099	0.19298	0.960392	173	1	0.58752	0.030024	0.10281	0.922929	88	5	0.58752
MYLIP	6	0.06386	0.17583	0.960392	157	4	-0.49786	0.030167	0.10319	0.922929	89	2	-0.49786
ZBTB21	6	0.70076	0.81829	0.98937	709	2	0.50348	0.030455	0.10393	0.922929	90	4	0.50348
DTX3	6	0.022273	0.078553	0.888959	71	2	0.48038	0.031075	0.10569	0.922929	91	4	0.48038
RNF213	6	0.73367	0.84246	0.98937	742	2	0.30869	0.031356	0.10646	0.922929	92	3	0.30869
TRIM73	5	0.59608	0.7351	0.98937	644	2	0.62909	0.031953	0.096795	0.922929	93	3	0.62909
PHF2	6	0.27317	0.48173	0.98937	422	2	0.56973	0.032245	0.10907	0.922929	94	4	0.56973
RNF144B	6	0.99593	0.99598	0.997994	875	0	0.34681	0.032485	0.10979	0.922929	95	5	0.34681
RNF32	6	0.5615	0.72369	0.98937	625	2	0.53024	0.03276	0.11076	0.922929	96	3	0.53024
RNF125	6	0.19088	0.38782	0.987708	343	2	0.070272	0.03308	0.11167	0.922929	97	3	0.070272
RNF13	6	0.48476	0.67599	0.98937	579	1	0.28053	0.033161	0.11183	0.922929	98	5	0.28053
MARCH1	6	0.051788	0.15202	0.959043	138	4	-0.51352	0.033534	0.11315	0.922929	99	2	-0.51352
G2E3	5	0.073112	0.19413	0.960392	175	2	0.22352	0.033646	0.10087	0.922929	100	2	0.22352
KCND2	6	0.71383	0.82718	0.98937	722	1	0.48239	0.03383	0.114	0.922929	101	4	0.48239
ZBTB18	5	0.27405	0.47842	0.98937	424	2	0.67484	0.034629	0.10348	0.922929	102	3	0.67484
MEX3D	6	0.066728	0.1818	0.960392	162	2	-0.04796	0.034654	0.11589	0.922929	103	2	-0.04796
ZBTB14	6	0.87114	0.89285	0.98937	790	1	0.51955	0.034731	0.11603	0.922929	104	4	0.51955
WDR26	6	0.18506	0.38088	0.987708	336	1	0.53211	0.035072	0.11683	0.922929	105	4	0.53211
LRR1	6	0.63535	0.77217	0.98937	670	2	0.32223	0.03523	0.11713	0.922929	106	3	0.32223
NEDD4L	6	0.57537	0.73288	0.98937	632	2	0.30717	0.035715	0.11822	0.922929	107	4	0.30717
WDR59	6	0.92133	0.92339	0.997615	813	1	0.68527	0.037244	0.12137	0.922929	108	4	0.68527
TRIM8	6	0.67188	0.7979	0.98937	693	2	0.22576	0.037323	0.12158	0.922929	109	3	0.22576
TRAF6	5	0.22489	0.41313	0.98937	369	3	-0.22864	0.037479	0.11085	0.922929	110	2	-0.22864
RNF8	6	0.059024	0.16587	0.960392	151	3	0.058514	0.037685	0.12228	0.922929	111	3	0.058514
BTBD9	6	0.74815	0.84646	0.98937	747	1	0.41334	0.038184	0.12333	0.922929	112	4	0.41334
UBE3D	6	0.26475	0.47257	0.98937	411	3	0.075235	0.038305	0.12359	0.922929	113	3	0.075235
MNAT1	6	0.14263	0.3261	0.967947	292	3	-0.13055	0.039191	0.12555	0.922929	114	3	-0.13055
AMBRA1	6	0.65581	0.78665	0.98937	684	1	0.61088	0.039504	0.12618	0.922929	115	4	0.61088
TRIM51	5	0.0023997	0.010738	0.661685	15	1	0.37994	0.039629	0.11597	0.922929	116	4	0.37994
FBXL22	6	0.59757	0.74703	0.98937	645	1	0.20252	0.039698	0.12662	0.922929	117	3	0.20252
TRIM60	6	0.059384	0.1666	0.960392	152	3	0.068645	0.040751	0.12892	0.922929	118	3	0.068645
KBTBD4	6	0.096737	0.24163	0.960392	212	3	-0.13972	0.041352	0.13028	0.922929	119	2	-0.13972
NEURL1B	6	0.71827	0.83046	0.98937	725	1	0.44369	0.042679	0.133	0.922929	120	4	0.44369
NEURL2	6	0.6374	0.7736	0.98937	673	1	0.51675	0.04306	0.13377	0.922929	121	4	0.51675
PHF8	6	0.70226	0.81919	0.98937	711	2	0.29712	0.043062	0.13377	0.922929	122	3	0.29712
KCNG1	6	0.14842	0.33646	0.970421	302	3	-0.38627	0.043576	0.13487	0.922929	123	2	-0.38627
ZNF131	6	0.43939	0.64935	0.98937	552	1	0.6663	0.044686	0.13751	0.922929	124	4	0.6663
WDR82	6	0.18537	0.3812	0.987708	337	2	0.39285	0.044813	0.13779	0.922929	125	3	0.39285
BTBD19	6	0.26763	0.47549	0.98937	414	3	0.14414	0.045187	0.13863	0.922929	126	3	0.14414
HECTD2	6	0.32412	0.53925	0.98937	467	3	-0.17985	0.045796	0.14017	0.922929	127	2	-0.17985
KLHL20	6	0.27933	0.48901	0.98937	434	1	0.39381	0.046372	0.1415	0.922929	128	3	0.39381
WDR12	6	0.089297	0.22708	0.960392	197	2	0.27149	0.046688	0.14231	0.922929	129	3	0.27149
TRIM64	5	0.64831	0.76827	0.98937	678	1	0.57794	0.046884	0.13422	0.922929	130	3	0.57794
MEX3B	6	0.99301	0.99323	0.997994	870	0	0.25117	0.048011	0.14495	0.922929	131	4	0.25117
KCNG4	6	0.40434	0.62447	0.98937	527	1	0.20774	0.048177	0.14537	0.922929	132	3	0.20774
TRIM6	6	0.10724	0.26125	0.960392	230	3	-0.37935	0.049117	0.14734	0.922929	133	2	-0.37935
FBXO32	6	0.093915	0.23613	0.960392	207	3	-0.22876	0.049284	0.1476	0.922929	134	2	-0.22876
PHF10	6	0.55705	0.72068	0.98937	624	2	0.20315	0.050403	0.15009	0.922929	135	3	0.20315
CDC27	6	0.28021	0.48993	0.98937	435	2	0.31638	0.050962	0.15126	0.922929	136	3	0.31638
ANKIB1	6	0.59518	0.74529	0.98937	643	2	0.38148	0.051399	0.15226	0.922929	137	4	0.38148
ZBTB4	6	0.034199	0.11358	0.942091	103	4	-0.91928	0.052378	0.15404	0.922929	138	2	-0.91928
SOCS7	6	0.45164	0.65632	0.98937	560	2	0.49286	0.052922	0.155	0.922929	139	4	0.49286
PRAMEF7	6	0.024706	0.086091	0.888959	82	4	-0.61179	0.053531	0.15626	0.922929	140	1	-0.61179
FBXL21	6	0.11091	0.26825	0.960392	234	3	0.35263	0.053763	0.15674	0.922929	141	3	0.35263
PHF7	6	0.97653	0.97691	0.997994	852	0	0.35824	0.054632	0.15819	0.922929	142	4	0.35824
CUL5	6	0.91065	0.91563	0.997322	807	1	0.503	0.054848	0.15853	0.922929	143	4	0.503
HERC2	6	0.0017282	0.0087006	0.661685	11	3	-0.30602	0.055731	0.16032	0.922929	144	1	-0.30602
TRIM49D1	5	0.33344	0.52827	0.98937	473	1	0.57414	0.055831	0.15559	0.922929	145	3	0.57414
PRPF19	6	0.72516	0.83579	0.98937	735	2	0.22289	0.05683	0.16247	0.922929	146	3	0.22289
RBBP5	6	0.82676	0.87217	0.98937	766	1	0.53655	0.057085	0.16304	0.922929	147	4	0.53655
BAZ2B	6	0.46521	0.66457	0.98937	567	1	0.52149	0.057953	0.1647	0.922929	148	4	0.52149
RNF128	6	0.77233	0.85353	0.98937	752	1	0.36376	0.058193	0.16515	0.922929	149	4	0.36376
RC3H2	6	0.41785	0.63703	0.98937	537	2	0.34925	0.058293	0.16531	0.922929	150	4	0.34925
ZXDC	6	0.50726	0.68931	0.98937	593	2	0.37404	0.059929	0.16861	0.922929	151	4	0.37404
TRIM54	6	0.70726	0.82266	0.98937	714	1	0.42186	0.059932	0.16863	0.922929	152	3	0.42186
ASB7	6	0.10833	0.2631	0.960392	232	3	-0.20138	0.060284	0.16944	0.922929	153	2	-0.20138
KCTD20	6	0.092492	0.23339	0.960392	204	1	0.26274	0.060585	0.17009	0.922929	154	3	0.26274
ANAPC13	6	0.054848	0.15754	0.959043	144	4	-0.61706	0.061214	0.17139	0.922929	155	1	-0.61706
KCNC2	5	0.2361	0.42826	0.98937	379	3	-0.36233	0.062029	0.16986	0.922929	156	2	-0.36233
RNF38	6	0.36951	0.58819	0.98937	502	2	-0.10291	0.062307	0.17358	0.922929	157	2	-0.10291
MDM4	6	0.63264	0.77025	0.98937	668	2	0.43732	0.062317	0.17361	0.922929	158	3	0.43732
CBLL1	4	0.012622	0.040654	0.875673	43	1	0.64719	0.062473	0.14685	0.922929	159	3	0.64719
VPS41	6	0.50992	0.69098	0.98937	595	2	0.56847	0.062579	0.17402	0.922929	160	4	0.56847
INTS12	5	0.50911	0.66455	0.98937	594	2	0.45827	0.063324	0.17284	0.922929	161	3	0.45827
MAEA	6	0.81493	0.86746	0.98937	761	1	0.2237	0.063399	0.1758	0.922929	162	3	0.2237
KLHL10	6	0.61245	0.75665	0.98937	655	2	0.43416	0.063628	0.17626	0.922929	163	4	0.43416
TRIM49	6	0.70602	0.82178	0.98937	713	1	0.45249	0.064491	0.17786	0.922929	164	3	0.45249
RSPRY1	6	0.23982	0.44454	0.98937	382	2	0.12744	0.064552	0.17796	0.922929	165	3	0.12744
SPSB3	6	0.91809	0.92094	0.997615	810	1	0.35281	0.064563	0.17801	0.922929	166	3	0.35281
RAB40B	6	0.87009	0.89242	0.98937	789	1	0.068489	0.065581	0.18025	0.922929	167	2	0.068489
LRSAM1	6	0.52751	0.70173	0.98937	608	2	0.36157	0.065594	0.1803	0.922929	168	4	0.36157
UNK	6	0.032413	0.10957	0.942091	101	1	0.42111	0.065739	0.18063	0.922929	169	4	0.42111
TRIM37	6	0.40242	0.62278	0.98937	525	2	0.41027	0.065792	0.1807	0.922929	170	3	0.41027
FBXO36	6	0.28477	0.49505	0.98937	437	3	-0.33977	0.066416	0.18196	0.922929	171	2	-0.33977
KCTD2	6	0.46492	0.66447	0.98937	566	2	0.51071	0.067061	0.18339	0.922929	172	4	0.51071
UBE4A	6	0.51516	0.6943	0.98937	602	1	-0.0070826	0.067669	0.18455	0.922929	173	2	-0.0070826
TRIM33	6	0.10202	0.25125	0.960392	220	3	-0.21905	0.067758	0.18473	0.922929	174	1	-0.21905
KCTD12	4	0.72178	0.75103	0.98937	731	1	0.51316	0.067768	0.15678	0.922929	175	2	0.51316
KLHL11	6	0.43619	0.64761	0.98937	550	2	0.35147	0.067952	0.18511	0.922929	176	4	0.35147
TRIM43	6	0.73356	0.8424	0.98937	741	1	0.651	0.068597	0.18647	0.922929	177	4	0.651
DDB1	6	0.96933	0.96988	0.997994	846	0	0.52726	0.06885	0.18699	0.922929	178	4	0.52726
FBXL7	6	0.11668	0.27881	0.960392	246	2	0.30596	0.069302	0.18795	0.922929	179	4	0.30596
RNF34	6	0.34119	0.55783	0.98937	482	2	0.10446	0.069931	0.18924	0.923541	180	3	0.10446
PHF11	6	0.47312	0.66926	0.98937	572	2	0.34235	0.070363	0.19017	0.923541	181	4	0.34235
KCNS3	6	0.70937	0.82394	0.98937	716	2	0.028353	0.072099	0.19369	0.933642	182	2	0.028353
RFPL2	6	0.61612	0.75941	0.98937	658	2	0.018303	0.072447	0.19438	0.933642	183	2	0.018303
KDM2A	6	0.040313	0.12675	0.945287	115	3	-0.37938	0.074067	0.19761	0.942734	184	2	-0.37938
ZBTB43	6	0.17503	0.36905	0.986005	329	2	0.48614	0.074713	0.19897	0.942734	185	4	0.48614
AHR	6	0.13727	0.3166	0.966803	284	2	0.46764	0.07503	0.19957	0.942734	186	4	0.46764
KLHL4	6	0.5427	0.71134	0.98937	615	2	0.37099	0.075507	0.20056	0.942734	187	4	0.37099
DCAF11	6	0.41227	0.63308	0.98937	533	3	0.1427	0.076437	0.20251	0.943929	188	3	0.1427
KCTD15	6	0.42863	0.64278	0.98937	547	1	0.16409	0.077676	0.20482	0.943929	189	3	0.16409
FBXO33	6	0.2698	0.47808	0.98937	418	3	-0.046232	0.078671	0.20707	0.943929	190	3	-0.046232
ZBTB10	6	0.99029	0.99052	0.997994	869	0	0.25705	0.079338	0.20844	0.943929	191	3	0.25705
FEM1A	6	0.65104	0.78326	0.98937	681	1	0.49293	0.079572	0.20886	0.943929	192	4	0.49293
LNX2	6	0.4091	0.62953	0.98937	531	3	0.097573	0.079671	0.20906	0.943929	193	3	0.097573
BTBD18	6	0.85114	0.88283	0.98937	775	1	0.28959	0.080732	0.21132	0.943929	194	4	0.28959
PIAS2	6	0.98052	0.98077	0.997994	855	0	0.47214	0.081715	0.21296	0.943929	195	4	0.47214
RNF223	6	0.93421	0.93415	0.997994	819	1	0.19969	0.083717	0.21698	0.943929	196	3	0.19969
FBXL18	6	0.95656	0.95691	0.997994	839	0	0.35829	0.083739	0.21703	0.943929	197	4	0.35829
FEM1B	6	0.9188	0.92155	0.997615	811	1	0.12975	0.083952	0.21742	0.943929	198	3	0.12975
WDR76	6	0.60653	0.75319	0.98937	651	2	0.21229	0.084057	0.21772	0.943929	199	2	0.21229
RNF183	6	0.027917	0.096251	0.913089	90	2	0.2964	0.085278	0.2202	0.943929	200	4	0.2964
DTX4	6	0.65707	0.78756	0.98937	685	2	-0.025016	0.085766	0.22117	0.943929	201	2	-0.025016
GNB2	6	0.85533	0.88465	0.98937	778	1	0.40797	0.08582	0.22125	0.943929	202	4	0.40797
UBR7	6	0.25037	0.4564	0.98937	392	2	0.28334	0.086039	0.22167	0.943929	203	3	0.28334
XIAP	6	0.33903	0.55564	0.98937	480	1	0.45648	0.087008	0.22336	0.943929	204	4	0.45648
TRIM48	6	0.034747	0.1148	0.942091	105	4	-1.3172	0.087162	0.22368	0.943929	205	2	-1.3172
CDC26	6	0.028731	0.098744	0.913089	94	3	-0.014032	0.087586	0.22447	0.943929	206	3	-0.014032
FBXO7	6	0.58053	0.73616	0.98937	637	2	0.31005	0.088232	0.22562	0.943929	207	4	0.31005
TRIM74	5	0.53841	0.68838	0.98937	614	2	0.36468	0.08845	0.21962	0.943929	208	3	0.36468
HOXB4	6	0.33081	0.54654	0.98937	471	2	0.40746	0.088923	0.22702	0.943929	209	4	0.40746
TMF1	6	0.057928	0.16366	0.959043	150	3	-0.12557	0.089918	0.22885	0.943929	210	2	-0.12557
CUL2	5	0.049762	0.14108	0.953946	131	4	-0.67089	0.090233	0.22226	0.943929	211	1	-0.67089
ZBTB42	6	0.44081	0.65021	0.98937	553	2	0.2985	0.090722	0.23034	0.943929	212	3	0.2985
TRIM27	6	0.66821	0.79539	0.98937	690	2	0.28477	0.090891	0.23061	0.943929	213	4	0.28477
FBXL16	6	0.66425	0.79274	0.98937	689	1	0.065043	0.091428	0.23181	0.943929	214	2	0.065043
PIAS3	6	0.626	0.7657	0.98937	664	2	-0.11535	0.092371	0.23367	0.943929	215	2	-0.11535
PYCARD	6	0.63651	0.77305	0.98937	672	2	0.09498	0.092492	0.23393	0.943929	216	3	0.09498
ZBTB45	6	0.087162	0.22309	0.960392	195	2	-0.0089735	0.092724	0.23444	0.943929	217	3	-0.0089735
RBCK1	6	0.55002	0.7157	0.98937	621	2	-0.21671	0.093555	0.23592	0.943929	218	1	-0.21671
PAFAH1B1	6	0.23344	0.4369	0.98937	377	2	0.33975	0.094328	0.2375	0.943929	219	4	0.33975
DCST1	6	0.21474	0.41501	0.98937	365	3	-0.075621	0.094617	0.23789	0.943929	220	2	-0.075621
BACH1	6	0.98468	0.98494	0.997994	861	0	0.31173	0.094878	0.2384	0.943929	221	4	0.31173
ASB9	6	0.36716	0.58565	0.98937	500	2	0.3743	0.095765	0.24009	0.946364	222	3	0.3743
DCAF17	6	0.074588	0.19806	0.960392	177	3	-0.6131	0.096737	0.24216	0.948618	223	2	-0.6131
TCEB3B	6	0.88202	0.89802	0.98937	796	1	0.37375	0.097098	0.24282	0.948618	224	4	0.37375
DCAF15	6	0.12466	0.2935	0.960392	263	2	0.32117	0.097796	0.244	0.949	225	4	0.32117
PHF21B	6	0.054632	0.1572	0.959043	143	1	0.27731	0.099348	0.2472	0.949869	226	4	0.27731
PHRF1	6	0.91937	0.92198	0.997615	812	1	0.34445	0.099756	0.24788	0.949869	227	4	0.34445
WHSC1	6	0.35479	0.57224	0.98937	492	2	0.31118	0.1003	0.24864	0.949869	228	4	0.31118
BTBD16	6	0.87465	0.89455	0.98937	793	1	0.35939	0.10106	0.24997	0.949869	229	4	0.35939
CYHR1	6	0.26187	0.46951	0.98937	408	3	0.066092	0.10132	0.2505	0.949869	230	3	0.066092
DZIP3	6	0.18116	0.37657	0.987708	334	1	0.37474	0.10142	0.2507	0.949869	231	4	0.37474
KCTD14	6	0.015078	0.055612	0.888959	50	3	-0.1845	0.10241	0.25243	0.952192	232	3	-0.1845
MARCH8	6	0.17136	0.36487	0.986005	320	3	0.10515	0.10307	0.2538	0.952192	233	3	0.10515
SIAH1	6	0.36034	0.57866	0.98937	496	3	-0.24887	0.10387	0.25532	0.952192	234	2	-0.24887
ZBTB12	6	0.19271	0.38982	0.987708	346	3	-0.11053	0.10413	0.25565	0.952192	235	1	-0.11053
PCGF3	6	0.62382	0.76434	0.98937	662	1	0.34645	0.10529	0.25756	0.955256	236	3	0.34645
CGRRF1	6	0.22212	0.42357	0.98937	367	2	0.46754	0.10807	0.2631	0.958642	237	4	0.46754
KLHL6	6	0.17204	0.36549	0.986005	321	2	-0.050744	0.1083	0.26345	0.958642	238	2	-0.050744
ZNF521	6	0.10529	0.25716	0.960392	227	3	-0.48395	0.10867	0.26422	0.958642	239	2	-0.48395
WDSUB1	6	0.064862	0.17785	0.960392	158	3	-0.14838	0.10905	0.26492	0.958642	240	3	-0.14838
RFPL4B	6	0.7185	0.8307	0.98937	726	2	0.22045	0.10922	0.26519	0.958642	241	3	0.22045
RNF219	6	0.098854	0.24579	0.960392	215	2	0.22252	0.10927	0.26534	0.958642	242	4	0.22252
MIB1	6	0.64036	0.77582	0.98937	677	1	0.2994	0.10967	0.26611	0.958642	243	4	0.2994
FBXO45	6	0.87445	0.89444	0.98937	792	1	0.040785	0.11054	0.26781	0.95918	244	2	0.040785
ZBTB2	6	0.48804	0.67772	0.98937	581	2	0.27215	0.11121	0.26907	0.95918	245	3	0.27215
ZBTB38	6	0.98872	0.98884	0.997994	868	0	0.22886	0.11147	0.26953	0.95918	246	3	0.22886
FBXO15	6	0.12083	0.28588	0.960392	257	1	0.26897	0.11251	0.27148	0.962219	247	3	0.26897
ASB2	6	0.22718	0.42951	0.98937	372	3	-0.26497	0.1146	0.27554	0.96609	248	1	-0.26497
FBXO16	6	0.42855	0.64275	0.98937	546	2	0.13737	0.11474	0.27581	0.96609	249	3	0.13737
CRBN	6	0.9471	0.94747	0.997994	830	0	0.1915	0.11564	0.27735	0.96609	250	2	0.1915
WDTC1	6	0.78925	0.8587	0.98937	756	1	0.426	0.11576	0.27761	0.96609	251	4	0.426
TRIM9	6	0.22691	0.42922	0.98937	370	1	0.24808	0.11661	0.27904	0.96609	252	4	0.24808
ZMIZ1	6	0.1573	0.34897	0.986005	309	3	-0.39835	0.11668	0.27917	0.96609	253	2	-0.39835
WSB2	6	0.33751	0.55393	0.98937	477	3	-0.042159	0.11875	0.28252	0.966683	254	3	-0.042159
KLHL15	6	0.14435	0.32934	0.967947	297	3	0.034238	0.11887	0.28274	0.966683	255	3	0.034238
RFWD2	6	0.59159	0.74322	0.98937	638	1	0.29567	0.11891	0.28276	0.966683	256	4	0.29567
ASB1	6	0.47674	0.6712	0.98937	574	1	0.31342	0.12066	0.28597	0.966683	257	3	0.31342
FBXO24	6	0.40633	0.62672	0.98937	528	3	0.099763	0.12223	0.28919	0.966683	258	3	0.099763
DTX1	6	0.72226	0.83361	0.98937	733	1	0.25454	0.12231	0.28931	0.966683	259	4	0.25454
PRAME	6	0.76725	0.85197	0.98937	750	1	0.34869	0.12249	0.2896	0.966683	260	3	0.34869
HERC4	6	0.25452	0.46125	0.98937	400	2	0.063161	0.12272	0.29003	0.966683	261	2	0.063161
RNF145	6	0.59486	0.74512	0.98937	642	1	-0.017088	0.1229	0.29033	0.966683	262	2	-0.017088
TRIM5	6	0.051663	0.15181	0.959043	137	4	-0.5823	0.12393	0.29242	0.969143	263	2	-0.5823
FBXL6	6	0.27452	0.48351	0.98937	425	3	-0.38934	0.12622	0.29665	0.969143	264	2	-0.38934
FBXO34	6	0.92243	0.9243	0.997615	814	1	0.1267	0.12752	0.29918	0.969143	265	3	0.1267
VPRBP	6	0.91444	0.91833	0.997615	808	1	0.26029	0.12772	0.29963	0.969143	266	4	0.26029
JADE2	6	0.97668	0.97705	0.997994	853	0	0.25798	0.12806	0.30035	0.969143	267	3	0.25798
BRWD1	6	0.60491	0.75215	0.98937	649	2	0.25786	0.12833	0.30081	0.969143	268	3	0.25786
RNF122	6	0.34828	0.56506	0.98937	487	2	0.034879	0.12896	0.30196	0.969143	269	2	0.034879
AMFR	6	0.73241	0.84161	0.98937	740	1	0.15731	0.12908	0.30214	0.969143	270	3	0.15731
CCNB1IP1	6	0.67698	0.80137	0.98937	695	2	0.38407	0.12971	0.30319	0.969143	271	4	0.38407
ANAPC7	6	0.11988	0.28416	0.960392	256	3	-0.13098	0.13011	0.30401	0.969143	272	3	-0.13098
KCND3	6	0.62874	0.76745	0.98937	667	2	0.24048	0.1306	0.30503	0.969143	273	4	0.24048
RNF141	6	0.71907	0.83114	0.98937	727	1	0.21532	0.13113	0.30604	0.969143	274	3	0.21532
FBXL8	6	0.17374	0.36762	0.986005	326	2	0.26949	0.13149	0.30651	0.969143	275	4	0.26949
KCNA4	6	0.36669	0.58516	0.98937	499	2	0.16985	0.13216	0.30774	0.969534	276	3	0.16985
PRAMEF14	5	0.95248	0.9527	0.997994	833	0	0.4423	0.13332	0.28513	0.966683	277	3	0.4423
PCGF1	6	0.95527	0.95575	0.997994	836	0	0.28198	0.13396	0.31105	0.976475	278	4	0.28198
TRIM64C	3	0.48196	0.54744	0.98937	577	1	0.056406	0.13443	0.23384	0.943929	279	1	0.056406
TRIM26	6	0.19146	0.3885	0.987708	344	2	0.16763	0.13649	0.31557	0.97939	280	3	0.16763
DTX2	6	0.84636	0.88063	0.98937	772	1	0.022722	0.13727	0.31673	0.97939	281	2	0.022722
JADE3	6	0.24076	0.44566	0.98937	385	1	0.32985	0.13737	0.3169	0.97939	282	4	0.32985
NSMCE1	6	0.25441	0.46116	0.98937	399	1	0.21744	0.13759	0.31736	0.97939	283	4	0.21744
KLHL36	6	0.88241	0.8982	0.98937	797	1	-0.006521	0.13769	0.31755	0.97939	284	2	-0.006521
STUB1	6	0.076466	0.2019	0.960392	180	4	-0.34796	0.13849	0.31889	0.9801	285	2	-0.34796
SPOPL	5	0.88034	0.88458	0.98937	795	1	0.15378	0.13904	0.29335	0.969143	286	2	0.15378
PHF14	6	0.59232	0.74369	0.98937	640	2	0.1717	0.14134	0.32398	0.989785	287	3	0.1717
SLX4	6	0.92338	0.92498	0.997615	815	1	0.20183	0.14206	0.32531	0.989785	288	3	0.20183
RNF169	6	0.19281	0.38991	0.987708	347	1	0.16948	0.14269	0.32629	0.989785	289	4	0.16948
RNF220	6	0.17881	0.37366	0.987708	332	3	-0.092828	0.1446	0.32987	0.989785	290	3	-0.092828
RAPSN	6	0.62535	0.76529	0.98937	663	2	0.31153	0.14528	0.33105	0.989785	291	4	0.31153
KCNA1	6	0.67298	0.79868	0.98937	694	2	0.18403	0.14574	0.33194	0.989785	292	3	0.18403
SMURF2	6	0.39258	0.61235	0.98937	516	2	0.32946	0.14622	0.33281	0.989785	293	4	0.32946
KCTD7	6	0.51768	0.69578	0.98937	603	2	-0.050198	0.14741	0.33482	0.989785	294	2	-0.050198
BIRC8	6	0.93736	0.93723	0.997994	822	1	0.33866	0.14741	0.33482	0.989785	295	4	0.33866
KCNC3	6	0.71379	0.82715	0.98937	721	2	0.037326	0.14904	0.33754	0.989785	296	2	0.037326
PRAMEF20	6	0.72582	0.83635	0.98937	737	2	0.055933	0.14943	0.33823	0.989785	297	3	0.055933
UBE3A	6	0.20049	0.39833	0.98937	351	2	0.19355	0.15109	0.34096	0.989785	298	3	0.19355
IRF2BP1	6	0.89811	0.90729	0.995322	801	1	0.24551	0.15264	0.34367	0.989785	299	3	0.24551
UBR3	6	0.36116	0.57945	0.98937	497	3	0.0091532	0.15345	0.34499	0.989785	300	1	0.0091532
PHF5A	6	0.74997	0.84702	0.98937	748	1	0.40253	0.15417	0.34631	0.989785	301	4	0.40253
NABP2	6	0.27379	0.48256	0.98937	423	3	0.058342	0.15438	0.34664	0.989785	302	3	0.058342
PCMTD2	6	0.94619	0.94642	0.997994	828	0	0.21794	0.15445	0.34678	0.989785	303	3	0.21794
SH3RF3	6	0.94779	0.94821	0.997994	831	0	0.23336	0.15546	0.34851	0.989785	304	4	0.23336
LZTR1	6	0.73699	0.84349	0.98937	743	1	-0.08307	0.15646	0.3501	0.989785	305	1	-0.08307
DCAF10	6	0.61297	0.75714	0.98937	656	1	0.22387	0.15663	0.35038	0.989785	306	4	0.22387
CDC20	6	0.088179	0.22496	0.960392	196	3	-0.38849	0.15746	0.35166	0.989785	307	2	-0.38849
TNFAIP1	6	0.5698	0.72913	0.98937	629	2	0.23493	0.15879	0.35317	0.989785	308	3	0.23493
TRIM31	6	0.34985	0.56718	0.98937	488	3	-0.21199	0.15946	0.35397	0.989785	309	2	-0.21199
RNF170	6	0.12805	0.30009	0.960392	272	2	0.25482	0.16022	0.35481	0.989785	310	3	0.25482
KCTD4	6	0.31625	0.53034	0.98937	460	2	-0.20367	0.16244	0.35733	0.989785	311	1	-0.20367
RFPL3	6	0.90941	0.91477	0.997322	806	1	0.26467	0.16325	0.35821	0.989785	312	3	0.26467
ASB18	6	0.37998	0.59905	0.98937	511	2	0.066741	0.16542	0.36075	0.989785	313	2	0.066741
BAZ1A	6	0.9467	0.94696	0.997994	829	0	0.030143	0.16641	0.36187	0.989785	314	2	0.030143
TRIM28	6	0.073417	0.19554	0.960392	176	2	0.24014	0.16695	0.36246	0.989785	315	3	0.24014
RBBP4	6	0.40284	0.62313	0.98937	526	2	-0.023983	0.1674	0.36295	0.989785	316	1	-0.023983
TRIM47	6	0.25636	0.46345	0.98937	402	3	0.08624	0.16807	0.36353	0.989785	317	3	0.08624
RFPL4AL1	6	0.94838	0.94872	0.997994	832	0	0.14161	0.16821	0.36373	0.989785	318	3	0.14161
ENC1	6	0.56951	0.72892	0.98937	628	2	0.18676	0.16906	0.36482	0.989785	319	3	0.18676
CCIN	6	0.86924	0.89192	0.98937	788	1	0.10431	0.17234	0.36835	0.989785	320	2	0.10431
DDA1	6	0.25441	0.46116	0.98937	398	3	-0.15098	0.17529	0.37181	0.989785	321	2	-0.15098
RNF7	6	0.41386	0.63468	0.98937	534	3	-0.043867	0.17674	0.37363	0.989785	322	2	-0.043867
KCTD17	6	0.05683	0.16151	0.959043	146	3	-0.2408	0.17725	0.37419	0.989785	323	1	-0.2408
TCEB2	5	0.42021	0.59503	0.98937	541	1	0.42696	0.17742	0.34719	0.989785	324	3	0.42696
RBX1	6	0.56699	0.72696	0.98937	626	2	0.18846	0.17788	0.37494	0.989785	325	3	0.18846
NUP43	6	0.16231	0.35467	0.986005	316	2	0.11263	0.17823	0.37536	0.989785	326	2	0.11263
ASB15	6	0.15018	0.3395	0.971479	304	3	-0.16976	0.1785	0.37569	0.989785	327	3	-0.16976
UBE3B	6	0.35839	0.57642	0.98937	495	3	0.05173	0.18006	0.37767	0.989785	328	3	0.05173
KLHDC3	6	0.10511	0.25686	0.960392	226	4	-0.32279	0.18116	0.37899	0.989785	329	1	-0.32279
FBXO38	6	0.12908	0.30191	0.960392	273	1	0.14477	0.1819	0.37984	0.989785	330	3	0.14477
LRRC28	6	0.37765	0.59665	0.98937	508	2	0.46081	0.1835	0.38166	0.989785	331	3	0.46081
KLHL2	6	0.14291	0.32655	0.967947	293	3	-0.22212	0.18506	0.38326	0.989785	332	2	-0.22212
KCNC1	6	0.67005	0.79655	0.98937	691	2	-0.025472	0.18797	0.3868	0.989785	333	1	-0.025472
ZBTB41	6	0.1229	0.29006	0.960392	259	1	0.040243	0.18991	0.38904	0.989785	334	2	0.040243
UHRF1	6	0.42135	0.63898	0.98937	542	2	0.26	0.19111	0.39044	0.989785	335	3	0.26
KCNA6	6	0.079656	0.20836	0.960392	186	1	0.21756	0.19146	0.39085	0.989785	336	3	0.21756
RFFL	6	0.13172	0.30679	0.960392	278	2	0.1488	0.19432	0.39369	0.989785	337	3	0.1488
MARCH7	6	0.92979	0.92982	0.997994	817	1	0.18981	0.19453	0.39384	0.989785	338	3	0.18981
RNF216	6	0.98385	0.98408	0.997994	859	0	0.33633	0.19625	0.39593	0.989785	339	3	0.33633
AVP	5	0.32933	0.52521	0.98937	470	2	0.08342	0.19705	0.37459	0.989785	340	2	0.08342
TRIM13	6	0.59213	0.74355	0.98937	639	2	0.084877	0.19716	0.39695	0.989785	341	3	0.084877
MARCH2	6	0.30526	0.51824	0.98937	448	1	0.21064	0.19755	0.39726	0.989785	342	3	0.21064
DCAF4	6	0.3402	0.55672	0.98937	481	3	-0.24761	0.1976	0.39729	0.989785	343	2	-0.24761
TLE3	6	0.45695	0.65955	0.98937	561	2	-0.036451	0.19762	0.3973	0.989785	344	2	-0.036451
ZBTB6	6	0.51073	0.69132	0.98937	597	1	0.25285	0.19937	0.39931	0.989785	345	3	0.25285
SPSB2	6	0.14539	0.33122	0.967947	298	1	0.25152	0.1995	0.39945	0.989785	346	3	0.25152
RNF10	6	0.59972	0.74852	0.98937	646	1	0.10735	0.20049	0.40054	0.989785	347	2	0.10735
ZBTB5	6	0.45761	0.66011	0.98937	562	2	0.2053	0.20145	0.40164	0.989785	348	2	0.2053
BARD1	6	0.57997	0.73581	0.98937	636	1	0.015134	0.2029	0.40345	0.989785	349	2	0.015134
NLE1	6	0.0063245	0.02628	0.825	28	3	-1.2424	0.20431	0.40512	0.989785	350	1	-1.2424
ZC3HC1	6	0.46931	0.66697	0.98937	570	2	0.18934	0.2044	0.40519	0.989785	351	3	0.18934
MYCBP2	6	0.51137	0.69176	0.98937	598	1	0.013644	0.20526	0.4062	0.989785	352	2	0.013644
WDR5B	6	0.13251	0.30811	0.960392	280	3	0.01313	0.20571	0.4068	0.989785	353	3	0.01313
RAB40AL	5	0.55171	0.69922	0.98937	622	1	0.30758	0.20586	0.38706	0.989785	354	3	0.30758
CBLC	6	0.12726	0.29848	0.960392	270	3	-0.24503	0.20622	0.40749	0.989785	355	1	-0.24503
TRIM62	6	0.090363	0.22915	0.960392	199	2	-0.019886	0.20812	0.40938	0.989785	356	2	-0.019886
HERC6	6	0.075344	0.19956	0.960392	178	3	0.062015	0.211	0.41303	0.989785	357	3	0.062015
BAZ2A	6	0.3921	0.61196	0.98937	515	3	0.12913	0.21134	0.41337	0.989785	358	3	0.12913
ZBTB24	6	0.14404	0.32879	0.967947	296	3	-0.046163	0.212	0.41409	0.989785	359	3	-0.046163
TCEB1	6	0.0053618	0.022837	0.802957	25	3	-0.93263	0.21285	0.41515	0.989785	360	1	-0.93263
CISH	6	0.12592	0.29579	0.960392	267	3	0.071014	0.21367	0.41593	0.989785	361	3	0.071014
KMT2D	6	0.86754	0.89105	0.98937	787	1	0.17813	0.2138	0.41602	0.989785	362	2	0.17813
KLHL1	6	0.86582	0.89017	0.98937	786	1	0.066076	0.21474	0.4171	0.989785	363	3	0.066076
PEX12	6	0.069151	0.18686	0.960392	167	4	-0.47287	0.21662	0.41913	0.989785	364	1	-0.47287
NSMCE2	6	0.06012	0.16811	0.960392	153	2	0.26163	0.21904	0.42208	0.989785	365	3	0.26163
TBL1X	6	0.42529	0.64104	0.98937	544	2	0.14213	0.21937	0.42249	0.989785	366	3	0.14213
ANAPC11	6	0.045995	0.13954	0.953946	128	3	-0.019163	0.21944	0.42254	0.989785	367	3	-0.019163
HIC2	6	0.2811	0.49104	0.98937	436	3	-0.072062	0.22032	0.42368	0.989785	368	3	-0.072062
RAB40C	6	0.045796	0.13906	0.953946	127	3	-0.12997	0.22131	0.42463	0.989785	369	2	-0.12997
RNF182	6	0.62678	0.76629	0.98937	666	2	-0.13516	0.22225	0.42567	0.989785	370	2	-0.13516
MTF2	6	0.91577	0.91922	0.997615	809	1	0.21961	0.22412	0.42765	0.989785	371	3	0.21961
KLHDC2	6	0.078671	0.2064	0.960392	184	2	0.070436	0.22573	0.42973	0.989785	372	3	0.070436
CORO6	6	0.84539	0.88009	0.98937	771	1	0.33943	0.22582	0.42984	0.989785	373	3	0.33943
KLHL23	6	0.37847	0.59748	0.98937	509	3	-0.23697	0.22598	0.43009	0.989785	374	2	-0.23697
SOCS2	6	0.25366	0.46022	0.98937	397	3	0.048162	0.2265	0.43068	0.989785	375	3	0.048162
FBXO25	6	0.053592	0.15535	0.959043	140	3	-0.39457	0.22663	0.43084	0.989785	376	2	-0.39457
KCNV2	6	0.080006	0.20903	0.960392	188	3	0.015641	0.22718	0.4315	0.989785	377	3	0.015641
FBXO27	6	0.10407	0.25518	0.960392	223	3	-0.3783	0.22877	0.43327	0.989785	378	2	-0.3783
JADE1	6	0.13729	0.31664	0.966803	285	2	0.1137	0.2289	0.43338	0.989785	379	3	0.1137
UNKL	6	0.40733	0.62765	0.98937	529	2	0.085755	0.22992	0.43455	0.989785	380	3	0.085755
KCNG3	6	0.20288	0.40122	0.98937	354	3	-0.022242	0.23026	0.43492	0.989785	381	3	-0.022242
ERCC8	6	0.69553	0.81435	0.98937	705	2	0.27598	0.23061	0.43533	0.989785	382	3	0.27598
BIRC3	6	0.49477	0.68157	0.98937	583	2	0.14222	0.23063	0.43535	0.989785	383	3	0.14222
SNRNP40	6	0.72463	0.83539	0.98937	734	1	0.29549	0.23095	0.43568	0.989785	384	3	0.29549
FBXO48	6	0.52019	0.69727	0.98937	605	1	0.26368	0.23233	0.43728	0.989785	385	3	0.26368
RNF150	6	0.85464	0.88443	0.98937	776	1	0.24876	0.23336	0.43872	0.989785	386	3	0.24876
TRIM3	6	0.042465	0.13143	0.945287	121	2	0.022555	0.23433	0.43969	0.989785	387	2	0.022555
ZBTB25	6	0.95639	0.95678	0.997994	838	0	0.24666	0.23435	0.43971	0.989785	388	3	0.24666
RNF214	6	0.39833	0.61839	0.98937	521	2	0.1374	0.23543	0.44105	0.989785	389	3	0.1374
ASB13	6	0.8183	0.86864	0.98937	763	1	0.10596	0.23572	0.44141	0.989785	390	3	0.10596
BRAP	6	0.14134	0.32388	0.967947	289	1	0.23351	0.23751	0.44349	0.991935	391	3	0.23351
ZBTB7A	6	0.039191	0.12433	0.942091	114	3	-0.18399	0.23995	0.44656	0.994662	392	3	-0.18399
RNF212B	6	0.42935	0.64328	0.98937	549	2	0.13726	0.24028	0.44698	0.994662	393	3	0.13726
RNF217	6	0.85943	0.88677	0.98937	782	1	0.22623	0.24204	0.44897	0.996585	394	3	0.22623
FBXO31	6	0.17289	0.3665	0.986005	323	3	0.037153	0.24625	0.45375	0.998341	395	3	0.037153
ATRX	6	0.48076	0.67358	0.98937	576	1	0.14813	0.25406	0.46241	0.998341	396	2	0.14813
ZNRF1	6	0.3329	0.54878	0.98937	472	3	-0.24702	0.2559	0.46451	0.998341	397	2	-0.24702
UHRF2	6	0.14551	0.33146	0.967947	299	4	-0.43413	0.25621	0.46489	0.998341	398	1	-0.43413
PRAMEF10	3	0.16035	0.26578	0.960392	312	1	0.27584	0.25742	0.38498	0.989785	399	2	0.27584
ASB16	6	0.50434	0.6875	0.98937	591	1	-0.052738	0.25801	0.46713	0.998341	400	1	-0.052738
MARCH4	6	0.81549	0.86769	0.98937	762	1	0.11677	0.25829	0.4674	0.998341	401	3	0.11677
MID1	6	0.88661	0.90045	0.989886	798	1	0.027029	0.26052	0.46975	0.998341	402	2	0.027029
KLHL25	6	0.090267	0.22898	0.960392	198	2	-0.047894	0.26071	0.4699	0.998341	403	2	-0.047894
RNF130	6	0.11582	0.27737	0.960392	243	2	0.11248	0.2608	0.46999	0.998341	404	3	0.11248
RNF185	6	0.68096	0.80412	0.98937	698	2	0.15412	0.2625	0.47174	0.998341	405	2	0.15412
FBXO3	6	0.043576	0.13372	0.945287	124	2	0.051252	0.26339	0.47268	0.998341	406	2	0.051252
ZBTB20	6	0.85739	0.88578	0.98937	780	1	0.1964	0.26367	0.47293	0.998341	407	3	0.1964
KLHL8	6	0.3744	0.59337	0.98937	507	3	0.020475	0.26439	0.47377	0.998341	408	3	0.020475
TRIM29	6	0.090891	0.23007	0.960392	201	4	-0.55902	0.26518	0.47459	0.998341	409	1	-0.55902
TRIM38	6	0.60612	0.75298	0.98937	650	2	0.0037986	0.26655	0.47595	0.998341	410	2	0.0037986
ASB5	6	0.13216	0.30755	0.960392	279	3	-0.22907	0.26701	0.47647	0.998341	411	2	-0.22907
ZBTB47	6	0.25544	0.46232	0.98937	401	3	0.11582	0.26908	0.47878	0.998341	412	3	0.11582
SOCS5	6	0.015464	0.056749	0.888959	51	1	0.21409	0.27051	0.48023	0.998341	413	3	0.21409
GRWD1	6	0.95279	0.95325	0.997994	834	0	0.18625	0.27052	0.48023	0.998341	414	3	0.18625
ARIH2	6	0.85487	0.88448	0.98937	777	1	0.21625	0.27198	0.48187	0.998341	415	3	0.21625
PRAMEF22	6	0.85716	0.8857	0.98937	779	1	-0.075558	0.27228	0.48225	0.998341	416	2	-0.075558
KAT6A	6	0.30696	0.52035	0.98937	450	2	-0.035863	0.27352	0.48367	0.998341	417	2	-0.035863
TRIML1	6	0.067758	0.18396	0.960392	164	2	0.173	0.27452	0.48501	0.998341	418	3	0.173
KBTBD3	5	0.93424	0.93486	0.997994	820	0	0.2305	0.27616	0.48112	0.998341	419	3	0.2305
PRAMEF17	6	0.17448	0.36856	0.986005	328	3	-0.27167	0.27669	0.48754	0.998341	420	2	-0.27167
HIC1	6	0.70526	0.8211	0.98937	712	2	-0.012774	0.27678	0.48759	0.998341	421	2	-0.012774
PJA2	6	0.97648	0.97685	0.997994	851	0	0.16883	0.27757	0.48857	0.998341	422	3	0.16883
BIRC2	6	0.28589	0.49613	0.98937	439	2	0.21201	0.2789	0.48988	0.998341	423	3	0.21201
OSTM1	6	0.16779	0.36075	0.986005	319	3	-0.15374	0.27911	0.49007	0.998341	424	2	-0.15374
MARCH6	6	0.33534	0.55155	0.98937	475	2	-0.062804	0.27933	0.49042	0.998341	425	1	-0.062804
ZSWIM8	6	0.23821	0.44256	0.98937	380	3	-0.20974	0.28145	0.49274	0.998341	426	2	-0.20974
RNF115	6	0.51301	0.69283	0.98937	600	2	0.096895	0.28191	0.49335	0.998341	427	3	0.096895
RNF146	5	0.25345	0.45098	0.98937	396	2	0.21359	0.28252	0.48905	0.998341	428	3	0.21359
RNF139	5	0.43725	0.60776	0.98937	551	2	0.15586	0.28412	0.49125	0.998341	429	3	0.15586
RNF103	6	0.3069	0.5203	0.98937	449	3	-0.1567	0.28425	0.49585	0.998341	430	2	-0.1567
PRAMEF15	4	0.11216	0.23634	0.960392	235	2	0.066364	0.2884	0.43837	0.989785	431	2	0.066364
UBR4	6	0.63883	0.77459	0.98937	674	2	0.12719	0.29033	0.50221	0.998341	432	2	0.12719
KLHL5	6	0.67749	0.80162	0.98937	696	1	0.13271	0.29066	0.50254	0.998341	433	3	0.13271
FBXO40	6	0.41916	0.6378	0.98937	539	2	0.1365	0.29142	0.5034	0.998341	434	3	0.1365
SOCS4	6	0.27125	0.47946	0.98937	420	3	-0.28192	0.29408	0.50649	0.998341	435	2	-0.28192
ZBTB7B	6	0.56751	0.72744	0.98937	627	2	0.24336	0.29662	0.50941	0.998341	436	3	0.24336
MGRN1	6	0.70869	0.82351	0.98937	715	2	-0.17649	0.2967	0.50957	0.998341	437	2	-0.17649
PHF3	6	0.97405	0.97436	0.997994	850	0	0.17328	0.29736	0.5102	0.998341	438	3	0.17328
DPF2	6	0.25914	0.46662	0.98937	404	2	-0.14147	0.29756	0.51057	0.998341	439	1	-0.14147
TRIM68	6	0.020008	0.071381	0.888959	65	3	-0.21193	0.29885	0.51216	0.998341	440	3	-0.21193
SPSB1	6	0.023404	0.082312	0.888959	78	3	-0.35171	0.30014	0.51366	0.998341	441	1	-0.35171
ZBTB37	6	0.85785	0.88596	0.98937	781	1	-0.060903	0.30019	0.5137	0.998341	442	2	-0.060903
TTC3	6	0.54958	0.71548	0.98937	620	2	0.12152	0.30034	0.51385	0.998341	443	3	0.12152
PPIL2	6	0.14387	0.3285	0.967947	295	2	0.11285	0.30066	0.51417	0.998341	444	3	0.11285
RNF17	6	0.44647	0.65334	0.98937	556	1	0.18453	0.30109	0.51464	0.998341	445	3	0.18453
RNF152	6	0.025663	0.089316	0.888959	85	3	-0.1577	0.30221	0.51597	0.998341	446	3	-0.1577
KCNA2	6	0.031736	0.10749	0.942091	98	3	-0.57543	0.30489	0.51893	0.998341	447	2	-0.57543
RNFT1	6	0.98537	0.98564	0.997994	863	0	0.21951	0.30596	0.52023	0.998341	448	3	0.21951
TRIM55	6	0.96958	0.97011	0.997994	847	0	0.17575	0.31053	0.52552	0.998341	449	3	0.17575
ZNF280B	6	0.35179	0.56938	0.98937	491	3	-0.082701	0.31204	0.52699	0.998341	450	2	-0.082701
PHF21A	6	0.67042	0.79678	0.98937	692	2	-0.064387	0.31288	0.52785	0.998341	451	2	-0.064387
FBXW2	6	0.83334	0.87481	0.98937	768	1	0.23842	0.31312	0.52812	0.998341	452	3	0.23842
KMT2C	6	0.24807	0.45397	0.98937	390	2	-0.1192	0.31336	0.52849	0.998341	453	2	-0.1192
KLHL34	6	0.066416	0.18117	0.960392	161	3	-0.11917	0.31614	0.53128	0.998341	454	3	-0.11917
DET1	6	0.31085	0.52467	0.98937	454	3	-0.16242	0.31901	0.53456	0.998341	455	2	-0.16242
NABP1	5	0.065602	0.17784	0.960392	160	3	-0.35266	0.32155	0.52264	0.998341	456	1	-0.35266
KCTD5	6	0.93574	0.93573	0.997994	821	1	-0.03045	0.32461	0.5407	0.998341	457	1	-0.03045
RCHY1	6	0.13011	0.30381	0.960392	274	1	0.22057	0.32602	0.54217	0.998341	458	3	0.22057
ZYG11B	6	0.0048094	0.020839	0.796408	23	3	-0.4027	0.32627	0.5424	0.998341	459	1	-0.4027
RNF19B	6	0.65029	0.78283	0.98937	680	2	0.25852	0.32703	0.54316	0.998341	460	3	0.25852
TRIM61	6	0.37063	0.58937	0.98937	503	2	0.18553	0.32793	0.54407	0.998341	461	3	0.18553
FBXO8	6	0.034654	0.11459	0.942091	104	3	-0.69954	0.32845	0.54465	0.998341	462	2	-0.69954
ANKRD9	6	0.017001	0.061399	0.888959	57	4	-0.68405	0.33041	0.54675	0.998341	463	2	-0.68405
RNF186	6	0.10922	0.2648	0.960392	233	3	-0.16497	0.33099	0.54755	0.998341	464	3	-0.16497
KCNV1	6	0.49835	0.68381	0.98937	586	2	0.054393	0.33123	0.54783	0.998341	465	3	0.054393
ZBTB33	6	0.0074709	0.030158	0.854212	31	2	0.13187	0.33205	0.54862	0.998341	466	3	0.13187
TRAF3	6	0.033534	0.11222	0.942091	102	3	-0.13855	0.33252	0.54909	0.998341	467	3	-0.13855
KLHL29	6	0.087143	0.22306	0.960392	194	4	-0.45512	0.33269	0.54929	0.998341	468	2	-0.45512
RNF135	6	0.22787	0.43034	0.98937	373	3	-0.11218	0.33329	0.54998	0.998341	469	3	-0.11218
TRIM50	6	0.3112	0.52506	0.98937	455	2	-0.010938	0.33559	0.55252	0.998341	470	3	-0.010938
VPS11	6	0.71783	0.8302	0.98937	724	2	0.01226	0.336	0.55297	0.998341	471	2	0.01226
RFWD3	6	0.050734	0.14974	0.959043	135	3	-0.26768	0.33698	0.5541	0.998341	472	3	-0.26768
PHF13	6	0.17431	0.36834	0.986005	327	3	-0.034387	0.33883	0.55605	0.998341	473	2	-0.034387
ASB8	6	0.95536	0.95584	0.997994	837	0	0.27542	0.33905	0.55634	0.998341	474	3	0.27542
FBXL13	6	0.23155	0.43465	0.98937	374	3	-0.029128	0.34188	0.55917	0.998341	475	3	-0.029128
RNF208	6	0.20823	0.40745	0.98937	360	3	-0.09222	0.34213	0.5594	0.998341	476	3	-0.09222
ASB4	6	0.10307	0.25339	0.960392	221	3	-0.13678	0.34328	0.5607	0.998341	477	3	-0.13678
ZSWIM5	6	0.60825	0.75416	0.98937	653	2	0.046226	0.34483	0.56222	0.998341	478	3	0.046226
ZBTB46	6	0.097796	0.2435	0.960392	214	2	0.044309	0.34497	0.56231	0.998341	479	2	0.044309
RNF166	6	0.97088	0.97127	0.997994	848	0	0.10226	0.34733	0.56464	0.998341	480	2	0.10226
KMT2B	6	0.66052	0.79005	0.98937	686	1	0.073736	0.3478	0.56523	0.998341	481	3	0.073736
ANKRD39	6	0.01393	0.051862	0.888959	47	3	-0.49659	0.34836	0.5658	0.998341	482	2	-0.49659
KCTD13	6	0.2138	0.41392	0.98937	364	3	-0.20629	0.34917	0.56687	0.998341	483	2	-0.20629
FBXW10	6	0.22174	0.4231	0.98937	366	3	-0.11791	0.34922	0.56695	0.998341	484	2	-0.11791
MSL2	6	0.1162	0.27797	0.960392	244	2	0.046919	0.34997	0.5679	0.998341	485	2	0.046919
KBTBD8	6	0.021816	0.077197	0.888959	70	3	-0.13977	0.35017	0.5681	0.998341	486	2	-0.13977
KCNA10	6	0.39454	0.61443	0.98937	519	1	0.21679	0.35024	0.56822	0.998341	487	3	0.21679
HECTD1	6	0.027243	0.094262	0.910511	89	3	-1.3529	0.35078	0.56883	0.998341	488	2	-1.3529
UBE4B	6	0.23164	0.43476	0.98937	375	3	-0.076456	0.35218	0.5703	0.998341	489	3	-0.076456
SYTL4	6	0.12583	0.2957	0.960392	266	2	0.073357	0.35257	0.57065	0.998341	490	3	0.073357
SMU1	6	0.24394	0.4495	0.98937	388	2	0.23333	0.353	0.57105	0.998341	491	3	0.23333
ASB14	6	0.84195	0.87842	0.98937	770	1	0.2558	0.35373	0.57174	0.998341	492	3	0.2558
KCTD16	6	0.36814	0.58679	0.98937	501	3	-0.22113	0.35878	0.57731	0.998341	493	1	-0.22113
BTBD2	6	0.79731	0.86098	0.98937	757	1	0.14772	0.35917	0.57777	0.998341	494	3	0.14772
TRAF2	6	0.04653	0.14078	0.953946	129	3	-0.36051	0.35958	0.57825	0.998341	495	2	-0.36051
ZBTB9	6	0.25221	0.45866	0.98937	394	2	-0.16989	0.35961	0.5783	0.998341	496	2	-0.16989
MTMR8	6	0.72118	0.83278	0.98937	730	2	0.090935	0.36112	0.57986	0.998341	497	3	0.090935
SHPRH	6	0.88736	0.90092	0.989886	799	1	0.087674	0.36151	0.58024	0.998341	498	3	0.087674
KCTD11	6	0.1871	0.38337	0.987708	338	3	-0.21444	0.36196	0.5808	0.998341	499	2	-0.21444
FBXO21	6	0.41843	0.63741	0.98937	538	2	-0.041743	0.36385	0.58266	0.998341	500	3	-0.041743
CUL3	6	0.17725	0.37172	0.987708	330	1	-0.054867	0.36512	0.58402	0.998341	501	2	-0.054867
ZNRF4	6	0.24351	0.44906	0.98937	387	3	-0.21199	0.3681	0.58713	0.998341	502	2	-0.21199
KLHL9	6	0.49918	0.68433	0.98937	587	2	-0.04843	0.36827	0.5873	0.998341	503	2	-0.04843
MEX3C	6	0.18797	0.38443	0.987708	340	3	-0.13609	0.37141	0.59059	0.998341	504	2	-0.13609
ZBTB7C	6	0.22318	0.42457	0.98937	368	2	0.044073	0.37284	0.59218	0.998341	505	3	0.044073
ASB17	6	0.86144	0.88773	0.98937	784	1	-0.037999	0.37376	0.59307	0.998341	506	2	-0.037999
RNF144A	6	0.41188	0.63261	0.98937	532	3	-0.1838	0.37423	0.59353	0.998341	507	2	-0.1838
MUL1	6	0.30959	0.52342	0.98937	453	2	-0.077088	0.37454	0.59388	0.998341	508	2	-0.077088
RNF215	6	0.41475	0.63516	0.98937	535	2	0.013124	0.37479	0.59423	0.998341	509	3	0.013124
ZBTB8B	6	0.24801	0.45392	0.98937	389	3	-0.35191	0.37532	0.59481	0.998341	510	2	-0.35191
KLHL32	6	0.41598	0.63588	0.98937	536	2	0.14938	0.37558	0.59506	0.998341	511	3	0.14938
RNF187	6	0.38737	0.60682	0.98937	513	3	-0.0068911	0.3761	0.59558	0.998341	512	3	-0.0068911
PLAGL1	6	0.87868	0.89623	0.98937	794	1	0.10555	0.37843	0.59772	0.998341	513	2	0.10555
RNF167	6	0.28772	0.49812	0.98937	440	3	-0.051392	0.37989	0.59925	0.998341	514	3	-0.051392
KDM4B	6	0.18884	0.38548	0.987708	341	2	0.10819	0.37998	0.59932	0.998341	515	2	0.10819
FBXO6	6	0.11703	0.27932	0.960392	247	4	-0.40556	0.38035	0.59976	0.998341	516	2	-0.40556
CHFR	6	0.23525	0.43894	0.98937	378	2	-0.0046319	0.38152	0.60092	0.998341	517	2	-0.0046319
BTBD8	6	0.49724	0.6832	0.98937	585	1	-0.013575	0.38176	0.60116	0.998341	518	2	-0.013575
PCGF2	6	0.78384	0.85705	0.98937	754	1	0.068035	0.38304	0.60252	0.998341	519	3	0.068035
ZNF511	6	0.82862	0.87289	0.98937	767	1	0.17693	0.38383	0.60344	0.998341	520	3	0.17693
FBXO9	6	0.6024	0.7505	0.98937	647	2	0.03042	0.38384	0.60345	0.998341	521	2	0.03042
ZBTB44	6	0.075372	0.1996	0.960392	179	2	0.079893	0.38422	0.60389	0.998341	522	3	0.079893
CUL4B	6	0.32564	0.54098	0.98937	469	3	0.044205	0.38579	0.60548	0.998341	523	3	0.044205
FBXO18	6	0.31793	0.53233	0.98937	461	2	-0.24053	0.38691	0.60666	0.998341	524	1	-0.24053
PHF20L1	6	0.53795	0.7084	0.98937	613	2	0.129	0.38697	0.6067	0.998341	525	3	0.129
FBXL3	6	0.045087	0.13731	0.953946	126	4	-0.50533	0.38768	0.60741	0.998341	526	1	-0.50533
RNF121	6	0.042537	0.13159	0.945287	122	4	-0.60806	0.38997	0.6098	0.998341	527	2	-0.60806
ZBTB22	6	0.20047	0.39829	0.98937	350	3	-0.18892	0.39052	0.61055	0.998341	528	3	-0.18892
KCNB1	6	0.18214	0.3777	0.987708	335	1	0.19415	0.39328	0.61325	0.998341	529	3	0.19415
BCL6B	6	0.029043	0.099723	0.913089	95	2	0.1541	0.39368	0.61364	0.998341	530	3	0.1541
PDZRN4	6	0.63986	0.77539	0.98937	676	2	0.15783	0.39447	0.61451	0.998341	531	3	0.15783
BFAR	6	0.26696	0.47481	0.98937	413	2	-0.10854	0.3953	0.61534	0.998341	532	2	-0.10854
RNFT2	6	0.48218	0.6746	0.98937	578	2	0.14484	0.40277	0.62313	0.998341	533	3	0.14484
DEF8	6	0.055566	0.15899	0.959043	145	4	-0.45742	0.40284	0.62319	0.998341	534	1	-0.45742
KDM1B	6	0.067355	0.18315	0.960392	163	3	-0.16071	0.40316	0.62356	0.998341	535	3	-0.16071
CORO7	6	0.11658	0.27859	0.960392	245	2	-0.10327	0.40336	0.62377	0.998341	536	2	-0.10327
TRIM58	6	0.041191	0.12859	0.945287	117	4	-0.46301	0.4043	0.6245	0.998341	537	2	-0.46301
WDR53	6	0.17332	0.36701	0.986005	324	2	0.033443	0.40475	0.62495	0.998341	538	3	0.033443
TRIM65	6	0.11331	0.27278	0.960392	237	4	-0.33105	0.40523	0.62546	0.998341	539	2	-0.33105
TRIM52	6	0.16189	0.35423	0.986005	315	2	0.11262	0.40673	0.62716	0.998341	540	3	0.11262
PELI2	6	0.12311	0.29047	0.960392	260	3	-0.3793	0.40804	0.62848	0.998341	541	2	-0.3793
ZNF341	6	0.72218	0.83354	0.98937	732	2	0.013074	0.40851	0.62895	0.998341	542	2	0.013074
GAN	6	0.53622	0.70727	0.98937	611	2	0.20173	0.41029	0.63081	0.998341	543	3	0.20173
TRIM15	6	0.077434	0.20381	0.960392	182	4	-0.62689	0.41031	0.63082	0.998341	544	2	-0.62689
AIRE	6	0.39378	0.61351	0.98937	518	2	0.035012	0.41108	0.63172	0.998341	545	3	0.035012
UBOX5	6	0.8336	0.87491	0.98937	769	1	0.029435	0.41465	0.63554	0.998341	546	3	0.029435
RNF151	6	0.56993	0.72922	0.98937	630	2	0.18366	0.41545	0.63629	0.998341	547	3	0.18366
TRIM67	6	0.61402	0.75799	0.98937	657	1	0.1096	0.41585	0.63665	0.998341	548	3	0.1096
PDZRN3	6	0.11576	0.27725	0.960392	242	3	-0.2379	0.41645	0.6372	0.998341	549	2	-0.2379
CUL9	6	0.73887	0.84407	0.98937	745	1	0.18673	0.41743	0.63821	0.998341	550	3	0.18673
ANAPC2	6	0.019482	0.06959	0.888959	62	4	-2.5167	0.41769	0.63852	0.998341	551	1	-2.5167
FBXO47	6	0.069565	0.1878	0.960392	169	3	-0.71118	0.41924	0.64023	0.998341	552	2	-0.71118
KCNB2	6	0.063288	0.17471	0.960392	156	4	-0.45148	0.42064	0.64156	0.998341	553	2	-0.45148
PHF19	6	0.46081	0.66199	0.98937	564	2	0.073244	0.42343	0.64356	0.998341	554	2	0.073244
KLHL18	6	0.93054	0.93077	0.997994	818	1	-0.0094089	0.42436	0.64395	0.998341	555	2	-0.0094089
WDR61	6	0.03225	0.10906	0.942091	100	4	-0.44959	0.43007	0.64714	0.998341	556	1	-0.44959
ZNF598	6	0.17975	0.37483	0.987708	333	3	-0.21747	0.43079	0.64755	0.998341	557	2	-0.21747
NEDD4	6	0.043897	0.13443	0.945287	125	4	-1.9628	0.43367	0.64935	0.998341	558	2	-1.9628
VHL	6	0.13014	0.30387	0.960392	275	2	-0.040907	0.43411	0.64959	0.998341	559	2	-0.040907
SCAF11	6	0.46726	0.66577	0.98937	569	1	0.14303	0.4351	0.65017	0.998341	560	2	0.14303
EED	6	0.27525	0.48429	0.98937	429	3	-0.18119	0.43868	0.65219	0.998341	561	1	-0.18119
CNOT4	6	0.079995	0.20901	0.960392	187	3	-0.4563	0.4401	0.65306	0.998341	562	1	-0.4563
TMEM129	5	0.33413	0.52893	0.98937	474	2	0.27745	0.44085	0.6128	0.998341	563	2	0.27745
IVNS1ABP	6	0.050238	0.14858	0.959043	134	3	-0.3454	0.44382	0.65501	0.998341	564	2	-0.3454
KBTBD11	6	0.7104	0.82491	0.98937	718	2	-0.077783	0.44658	0.65664	0.998341	565	2	-0.077783
ZFPL1	6	0.0088199	0.034906	0.875673	34	4	-0.66349	0.45118	0.65926	0.998341	566	2	-0.66349
ZBTB26	6	0.65247	0.78429	0.98937	682	2	-0.057894	0.45486	0.66148	0.998341	567	2	-0.057894
MEX3A	6	0.010751	0.041356	0.875673	38	3	-0.90688	0.45807	0.6634	0.998341	568	2	-0.90688
LRRC58	6	0.15673	0.34832	0.986005	308	3	-0.30856	0.45944	0.6641	0.998341	569	2	-0.30856
KCTD8	5	0.16013	0.32238	0.967947	311	2	-0.050429	0.4604	0.62776	0.998341	570	2	-0.050429
TRIM22	6	0.025312	0.088129	0.888959	83	3	-0.50778	0.46041	0.66469	0.998341	571	2	-0.50778
TRIM42	6	0.61869	0.76093	0.98937	659	1	-0.087942	0.4672	0.66875	0.998341	572	2	-0.087942
DCAF6	6	0.39633	0.61618	0.98937	520	2	0.2437	0.46863	0.66955	0.998341	573	2	0.2437
LONRF2	6	0.11885	0.28237	0.960392	250	3	-0.21807	0.46948	0.6701	0.998341	574	2	-0.21807
KEAP1	6	0.14246	0.3258	0.967947	291	4	-0.33789	0.47134	0.6711	0.998341	575	1	-0.33789
BTBD3	5	0.03738	0.11047	0.942091	109	1	-0.090874	0.47343	0.63773	0.998341	576	1	-0.090874
PRAMEF25	4	0.7872	0.79633	0.98937	755	1	0.036532	0.47558	0.6214	0.998341	577	1	0.036532
KCNC4	5	0.84775	0.85984	0.98937	773	1	0.089398	0.47585	0.63948	0.998341	578	2	0.089398
DTL	6	0.023094	0.081392	0.888959	76	3	-0.62017	0.47675	0.67408	0.998341	579	2	-0.62017
IKZF1	6	0.69675	0.81521	0.98937	706	1	0.14693	0.4772	0.67435	0.998341	580	2	0.14693
DCAF8	6	0.19453	0.39156	0.989018	348	2	-0.06092	0.47742	0.67443	0.998341	581	1	-0.06092
TRIM6-TRIM34	3	0.51007	0.56485	0.98937	596	1	-0.13904	0.47786	0.5473	0.998341	582	1	-0.13904
MID2	6	0.083037	0.21492	0.960392	191	2	0.014162	0.4801	0.67605	0.998341	583	1	0.014162
TOPORS	6	0.18729	0.38354	0.987708	339	3	-0.31806	0.48037	0.67618	0.998341	584	2	-0.31806
FBXO39	6	0.038305	0.12235	0.942091	112	4	-0.9348	0.48143	0.67681	0.998341	585	1	-0.9348
RCBTB1	6	0.34594	0.5626	0.98937	486	2	-0.19333	0.48276	0.67777	0.998341	586	2	-0.19333
RMND5B	6	0.21046	0.41033	0.98937	362	3	-0.084922	0.48398	0.67834	0.998341	587	2	-0.084922
ZBTB48	6	0.73774	0.84373	0.98937	744	1	0.13583	0.48533	0.67909	0.998341	588	2	0.13583
FBXL20	6	0.7018	0.81889	0.98937	710	2	-0.17471	0.48807	0.6805	0.998341	589	2	-0.17471
ABTB2	6	0.62009	0.76185	0.98937	661	2	0.019492	0.48849	0.68071	0.998341	590	2	0.019492
FBXL19	6	0.13418	0.31133	0.962883	282	4	-0.33149	0.48872	0.68082	0.998341	591	1	-0.33149
FBXO4	6	0.6903	0.81052	0.98937	702	1	0.1272	0.48894	0.68097	0.998341	592	2	0.1272
KLHL42	6	0.21096	0.41089	0.98937	363	1	0.12692	0.49163	0.68228	0.998341	593	2	0.12692
ZNRF2	6	0.42645	0.64161	0.98937	545	2	-0.02815	0.49208	0.6825	0.998341	594	2	-0.02815
RNF39	6	0.2727	0.48122	0.98937	421	3	-0.1713	0.49332	0.6832	0.998341	595	2	-0.1713
KLHDC10	6	0.6396	0.77519	0.98937	675	2	0.053859	0.49528	0.68449	0.998341	596	2	0.053859
CBL	6	0.52358	0.69922	0.98937	607	2	-0.045394	0.49853	0.68656	0.998341	597	1	-0.045394
HECTD4	6	0.63593	0.77256	0.98937	671	2	-0.079731	0.49924	0.68703	0.998341	598	2	-0.079731
ZBTB1	6	0.11724	0.27967	0.960392	248	4	-0.39566	0.50013	0.68759	0.998341	599	2	-0.39566
SOCS6	6	0.32544	0.54074	0.98937	468	1	0.069343	0.50112	0.68817	0.998341	600	1	0.069343
TRIM77	6	0.26785	0.47571	0.98937	415	3	-0.048756	0.51124	0.69417	0.998341	601	2	-0.048756
CDC23	6	0.11449	0.27496	0.960392	240	3	-0.49966	0.51453	0.69632	0.998341	602	2	-0.49966
CHD5	6	0.15144	0.34151	0.971479	307	3	-0.36439	0.5161	0.69734	0.998341	603	2	-0.36439
PARK2	6	0.50691	0.68907	0.98937	592	1	0.060878	0.51654	0.69767	0.998341	604	2	0.060878
LGALS3BP	6	0.057352	0.16258	0.959043	148	4	-0.51304	0.51705	0.6979	0.998341	605	1	-0.51304
RNF43	6	0.40791	0.62827	0.98937	530	3	-0.12802	0.51831	0.69862	0.998341	606	2	-0.12802
GPR75-ASB3	6	0.28589	0.49613	0.98937	438	3	-0.18698	0.51919	0.69907	0.998341	607	2	-0.18698
FBXL5	6	0.04223	0.13099	0.945287	120	3	-0.85467	0.52007	0.6996	0.998341	608	2	-0.85467
RNF225	6	0.24977	0.45574	0.98937	391	3	-0.18995	0.52019	0.69967	0.998341	609	1	-0.18995
KBTBD2	6	0.2021	0.4003	0.98937	353	3	-0.34003	0.52081	0.7	0.998341	610	1	-0.34003
KAT6B	6	0.24028	0.44515	0.98937	384	2	-0.094013	0.52268	0.70096	0.998341	611	1	-0.094013
KLHL41	6	0.095147	0.23833	0.960392	210	3	-0.22678	0.52517	0.70255	0.998341	612	1	-0.22678
RNF212	6	0.57662	0.7336	0.98937	634	2	0.13118	0.52926	0.70495	0.998341	613	2	0.13118
PHIP	6	0.012823	0.048331	0.888959	44	3	-0.34992	0.53072	0.70591	0.998341	614	1	-0.34992
BTBD17	6	0.54943	0.7154	0.98937	619	1	0.17398	0.531	0.70605	0.998341	615	2	0.17398
RNF14	6	0.37141	0.59023	0.98937	504	2	0.15307	0.53144	0.70622	0.998341	616	2	0.15307
ZBTB40	6	0.27845	0.4879	0.98937	432	3	-0.23803	0.53187	0.70652	0.998341	617	2	-0.23803
TRIM7	6	0.57548	0.73298	0.98937	633	2	0.12606	0.53231	0.70679	0.998341	618	2	0.12606
RNF25	6	0.028224	0.097151	0.913089	91	4	-0.67799	0.53256	0.70696	0.998341	619	2	-0.67799
ZBTB32	6	0.72845	0.83849	0.98937	739	2	-0.083919	0.53317	0.70742	0.998341	620	2	-0.083919
SOCS3	6	0.002389	0.011935	0.661685	14	4	-3.6989	0.53405	0.70801	0.998341	621	2	-3.6989
PRAMEF12	5	0.25275	0.45001	0.98937	395	3	-0.29369	0.53685	0.68808	0.998341	622	1	-0.29369
MDM2	6	0.3435	0.56019	0.98937	483	2	-0.21923	0.54313	0.71371	0.998341	623	2	-0.21923
APPBP2	6	0.078729	0.20647	0.960392	185	3	-0.23065	0.54406	0.71438	0.998341	624	1	-0.23065
ZMIZ2	6	0.44364	0.65163	0.98937	555	2	0.00031361	0.54486	0.71487	0.998341	625	2	0.00031361
GMCL1	6	0.76346	0.85079	0.98937	749	1	0.14222	0.54645	0.71585	0.998341	626	2	0.14222
HECTD3	6	0.95405	0.95453	0.997994	835	0	0.040475	0.5512	0.71868	0.998341	627	2	0.040475
FEM1C	6	0.71244	0.82619	0.98937	719	2	0.10835	0.55214	0.71924	0.998341	628	2	0.10835
ZFYVE19	6	0.11355	0.27322	0.960392	238	3	-0.23439	0.55428	0.72076	0.998341	629	2	-0.23439
FBXW12	6	0.29408	0.50522	0.98937	444	2	-0.14921	0.55513	0.72135	0.998341	630	2	-0.14921
TRIM43B	5	0.53751	0.68762	0.98937	612	2	-0.03275	0.55937	0.70634	0.998341	631	2	-0.03275
ARMC5	6	0.54346	0.71185	0.98937	616	2	-0.083747	0.56058	0.72487	0.998341	632	1	-0.083747
KCNA5	6	0.64953	0.78222	0.98937	679	2	-0.14235	0.56232	0.72606	0.998341	633	1	-0.14235
TRIM63	6	0.27771	0.48727	0.98937	431	2	-0.038999	0.56235	0.7261	0.998341	634	2	-0.038999
RNF26	6	0.80154	0.86254	0.98937	759	1	0.029778	0.56572	0.72797	0.998341	635	2	0.029778
RNF149	6	0.049811	0.14774	0.959043	132	4	-0.49159	0.56951	0.73078	0.998341	636	2	-0.49159
ZNRF3	6	0.10106	0.24954	0.960392	218	4	-0.7176	0.57151	0.7322	0.998341	637	1	-0.7176
KCND1	6	0.0022373	0.011174	0.661685	13	4	-1.4099	0.57265	0.73292	0.998341	638	1	-1.4099
2003-03-01	6	0.32211	0.53693	0.98937	465	1	0.085817	0.5737	0.73365	0.998341	639	2	0.085817
PLAG1	6	0.94589	0.94615	0.997994	827	0	0.16683	0.57412	0.73398	0.998341	640	2	0.16683
KLHL30	6	0.041852	0.13022	0.945287	118	4	-0.53884	0.57548	0.7348	0.998341	641	1	-0.53884
ZNF645	6	0.25154	0.45769	0.98937	393	3	-0.22258	0.57704	0.73568	0.998341	642	2	-0.22258
TRIM17	6	0.26835	0.47638	0.98937	417	3	-0.11002	0.58109	0.73821	0.998341	643	2	-0.11002
BECN1	6	0.025535	0.088811	0.888959	84	3	-0.34351	0.58221	0.73887	0.998341	644	1	-0.34351
PRAMEF19	5	0.041894	0.1219	0.942091	119	4	-0.97569	0.58363	0.72564	0.998341	645	1	-0.97569
VPS8	6	0.28957	0.49996	0.98937	442	3	-0.24547	0.58554	0.74116	0.998341	646	1	-0.24547
RNF113B	6	0.71005	0.8246	0.98937	717	2	-0.073428	0.58863	0.7431	0.998341	647	2	-0.073428
RBBP7	6	0.36268	0.58115	0.98937	498	3	-0.12018	0.58885	0.74325	0.998341	648	1	-0.12018
ASB10	6	0.072159	0.19305	0.960392	174	4	-0.52132	0.5894	0.74354	0.998341	649	2	-0.52132
SH3RF2	6	0.30935	0.52313	0.98937	451	3	-0.11846	0.59273	0.74558	0.998341	650	2	-0.11846
TBL1XR1	6	0.095147	0.23833	0.960392	211	3	-0.096361	0.59377	0.74616	0.998341	651	2	-0.096361
TRIM24	6	0.82106	0.86986	0.98937	764	1	-0.10409	0.59559	0.74711	0.998341	652	2	-0.10409
HERC5	6	0.37166	0.59045	0.98937	505	3	-0.24716	0.59972	0.75008	0.998341	653	2	-0.24716
RNF6	6	0.19937	0.39708	0.98937	349	3	-0.15357	0.60133	0.75121	0.998341	654	1	-0.15357
RING1	6	0.086314	0.22151	0.960392	193	4	-0.41798	0.6024	0.75201	0.998341	655	2	-0.41798
BTBD11	6	0.47039	0.66759	0.98937	571	2	-0.042354	0.604	0.75304	0.998341	656	1	-0.042354
RNF157	6	0.12739	0.29865	0.960392	271	3	-0.23029	0.60507	0.75376	0.998341	657	2	-0.23029
CIAO1	6	0.20802	0.40714	0.98937	359	3	-0.40003	0.6056	0.75409	0.998341	658	2	-0.40003
RNF4	6	0.036891	0.11942	0.942091	108	2	0.045544	0.60813	0.75553	0.998341	659	2	0.045544
BMI1	6	0.065581	0.17942	0.960392	159	3	-0.40422	0.61054	0.7569	0.998341	660	2	-0.40422
PML	6	0.68681	0.80823	0.98937	700	2	-0.042316	0.61094	0.7571	0.998341	661	2	-0.042316
MYNN	6	0.20622	0.40535	0.98937	356	2	-0.094578	0.61245	0.75805	0.998341	662	2	-0.094578
ANAPC5	6	0.54743	0.7143	0.98937	618	2	0.080835	0.61294	0.75851	0.998341	663	2	0.080835
PRAMEF8	5	0.59355	0.73288	0.98937	641	2	0.16907	0.61324	0.74918	0.998341	664	2	0.16907
UBR2	6	0.47809	0.67194	0.98937	575	2	-0.15535	0.61506	0.76008	0.998341	665	1	-0.15535
RHOBTB2	6	0.34405	0.56071	0.98937	484	3	-0.23929	0.61573	0.76051	0.998341	666	2	-0.23929
RNF24	6	0.054449	0.15689	0.959043	141	3	-0.56907	0.61612	0.76076	0.998341	667	2	-0.56907
RBBP6	6	0.3556	0.57308	0.98937	493	2	0.013494	0.61732	0.76145	0.998341	668	2	0.013494
SPOP	6	0.52094	0.69766	0.98937	606	2	0.094432	0.61869	0.76225	0.998341	669	2	0.094432
BTBD6	6	0.29066	0.50124	0.98937	443	2	0.09304	0.62167	0.76436	0.998341	670	2	0.09304
SH3RF1	6	0.090722	0.22979	0.960392	200	3	-0.28298	0.62586	0.76686	0.998341	671	2	-0.28298
ZSWIM2	6	0.66081	0.79029	0.98937	687	2	-0.14227	0.63091	0.77024	0.998341	672	2	-0.14227
ANKFY1	6	0.13871	0.31915	0.967361	288	3	-0.33379	0.63186	0.77092	0.998341	673	2	-0.33379
KLHL7	6	0.11927	0.28309	0.960392	253	2	0.11754	0.63192	0.77095	0.998341	674	1	0.11754
TRIM69	6	0.39052	0.61035	0.98937	514	3	-0.20763	0.63591	0.7737	0.998341	675	1	-0.20763
CDCA3	6	0.10144	0.2503	0.960392	219	4	-0.44849	0.64036	0.77691	0.998341	676	1	-0.44849
FBXO30	6	0.97166	0.97191	0.997994	849	0	0.076672	0.64037	0.77693	0.998341	677	2	0.076672
METAP2	6	0.017479	0.06309	0.888959	59	4	-1.0398	0.64085	0.7773	0.998341	678	1	-1.0398
RNF31	6	0.00057634	0.0030618	0.531159	4	3	-0.28759	0.6442	0.77952	0.998341	679	2	-0.28759
NEURL1	6	0.094848	0.2378	0.960392	209	3	-0.15583	0.64525	0.78019	0.998341	680	1	-0.15583
RAB40A	6	0.017738	0.064001	0.888959	60	3	-0.5806	0.64863	0.78257	0.998341	681	1	-0.5806
PRAMEF26	4	0.27524	0.4237	0.98937	428	2	-0.13272	0.65147	0.71313	0.998341	682	1	-0.13272
FBXO10	6	0.39289	0.61267	0.98937	517	3	-0.11316	0.65152	0.78446	0.998341	683	1	-0.11316
PEX10	6	0.98313	0.98331	0.997994	858	0	0.17503	0.65331	0.78582	0.998341	684	2	0.17503
POC1B	6	0.7465	0.84607	0.98937	746	1	0.073427	0.65369	0.78609	0.998341	685	2	0.073427
TRIM23	6	0.021095	0.074823	0.888959	69	4	-1.4249	0.65594	0.7876	0.998341	686	2	-1.4249
KCNS1	6	0.043062	0.13261	0.945287	123	3	-0.17464	0.65632	0.78787	0.998341	687	2	-0.17464
ZER1	6	0.26794	0.47587	0.98937	416	3	-0.18206	0.65744	0.78869	0.998341	688	2	-0.18206
CBX4	6	0.44243	0.65098	0.98937	554	2	0.10037	0.66005	0.79062	0.998341	689	2	0.10037
ASB12	6	0.14842	0.33646	0.970421	301	3	-0.14557	0.66043	0.79086	0.998341	690	2	-0.14557
TRIM39	6	0.12354	0.29139	0.960392	261	4	-0.52293	0.66052	0.7909	0.998341	691	1	-0.52293
TRIM21	6	0.19079	0.38779	0.987708	342	3	-0.37089	0.66081	0.79112	0.998341	692	2	-0.37089
MED8	6	0.31614	0.53026	0.98937	459	3	-0.1718	0.66286	0.79263	0.998341	693	2	-0.1718
FBXL2	6	0.53405	0.70582	0.98937	610	2	-0.051809	0.66341	0.79306	0.998341	694	2	-0.051809
PHF23	6	0.063247	0.17468	0.960392	155	3	-0.31118	0.66379	0.7932	0.998341	695	2	-0.31118
SYVN1	6	0.0040286	0.018287	0.796408	20	3	-0.24163	0.66674	0.79521	0.998341	696	2	-0.24163
KLHL22	6	0.02587	0.090008	0.888959	87	4	-0.74368	0.66858	0.79635	0.998341	697	2	-0.74368
VPS18	6	0.03595	0.11748	0.942091	107	4	-0.55611	0.67161	0.79842	0.998341	698	1	-0.55611
KCTD18	6	0.5037	0.68711	0.98937	589	2	-0.11807	0.67225	0.79896	0.998341	699	2	-0.11807
HACE1	6	0.0034656	0.016338	0.755835	19	5	-0.81072	0.67298	0.79944	0.998341	700	1	-0.81072
BTBD1	6	0.0074437	0.030079	0.854212	30	5	-0.7633	0.67389	0.80002	0.998341	701	1	-0.7633
RFPL1	6	0.3792	0.59822	0.98937	510	2	-0.13238	0.67479	0.80072	0.998341	702	2	-0.13238
PHF6	6	0.15029	0.3397	0.971479	305	4	-0.48012	0.67884	0.80317	0.999312	703	1	-0.48012
KDM5D	6	0.057085	0.16208	0.959043	147	4	-0.41779	0.68461	0.80745	0.999312	704	1	-0.41779
IBTK	5	0.31269	0.51241	0.98937	457	2	-0.10238	0.68765	0.78469	0.998341	705	1	-0.10238
HERC3	6	0.12393	0.29215	0.960392	262	2	-0.045493	0.68812	0.80968	0.999312	706	1	-0.045493
TRIM32	6	0.14861	0.33672	0.970421	303	4	-0.46986	0.68989	0.81081	0.999312	707	2	-0.46986
IPP	6	0.050222	0.14855	0.959043	133	4	-0.44783	0.6913	0.81183	0.999312	708	2	-0.44783
PATZ1	6	0.00093382	0.0048622	0.534239	8	3	-0.2922	0.6916	0.81203	0.999312	709	1	-0.2922
ANAPC10	6	0.65533	0.7863	0.98937	683	1	-0.090217	0.69289	0.81286	0.999312	710	1	-0.090217
KLHL33	6	0.37362	0.59258	0.98937	506	3	-0.050844	0.69483	0.81432	0.999312	711	2	-0.050844
UBE3C	6	0.72581	0.83633	0.98937	736	1	0.22433	0.69588	0.81508	0.999312	712	2	0.22433
TRIM10	6	0.13129	0.3061	0.960392	277	3	-0.29365	0.69761	0.81632	0.999312	713	1	-0.29365
FBXO42	6	0.062015	0.17219	0.960392	154	4	-0.42215	0.7018	0.81931	0.999312	714	2	-0.42215
ZMYND11	5	0.016011	0.05488	0.888959	52	4	-0.61663	0.70287	0.79032	0.998341	715	1	-0.61663
FBXO11	6	0.16045	0.35249	0.986005	313	1	-0.027066	0.7031	0.82017	0.999312	716	1	-0.027066
CUL4A	6	0.2389	0.44336	0.98937	381	3	-0.29548	0.70353	0.82042	0.999312	717	2	-0.29548
TRAF3IP2	6	0.44928	0.65494	0.98937	558	2	-0.1352	0.70422	0.8209	0.999312	718	2	-0.1352
TRIML2	6	0.20145	0.39943	0.98937	352	2	-0.0099008	0.70457	0.82111	0.999312	719	2	-0.0099008
PJA1	5	0.89296	0.89489	0.98937	800	1	-0.083379	0.70505	0.79132	0.998341	720	1	-0.083379
PRAMEF1	6	0.12513	0.29434	0.960392	265	3	-0.36067	0.70519	0.82144	0.999312	721	2	-0.36067
KBTBD7	6	0.0047398	0.020592	0.796408	22	4	-0.57503	0.71413	0.82764	0.999312	722	2	-0.57503
PAAF1	6	0.11424	0.27443	0.960392	239	3	-0.34714	0.71582	0.829	0.999312	723	2	-0.34714
KCNF1	6	0.70057	0.81812	0.98937	708	1	0.046083	0.71649	0.82937	0.999312	724	2	0.046083
ITCH	6	0.01654	0.060192	0.888959	54	4	-4.4272	0.71951	0.83163	0.999312	725	2	-4.4272
DCAF12	6	0.46178	0.66255	0.98937	565	1	0.071613	0.72384	0.83491	0.999312	726	2	0.071613
ZBTB34	6	0.09991	0.24765	0.960392	217	3	-0.14645	0.7245	0.83542	0.999312	727	2	-0.14645
CUL7	6	0.035773	0.11702	0.942091	106	1	0.11717	0.73041	0.84004	0.999312	728	2	0.11717
ZBTB49	6	0.038982	0.12384	0.942091	113	4	-0.77817	0.73202	0.84127	0.999312	729	1	-0.77817
2010-03-01	6	0.022623	0.079651	0.888959	74	3	-0.63328	0.73367	0.84247	0.999312	730	2	-0.63328
BACH2	6	0.33789	0.55436	0.98937	478	3	-0.31648	0.73661	0.84454	0.999312	731	1	-0.31648
TRPC4AP	6	0.020319	0.072261	0.888959	66	5	-0.61083	0.73699	0.84473	0.999312	732	1	-0.61083
ARIH1	6	0.013186	0.049587	0.888959	45	4	-0.75551	0.74484	0.84835	0.999312	733	1	-0.75551
KBTBD13	6	0.090966	0.23026	0.960392	202	3	-0.17144	0.74632	0.84875	0.999312	734	1	-0.17144
FBXO2	6	0.51346	0.69316	0.98937	601	2	-0.12286	0.74668	0.84882	0.999312	735	1	-0.12286
LRRC14	5	0.14188	0.29622	0.960392	290	3	-0.52126	0.75578	0.81193	0.999312	736	1	-0.52126
KCTD6	6	0.19184	0.38892	0.987708	345	1	-0.052597	0.76346	0.85334	0.999312	737	1	-0.052597
NSD1	6	0.11891	0.28243	0.960392	251	4	-0.38163	0.76588	0.85404	0.999312	738	1	-0.38163
TRIM49C	6	0.62637	0.76599	0.98937	665	1	-0.02797	0.77334	0.8563	0.999312	739	1	-0.02797
ZBTB39	6	0.13113	0.30586	0.960392	276	1	-0.1444	0.77501	0.85687	0.999312	740	1	-0.1444
WSB1	6	0.014326	0.053109	0.888959	48	3	-0.24652	0.77534	0.85696	0.999312	741	1	-0.24652
RNF207	6	0.13472	0.3122	0.962883	283	2	0.0011495	0.776	0.85715	0.999312	742	1	0.0011495
ZBTB17	6	0.49201	0.67974	0.98937	582	2	0.029759	0.77633	0.85723	0.999312	743	1	0.029759
RNF40	6	0.0086161	0.034164	0.875673	33	4	-1.1049	0.77995	0.8583	0.999312	744	1	-1.1049
TRAF5	6	0.068931	0.1864	0.960392	166	3	-0.35051	0.78093	0.85852	0.999312	745	1	-0.35051
RNF148	6	0.017238	0.06217	0.888959	58	4	-0.69867	0.78125	0.85868	0.999312	746	1	-0.69867
CDC16	6	0.32069	0.53539	0.98937	463	3	-0.29224	0.7883	0.86066	0.999312	747	1	-0.29224
RLF	6	0.30034	0.51266	0.98937	445	3	-0.20698	0.79609	0.86292	0.999312	748	1	-0.20698
SPSB4	6	0.0024149	0.012044	0.661685	16	5	-0.84284	0.80422	0.86571	0.999312	749	1	-0.84284
KCTD9	6	0.42901	0.64306	0.98937	548	2	-0.17126	0.80687	0.86657	0.999312	750	1	-0.17126
RNF224	6	0.40059	0.62088	0.98937	523	2	-0.11206	0.80862	0.86715	0.999312	751	1	-0.11206
TRIM64B	6	0.44752	0.65391	0.98937	557	2	0.046647	0.80978	0.86756	0.999312	752	1	0.046647
TRAIP	6	0.11933	0.2832	0.960392	254	4	-0.59976	0.81036	0.86775	0.999312	753	1	-0.59976
PHF1	6	0.17332	0.36702	0.986005	325	2	-0.066812	0.81065	0.86782	0.999312	754	1	-0.066812
PELI3	6	0.097398	0.24286	0.960392	213	4	-0.38574	0.81151	0.86817	0.999312	755	1	-0.38574
PPARA	6	0.020649	0.073339	0.888959	68	3	-0.65564	0.81913	0.87101	0.999312	756	1	-0.65564
PRAMEF2	3	0.028265	0.069916	0.888959	92	2	-0.55507	0.82307	0.82299	0.999312	757	0	-0.55507
CCNF	6	0.029625	0.10136	0.918467	96	2	-0.16034	0.83021	0.87558	0.999312	758	1	-0.16034
DCAF7	6	0.016267	0.059282	0.888959	53	4	-0.71692	0.83152	0.87608	0.999312	759	1	-0.71692
NHLRC1	6	0.13737	0.31677	0.966803	286	4	-0.2476	0.83385	0.87692	0.999312	760	1	-0.2476
PWP1	6	0.10351	0.25423	0.960392	222	3	-0.19591	0.83795	0.87856	0.999312	761	1	-0.19591
FBXO43	6	0.26151	0.46919	0.98937	407	3	-0.39647	0.84368	0.88094	0.999312	762	1	-0.39647
KLHL17	6	0.01335	0.050042	0.888959	46	4	-0.70859	0.84612	0.88224	0.999312	763	1	-0.70859
RNF20	6	0.16146	0.35357	0.986005	314	3	-0.26396	0.84684	0.88255	0.999312	764	1	-0.26396
TRIM41	6	0.0241	0.08435	0.888959	80	4	-0.8109	0.84853	0.88337	0.999312	765	1	-0.8109
RNF113A	6	0.03775	0.12117	0.942091	110	4	-0.8751	0.84948	0.88376	0.999312	766	1	-0.8751
RNF19A	5	0.076766	0.19991	0.960392	181	3	-0.73252	0.85175	0.86383	0.999312	767	1	-0.73252
ZBTB16	6	0.39908	0.61915	0.98937	522	3	-0.27736	0.85716	0.88723	0.999312	768	1	-0.27736
KLHL21	6	0.57245	0.73098	0.98937	631	2	-0.077171	0.85762	0.88741	0.999312	769	1	-0.077171
TRIM35	6	0.0011375	0.0058515	0.571498	9	5	-1.2168	0.86077	0.88886	0.999312	770	1	-1.2168
KBTBD12	5	0.51298	0.66768	0.98937	599	2	-0.021501	0.86249	0.87113	0.999312	771	1	-0.021501
CUL1	6	0.070366	0.18946	0.960392	170	4	-0.54076	0.86668	0.89205	0.999312	772	1	-0.54076
TRIM49B	4	0.48593	0.63171	0.98937	580	2	-0.056344	0.86838	0.86894	0.999312	773	0	-0.056344
KDM5B	6	0.61972	0.76167	0.98937	660	1	0.0065201	0.86924	0.89329	0.999312	774	1	0.0065201
RNF165	6	0.25711	0.46448	0.98937	403	3	-0.12141	0.87176	0.89446	0.999312	775	1	-0.12141
FANCL	6	0.15846	0.35008	0.986005	310	3	-0.37607	0.87424	0.89557	0.999312	776	1	-0.37607
RCBTB2	6	0.92566	0.92665	0.997994	816	1	-0.056545	0.87628	0.89645	0.999312	777	1	-0.056545
FBXL17	6	0.90083	0.90902	0.995322	802	1	-0.042192	0.87728	0.8968	0.999312	778	1	-0.042192
FBXL4	6	0.10728	0.26134	0.960392	231	3	-0.19073	0.87768	0.89704	0.999312	779	1	-0.19073
PCGF5	6	0.53195	0.70432	0.98937	609	2	0.03489	0.88337	0.89982	0.999312	780	1	0.03489
SKP1	6	0.41989	0.63823	0.98937	540	2	-0.049556	0.88414	0.90024	0.999312	781	1	-0.049556
PRAMEF18	6	0.093053	0.23447	0.960392	206	4	-0.50172	0.88921	0.90302	0.999312	782	1	-0.50172
TRIP12	6	0.26377	0.47138	0.98937	410	3	-0.3781	0.88995	0.90347	0.999312	783	1	-0.3781
TRAF4	6	0.010921	0.041841	0.875673	40	4	-0.81032	0.89374	0.90583	0.999312	784	1	-0.81032
TRIM45	6	0.47539	0.67046	0.98937	573	2	-0.015275	0.89498	0.90644	0.999312	785	1	-0.015275
TCEB3	6	0.81294	0.86651	0.98937	760	1	-0.16802	0.89691	0.90749	0.999312	786	1	-0.16802
DDB2	6	0.38152	0.60069	0.98937	512	2	-0.0016756	0.8976	0.908	0.999312	787	1	-0.0016756
BTBD7	6	0.26044	0.46801	0.98937	406	3	-0.31504	0.89982	0.90939	0.999312	788	1	-0.31504
SKP2	6	0.022312	0.078632	0.888959	72	4	-0.87855	0.90134	0.91029	0.999312	789	1	-0.87855
NFX1	6	0.051326	0.15105	0.959043	136	3	-0.14868	0.9015	0.91037	0.999312	790	1	-0.14868
KCNA3	6	0.1048	0.25635	0.960392	224	4	-0.51042	0.90267	0.91112	0.999312	791	1	-0.51042
RLIM	6	0.13328	0.30955	0.961453	281	4	-0.26599	0.90593	0.91311	0.999312	792	1	-0.26599
PCGF6	6	0.057775	0.16334	0.959043	149	3	-0.32444	0.90609	0.91325	0.999312	793	1	-0.32444
SMURF1	6	0.0003886	0.0019637	0.531159	3	5	-1.5748	0.90625	0.91337	0.999312	794	1	-1.5748
DCAF5	6	0.010408	0.040347	0.875673	37	4	-0.77726	0.90832	0.91483	0.999312	795	1	-0.77726
RAG1	6	0.012045	0.045669	0.888959	41	5	-0.49463	0.91019	0.91602	0.999312	796	1	-0.49463
DCAF16	6	0.054459	0.1569	0.959043	142	4	-0.69788	0.91279	0.91789	0.999312	797	1	-0.69788
LITAF	6	0.12702	0.29796	0.960392	268	4	-0.32736	0.91369	0.91838	0.999312	798	1	-0.32736
WWP1	6	0.028729	0.098734	0.913089	93	4	-0.61664	0.9178	0.92129	0.999312	799	1	-0.61664
RNF168	6	0.0684	0.18528	0.960392	165	4	-0.71952	0.91809	0.92153	0.999312	800	1	-0.71952
CCDC36	6	0.28799	0.49839	0.98937	441	3	-0.18274	0.92035	0.92323	0.999312	801	1	-0.18274
RHOBTB1	6	0.30296	0.51563	0.98937	447	3	-0.31156	0.92215	0.92447	0.999312	802	1	-0.31156
ABTB1	6	0.091428	0.23127	0.960392	203	4	-0.47407	0.92243	0.92477	0.999312	803	1	-0.47407
FBXO28	6	0.69377	0.81311	0.98937	704	2	-0.18014	0.92513	0.92669	0.999312	804	1	-0.18014
FBXW5	6	0.025759	0.089672	0.888959	86	5	-0.69388	0.92526	0.92674	0.999312	805	1	-0.69388
TRIM11	6	0.023213	0.081689	0.888959	77	3	-0.35475	0.92605	0.92738	0.999312	806	1	-0.35475
PIAS1	6	0.20637	0.40548	0.98937	357	3	-0.38242	0.92619	0.92747	0.999312	807	1	-0.38242
FBXO5	6	0.069248	0.18709	0.960392	168	4	-0.76955	0.92658	0.92776	0.999312	808	1	-0.76955
TRIM25	6	0.2334	0.43687	0.98937	376	3	-0.20367	0.92684	0.92791	0.999312	809	1	-0.20367
KCNRG	6	0.27089	0.47908	0.98937	419	3	-0.32425	0.92801	0.92878	0.999312	810	1	-0.32425
IRF2BP2	6	0.27561	0.48471	0.98937	430	3	-0.19587	0.93092	0.93143	0.999312	811	1	-0.19587
PRAMEF11	5	0.31965	0.51779	0.98937	462	2	0.048465	0.93136	0.93218	0.999312	812	0	0.048465
UBR1	6	0.94094	0.94082	0.997994	824	1	0.093109	0.93409	0.93426	0.999312	813	1	0.093109
GZF1	6	0.02679	0.092867	0.907005	88	3	-0.19636	0.93906	0.93907	0.999312	814	1	-0.19636
CBLB	6	0.16695	0.35988	0.986005	318	3	-0.36816	0.94105	0.94103	0.999312	815	1	-0.36816
RNF44	6	0.27853	0.48799	0.98937	433	3	-0.17896	0.9417	0.94165	0.999312	816	1	-0.17896
RMND5A	6	0.010903	0.041792	0.875673	39	4	-0.41816	0.94181	0.94174	0.999312	817	1	-0.41816
AREL1	6	0.0015854	0.0080378	0.661685	10	4	-1.5685	0.94497	0.94524	0.999312	818	1	-1.5685
FBXW4	6	0.13849	0.31879	0.967361	287	3	-0.2133	0.94619	0.94642	0.999312	819	0	-0.2133
FBXO17	6	0.3027	0.51536	0.98937	446	3	-0.066701	0.9468	0.94714	0.999312	820	0	-0.066701
MIB2	6	0.0057511	0.024272	0.820569	26	5	-0.46099	0.94749	0.94792	0.999312	821	0	-0.46099
TRIM36	6	0.11927	0.28309	0.960392	252	3	-0.24024	0.94818	0.94852	0.999312	822	0	-0.24024
KCTD10	6	0.60693	0.75351	0.98937	652	2	-0.034604	0.94915	0.94953	0.999312	823	0	-0.034604
TRIM71	5	0.11316	0.25452	0.960392	236	3	-0.56799	0.95155	0.95174	0.999312	824	0	-0.56799
KLHL31	6	0.31499	0.52921	0.98937	458	2	-0.089098	0.95414	0.95458	0.999312	825	0	-0.089098
TRIM2	6	0.10649	0.25977	0.960392	228	4	-0.46846	0.95422	0.95469	0.999312	826	0	-0.46846
MKRN3	6	0.022667	0.07975	0.888959	75	5	-0.73187	0.95639	0.95678	0.999312	827	0	-0.73187
WHSC1L1	6	0.10492	0.2565	0.960392	225	4	-0.36381	0.95681	0.95723	0.999312	828	0	-0.36381
KDM2B	6	0.60451	0.75189	0.98937	648	2	-0.073216	0.95723	0.95776	0.999312	829	0	-0.073216
MKRN2	6	0.20689	0.40601	0.98937	358	3	-0.26496	0.95854	0.95911	0.999312	830	0	-0.26496
KCTD21	6	0.071128	0.19103	0.960392	172	4	-0.63555	0.95879	0.95934	0.999312	831	0	-0.63555
RNF180	4	0.094173	0.20525	0.960392	208	3	-0.96747	0.95887	0.95824	0.999312	832	0	-0.96747
PHF12	6	0.17823	0.37292	0.987708	331	3	-0.25827	0.95895	0.95952	0.999312	833	0	-0.25827
PRAMEF5	1	0.04093	0.040773	0.875673	116	1	-7.2742	0.95907	0.95944	0.999312	834	0	-7.2742
RNF2	6	0.67794	0.80194	0.98937	697	2	-0.17347	0.96053	0.96117	0.999312	835	0	-0.17347
KCTD19	6	0.11828	0.28136	0.960392	249	4	-0.3177	0.96092	0.96158	0.999312	836	0	-0.3177
RHOBTB3	6	0.33559	0.5518	0.98937	476	3	-0.33078	0.96229	0.96319	0.999312	837	0	-0.33078
TRIM72	6	0.27488	0.48397	0.98937	426	3	-0.19436	0.96267	0.9636	0.999312	838	0	-0.19436
SIAH2	6	0.012494	0.047203	0.888959	42	5	-0.4793	0.96304	0.96402	0.999312	839	0	-0.4793
TRIM40	6	0.66146	0.79081	0.98937	688	1	-0.022958	0.96319	0.96411	0.999312	840	0	-0.022958
AFF4	6	0.019547	0.069768	0.888959	63	4	-0.91585	0.96363	0.96448	0.999312	841	0	-0.91585
SOCS1	6	0.081806	0.21253	0.960392	190	4	-0.41993	0.96499	0.96582	0.999312	842	0	-0.41993
PCMTD1	6	0.00032174	0.0015779	0.531159	2	4	-2.4463	0.96506	0.96589	0.999312	843	0	-2.4463
KLHL40	6	0.00071044	0.0036257	0.531159	6	4	-1.5268	0.96513	0.96591	0.999312	844	0	-1.5268
KLHL3	6	0.031966	0.10819	0.942091	99	5	-0.38078	0.96555	0.96635	0.999312	845	0	-0.38078
MECOM	6	0.16399	0.35656	0.986005	317	2	-0.16365	0.96665	0.96738	0.999312	846	0	-0.16365
KDM7A	6	0.019677	0.070253	0.888959	64	4	-0.6919	0.96863	0.96916	0.999312	847	0	-0.6919
GLMN	6	0.017856	0.064386	0.888959	61	4	-0.52593	0.96921	0.96973	0.999312	848	0	-0.52593
DPF1	6	0.014855	0.054791	0.888959	49	5	-0.47554	0.97124	0.97162	0.999312	849	0	-0.47554
KLHL14	6	0.10682	0.26043	0.960392	229	3	-0.26131	0.97411	0.97442	0.999312	850	0	-0.26131
RNF175	6	0.26223	0.46984	0.98937	409	3	-0.10792	0.97433	0.97457	0.999312	851	0	-0.10792
TRIM14	6	0.0051771	0.022204	0.802957	24	4	-0.42361	0.97471	0.97503	0.999312	852	0	-0.42361
DTX3L	6	0.038023	0.12181	0.942091	111	4	-0.6083	0.97535	0.97573	0.999312	853	0	-0.6083
MAP3K1	6	0.0077242	0.031098	0.854212	32	5	-0.49676	0.97698	0.97742	0.999312	854	0	-0.49676
LONRF1	6	0.11976	0.28398	0.960392	255	4	-0.42992	0.97723	0.97767	0.999312	855	0	-0.42992
SYNGAP1	6	0.024534	0.085567	0.888959	81	3	-0.41397	0.97738	0.97786	0.999312	856	0	-0.41397
FBXO44	6	0.092997	0.2344	0.960392	205	4	-0.64123	0.97796	0.97834	0.999312	857	0	-0.64123
BIRC7	6	0.0089997	0.035628	0.875673	35	5	-0.57914	0.97895	0.97934	0.999312	858	0	-0.57914
KCTD1	6	0.016669	0.060499	0.888959	56	5	-0.73804	0.97968	0.98003	0.999312	859	0	-0.73804
ZBTB11	6	0.081698	0.21231	0.960392	189	4	-0.36894	0.98198	0.98218	0.999312	860	0	-0.36894
HERC1	6	0.14375	0.32824	0.967947	294	3	-0.37819	0.98231	0.98254	0.999312	861	0	-0.37819
ASB11	6	0.023826	0.083459	0.888959	79	5	-0.4731	0.98328	0.98351	0.999312	862	0	-0.4731
FBXL15	6	0.12489	0.29389	0.960392	264	4	-0.34111	0.98355	0.98379	0.999312	863	0	-0.34111
KLHL38	6	0.17264	0.36617	0.986005	322	3	-0.5068	0.9881	0.98831	0.999312	864	0	-0.5068
RNF112	6	0.68275	0.80544	0.98937	699	2	-0.11233	0.98839	0.98851	0.999312	865	0	-0.11233
ZBTB3	6	0.020582	0.073092	0.888959	67	5	-0.49605	0.98853	0.98865	0.999312	866	0	-0.49605
PHF20	6	0.0068398	0.028011	0.849025	29	5	-0.69991	0.98875	0.98885	0.999312	867	0	-0.69991
ZBTB8A	6	0.0044968	0.01977	0.796408	21	5	-0.84195	0.98997	0.99016	0.999312	868	0	-0.84195
BCL6	6	0.099537	0.24697	0.960392	216	4	-0.37997	0.99012	0.99032	0.999312	869	0	-0.37997
RNF123	6	0.0033723	0.016061	0.755835	18	5	-1.0485	0.99022	0.99045	0.999312	870	0	-1.0485
LRRC29	6	0.016602	0.060291	0.888959	55	5	-0.41236	0.99133	0.99158	0.999312	871	0	-0.41236
LRRC41	6	0.26583	0.47359	0.98937	412	3	-0.32755	0.99232	0.99252	0.999312	872	0	-0.32755
PELI1	6	0.0093714	0.036914	0.875673	36	5	-0.77074	0.99387	0.99403	0.999312	873	0	-0.77074
UBR5	6	0.022384	0.07882	0.888959	73	5	-0.33683	0.99413	0.99428	0.999312	874	0	-0.33683
RC3H1	6	0.0028413	0.014013	0.724552	17	6	-0.37053	0.99716	0.99727	0.999312	875	0	-0.37053
FBXW9	6	0.0020747	0.010511	0.661685	12	6	-0.3747	0.99793	0.99806	0.999312	876	0	-0.3747
KLHL12	6	4.1237e-05	0.00026216	0.230435	1	6	-1.9218	0.99891	0.99892	0.999312	877	0	-1.9218
MKRN1	6	0.00086872	0.0044863	0.534239	7	6	-0.65519	0.99913	0.99916	0.999312	878	0	-0.65519
LRRC42	6	0.00069413	0.0035861	0.531159	5	6	-0.99786	0.99931	0.99931	0.999312	879	0	-0.99786
