# Supplementary material for: A mitochondria-driven quality control mechanism for peroxisomal membrane proteins
Source: Nat Commun. 2026 Jun 10;17:7375. doi: 10.1038/s41467-026-74117-6 (PMC13402316; doi:10.1038/s41467-026-74117-6)
Supplement: Supplementary file 8 — Source Data [file 41467_2026_74117_MOESM8_ESM.xlsx]

## Sheet: Fig. 1
Fig. 1d																								Fig. 1f
VCL						VCL						VCL												VCL						VCL					VCL
PMP70						PMP70						PMP70												PMP70						PMP70					PMP70
																														PEX14
PEX14						PEX14						PEX14												PEX14											PEX14
PEX13						PEX13						PEX13
																								PEX13						PEX13					PEX13
PEX2						PEX2						PEX2
																								PEX2						PEX2					PEX2
PEX26						PEX26						PEX26
																								PEX26						PEX26					PEX26
PEX16						PEX16						PEX16
																								PEX16						PEX16					PEX16
Fig. 1e																								Fig. 1g
#1	VCL	VCL relative	PMP70	PMP70 relative	PMP70 relative expression	PEX2	PEX2 relative	PEX2 relative expression	PEX13	PEX13 relative	PEX13 relative expression	PEX14	PEX14 relative	PEX14 relative expression	PEX26	PEX26 relative	PEX26 relative expression	PEX16	PEX16 relative	PEX16 relative expression				#1	VCL	VCL relative	PMP70	PMP70 relative	PMP70 relative expression	PEX2	PEX2 relative	PEX2 relative expression	PEX13	PEX13 relative	PEX13 relative expression	PEX14	PEX14 relative	PEX14 relative expression	PEX26	PEX26 relative	PEX26 relative expression	PEX16	PEX16 relative	PEX16 relative expression
Control KO	32618.6	1	47200.1	1	1	54274.8	1	1	50974.9	1	1	46426.3	1	1	51962.7	1	1	50996.3	1	1				Control KO	37089.5	1	58353.1	1	1	56734.8	1	1	56706.1	1	1	44146.7	1	1	49005.9	1	1	50816.5	1	1
PEX3 KO	52342.2	1.60467	3439.06	0.0728614	0.116919	8371.73	0.154247	0.247516	19435.1	0.381268	0.61181	40945.8	0.881954	1.41525	4714.62	0.0907308	0.145593	5708.47	0.111939	0.179625				PEX3 KO	39488.9	1.06469	17965.9	0.307883	0.3278	16360.4	0.288367	0.307021	35508.8	0.626191	0.666699	49492	1.12108	1.1936	26.121	0.000533018	0.000567499	986.899	0.0194208	0.0206772
PEX19 KO	38679.4	1.18581	4380.49	0.0928068	0.110051	10998.1	0.202637	0.240289	26262.4	0.515202	0.610931	44311.1	0.954441	1.13178	10547.9	0.202989	0.240707	5865.05	0.115009	0.136379				PEX19 KO	44363.5	1.19612	9999.32	0.171359	0.204965	30630	0.539879	0.64576	29527.6	0.520712	0.622834	33192.6	0.75187	0.899325	5214.64	0.106408	0.127277	11316.1	0.222687	0.26636
#2																								#2
Control KO	36488.6	1	46978.6	1	1	45903.5	1	1	43487.3	1	1	43715	1	1	52728	1	1	43563.3	1	1				Control KO	43681.8	1	46226.6	1	1	46878.1	1	1	61991.7	1	1	49505	1	1	55438.2	1	1	41913.3	1	1
PEX3 KO	32420.7	0.888516	1580.09	0.0336343	0.0298846	21530.1	0.46903	0.416741	17746.6	0.408086	0.362591	47673	1.09054	0.968965	6634.69	0.125829	0.111801	7654.75	0.175715	0.156126				PEX3 KO	45425.7	1.03992	14169.1	0.306514	0.318751	10955.2	0.233696	0.243026	15196.2	0.245133	0.254919	40562.2	0.819354	0.852064	828.971	0.0149531	0.01555	2099.26	0.0500857	0.0481629
PEX19 KO	46354.6	1.27039	1151.14	0.0245035	0.031129	13298.3	0.2897	0.368032	23588.9	0.542432	0.689098	31341.4	0.716948	0.910801	9982.83	0.189327	0.240519	4143.72	0.0951194	0.120838				PEX19 KO	41840	0.957837	9885.53	0.21385	0.204833	30411.2	0.648729	0.621377	43644.8	0.704042	0.674357	46066.7	0.930545	0.89131	22785.5	0.411006	0.393677	12051.5	0.287533	0.30019
#3																								#3
Control KO	49539.3	1	54556.5	1	1	48787.4	1	1	47931.9	1	1	38619.5	1	1	46665.3	1	1	51644.3	1	1				Control KO	55464.5	1	56667.8	1	1	56955.9	1	1	52762.2	1	1	45116.1	1	1	55309.7	1	1	51588.3	1	1
PEX3 KO	38969	0.786627	556.021	0.0101916	0.00801703	11917.6	0.244275	0.192154	26732.9	0.557727	0.438723	50630.7	1.31101	1.03128	19658.8	0.421273	0.331384	21713.9	0.42045	0.330738				PEX3 KO	47314	0.85305	4958.23	0.0874964	0.0746388	4090.18	0.071813	0.0612601	30478.2	0.577652	0.492766	46906.6	1.03969	0.886904	3438.7	0.0621717	0.0530356	692.899	0.0134313	0.015745
PEX19 KO	41087.6	0.829394	1181.85	0.0216628	0.017967	8041.97	0.164837	0.136715	22018	0.459361	0.380991	50782.6	1.31495	1.09061	1563.51	0.0335047	0.0277886	1292.56	0.0250281	0.0207581				PEX19 KO	46850.2	0.844688	23767	0.41941	0.354271	30128.8	0.528984	0.446827	32732.2	0.620372	0.524021	36829.9	0.816336	0.68955	30592.5	0.553113	0.467208	8520.9	0.165171	0.195541

## Sheet: Fig. 2
Fig. 2d						Fig. 2e
	PMP24
	#1	#2	#3			PMP34 TCE			PEX11A TCE				PEX11B TCE							PMP34 IP			PEX11A IP			PEX11B IP
Control KO	1	1	1
Control KO Btz	1.82667	2.61641	2.87719			HA			HA				HA							HA			HA			HA
Control KO MLN	2.32667	2.77162	2.99415
PEX3 KO	0.236667	0.174058	0.157895
PEX3 KO Btz	1.18	1.69623	1.80117
PEX3 KO MLN	2.12	2.17295	2.17544
	PMP34
	#1	#2	#3
Control KO	1	1	1
Control KO Btz	1.17361	1.77358	1.34039
Control KO MLN	1.41667	1.79245	1.37065
PEX3 KO	0.450694	0.473585	0.698941
PEX3 KO Btz	1.36806	1.40566	1.72466
PEX3 KO MLN	1.18056	1.81132	1.60363
	PEX11A
	#1	#2	#3
Control KO	1	1	1			GFP			GFP				GFP							GFP			GFP			GFP
Control KO Btz	0.950226	1.15873	0.953488
Control KO MLN	1.22172	1.29426	1.05426
PEX3 KO	0.371493	0.301587	0.217829
PEX3 KO Btz	0.886878	0.886447	0.542636
PEX3 KO MLN	1.25339	0.918193	0.706977

## Sheet: Fig. 3
Fig. 3d						Fig. 3e																Fig. 3f																									Fig. 3g
	PMP34																																															PMP70	PEX2
	#1	#2	#3			PMP34 TCE			PEX11A TCE					PMP34 IP			PEX11A IP					VCL								VCL						VCL										#1	PEX3 KO	0.0817638	0.188471
Control KO	1	1	1																																												PEX19 KO	0.477548	0.444494
PEX3 KO	0.424859	0.551485	0.552632			HA			HA					HA			HA																														MARCH5/MUL1/PEX3 TKO	0.527882	0.339139
MARCH5/MUL1 DKO	1.23164	1.65347	1.65789																																												MARCH5/MUL1/PEX19 TKO	1.22128	0.677956
MARCH5/MUL1/PEX3 TKO	0.728814	1.05941	1.04386
																																														#2	PEX3 KO	0.0183802	0.209437
	PEX11A																																														PEX19 KO	0.00572135	0.112639
	#1	#2	#3																																												MARCH5/MUL1/PEX3 TKO	0.66357	0.277752
Control KO	1	1	1																																												MARCH5/MUL1/PEX19 TKO	1.20684	0.292275
PEX3 KO	0.316889	0.49322	0.586592																			PMP70								PMP70						PMP70
MARCH5/MUL1 DKO	1.09333	1.02825	1.12849																																											#3	PEX3 KO	0.00952911	0.135965
MARCH5/MUL1/PEX3 TKO	0.715556	0.892655	1.00559																																												PEX19 KO	0.00659789	0.14886
																																															MARCH5/MUL1/PEX3 TKO	0.348285	0.333358
																																															MARCH5/MUL1/PEX19 TKO	0.8601	0.736208
						GFP			GFP					GFP			GFP
																						PEX14								PEX14						PEX14
																						PEX13								PEX13						PEX13
																						PEX2								PEX2						PEX2
																						PEX26								PEX26						PEX26
																						PEX16								PEX16						PEX16
																						MARCH5
																						MUL1
																						PEX19
																						PEX3
[truncated: 3 more columns]

## Sheet: Fig. 4
Fig. 4b				Fig. 4c																			Fig. 4d
Control KO	TKO			CAT						CAT						CAT
0.17	0.85																								PMP70	PEX26	PEX2	PEX13	PEX14
0.22	0.83																						#1	PEX3 KO	0.0064313	0.0576436	0.053403	0.356075	1.08151
0.24	0.88																							TKO	0.470643	0.40337	0.45357	1.25431	0.828743
-0.06	0.85
0.22	0.75																						#2	PEX3 KO	0.00388115	0.0929869	0.00261579	0.435778	1.23437
0.1	0.75																							TKO	0.324235	0.325491	0.332556	1.04567	0.956211
0.05	0.81
0.11	0.82																						#3	PEX3 KO	0.00998273	0.0263961	0.0701676	0.532965	1.19039
-0.05	0.77			PMP70						PMP70						PMP70								TKO	0.445403	0.236243	0.209496	0.748115	1.06063
0.12	0.84
0.12	0.8
0.01	0.65
0.09	0.85
0.05	0.69
0.12	0.8
0.09	0.75
0.06	0.76
0.08	0.78			PEX26						PEX26						PEX26
0.08	0.76
0.07	0.67
0.19	0.83
0.0990476	0.785238
				PEX2						PEX2						PEX2
				PEX13						PEX13						PEX13
				PEX14						PEX14						PEX14
				COX IV
				Tubulin

## Sheet: Fig. 5
Fig. 5b					Fig. 5d
	PEX26 TMD				Control KO	TKO
	#1	#2	#3		0.17	0.65
Control KO	1	1	1		0.12	0.89
PEX3 KO	0.651562	0.586705	0.58284		0.15	0.87
MARCH5/MUL1 DKO	1.96094	1.36127	1.41716		0.08	0.82
MARCH5/MUL1/PEX3 TKO	0.96875	0.916185	0.931953		0.19	0.72
					0.28	0.91
					0.16	0.89
					0.21	0.76
					0.24	0.85
					0.17	0.76
					0.09	0.81
					0.11	0.66
					0.16	0.86
					0.11	0.8
					0.13	0.89
					0.12	0.87
					0.27	0.75
					0.21	0.76
					0.18	0.81
					0.15	0.83
					0.23	0.91
					0.19	0.93
					0.11	0.71
					0.08	0.84
					0.25	0.82

## Sheet: Fig. 6
Fig. 6b
Biological replicates
	Control KO			PEX3 KO			MARCH5/MUL1 DKO			MARC5/MUL1/PEX3 TKO
Time (h)	#1	#2	#3	#1	#2	#3	#1	#2	#3	#1	#2	#3
0	1	1	1	1	1	1	1	1	1	1	1	1
6	1.20683	1.1474	1.17915	1.02045	1.05144	1.10869	1.01349	1.09757	1.0993	0.904384	0.895308	0.899655
12	1.47513	1.41513	1.40273	1.143	1.17074	1.30587	1.1467	1.26036	1.22453	0.914025	0.858182	0.934547
18	1.83478	1.79363	1.71178	1.35674	1.3708	1.63016	1.41742	1.49705	1.42976	0.91621	0.906211	1.03141
24	2.34956	2.38465	2.21632	1.66237	1.69512	2.01266	1.73069	1.81499	1.70867	0.990607	1.05019	1.21249
30	3.20097	3.31127	3.08158	2.12822	2.17838	2.54494	2.10948	2.25888	2.09842	1.19794	1.33669	1.53419
36	4.30527	4.432	4.26061	2.83614	2.92371	3.29755	2.58676	2.83668	2.67936	1.62144	1.78784	2.02478
42	5.39541	5.61891	5.48686	3.6202	3.71103	4.06897	3.08893	3.40397	3.26814	2.23228	2.32384	2.58715
48	6.17705	6.5046	6.53898	4.32046	4.40426	4.673	3.63169	3.95011	3.80111	2.82116	2.84804	3.06656
54	6.79442	7.22767	7.42014	4.87034	5.0085	5.15415	4.23298	4.48467	4.30226	3.26946	3.29415	3.39937
60	7.25042	7.78908	8.20261	5.33774	5.52786	5.5184	4.76335	4.88218	4.77779	3.62756	3.69454	3.66232
66	7.49516	8.02988	8.73799	5.82378	5.99494	5.70309	5.11179	5.25118	5.17022	3.96606	4.0623	3.90117
Mean of the replicates
Time (h)	Control KO	PEX3 KO	MARCH5/MUL1 DKO	MARC5/MUL1/PEX3 TKO
0	1	1	1	1
6	1.17779	1.06019	1.07012	0.899782
12	1.431	1.20654	1.21053	0.902251
18	1.78006	1.45257	1.44808	0.951279
24	2.31684	1.79005	1.75145	1.08443
30	3.19794	2.28384	2.15559	1.35627
36	4.33263	3.01913	2.70093	1.81135
42	5.5004	3.80007	3.25368	2.38109
48	6.40688	4.46591	3.79431	2.91192
54	7.14741	5.011	4.33997	3.32099
60	7.74737	5.46133	4.80778	3.66147
66	8.08768	5.84061	5.17773	3.97651

## Sheet: Supp Fig. 1
Supp Fig. 1a									Supp Fig. 1b, top												Supp Fig. 1b, bottom					Supp Fig. 1e							Supp Fig. 1f
PEX3									HEK293T PEX3,PEX19 KO						HeLa PEX3,PEX19 KO						HEK293T clones							nuclei - number of objects	nuclei number of spots mean per well	nuclei number of spots StdDe per well			VCL						VCL
																										HEK293T	Control KO	1965	6.947	7.843
									VCL						VCL						VCL						PEX3 KO	1786	1.084	2.483
																											PEX19 KO	5127	0.4835	1.235
																										HeLa	Control KO	2266	19.04	24.56
																											PEX3 KO	2267	1.098	1.746
																											PEX19 KO	2372	0.2672	0.826
																																	PEX2						PEX2
									PEX3						PEX3						PEX3
PEX19
									PEX19						PEX19

## Sheet: Supp Fig. 3
Supp Fig. 3b										Supp Fig. 3d
HEK293T PEX19-HA rescue					HEK293T PEX3-HA rescue					HEK293T BAG6 KO
VCL					VCL					VCL
PEX19-HA					PEX3-HA
										BAG6

## Sheet: Supp Fig. 4
Supp Fig. 4c																						Supp Fig. 4d
																								#1						#2						#3
VCL							VCL							VCL										VCL	VCL relative	PEX13	PEX13 relative	PEX13 relative to VCL		VCL	VCL relative	PEX13	PEX13 relative	PEX13 relative to VCL		VCL	VCL relative	PEX13	PEX13 relative	PEX13 relative to VCL
																						PEX3 KO	0	11493	1.1886	1332.75	1121.28	0.0797238		12255.6	1.79371	5503.13	3068.02	0.18517		21046.6	1.30148	6195.5	4760.36	0.209507		1
																							18	16321.7	1.68798	1197.06	709.17	0.0504227		18289.8	2.67687	5495.13	2052.82	0.123898		18029.1	1.11488	3228.06	2895.44	0.12743		0.636068
																							24	20469.5	2.11695	1947.23	919.832	0.065401		21730	3.18037	5495.38	1727.9	0.104288		14170.8	0.876294	3341.48	3813.19	0.167821		0.711445
																						TKO	0	19940.1	2.06219	21178	10269.7	0.730185		11218.8	1.64196	21893.8	13333.9	0.80477		12896	0.797459	20707.8	25967.2	1.14284		1
																							18	17796.3	1.84048	20702.5	11248.4	0.799776		12039.6	1.7621	23513.2	13343.9	0.80537		11538.5	0.713516	18545.7	25992	1.14392		1.02662
																							24	17235.8	1.78251	21279.3	11937.8	0.848788		12119	1.77371	20738	11691.9	0.705663		9764.08	0.60379	20330.7	33671.8	1.48192		1.13391
PEX13							PEX13							PEX13
RNF187
PEX14

## Sheet: Supp Fig. 5
Supp Fig. 5b
		nuclei - number of objects	nuclei number of spots mean per well	nuclei number of spots StdDe per well
HEK293T	Control KO	1965	6.947	7.843
	PEX3 KO	1786	1.084	2.483
	MARCH5/MUL1/PEX3 TKO	3871	0.4671	1.603
HeLa	Control KO	2266	19.04	24.56
	PEX3 KO	2267	1.098	1.746
	MARCH5/MUL1/PEX3 TKO	1784	2.768	7.099

[truncated: 3 more sheets: Supp Fig. 6, Supp Fig. 7, Supp Fig. 8]
